# Supplementary material for: Effect of anemoside B4 on milk whey in clinical mastitis-affected cows elucidated using tandem mass tag (TMT)-based quantitative proteomics
Source: Sci Rep. 2022 Nov 5;12:18829. doi: 10.1038/s41598-022-23749-x (PMC9637092; doi:10.1038/s41598-022-23749-x)
Supplement: Supplementary file 2 — Supplementary Table S1. [file 41598_2022_23749_MOESM2_ESM.xlsx]

## Sheet: quantifiable proteins
Accession	Protein Name	Gene Name	Description	Coverage	Unique Peptides	Peptides	PSMs	AAs	MW [kDa]	calc. pI	C1-1/REF	C1-1/REF Count	C1-1/REF Variability [%]	C1-2/REF	C1-2/REF Count	C1-2/REF Variability [%]	C1-3/REF	C1-3/REF Count	C1-3/REF Variability [%]	T1-1/REF	T1-1/REF Count	T1-1/REF Variability [%]	T1-2/REF	T1-2/REF Count	T1-2/REF Variability [%]	T1-3/REF	T1-3/REF Count	T1-3/REF Variability [%]	T2-1/REF	T2-1/REF Count	T2-1/REF Variability [%]	T2-2/REF	T2-2/REF Count	T2-2/REF Variability [%]	T2-3/REF	T2-3/REF Count	T2-3/REF Variability [%]
Q2UVX4	Complement C3	C3	Complement C3 OS=Bos taurus OX=9913 GN=C3 PE=1 SV=2 - [CO3_BOVIN]	82.12	121	121	1943	1661	187.135	6.84424	0.72604	864	42.3376	0.825632	583	42.1552	0.700739	483	47.8086	1.30636	870	30.3527	0.814131	584	15.4382	1.21565	483	19.7475	1.19785	861	22.002	2.04693	584	26.812	1.09893	483	20.5412
A0A3Q1MFR4	Apolipoprotein B	APOB	Apolipoprotein B OS=Bos taurus OX=9913 GN=APOB PE=1 SV=1 - [A0A3Q1MFR4_BOVIN]	17.02	73	74	128	4554	513.769	6.7124	1.12485	23	8.76113	1.22289	65	15.341	0.858065	39	26.0564	0.879541	23	18.8113	1.16467	65	15.9013	1.24343	39	16.2661	1.20964	23	13.7197	0.86886	65	23.0777	0.855157	39	28.7474
F1MQ37	Myosin heavy chain 9	MYH9	Myosin heavy chain 9 OS=Bos taurus OX=9913 GN=MYH9 PE=1 SV=3 - [F1MQ37_BOVIN]	33.94	60	60	119	1965	227.063	5.59229	0.793691	39	36.287	0.845201	55	36.8589	0.715626	25	27.6026	1.41953	39	22.9096	1.39767	55	28.3586	1.37286	25	24.522	1.02356	39	26.4851	0.87098	55	18.6625	0.753795	25	51.0571
B8Y9S9	Embryo-specific fibronectin 1 transcript variant		Embryo-specific fibronectin 1 transcript variant OS=Bos taurus OX=9913 PE=2 SV=1 - [B8Y9S9_BOVIN]	32.72	58	58	237	2387	262.263	5.74463	1.22198	107	12.7372	1.45813	78	11.8624	1.11109	51	15.2975	0.723908	107	18.0198	0.743284	78	20.062	0.912721	51	13.7124	0.977923	107	22.8728	0.955097	78	14.7529	0.972322	51	30.7627
A0A3Q1MLQ7	Talin 1	TLN1	Talin 1 OS=Bos taurus OX=9913 GN=TLN1 PE=1 SV=1 - [A0A3Q1MLQ7_BOVIN]	27.22	55	55	105	2550	270.58	6.0874	0.890845	39	42.8541	0.787137	61	53.3611	0.744578	4	27.3945	1.28645	39	35.67	1.35856	62	29.6774	1.43803	4	8.12797	0.864212	39	27.0742	0.870137	62	30.1266	0.767876	4	16.2779
A0A3Q1NJB1	Ceruloplasmin	CP	Ceruloplasmin OS=Bos taurus OX=9913 GN=CP PE=1 SV=1 - [A0A3Q1NJB1_BOVIN]	47.36	47	47	224	1060	120.702	6.0874	1.52862	85	17.8426	1.04613	72	21.1812	1.99041	67	18.833	0.897264	85	17.8202	1.05371	72	16.5676	0.860332	67	12.0585	0.882721	85	22.9861	1.17849	72	16.7423	0.888414	67	34.6233
A0A0F6QMJ3	Complement component 5	C5	Complement component 5 OS=Bos taurus OX=9913 GN=C5 PE=2 SV=1 - [A0A0F6QMJ3_BOVIN]	29.76	44	44	145	1677	188.691	6.60986	1.10085	48	12.629	1.15591	52	14.9451	0.985694	45	19.7826	0.858607	48	15.243	0.980876	52	14.2665	1.08015	45	11.5603	0.996052	48	15.8003	1.06899	52	15.3352	0.81302	45	29.7127
E1BA17	Collagen type XIV alpha 1 chain	COL14A1	Collagen type XIV alpha 1 chain OS=Bos taurus OX=9913 GN=COL14A1 PE=1 SV=2 - [E1BA17_BOVIN]	29.72	42	42	117	1800	193.655	5.18604	1.4778	53	12.8954	1.76746	40	21.4504	1.44492	23	15.3949	0.532617	53	22.3407	0.519154	40	35.5087	0.510552	23	42.0349	0.732757	53	30.3891	0.808052	40	23.9029	1	23	24.0838
F1MAV0	Fibrinogen beta chain	FGB	Fibrinogen beta chain OS=Bos taurus OX=9913 GN=FGB PE=4 SV=3 - [F1MAV0_BOVIN]	78.62	37	37	305	477	54.2797	8.1626	0.989578	101	15.8744	0.751407	114	31.9096	0.685772	90	27.1459	0.881115	101	19.2988	1.34198	114	16.0053	1.19247	90	15.8481	0.991705	101	25.4391	0.79168	114	25.2942	0.793261	90	23.5568
A5PJE3	Fibrinogen alpha chain	FGA	Fibrinogen alpha chain OS=Bos taurus OX=9913 GN=FGA PE=2 SV=1 - [A5PJE3_BOVIN]	56.42	37	37	438	615	66.957	7.02002	1.07952	144	15.3629	0.797747	159	33.066	0.855649	134	27.5024	0.875758	144	18.5783	1.24446	159	19.5167	1.16412	134	17.9143	1.04779	144	20.7638	0.787406	159	22.4241	0.845586	134	31.7053
P80025	Lactoperoxidase	LPO	Lactoperoxidase OS=Bos taurus OX=9913 GN=LPO PE=1 SV=1 - [PERL_BOVIN]	57.44	35	35	310	712	80.5912	8.54346	0.634335	112	36.8415	0.71678	115	60.5591	0.603118	83	74.7051	1.1577	112	28.1089	0.713316	115	20.2969	0.891544	83	12.5183	0.98668	112	20.7459	1.43867	115	18.6026	1.66195	83	17.1148
P06868	Plasminogen	PLG	Plasminogen OS=Bos taurus OX=9913 GN=PLG PE=1 SV=2 - [PLMN_BOVIN]	46.55	35	35	169	812	91.1565	7.50342	1.78713	68	29.4799	1.37276	64	18.8153	1.46571	37	43.4132	0.837122	68	19.8326	0.975669	64	16.0783	0.980531	37	11.2547	0.954659	68	25.5611	1.13565	64	18.3209	0.776261	37	35.1883
A0A3Q1N9Y5	Sulfhydryl oxidase	QSOX1	Sulfhydryl oxidase OS=Bos taurus OX=9913 GN=QSOX1 PE=4 SV=1 - [A0A3Q1N9Y5_BOVIN]	50.06	34	34	228	791	86.1091	8.90967	0.60339	85	73.7049	0.722432	60	70.2548	0.592437	83	81.3237	1.56741	85	24.948	1.04288	60	15.1392	1.34868	83	24.4044	0.874594	85	21.5274	1.60233	60	26.4992	0.757643	83	40.2591
A0A3Q1LSN0	Lymphocyte cytosolic protein 1	LCP1	Lymphocyte cytosolic protein 1 OS=Bos taurus OX=9913 GN=LCP1 PE=1 SV=1 - [A0A3Q1LSN0_BOVIN]	66.35	33	33	163	627	70.0677	5.2876	0.653112	59	47.9928	0.594284	59	71.094	0.547571	40	57.8749	1.54265	59	26.5841	1.68148	59	21.0909	1.6785	40	18.1333	0.761074	59	37.9573	0.783649	59	21.7042	0.509594	40	54.2681
A0A3Q1LZU8	Glucosidase II alpha subunit	GANAB	Glucosidase II alpha subunit OS=Bos taurus OX=9913 GN=GANAB PE=1 SV=1 - [A0A3Q1LZU8_BOVIN]	45.44	33	33	118	944	106.854	6.15088	1.52822	53	21.2159	1.57424	32	26.0944	1.35854	33	20.1038	0.628388	53	25.1058	0.604414	32	39.886	0.557132	33	30.6689	0.939546	53	39.7521	0.933989	32	32.849	1.06115	33	22.715
Q0VCM4	Glycogen phosphorylase, liver form	PYGL	Glycogen phosphorylase, liver form OS=Bos taurus OX=9913 GN=PYGL PE=2 SV=1 - [PYGL_BOVIN]	36.43	33	33	81	851	97.3942	7.12256	0.64749	25	28.3895	0.568329	40	50.7191	0.715921	16	47.5436	1.53413	25	19.5257	1.587	40	17.9791	1.45727	16	29.0198	0.790073	25	21.0387	0.772258	40	11.4023	0.717597	16	62.4176
A0A452DHZ5	Nucleobindin-1	NUCB1	Nucleobindin-1 OS=Bos taurus OX=9913 GN=NUCB1 PE=4 SV=1 - [A0A452DHZ5_BOVIN]	72.43	32	34	344	457	53.2478	5.17334	1.31845	137	11.3686	1.71787	118	16.5417	1.14965	78	15.6294	0.70225	137	14.0805	0.452595	118	38.2762	0.460916	78	39.4415	0.845107	136	38.8989	0.946821	118	21.5414	1.15672	78	19.7667
P81187	Complement factor B	CFB	Complement factor B OS=Bos taurus OX=9913 GN=CFB PE=1 SV=2 - [CFAB_BOVIN]	51.64	32	32	267	761	85.3119	7.6792	0.947408	101	23.179	1.04748	83	22.8262	0.724528	81	38.7968	1.05268	101	26.2337	1.06139	83	18.7548	1.37767	81	17.7357	0.92333	101	24.5544	1.12287	83	10.5973	0.694609	81	40.392
F1N3A1	Thrombospondin-1	THBS1	Thrombospondin-1 OS=Bos taurus OX=9913 GN=THBS1 PE=4 SV=1 - [F1N3A1_BOVIN]	26.67	32	32	100	1170	129.309	4.94482	1.33331	45	13.2217	1.57775	31	12.689	1.2914	22	17.0144	0.630701	45	25.2584	0.531641	31	28.876	0.580222	22	22.0627	1.14708	45	19.8786	1.13131	31	15.7638	1.8836	22	17.5941
A0A3Q1MB98	Haptoglobin	HP	Haptoglobin OS=Bos taurus OX=9913 GN=HP PE=3 SV=1 - [A0A3Q1MB98_BOVIN]	80.77	31	32	432	390	43.744	7.88428	0.57015	135	67.3126	0.469537	122	99.9288	0.51075	150	80.3287	1.7321	135	24.652	1.61368	127	23.6683	1.65088	159	25.384	0.708906	135	33.7219	1.04253	127	11.8925	0.550525	159	69.5852
F1MJH1	Gelsolin	GSN	Gelsolin OS=Bos taurus OX=9913 GN=GSN PE=4 SV=1 - [F1MJH1_BOVIN]	45.01	30	30	151	731	80.6525	5.70654	1.03084	57	15.228	1.21429	51	13.8411	0.974342	43	23.4842	0.968063	57	15.4758	0.902073	51	10.1872	0.963371	43	16.2527	0.944282	57	15.801	1.04757	51	12.7531	0.904395	43	22.6051
E1BGX8	HHIP like 2	HHIPL2	HHIP like 2 OS=Bos taurus OX=9913 GN=HHIPL2 PE=1 SV=2 - [E1BGX8_BOVIN]	37.47	30	30	152	766	85.8924	9.29053	1.31113	59	14.4552	1.43905	56	15.7542	0.925368	37	30.137	0.570346	59	34.1316	0.590417	56	34.1868	0.382825	37	30.802	1.01715	59	15.801	0.882587	56	17.8588	1.60619	37	12.3863
Q0VCX2	Endoplasmic reticulum chaperone BiP	HSPA5	Endoplasmic reticulum chaperone BiP OS=Bos taurus OX=9913 GN=HSPA5 PE=2 SV=1 - [BIP_BOVIN]	50.38	29	32	188	655	72.3555	5.16064	0.897953	68	19.5882	1.12044	50	15.1489	0.990877	46	24.2813	0.72277	68	21.0755	0.60268	50	30.8734	0.531136	46	27.07	0.82019	68	32.4285	0.824681	50	30.9033	0.850693	46	36.5714
F1MER7	Heparan sulfate proteoglycan 2	HSPG2	Heparan sulfate proteoglycan 2 OS=Bos taurus OX=9913 GN=HSPG2 PE=1 SV=2 - [F1MER7_BOVIN]	7.67	29	29	44	4356	463.727	6.46826	0.979566	20	30.3049	1.03143	21	20.2187	0.913046	3	41.4369	0.938424	20	14.6	0.804541	21	18.7284	0.830103	3	3.06647	1.5621	20	23.3745	1.20655	21	13.9964	1.72495	3	24.3448
B3VTM3	Lactoferrin		Lactoferrin OS=Bos taurus OX=9913 PE=2 SV=1 - [B3VTM3_BOVIN]	73.16	28	58	2169	708	78.0062	8.32373	0.585481	558	42.0881	0.533283	341	83.353	0.671185	234	51.6614	1.34593	572	21.8742	1.05762	350	13.3666	1.27131	240	17.4332	1.43311	566	18.4227	2.17766	349	25.2179	1.48078	240	18.6797
Q32PJ2	Apolipoprotein A-IV	APOA4	Apolipoprotein A-IV OS=Bos taurus OX=9913 GN=APOA4 PE=2 SV=1 - [APOA4_BOVIN]	71.32	28	28	239	380	42.9914	5.40186	1.61344	85	15.6784	1.87709	86	19.4976	1.21796	67	10.7359	0.738287	85	16.5185	0.785742	86	16.1854	0.864534	67	12.6344	0.853833	85	16.6386	0.664505	86	31.2287	0.865671	67	34.9698
Q3SZZ9	FGG protein	FGG	FGG protein OS=Bos taurus OX=9913 GN=FGG PE=2 SV=1 - [Q3SZZ9_BOVIN]	70.57	28	28	226	435	49.1357	5.87158	0.950339	82	13.9919	0.760357	90	35.1652	0.630796	54	37.3865	0.981167	82	25.9861	1.2757	90	17.3542	1.21347	54	14.7102	1.02086	82	18.4744	0.887298	90	15.1919	0.880026	54	19.4906
Q28085	Complement factor H	CFH	Complement factor H OS=Bos taurus OX=9913 GN=CFH PE=1 SV=3 - [CFAH_BOVIN]	26.46	28	29	80	1236	140.282	6.81494	1.69482	28	25.1379	1.28676	29	14.4728	1.13183	18	26.9022	1.01016	28	23.0492	1.03789	29	10.9727	1.2314	18	9.15434	0.934108	28	25.6989	1.09717	29	16.5468	0.925746	18	30.3312
F1N169	Filamin A	FLNA	Filamin A OS=Bos taurus OX=9913 GN=FLNA PE=1 SV=3 - [F1N169_BOVIN]	12.84	28	30	51	2647	280.752	6.11279	0.655099	16	36.9624	0.752002	21	66.9952	0.945084	8	43.5369	1.47398	16	19.4942	1.51848	21	25.647	1.47709	8	5.61001	0.767495	16	18.8783	0.857771	21	20.2246	0.766463	8	22.0058
Q7SIH1	Alpha-2-macroglobulin	A2M	Alpha-2-macroglobulin OS=Bos taurus OX=9913 GN=A2M PE=1 SV=2 - [A2MG_BOVIN]	64.3	27	72	587	1510	167.47	6.02393	1.22636	60	8.86539	1.05906	83	17.6782	0.783501	108	36.3947	0.767615	60	17.2204	1.21318	83	16.7141	1.28562	108	19.2465	0.828944	60	23.7333	0.731525	83	32.9118	0.658991	108	59.4465
P00735	Prothrombin	F2	Prothrombin OS=Bos taurus OX=9913 GN=F2 PE=1 SV=2 - [THRB_BOVIN]	45.12	27	27	117	625	70.4607	6.32861	1.89692	36	24.8686	1.69531	37	27.8212	1.57911	40	62.7699	0.614726	36	26.6661	0.681229	37	35.2947	0.813155	40	34.9024	0.986903	36	23.9719	0.939622	37	23.5462	0.89166	40	31.7316
A0A3Q1LK49	Inter-alpha-trypsin inhibitor heavy chain H2	ITIH2	Inter-alpha-trypsin inhibitor heavy chain H2 OS=Bos taurus OX=9913 GN=ITIH2 PE=1 SV=1 - [A0A3Q1LK49_BOVIN]	30.32	27	27	102	864	96.7141	8.63135	1.51153	35	13.7417	1.4366	33	9.77846	1.1246	34	20.9773	0.691181	35	16.7308	0.882541	33	16.4096	0.938625	34	11.562	1.01252	35	27.2915	0.875841	33	10.1467	0.947376	34	27.8699
F1N036	DnaJ homolog subfamily C member 3	DNAJC3	DnaJ homolog subfamily C member 3 OS=Bos taurus OX=9913 GN=DNAJC3 PE=4 SV=1 - [F1N036_BOVIN]	49.6	26	27	102	504	57.6952	5.8335	0.975607	43	15.5314	0.964061	31	17.1746	0.759713	27	31.7849	1.02433	43	16.4097	0.699339	31	11.8728	0.86201	27	13.8499	1.05598	43	20.2138	1.59891	31	12.4649	1.34901	27	14.0063
A7Z014	TKT protein	TKT	TKT protein OS=Bos taurus OX=9913 GN=TKT PE=1 SV=1 - [A7Z014_BOVIN]	43.34	26	26	102	623	67.7547	7.47412	0.601257	31	56.4789	0.645406	43	34.067	0.501855	28	52.5505	1.62789	31	27.5751	1.52608	43	11.9014	1.68522	28	15.9996	0.707771	31	21.0174	0.799203	43	17.2149	0.611972	28	49.4602
E1BKM4	Programmed cell death 6 interacting protein	PDCD6IP	Programmed cell death 6 interacting protein OS=Bos taurus OX=9913 GN=PDCD6IP PE=1 SV=3 - [E1BKM4_BOVIN]	28.57	26	27	54	875	96.8167	6.52197	1.32291	22	12.7295	1.81324	20	15.1486	1.12031	11	16.4905	0.588031	22	22.7044	0.645984	20	26.0181	0.806838	11	21.6201	0.569247	22	37.5707	0.673581	20	25.7003	0.795373	11	40.5305
A5D7D1	Alpha-actinin-4	ACTN4	Alpha-actinin-4 OS=Bos taurus OX=9913 GN=ACTN4 PE=2 SV=1 - [ACTN4_BOVIN]	48.63	25	40	145	911	104.862	5.43994	0.953346	31	28.7233	0.807679	31	44.1887	0.835967	10	49.0658	1.43112	31	33.1424	1.39295	31	28.2428	1.38104	10	30.4813	0.886526	31	42.8802	0.845614	31	23.2725	0.72839	10	32.8315
P31976	Ezrin	EZR	Ezrin OS=Bos taurus OX=9913 GN=EZR PE=1 SV=2 - [EZRI_BOVIN]	46.64	25	36	170	581	68.7175	6.41748	0.751947	45	32.1329	0.884001	39	29.0066	0.635664	24	57.0184	1.22911	45	19.1059	1.2041	39	18.5776	1.18035	24	9.88189	1.04031	45	13.9756	0.979995	39	12.5164	0.917184	24	14.772
P48616	Vimentin	VIM	Vimentin OS=Bos taurus OX=9913 GN=VIM PE=1 SV=3 - [VIME_BOVIN]	56.01	24	30	138	466	53.6951	5.12256	0.591376	43	38.298	0.542682	45	87.6763	0.625718	17	63.5936	1.60782	43	19.0981	1.63634	45	25.2713	1.61825	17	12.1333	0.860839	43	26.6002	0.937914	45	24.6426	0.725492	17	31.7098
A0A3Q1NJR8	Antithrombin-III	SERPINC1	Antithrombin-III OS=Bos taurus OX=9913 GN=SERPINC1 PE=3 SV=1 - [A0A3Q1NJR8_BOVIN]	53.02	24	24	152	530	60.031	8.67529	0.921561	53	25.9723	1.02412	58	20.608	1.32241	41	15.443	1.1075	53	9.82278	1.02241	58	12.2289	0.931252	41	12.8421	1.22243	53	14.2213	1.22408	58	10.6978	1.05666	41	24.7257
A0A3Q1MF14	Complement factor I	CFI	Complement factor I OS=Bos taurus OX=9913 GN=CFI PE=1 SV=1 - [A0A3Q1MF14_BOVIN]	36.57	24	24	83	618	68.8592	7.73779	1.36485	34	25.5385	1.32783	27	20.2075	1.4118	22	59.7164	0.697782	34	28.8147	0.835615	27	21.6748	0.826355	22	22.4286	0.993124	34	35.7808	1.24418	27	13.4831	1.16858	22	20.6795
F1MD77	Laminin subunit gamma 1	LAMC1	Laminin subunit gamma 1 OS=Bos taurus OX=9913 GN=LAMC1 PE=1 SV=2 - [F1MD77_BOVIN]	16.48	24	24	50	1608	177.579	5.14795	1.39413	21	23.4997	2.01104	20	16.4754	1.56171	9	17.3363	0.725171	21	23.5031	0.561792	20	22.7737	0.597915	9	15.0448	0.907166	21	33.4331	0.940419	20	17.5964	1.20411	9	49.8312
P02663	Alpha-S2-casein	CSN1S2	Alpha-S2-casein OS=Bos taurus OX=9913 GN=CSN1S2 PE=1 SV=2 - [CASA2_BOVIN]	83.33	23	23	946	222	26.0023	8.42627	1.88618	293	26.6377	0.911478	280	38.6692	0.604625	372	42.8159	0.649237	293	45.2556	0.993683	280	25.4711	0.701434	373	32.5222	2.72512	290	37.8913	1.97962	280	16.6953	3.55921	373	28.901
A5D984	Pyruvate kinase	PKM	Pyruvate kinase OS=Bos taurus OX=9913 GN=PKM PE=1 SV=1 - [A5D984_BOVIN]	67.42	23	32	180	531	57.912	7.85498	0.614166	56	42.6373	0.575402	48	62.6297	0.759658	18	46.3762	1.61014	56	18.0263	1.59666	48	26.5225	1.40852	18	17.1765	0.832817	56	20.5816	0.857153	48	20	0.768899	18	36.5612
Q3T0P6	Phosphoglycerate kinase 1	PGK1	Phosphoglycerate kinase 1 OS=Bos taurus OX=9913 GN=PGK1 PE=2 SV=3 - [PGK1_BOVIN]	61.15	23	23	72	417	44.5091	8.26514	0.687277	24	23.3921	0.575679	35	53.6978	0.800002	13	45.9243	1.50921	24	23.9809	1.50389	35	25.4484	1.38058	13	25.5687	0.899962	24	26.2434	0.849013	35	18.4642	0.757496	13	19.9137
Q0IIH5	Nucleobindin 2	NUCB2	Nucleobindin 2 OS=Bos taurus OX=9913 GN=NUCB2 PE=2 SV=1 - [Q0IIH5_BOVIN]	60.48	23	25	175	415	49.1577	5.24951	0.851319	69	18.2981	1.00971	54	21.6899	1.46416	43	14.1388	1.13061	69	15.0175	0.767813	54	14.3535	0.756279	43	12.2131	1.00654	69	24.127	1.22253	54	16.1513	1.24194	43	16.875
Q3SZV7	Hemopexin	HPX	Hemopexin OS=Bos taurus OX=9913 GN=HPX PE=2 SV=1 - [HEMO_BOVIN]	54.9	23	23	223	459	52.1758	7.79639	1.35319	71	13.3081	1.43809	82	11.8503	1.67165	69	26.265	0.860413	71	20.2393	0.850835	82	14.631	0.932082	69	14.1489	0.917468	71	17.9778	1.01661	82	10.7839	0.672008	69	33.4444
Q2HJ49	Moesin	MSN	Moesin OS=Bos taurus OX=9913 GN=MSN PE=2 SV=3 - [MOES_BOVIN]	49.39	23	34	136	577	67.9329	6.16357	0.631952	34	41.2573	0.720843	31	36.5134	0.656882	12	49.0859	1.50539	34	20.3911	1.46552	31	18.0626	1.49458	12	11.6709	0.81322	34	36.3917	0.820219	31	18.7041	0.607511	12	31.4117
F1MU34	Aminopeptidase	ERAP1	Aminopeptidase OS=Bos taurus OX=9913 GN=ERAP1 PE=3 SV=1 - [F1MU34_BOVIN]	27.07	23	23	56	942	106.995	6.12549	1.11234	25	11.9837	1.60216	25	10.9448	1.06571	6	21.2832	0.716651	25	14.0626	0.495253	25	22.9727	0.706842	6	16.5767	0.893071	25	33.5841	1.20644	25	11.942	1.20894	6	43.0425
A0A3Q1MIB0	IQ motif containing GTPase activating protein 1	IQGAP1	IQ motif containing GTPase activating protein 1 OS=Bos taurus OX=9913 GN=IQGAP1 PE=1 SV=1 - [A0A3Q1MIB0_BOVIN]	19.01	23	23	38	1583	180.725	6.43018	0.948606	14	51.5975	0.716643	19	29.5487	0.842457	5	64.432	1.11754	14	31.9528	1.42143	19	17.1805	1.28874	5	32.0366	1.08871	14	31.1531	0.952391	19	25.8051	0.793202	5	28.5595
P19120	Heat shock cognate 71 kDa protein	HSPA8	Heat shock cognate 71 kDa protein OS=Bos taurus OX=9913 GN=HSPA8 PE=1 SV=2 - [HSP7C_BOVIN]	52.46	22	28	156	650	71.1964	5.51611	0.86845	36	27.4849	0.986256	39	37.8165	0.937332	42	58.5799	1.1559	36	31.6635	1.09191	39	23.3162	1.04885	42	21.1064	0.912206	36	19.5065	0.867275	39	24.0227	1.02363	42	32.6728
Q3B7N2	Alpha-actinin-1	ACTN1	Alpha-actinin-1 OS=Bos taurus OX=9913 GN=ACTN1 PE=2 SV=1 - [ACTN1_BOVIN]	52.13	22	40	143	892	102.916	5.41455	0.765536	29	60.7752	0.764729	25	33.3743	0.72124	8	32.8001	1.46368	29	26.5197	1.5107	25	18.0423	1.51925	8	21.5254	1.01739	29	27.0778	0.804365	25	19.9917	0.821595	8	49.6814
A0A140T8A5	Isocitrate dehydrogenase [NADP]	IDH1	Isocitrate dehydrogenase [NADP] OS=Bos taurus OX=9913 GN=IDH1 PE=1 SV=1 - [A0A140T8A5_BOVIN]	50.97	22	22	115	414	46.7294	6.55127	0.713537	41	16.7266	0.782994	43	32.1925	0.618867	31	43.365	1.35619	41	15.4957	1.03892	43	14.7375	1.1573	31	10.5112	1.31792	41	15.0723	1.32719	43	10.3524	1.36523	31	13.1411
A6H7J6	Protein disulfide-isomerase	P4HB	Protein disulfide-isomerase OS=Bos taurus OX=9913 GN=P4HB PE=2 SV=1 - [A6H7J6_BOVIN]	50.59	22	22	69	510	57.1678	4.90674	0.93984	33	19.2995	1.08534	22	14.2245	0.898142	14	19.9266	1.07136	33	23.7458	0.994784	22	15.589	1.0787	14	14.056	0.921511	33	18.7815	0.972618	22	19.0405	1.06945	14	16.6267
Q3ZCI4	6-phosphogluconate dehydrogenase, decarboxylating	PGD	6-phosphogluconate dehydrogenase, decarboxylating OS=Bos taurus OX=9913 GN=PGD PE=2 SV=2 - [Q3ZCI4_BOVIN]	49.28	22	23	82	483	53.0429	7.09326	0.634863	32	43.4489	0.736956	24	61.1874	0.737827	15	88.9892	1.5546	32	31.0621	1.39104	24	31.7752	1.38365	15	31.5874	0.816844	32	14.5943	0.876413	24	12.0378	0.808573	15	20.0037
P17697	Clusterin	CLU	Clusterin OS=Bos taurus OX=9913 GN=CLU PE=1 SV=1 - [CLUS_BOVIN]	48.75	22	23	348	439	51.0811	6.03662	1.44262	147	21.8962	1.52247	114	36.3492	2.07884	76	28.5065	0.812327	147	27.3418	0.53101	114	59.3877	0.545467	76	33.3599	1.03522	147	32.7913	1.53247	114	24.9138	1.31068	76	28.7222
Q3ZBD7	Glucose-6-phosphate isomerase	GPI	Glucose-6-phosphate isomerase OS=Bos taurus OX=9913 GN=GPI PE=2 SV=4 - [G6PI_BOVIN]	43.09	22	22	70	557	62.815	7.7085	0.50427	18	25.9418	0.589706	32	63.7119	0.513692	20	38.4918	1.65904	18	16.0925	1.63975	32	28.1139	1.56169	20	19.9593	0.678773	18	34.3576	0.807893	32	23.7108	0.651412	20	75.3217
Q29RU4	Complement component C6	C6	Complement component C6 OS=Bos taurus OX=9913 GN=C6 PE=2 SV=1 - [CO6_BOVIN]	23.71	22	22	71	932	104.473	6.97607	1.3349	25	13.0604	1.60706	29	13.8866	1.16286	17	13.6624	0.779116	25	28.2131	0.925968	29	16.0974	1.0166	17	12.0049	0.817976	25	19.6838	1.01792	29	18.1275	0.75389	17	19.4861
A0A452DK44	Zinc-alpha-2-glycoprotein	AZGP1	Zinc-alpha-2-glycoprotein OS=Bos taurus OX=9913 GN=AZGP1 PE=3 SV=1 - [A0A452DK44_BOVIN]	58.86	21	21	218	299	33.8204	5.23682	1.21018	75	19.2152	1.76652	99	19.4574	1.42528	43	29.9369	0.575955	75	33.3809	0.476709	100	30.785	0.452835	43	37.814	1.15502	75	43.0006	0.673353	99	32.2303	1.08274	43	29.6648
Q1JPB0	Leukocyte elastase inhibitor	SERPINB1	Leukocyte elastase inhibitor OS=Bos taurus OX=9913 GN=SERPINB1 PE=2 SV=2 - [ILEU_BOVIN]	57.29	21	22	145	377	42.2089	5.96045	0.501189	53	78.9868	0.465137	64	75.4534	0.605204	19	39.9248	1.66848	53	21.7635	1.69025	65	20.8879	1.49012	19	17.544	0.835968	53	28.2356	0.809962	65	23.1224	0.820877	19	22.2698
F1MNN7	Lipopolysaccharide-binding protein	LBP	Lipopolysaccharide-binding protein OS=Bos taurus OX=9913 GN=LBP PE=4 SV=2 - [F1MNN7_BOVIN]	48.86	21	21	163	481	53.6493	7.09326	0.479147	64	70.3173	0.535514	46	80.0733	0.536719	53	71.8481	1.42259	64	18.6231	0.523435	46	17.7471	1.24799	53	17.8721	0.554563	64	39.3375	2.14624	46	32.3499	0.640243	53	38.1353
P34955	Alpha-1-antiproteinase	SERPINA1	Alpha-1-antiproteinase OS=Bos taurus OX=9913 GN=SERPINA1 PE=1 SV=1 - [A1AT_BOVIN]	40.87	21	21	302	416	46.0748	6.52197	2.17463	92	11.3464	2.09506	101	19.0573	2.13656	109	15.4351	0.641927	92	24.06	0.513452	101	29.2713	0.612524	109	16.4728	0.813344	92	23.9297	0.897943	101	9.9075	0.799345	109	25.3813
F1MMP5	Inter-alpha-trypsin inhibitor heavy chain H1	ITIH1	Inter-alpha-trypsin inhibitor heavy chain H1 OS=Bos taurus OX=9913 GN=ITIH1 PE=1 SV=1 - [F1MMP5_BOVIN]	30.68	21	21	100	906	101.174	7.1958	1.28494	34	16.5749	1.25603	30	14.3093	1.03352	36	14.2181	0.741018	34	23.6395	0.945595	30	21.3507	0.978676	36	16.007	1.01078	34	26.4715	0.942787	30	20.9176	0.820127	36	26.3158
Q95121	Pigment epithelium-derived factor	SERPINF1	Pigment epithelium-derived factor OS=Bos taurus OX=9913 GN=SERPINF1 PE=1 SV=1 - [PEDF_BOVIN]	58.41	20	20	104	416	46.2003	7.04932	1.38796	40	8.38868	1.4797	34	14.382	1.30023	30	8.71112	0.784621	40	14.2393	0.701141	34	19.6125	0.72817	30	14.5408	0.918491	40	17.7715	0.99643	34	12.1901	0.844116	30	17.4113
Q92176	Coronin-1A	CORO1A	Coronin-1A OS=Bos taurus OX=9913 GN=CORO1A PE=1 SV=3 - [COR1A_BOVIN]	45.99	20	20	75	461	50.9469	6.68311	0.59984	32	41.1085	0.6609	27	39.9365	0.605468	16	42.7361	1.44347	32	30.1914	1.51513	27	25.5565	1.56448	16	23.4184	0.687689	32	34.1526	0.743432	27	29.885	0.609204	16	48.7499
A5D7E8	Protein disulfide-isomerase	PDIA3	Protein disulfide-isomerase OS=Bos taurus OX=9913 GN=PDIA3 PE=2 SV=1 - [A5D7E8_BOVIN]	39.21	20	20	61	505	56.8939	6.81494	1.00539	31	24.3163	1.04635	20	21.1106	0.80454	10	10.7566	0.960453	31	19.1201	0.95673	20	24.4174	0.923837	10	21.169	0.875164	31	18.3934	0.913154	20	13.3601	0.996884	10	38.8389
Q3SYU2	Elongation factor 2	EEF2	Elongation factor 2 OS=Bos taurus OX=9913 GN=EEF2 PE=2 SV=3 - [EF2_BOVIN]	29.6	20	23	58	858	95.307	6.82959	0.756094	23	25.2701	0.727528	17	38.1252	0.740194	8	62.2642	1.34478	23	20.828	1.29184	17	18.1273	1.04574	8	31.511	1.0864	23	19.3248	1.02066	17	10.9336	1.05846	8	25.3343
F1N650	Annexin	ANXA1	Annexin OS=Bos taurus OX=9913 GN=ANXA1 PE=3 SV=1 - [F1N650_BOVIN]	55.49	19	19	110	346	38.9553	6.81494	0.443605	46	47.9764	0.376066	37	55.9361	0.470248	27	66.2611	1.7904	46	18.754	1.7822	37	13.4671	1.6425	27	22.0272	0.53565	46	27.8265	0.944003	37	9.12419	0.552821	27	78.9035
A0A3Q1LGY9	Angiotensinogen	AGT	Angiotensinogen OS=Bos taurus OX=9913 GN=AGT PE=1 SV=1 - [A0A3Q1LGY9_BOVIN]	54.41	19	19	83	476	51.3919	6.96143	0.735877	33	33.862	0.809968	23	30.0618	0.848879	27	35.5838	1.34343	33	24.8122	0.563549	23	25.0403	0.978141	27	14.8031	0.689732	33	37.9502	2.37596	23	17.9799	1.05156	27	24.0515
F1N045	Complement component C7	C7	Complement component C7 OS=Bos taurus OX=9913 GN=C7 PE=4 SV=2 - [F1N045_BOVIN]	28.11	19	19	51	779	86.002	7.18115	1.00725	21	26.3237	0.993312	17	14.7446	0.94586	13	24.9649	0.921577	21	25.8424	0.901418	17	21.0182	0.966823	13	15.0954	1.10443	21	17.938	1.08782	17	15.8573	1.12526	13	14.1947
A0A3Q1LPF0	Apolipoprotein E	APOE	Apolipoprotein E OS=Bos taurus OX=9913 GN=APOE PE=3 SV=1 - [A0A3Q1LPF0_BOVIN]	62.03	18	18	295	316	36.0166	5.8335	1.67688	134	14.7412	1.74438	89	22.3562	2.6873	72	39.8914	0.467669	134	40.5216	0.599604	89	36.9064	0.514954	72	49.541	1.05797	134	16.2442	1.21748	89	18.1047	1.1353	72	17.8193
A5D7J6	CALR protein	CALR	CALR protein OS=Bos taurus OX=9913 GN=CALR PE=2 SV=1 - [A5D7J6_BOVIN]	49.88	18	18	48	417	48.0679	4.4751	0.894601	23	23.1696	0.873842	15	16.6189	0.895791	9	7.93897	1.13553	23	13.097	0.96706	15	8.41137	1.01565	9	10.2716	1.06846	23	29.1041	1.31588	15	5.5306	1.194	9	8.45899
F1N152	Serine protease HTRA1	HTRA1	Serine protease HTRA1 OS=Bos taurus OX=9913 GN=HTRA1 PE=2 SV=1 - [HTRA1_BOVIN]	43.33	18	18	70	487	51.8739	7.81104	1.39728	30	13.0828	1.89475	24	21.5802	1.76177	16	12.2025	0.513866	30	30.7839	0.579748	24	18.1767	0.517844	16	37.5558	0.903429	30	22.0446	0.910832	24	31.4825	0.81648	16	13.4788
A6QLZ7	Cysteine-rich secretory protein LCCL domain-containing 2	CRISPLD2	Cysteine-rich secretory protein LCCL domain-containing 2 OS=Bos taurus OX=9913 GN=CRISPLD2 PE=2 SV=1 - [CRLD2_BOVIN]	38.51	18	18	73	496	55.5452	8.32373	1.02278	32	21.1553	0.917733	25	24.1276	1.0229	16	31.0668	0.922118	32	16.2294	0.761406	25	23.41	0.720801	16	12.9429	1.54642	32	28.9653	1.60339	25	18.8255	1.8796	16	22.1924
A5D9E9	Complement C1r	C1R	Complement C1r OS=Bos taurus OX=9913 GN=C1R PE=2 SV=1 - [A5D9E9_BOVIN]	29.08	18	18	62	705	80.1612	6.26514	1.0152	26	18.2875	1.22084	15	21.5051	1.07622	21	13.9618	0.994041	26	21.1752	0.808998	15	22.2168	1.01099	21	12.0294	0.982068	26	24.2336	1.36737	15	16.5995	1.193	21	17.8847
F1MKI5	45 kDa calcium-binding protein	SDF4	45 kDa calcium-binding protein OS=Bos taurus OX=9913 GN=SDF4 PE=4 SV=3 - [F1MKI5_BOVIN]	56.06	17	17	80	355	41.1081	4.90674	1.10162	38	17.9268	1.21645	25	7.19852	1.64197	17	21.1776	0.775461	38	15.0929	0.538969	25	26.1098	0.54398	17	20.7882	0.91772	38	16.6464	1.201	25	13.9588	1.20374	17	16.6413
P31096	Osteopontin	SPP1	Osteopontin OS=Bos taurus OX=9913 GN=SPP1 PE=1 SV=2 - [OSTP_BOVIN]	53.6	17	17	292	278	30.8855	4.65283	0.942041	132	29.6368	0.583667	79	80.417	1.50328	81	35.0772	1.29231	132	34.531	0.634413	79	24.5187	1.13054	81	27.5024	1.13854	132	31.609	3.09263	79	26.2836	0.946067	81	53.7317
Q76LV2	Heat shock protein HSP 90-alpha	HSP90AA1	Heat shock protein HSP 90-alpha OS=Bos taurus OX=9913 GN=HSP90AA1 PE=1 SV=3 - [HS90A_BOVIN]	43.93	17	30	104	733	84.6777	5.0083	0.854717	20	28.7678	0.689412	27	47.382	0.558733	15	32.5116	1.37689	20	15.7127	1.4435	27	20.6608	1.38205	15	15.3239	0.956645	20	28.9852	0.879604	27	24.9964	0.831906	15	25.7036
Q864S1	Cathepsin C (Fragment)		Cathepsin C (Fragment) OS=Bos taurus OX=9913 PE=2 SV=1 - [Q864S1_BOVIN]	37.12	17	17	125	458	51.5003	7.62061	0.659059	39	54.6789	0.678306	26	52.1279	0.493859	59	67.7673	1.56814	39	27.5457	1.07185	26	11.766	1.69702	60	16.2946	0.839041	39	25.0244	1.73668	26	15.988	0.512833	60	31.4039
F1MF56	Matrix metalloproteinase-9	MMP9	Matrix metalloproteinase-9 OS=Bos taurus OX=9913 GN=MMP9 PE=3 SV=1 - [F1MF56_BOVIN]	26.69	17	17	33	712	79.0497	5.90967	0.7971	9	24.6573	0.591742	16	26.6282	0.721957	8	44.0401	1.46848	9	19.8439	1.44305	16	16.3464	1.48318	8	10.7645	1.03073	9	76.7406	1.13152	16	10.0189	0.748653	8	25.3679
Q29451	Lysosomal alpha-mannosidase	MAN2B1	Lysosomal alpha-mannosidase OS=Bos taurus OX=9913 GN=MAN2B1 PE=1 SV=4 - [MA2B1_BOVIN]	17.62	17	17	36	999	112.848	9.05615	0.862081	13	17.7534	0.823458	12	28.9272	0.686195	11	94.8576	1.08793	13	19.2702	1.01149	12	8.56896	1.0828	11	24.5631	1.32542	13	13.9443	1.4229	12	11.8321	1.39651	11	34.0341
A0A3Q1M3Z5	Cathepsin D	CTSD	Cathepsin D OS=Bos taurus OX=9913 GN=CTSD PE=3 SV=1 - [A0A3Q1M3Z5_BOVIN]	48.59	16	16	68	391	42.4384	7.10791	0.750678	23	26.9825	0.97702	18	24.9934	0.6705	19	26.5758	1.1648	23	13.8705	0.691451	18	27.5131	0.972207	19	12.2308	0.938232	23	16.9979	1.39403	18	13.9601	1.03374	19	22.6638
G3N0V0	Uncharacterized protein		Uncharacterized protein OS=Bos taurus OX=9913 PE=1 SV=1 - [G3N0V0_BOVIN]	44.79	16	18	387	326	35.9288	7.84033	1.31487	139	8.27924	1.34762	119	9.95811	1.03226	116	13.5931	0.589927	139	15.0082	1.01342	119	10.0945	1.11188	120	9.63328	0.625001	138	20.9046	0.858276	119	11.3725	0.540341	119	32.2702
P61157	Actin-related protein 3	ACTR3	Actin-related protein 3 OS=Bos taurus OX=9913 GN=ACTR3 PE=1 SV=3 - [ARP3_BOVIN]	40.91	16	16	39	418	47.341	5.88428	0.80149	16	18.612	0.757537	15	43.9081	0.696533	8	37.9905	1.42444	16	12.4831	1.45027	15	28.4149	1.45783	8	27.5615	0.864325	16	38.3756	0.946481	15	33.3389	0.755014	8	51.7866
Q32KV6	Nucleotide exchange factor SIL1	SIL1	Nucleotide exchange factor SIL1 OS=Bos taurus OX=9913 GN=SIL1 PE=2 SV=1 - [SIL1_BOVIN]	37.01	16	16	67	462	52.5482	5.74463	1.0924	25	13.339	1.24987	24	17.9625	1.16534	18	11.5919	0.723589	25	20.8901	0.559761	24	17.3591	0.548859	18	39.6087	0.96099	25	15.8292	1.12948	24	13.4382	1.09551	18	15.9636
Q07130	UTP--glucose-1-phosphate uridylyltransferase	UGP2	UTP--glucose-1-phosphate uridylyltransferase OS=Bos taurus OX=9913 GN=UGP2 PE=1 SV=2 - [UGPA_BOVIN]	35.04	16	16	30	508	56.8677	7.88428	1.00032	9	33.6604	0.87041	13	35.1898	0.720405	8	59.2483	1.09881	9	9.26876	1.12485	13	15.3086	1.20251	8	18.9276	1.01284	9	35.7768	0.937257	13	20.5252	0.842528	8	15.7071
A0A3Q1LN98	Cartilage acidic protein 1	CRTAC1	Cartilage acidic protein 1 OS=Bos taurus OX=9913 GN=CRTAC1 PE=4 SV=1 - [A0A3Q1LN98_BOVIN]	33.44	16	16	54	616	67.2526	5.14795	1.38386	26	13.8502	1.85699	22	22.9458	1.09034	6	20.2169	0.64347	26	28.6197	0.546069	22	34.009	0.664887	6	8.20029	0.947538	26	41.7106	0.81541	22	23.0673	1.37307	6	6.1451
A0A3Q1ML59	Hexokinase 3	HK3	Hexokinase 3 OS=Bos taurus OX=9913 GN=HK3 PE=1 SV=1 - [A0A3Q1ML59_BOVIN]	23.57	16	16	28	912	98.726	5.70654	1.07981	9	46.2958	0.956697	16	28.779	1.10184	3	12.138	1.3567	9	23.1056	1.28005	16	35.6727	1.25319	3	16.0967	1.13643	9	25.2968	0.954992	16	19.1697	1.01958	3	11.9288
F1N6D4	Sodium-dependent phosphate transport protein 2B	SLC34A2	Sodium-dependent phosphate transport protein 2B OS=Bos taurus OX=9913 GN=SLC34A2 PE=4 SV=1 - [F1N6D4_BOVIN]	23.38	16	16	109	693	75.7986	7.45947	0.807916	38	25.3722	0.83818	37	30.4948	0.591152	34	42.5027	0.927807	38	19.1986	0.775763	37	12.6207	0.775566	34	12.4962	1.51044	38	18.2413	1.07266	37	14.4657	1.73218	34	14.2229
A0A3Q1MBP1	Hypoxia up-regulated 1	HYOU1	Hypoxia up-regulated 1 OS=Bos taurus OX=9913 GN=HYOU1 PE=1 SV=1 - [A0A3Q1MBP1_BOVIN]	19.88	16	16	28	1001	111.543	5.33838	1.0645	13	10.9469	1.04979	11	6.41792	1.03944	4	36.359	0.953354	13	10.7633	0.872866	11	13.3329	0.859668	4	14.6365	1.14819	13	30.9058	1.20922	11	7.04805	1.21639	4	35.9623
E9LZ03	Prominin-1		Prominin-1 OS=Bos taurus OX=9913 PE=2 SV=1 - [E9LZ03_BOVIN]	18.77	16	16	47	879	99.6083	6.63916	1.34011	16	8.37855	1.69042	14	13.7747	1.36912	17	12.8346	0.811873	16	22.6089	0.455556	14	27.5282	0.863226	17	7.97761	0.773031	16	32.2477	0.85061	14	16.899	0.765111	17	27.8472
E1B805	Uncharacterized protein	LOC528040	Uncharacterized protein OS=Bos taurus OX=9913 GN=LOC528040 PE=4 SV=3 - [E1B805_BOVIN]	11.25	16	16	24	1662	186.235	6.94678	1.19455	7	7.88514	1.23592	10	12.1921	1.00124	7	18.0096	0.955829	7	13.9468	1.06541	10	14.895	1.08194	7	7.06779	1.35526	7	4.73533	1.01662	10	13.1949	0.834655	7	11.699
F2FB38	Mucin-16	MUC16	Mucin-16 OS=Bos taurus OX=9913 GN=MUC16 PE=4 SV=1 - [F2FB38_BOVIN]	2.85	16	16	30	5049	531.563	5.50342	0.665458	12	38.4821	0.693418	13	58.3461	0.534539	5	81.6094	1.29575	12	17.7677	1.11937	13	18.1297	1.17341	5	16.9565	1.61136	12	13.898	1.47071	13	26.9399	1.74808	5	13.8334
A6QLY8	IGFBP7 protein	IGFBP7	IGFBP7 protein OS=Bos taurus OX=9913 GN=IGFBP7 PE=2 SV=1 - [A6QLY8_BOVIN]	54.61	15	15	55	282	29.0595	7.89893	1.20518	22	12.9562	2.2768	19	15.8905	3.71805	14	10.574	0.293015	22	53.6697	0.429024	19	31.8806	0.26703	14	82.6724	0.516217	22	38.5591	0.526164	19	35.2766	0.503097	14	28.2665
P08037	Beta-1,4-galactosyltransferase 1	B4GALT1	Beta-1,4-galactosyltransferase 1 OS=Bos taurus OX=9913 GN=B4GALT1 PE=1 SV=3 - [B4GT1_BOVIN]	43.03	15	15	130	402	44.814	9.30518	1.20429	56	13.788	1.46912	36	22.1195	1.42271	38	14.5847	0.682463	56	15.6274	0.660036	36	28.0889	0.598165	38	29.2395	1.01489	56	21.518	1.20825	36	17.2945	1.21114	38	21.0188
A6QPP2	SERPIND1 protein	SERPIND1	SERPIND1 protein OS=Bos taurus OX=9913 GN=SERPIND1 PE=2 SV=1 - [A6QPP2_BOVIN]	41.33	15	15	74	496	55.1724	6.85889	1.44262	26	17.5408	1.41951	25	14.1655	1.20734	23	15.0439	0.825722	26	18.6025	0.930092	25	6.09425	0.942959	23	15.7194	1.0538	26	28.7004	0.987201	25	15.2698	0.898177	23	30.8597
G3N2D8	Uncharacterized protein	GGT1	Uncharacterized protein OS=Bos taurus OX=9913 GN=GGT1 PE=1 SV=2 - [G3N2D8_BOVIN]	29.58	15	15	107	568	60.8363	6.354	1.30052	43	15.755	1.61196	37	17.1761	1.52499	27	39.8944	0.699504	43	18.4324	0.556297	37	24.6364	0.553495	27	11.339	0.940255	43	17.6925	0.891681	37	24.0718	1.17576	27	35.7433
E1BHY6	Granulin precursor	GRN	Granulin precursor OS=Bos taurus OX=9913 GN=GRN PE=4 SV=3 - [E1BHY6_BOVIN]	26.75	15	15	42	587	63.0419	7.50342	1.20874	22	8.52542	0.88243	14	45.4488	0.657205	6	63.4274	1.30553	22	29.7717	1.03736	14	17.7665	1.21224	6	12.5058	1.10382	22	15.081	1.94563	14	14.2578	1.227	6	5.80817
Q4GZT4	ATP-binding cassette sub-family G member 2	ABCG2	ATP-binding cassette sub-family G member 2 OS=Bos taurus OX=9913 GN=ABCG2 PE=3 SV=2 - [ABCG2_BOVIN]	24.27	15	15	59	655	72.6779	8.66064	0.787306	29	27.6258	0.789696	20	14.1832	0.629222	10	60.3832	1.08919	29	12.2864	1.02812	20	11.1999	0.864771	10	8.97292	1.40928	29	10.434	1.50204	20	9.60732	2.0548	10	12.1718
F1MTP5	WD repeat-containing protein 1	WDR1	WD repeat-containing protein 1 OS=Bos taurus OX=9913 GN=WDR1 PE=4 SV=2 - [F1MTP5_BOVIN]	23.93	15	15	35	606	66.235	6.771	0.766636	13	24.3599	0.990528	14	35.6353	0.801113	8	23.7257	1.4728	13	15.2338	1.32525	14	22.9101	1.32128	8	17.9023	0.998021	13	46.0356	0.989077	14	17.0826	0.795526	8	9.6991
Q95M18	Endoplasmin	HSP90B1	Endoplasmin OS=Bos taurus OX=9913 GN=HSP90B1 PE=2 SV=1 - [ENPL_BOVIN]	22.89	15	16	33	804	92.3692	4.84326	0.996171	14	21.0706	0.889233	10	31.0906	0.87582	8	13.2916	1.10391	14	19.853	0.969905	10	11.9316	1.04453	8	14.0689	1.04987	14	13.8881	1.26359	10	16.3337	1.27858	8	15.9603
A6QPT4	MPO protein	MPO	MPO protein OS=Bos taurus OX=9913 GN=MPO PE=1 SV=1 - [A6QPT4_BOVIN]	21.84	15	15	44	719	81.8396	9.86182	0.723439	14	18.3488	0.684586	12	49.611	0.55186	18	55.4794	1.5753	14	16.719	1.48578	12	18.346	1.68024	18	24.4693	0.808058	14	17.2714	0.948681	12	8.23922	0.513103	18	70.266
G8JKZ1	Ectonucleotide pyrophosphatase/phosphodiesterase family member 3	ENPP3	Ectonucleotide pyrophosphatase/phosphodiesterase family member 3 OS=Bos taurus OX=9913 GN=ENPP3 PE=4 SV=1 - [G8JKZ1_BOVIN]	20.82	15	15	30	874	99.4309	5.96045	0.820548	18	38.1185	0.605917	10	63.3207	1.10246	2	0.955899	1.28145	18	23.0153	1.08033	10	10.2872	1.03972	2	8.87821	1.43664	18	18.0733	1.68819	10	20.2087	1.51518	2	21.99
A0A3Q1M0U9	Transitional endoplasmic reticulum ATPase	VCP	Transitional endoplasmic reticulum ATPase OS=Bos taurus OX=9913 GN=VCP PE=3 SV=1 - [A0A3Q1M0U9_BOVIN]	20.35	15	15	28	796	88.7267	5.51611	0.686761	10	28.4843	0.721777	12	27.0183	1.02156	6	5.56091	1.49856	10	9.31275	1.47075	12	8.99716	1.10836	6	27.8668	0.970712	10	10.0968	0.947512	12	6.61458	1.21002	6	38.3038
A0A0A0MP91	Complement C2	C2	Complement C2 OS=Bos taurus OX=9913 GN=C2 PE=3 SV=1 - [A0A0A0MP91_BOVIN]	18.27	15	15	42	750	82.8538	8.20654	1.23846	13	14.5096	1.24132	13	9.66367	1.00096	16	20.3349	0.728667	13	7.00309	0.8349	13	9.30269	1.02467	16	12.8657	0.864374	13	17.2348	1.22238	13	11.4032	1.0285	16	27.535
A0A3Q1M0W4	Transforming growth factor beta receptor 3	TGFBR3	Transforming growth factor beta receptor 3 OS=Bos taurus OX=9913 GN=TGFBR3 PE=4 SV=1 - [A0A3Q1M0W4_BOVIN]	18.25	15	15	49	844	93.0678	6.17627	0.811914	23	21.6925	1.002	14	27.1371	0.94733	12	20.8484	1.15693	23	28.9128	0.802736	14	18.28	0.81157	12	13.6322	1.13674	23	17.0109	1.70514	14	34.1605	1.71331	12	16.5768
F1N0M7	Beta-1,4-N-acetylgalactosaminyltransferase	B4GALNT3	Beta-1,4-N-acetylgalactosaminyltransferase OS=Bos taurus OX=9913 GN=B4GALNT3 PE=3 SV=3 - [F1N0M7_BOVIN]	17.25	15	16	33	1003	114.171	8.6167	1.30484	21	13.6982	1.64446	5	26.6335	1.66789	6	29.8835	0.649348	21	19.9482	0.487374	5	21.9173	0.61985	6	33.1329	1.01199	21	20.11	1.14707	5	6.93818	1.18153	6	8.48104
Q5E9F7	Cofilin-1	CFL1	Cofilin-1 OS=Bos taurus OX=9913 GN=CFL1 PE=2 SV=3 - [COF1_BOVIN]	74.7	14	15	75	166	18.5066	8.00146	0.665034	26	43.6837	0.530529	27	70.1092	0.596595	15	30.0943	1.60668	26	21.5372	1.75844	27	17.7046	1.26904	15	9.68074	0.769612	26	31.9175	0.733999	27	22.4132	0.8372	15	34.5294
E1B6Z6	Lipocalin 2	LCN2	Lipocalin 2 OS=Bos taurus OX=9913 GN=LCN2 PE=1 SV=2 - [E1B6Z6_BOVIN]	67.5	14	14	243	200	22.9689	9.31982	0.502857	86	58.4481	0.52916	77	61.525	0.504348	80	114.22	1.37859	86	18.9401	1.28439	77	15.6426	1.47558	80	26.7417	0.558812	86	47.3329	0.917146	77	14.8119	0.527799	80	81.6905
A0A3Q1M3L6	Uncharacterized protein		Uncharacterized protein OS=Bos taurus OX=9913 PE=1 SV=1 - [A0A3Q1M3L6_BOVIN]	61.58	14	18	928	367	40.45	5.33838	1.27524	407	13.1247	2.36254	213	21.2125	2.07314	264	21.8738	0.226979	403	91.1917	0.356977	213	58.0028	0.41014	264	52.8844	0.447355	388	60.0582	0.601918	212	54.3487	0.609311	263	51.602
P10096	Glyceraldehyde-3-phosphate dehydrogenase	GAPDH	Glyceraldehyde-3-phosphate dehydrogenase OS=Bos taurus OX=9913 GN=GAPDH PE=1 SV=4 - [G3P_BOVIN]	54.05	14	15	92	333	35.8453	8.35303	0.565348	37	44.3065	0.603668	30	73.996	0.601335	19	63.1904	1.60143	37	26.6602	1.57826	31	24.7666	1.45673	19	28.2579	0.741996	37	31.8162	0.716195	31	29.2247	0.78277	19	23.6377
Q3SZR3	Alpha-1-acid glycoprotein	ORM1	Alpha-1-acid glycoprotein OS=Bos taurus OX=9913 GN=ORM1 PE=2 SV=1 - [A1AG_BOVIN]	53.96	14	14	132	202	23.1676	5.87158	1.29892	43	12.0079	1.51486	56	12.9215	0.422986	33	70.6272	1.14826	43	15.3776	0.929512	56	12.4375	1.22132	33	12.1073	1.55025	43	12.243	0.800221	56	19.3997	1.0347	33	16.7734
A6QLL8	Fructose-bisphosphate aldolase	ALDOA	Fructose-bisphosphate aldolase OS=Bos taurus OX=9913 GN=ALDOA PE=1 SV=1 - [A6QLL8_BOVIN]	52.47	14	18	92	364	39.4113	8.19189	0.724365	29	32.6074	0.814587	28	48.2456	0.803731	25	35.1699	1.41462	29	30.6069	1.39391	28	15.073	1.31026	25	27.5145	0.774308	29	33.1094	0.779871	28	25.6804	0.636782	25	36.6466
Q3MHR7	Actin-related protein 2/3 complex subunit 2	ARPC2	Actin-related protein 2/3 complex subunit 2 OS=Bos taurus OX=9913 GN=ARPC2 PE=1 SV=1 - [ARPC2_BOVIN]	51.33	14	14	49	300	34.3275	7.35693	0.731885	24	38.2594	0.728495	17	50.3182	0.709874	8	63.9985	1.53126	24	29.5451	1.39276	17	20.1736	0.98557	8	47.3869	0.787797	24	22.5025	0.883631	17	22.5944	1.50367	8	14.4119
Q2KJF1	Alpha-1B-glycoprotein	A1BG	Alpha-1B-glycoprotein OS=Bos taurus OX=9913 GN=A1BG PE=1 SV=1 - [A1BG_BOVIN]	47.12	14	14	84	503	53.5203	5.42725	1.68493	33	18.7678	1.69885	27	7.41121	1.26143	24	14.7428	0.664323	33	19.8671	0.758205	27	13.5806	0.72336	24	15.508	0.901688	33	33.7401	0.970537	27	16.0118	1.33419	24	33.1326
Q2KIF2	Leucine-rich alpha-2-glycoprotein 1	LRG1	Leucine-rich alpha-2-glycoprotein 1 OS=Bos taurus OX=9913 GN=LRG1 PE=2 SV=1 - [Q2KIF2_BOVIN]	45.38	14	14	79	346	38.3242	6.99072	1.65644	27	10.8113	1.74293	24	11.1945	1.55851	28	7.88403	0.878358	27	17.9061	0.80258	24	9.15516	0.939551	28	8.57624	0.875513	27	21.4712	0.928212	24	7.62179	0.706996	28	29.507
A6QQC9	OLFM4 protein (Fragment)	OLFM4	OLFM4 protein (Fragment) OS=Bos taurus OX=9913 GN=OLFM4 PE=2 SV=1 - [A6QQC9_BOVIN]	38.11	14	14	62	433	49.7063	7.25439	0.698913	16	44.2492	0.592357	17	48.0766	0.607214	27	55.675	1.60868	16	25.1062	1.66342	18	22.7635	1.47354	28	27.7197	0.714775	16	33.461	0.807023	18	15.3752	0.682706	27	44.9879
Q29437	Primary amine oxidase, liver isozyme		Primary amine oxidase, liver isozyme OS=Bos taurus OX=9913 PE=1 SV=1 - [AOCX_BOVIN]	35.83	14	21	103	762	84.7028	5.93506	1.69422	29	14.1333	1.63843	25	14.9139	1.27861	18	11.5516	0.63184	29	19.9268	0.881219	25	8.21022	0.994966	18	12.6886	0.721723	29	22.2442	0.739497	25	25.4989	0.730596	18	38.96
P11151	Lipoprotein lipase	LPL	Lipoprotein lipase OS=Bos taurus OX=9913 GN=LPL PE=1 SV=2 - [LIPL_BOVIN]	35.56	14	15	123	478	53.344	8.51416	0.546579	46	30.6767	0.535915	36	57.2337	0.473906	36	101.93	0.905938	46	12.8991	0.950854	36	13.6628	0.532888	36	19.081	1.92045	46	14.5921	1.45673	36	13.4539	2.71951	36	26.0876
G5E5C8	Transaldolase	TALDO1	Transaldolase OS=Bos taurus OX=9913 GN=TALDO1 PE=1 SV=1 - [G5E5C8_BOVIN]	35.31	14	14	60	337	37.6576	7.47412	0.516284	25	31.1727	0.588951	21	31.628	0.70493	14	66.4463	1.76894	25	9.54752	1.65626	21	15.726	1.37858	14	23.6158	0.806029	25	27.0223	0.771484	21	27.6058	0.742325	14	44.564
G3N342	Uncharacterized protein		Uncharacterized protein OS=Bos taurus OX=9913 PE=4 SV=2 - [G3N342_BOVIN]	31.36	14	14	85	491	54.8894	6.99072	1.84547	39	28.9895	1.91539	14	15.2474	2.23187	32	34.2095	0.364125	38	72.7999	0.602027	14	18.6906	0.392641	32	64.8016	0.591874	37	69.632	0.732082	14	10.1252	0.567505	31	71.4738
P68103	Elongation factor 1-alpha 1	EEF1A1	Elongation factor 1-alpha 1 OS=Bos taurus OX=9913 GN=EEF1A1 PE=1 SV=1 - [EF1A1_BOVIN]	30.09	14	14	75	462	50.1091	9.01221	0.736454	25	29.0758	0.731157	26	48.1374	0.837187	24	50.4812	1.34837	25	21.9632	1.30125	26	25.0157	1.15513	24	19.0387	0.983509	25	15.2149	1.02133	26	14.0258	1.01282	24	16.02
F1N102	Complement C8 beta chain	C8B	Complement C8 beta chain OS=Bos taurus OX=9913 GN=C8B PE=4 SV=3 - [F1N102_BOVIN]	27.46	14	14	43	590	66.6425	8.03076	1.19907	18	9.88667	1.37262	13	8.23613	1.10987	12	8.0668	0.809251	18	14.3231	0.875205	13	12.9749	0.959909	12	6.61207	0.906743	18	9.99915	1.05122	13	9.97531	0.971472	12	13.4606
P55906	Transforming growth factor-beta-induced protein ig-h3	TGFBI	Transforming growth factor-beta-induced protein ig-h3 OS=Bos taurus OX=9913 GN=TGFBI PE=1 SV=2 - [BGH3_BOVIN]	25.62	14	14	25	683	74.3606	7.25439	1.00491	10	23.8582	1.0823	8	13.0396	0.982055	7	33.9227	1.02383	10	43.6536	1.03586	8	19.8917	1.15988	7	15.5889	1.09884	10	14.7797	1.12852	8	12.904	0.822108	7	20.2806
A0A3Q1MG84	Neuropilin	NRP2	Neuropilin OS=Bos taurus OX=9913 GN=NRP2 PE=3 SV=1 - [A0A3Q1MG84_BOVIN]	16.98	14	14	28	901	101.048	5.64307	1.28015	9	13.8464	1.66597	13	21.9042	1.18294	6	11.4794	0.60712	9	49.7898	0.60893	13	53.6865	0.607864	6	35.2721	0.899791	9	40.2852	0.735999	13	37.0539	1.13351	6	31.948
P63103	14-3-3 protein zeta/delta	YWHAZ	14-3-3 protein zeta/delta OS=Bos taurus OX=9913 GN=YWHAZ PE=1 SV=1 - [1433Z_BOVIN]	67.76	13	17	61	245	27.7277	4.79248	0.697686	18	47.0526	0.588962	14	44.6606	0.87333	7	27.6171	1.63846	18	18.3163	1.49753	14	21.6368	1.24233	7	33.6489	0.859932	18	23.5697	0.820075	14	14.9976	0.928358	7	44.7255
Q9XSJ4	Alpha-enolase	ENO1	Alpha-enolase OS=Bos taurus OX=9913 GN=ENO1 PE=1 SV=4 - [ENOA_BOVIN]	53.46	13	18	142	434	47.2964	6.80029	0.502876	34	46.573	0.550501	48	59.3965	0.657149	28	45.2943	1.66517	34	20.7112	1.65568	48	19.5695	1.44252	28	14.6313	0.730997	34	21.8752	0.773858	48	15.0937	0.755316	28	29.1231
G3MXK6	Chitinase domain-containing protein 1	CHID1	Chitinase domain-containing protein 1 OS=Bos taurus OX=9913 GN=CHID1 PE=3 SV=2 - [G3MXK6_BOVIN]	48.57	13	13	38	385	43.3646	8.99756	1.35178	17	11.4537	1.43897	15	5.82899	1.11474	6	16.5205	0.691432	17	22.5172	0.591615	15	16.488	0.526017	6	9.36687	1.07895	17	26.8951	1.20532	15	23.8541	1.35376	6	10.6197
F1MZA0	Amino_oxidase domain-containing protein	LOC782545	Amino_oxidase domain-containing protein OS=Bos taurus OX=9913 GN=LOC782545 PE=4 SV=3 - [F1MZA0_BOVIN]	29.93	13	13	51	451	51.1513	9.11475	1.4122	18	14.5567	1.93482	14	7.31083	1.08643	19	17.2394	0.498286	18	59.6201	0.49149	14	47.6449	0.552739	19	45.9955	0.567064	18	33.618	0.708721	14	27.1341	0.64427	19	62.6371
P28800	Alpha-2-antiplasmin	SERPINF2	Alpha-2-antiplasmin OS=Bos taurus OX=9913 GN=SERPINF2 PE=1 SV=2 - [A2AP_BOVIN]	27.64	13	13	47	492	54.6761	5.71924	1.65196	15	10.8142	1.56428	16	14.5883	1.18111	16	20.1687	0.805005	15	20.2512	0.875868	16	14.4228	0.958812	16	17.7278	0.784455	15	16.5958	0.894887	16	11.8088	0.785608	16	20.095
Q9GMB8	Serine--tRNA ligase, cytoplasmic	SARS	Serine--tRNA ligase, cytoplasmic OS=Bos taurus OX=9913 GN=SARS PE=2 SV=3 - [SYSC_BOVIN]	26.26	13	13	34	514	58.5679	6.18896	0.676987	9	69.1184	0.643253	19	52.2599	0.739473	6	11.0771	1.56529	9	18.992	1.60938	19	16.9159	1.52739	6	4.246	0.868812	9	28.6338	0.864466	19	28.9704	0.794506	6	30.7887
A0A3Q1LHT7	Ribosome binding protein 1	RRBP1	Ribosome binding protein 1 OS=Bos taurus OX=9913 GN=RRBP1 PE=1 SV=1 - [A0A3Q1LHT7_BOVIN]	26.24	13	13	28	1551	166.675	9.12939	0.886194	16	19.7293	1.01425	10	24.9022	1.07118	2	50.1129	1.62995	16	6.23908	1.06429	10	15.8517	1.51877	2	1.44089	0.818142	16	47.1858	1.65508	10	15.5612	0.65944	2	67.7559
F1MPU0	Clathrin heavy chain	CLTC	Clathrin heavy chain OS=Bos taurus OX=9913 GN=CLTC PE=1 SV=3 - [F1MPU0_BOVIN]	9.92	13	13	19	1673	191.247	5.75732	0.670603	8	27.9055	0.760817	9	34.2639	0.890921	2	56.8287	1.46212	8	12.0383	1.47302	9	19.8782	1.1758	2	20.543	0.997127	8	14.8324	0.980857	9	16.6147	1.33326	2	16.2275
G3MZI7	Collagen type V alpha 1 chain	COL5A1	Collagen type V alpha 1 chain OS=Bos taurus OX=9913 GN=COL5A1 PE=4 SV=2 - [G3MZI7_BOVIN]	8.66	13	13	23	1847	184.753	5.021	1.4246	7	14.6194	2.13064	11	9.56554	2.19487	5	32.7504	0.650364	7	19.4054	0.375665	11	37.8056	0.348299	5	24.5975	0.877909	7	26.8702	0.794573	11	28.9353	0.626888	5	33.2364
P28782	Protein S100-A8	S100A8	Protein S100-A8 OS=Bos taurus OX=9913 GN=S100A8 PE=1 SV=2 - [S10A8_BOVIN]	82.02	12	12	174	89	10.4533	5.26221	0.477896	64	67.6467	0.461061	38	92.3699	0.443823	67	84.4313	1.92277	68	18.9116	1.78197	38	22.3178	1.76759	68	20.9848	0.527407	67	46.4507	0.689946	38	35.4493	0.513614	66	132.255
A0A1C9EIX3	Heat shock protein family B member 1 variant 1	HSPB1	Heat shock protein family B member 1 variant 1 OS=Bos taurus OX=9913 GN=HSPB1 PE=2 SV=1 - [A0A1C9EIX3_BOVIN]	68.16	12	12	40	201	22.3513	6.40479	0.721501	13	46.9753	0.793103	18	41.7731	0.892692	9	18.4435	1.42118	13	23.6507	1.341	18	16.5954	1.12675	9	21.5124	0.865388	13	36.5443	0.816847	18	14.3152	1.08626	9	16.7107
G5E5T5	Uncharacterized protein		Uncharacterized protein OS=Bos taurus OX=9913 PE=1 SV=2 - [G5E5T5_BOVIN]	62.8	12	23	336	508	56.0077	6.25244	1.33277	57	20.3078	1.48788	52	18.9961	1.42283	40	14.2335	0.487574	57	34.0232	0.613733	52	30.9088	0.679781	40	20.2038	0.947637	57	34.0333	1.01329	52	27.139	1.05272	40	12.1154
A0A3Q1LPG0	Uncharacterized protein		Uncharacterized protein OS=Bos taurus OX=9913 PE=1 SV=1 - [A0A3Q1LPG0_BOVIN]	51.56	12	15	208	320	35.5458	7.6792	1.18701	60	26.5199	2.0811	50	28.5606	1.5472	67	59.4967	0.44284	60	81.807	0.434678	50	79.2195	0.512939	67	66.0515	0.609619	60	50.9641	0.678023	50	37.0929	0.689696	65	85.4017
P07688	Cathepsin B	CTSB	Cathepsin B OS=Bos taurus OX=9913 GN=CTSB PE=1 SV=5 - [CATB_BOVIN]	51.04	12	12	62	335	36.6373	6.06201	0.743098	31	42.0642	0.833668	11	28.9748	0.554068	20	25.8971	1.32732	31	24.1221	1.09439	11	25.1177	1.38993	20	12.2761	1.04979	31	11.5006	1.45648	11	17.4684	1.09091	20	24.0508
F1MF42	Uncharacterized protein		Uncharacterized protein OS=Bos taurus OX=9913 PE=4 SV=3 - [F1MF42_BOVIN]	50.77	12	12	39	195	22.5551	7.43018	0.544365	13	35.1331	0.541122	12	42.7452	0.666615	13	82.8513	1.6142	14	23.7025	1.62889	12	10.7239	1.51008	13	28.9507	0.679015	14	15.7686	0.910535	12	13.0002	0.421663	13	222.729
Q5E956	Triosephosphate isomerase	TPI1	Triosephosphate isomerase OS=Bos taurus OX=9913 GN=TPI1 PE=2 SV=3 - [TPIS_BOVIN]	49.8	12	12	50	249	26.6728	6.91748	0.595801	20	34.4673	0.537749	21	66.6827	0.664606	9	32.2084	1.55585	20	17.0434	1.60467	21	19.5365	1.45168	9	11.5665	0.727772	20	18.1532	0.792913	21	16.7173	0.752734	9	14.9413
O18836	Growth/differentiation factor 8	MSTN	Growth/differentiation factor 8 OS=Bos taurus OX=9913 GN=MSTN PE=1 SV=2 - [GDF8_BOVIN]	46.13	12	12	47	375	42.5235	6.55127	0.884398	25	18.1121	1.3828	11	13.4959	1.0172	11	12.9052	0.42838	25	76.9758	0.710541	11	33.4087	0.63855	11	25.3986	0.77477	25	51.8216	0.945632	11	63.0534	0.952695	11	24.1343
Q5E9B1	L-lactate dehydrogenase B chain	LDHB	L-lactate dehydrogenase B chain OS=Bos taurus OX=9913 GN=LDHB PE=2 SV=4 - [LDHB_BOVIN]	43.11	12	15	80	334	36.7002	6.44287	0.600031	27	29.3246	0.661859	26	33.0426	0.527352	13	31.3359	1.57169	27	13.8366	1.47547	26	14.9601	1.60255	13	10.8733	0.723868	27	17.3925	0.876818	26	17.9115	0.559211	13	56.2265
P12763	Alpha-2-HS-glycoprotein	AHSG	Alpha-2-HS-glycoprotein OS=Bos taurus OX=9913 GN=AHSG PE=1 SV=2 - [FETUA_BOVIN]	42.9	12	12	122	359	38.3944	5.50342	1.84835	39	14.8851	1.71883	41	16.9696	1.07458	42	22.9125	0.905417	39	14.8714	0.78812	41	17.5462	0.953194	42	17.4148	0.784298	39	17.2586	1.1138	41	12.7617	0.703243	42	34.9896
F1MVK1	Uncharacterized protein	LOC107131209	Uncharacterized protein OS=Bos taurus OX=9913 GN=LOC107131209 PE=4 SV=3 - [F1MVK1_BOVIN]	41.27	12	58	269	1735	192.1	7.51807	1.05748	16	14.4831	1.12557	15	11.7145	1.09629	6	29.5147	0.907994	16	22.1344	0.904219	15	10.3601	1.02424	6	26.9407	1.33831	16	29.5861	1.14599	15	15.3707	1.12865	6	22.4439
A6QNW7	CD5 molecule like	CD5L	CD5 molecule like OS=Bos taurus OX=9913 GN=CD5L PE=2 SV=1 - [A6QNW7_BOVIN]	39.69	12	15	111	451	50.1791	5.38916	1.83327	32	43.677	1.88837	27	10.0805	3.12207	24	55.9964	0.655327	32	37.8753	0.74815	27	28.1661	0.53964	24	58.3549	0.812118	32	21.4794	0.873425	27	27.0047	0.599741	24	41.6213
Q3SYR0	Serpin peptidase inhibitor, clade A (Alpha-1 antiproteinase, antitrypsin), member 7	SERPINA7	Serpin peptidase inhibitor, clade A (Alpha-1 antiproteinase, antitrypsin), member 7 OS=Bos taurus OX=9913 GN=SERPINA7 PE=2 SV=1 - [Q3SYR0_BOVIN]	30.66	12	12	31	411	46.0056	5.71924	1.35886	9	15.1278	1.2926	12	14.053	1.35002	10	12.4354	0.820882	9	16.0477	0.950485	12	19.3725	0.87988	10	9.52487	1.06509	9	35.4394	0.953395	12	29.8682	0.926211	10	27.9766
A0A3Q1M193	Glycoprotein 2	GP2	Glycoprotein 2 OS=Bos taurus OX=9913 GN=GP2 PE=1 SV=1 - [A0A3Q1M193_BOVIN]	26.1	12	12	44	525	58.4271	4.81787	1.09797	18	33.3857	0.804751	16	51.5982	0.400388	10	102.39	1.01871	18	51.5124	0.667087	16	38.3503	0.678354	10	13.2149	0.680672	18	46.087	1.24473	16	17.6726	1.07556	10	30.2092
F1MMK9	Kinesin family member 12	KIF12	Kinesin family member 12 OS=Bos taurus OX=9913 GN=KIF12 PE=4 SV=3 - [F1MMK9_BOVIN]	25.1	12	12	46	482	52.9684	8.52881	1.77926	11	15.8377	1.60938	20	19.3397	1.15112	15	38.6566	0.740995	11	11.9494	0.848439	20	16.152	1.07247	15	17.709	0.814292	11	26.7442	0.880328	20	18.9489	0.717085	15	19.2107
A0A3Q1MI01	Prosaposin	PSAP	Prosaposin OS=Bos taurus OX=9913 GN=PSAP PE=4 SV=1 - [A0A3Q1MI01_BOVIN]	24.76	12	12	65	525	57.9757	5.24951	0.763373	23	22.4128	0.590725	16	46.5944	0.552241	26	83.0553	1.33129	23	19.1599	0.850158	16	9.6594	1.20903	26	20.8588	0.897249	23	19.1072	2.08961	16	17.5879	0.991344	26	15.0743
A0A3Q1LSP4	Complement C8 alpha chain	C8A	Complement C8 alpha chain OS=Bos taurus OX=9913 GN=C8A PE=4 SV=1 - [A0A3Q1LSP4_BOVIN]	20.62	12	12	28	582	65.4563	6.87354	1.14311	14	17.4787	1.38957	13	17.9364	1.36848	1		0.804762	14	21.37	0.809263	13	28.1997	0.596483	1		0.919805	14	24.0128	1.16154	13	27.9092	1.21208	1
A0A3Q1LQU4	Dystroglycan	DAG1	Dystroglycan OS=Bos taurus OX=9913 GN=DAG1 PE=4 SV=1 - [A0A3Q1LQU4_BOVIN]	20.22	12	12	35	895	97.2804	8.45557	1.26	10	16.6559	1.79519	12	31.5266	1.80623	13	14.5935	0.643501	10	22.4223	0.526895	12	39.6864	0.548517	13	19.9875	0.949005	10	9.50546	0.859451	12	12.9518	1.00001	13	17.3328
Q28065	C4b-binding protein alpha chain	C4BPA	C4b-binding protein alpha chain OS=Bos taurus OX=9913 GN=C4BPA PE=2 SV=1 - [C4BPA_BOVIN]	19.34	12	12	31	610	68.8415	6.37939	1.16466	9	0.665199	1.06086	15	27.0053	0.905965	7	109.782	0.980382	9	20.3369	0.942623	15	14.4436	1.27104	7	14.5696	1.5779	9	17.5857	1.18784	15	10.1111	0.875512	7	18.0339
Q0VCX1	Complement C1s subcomponent	C1S	Complement C1s subcomponent OS=Bos taurus OX=9913 GN=C1S PE=2 SV=2 - [C1S_BOVIN]	18.87	12	12	39	689	76.5595	5.08447	1.21451	18	11.8927	1.59958	15	8.42513	1.43166	6	10.0777	0.595673	18	24.1914	0.659776	15	29.5894	0.696771	6	20.4977	0.944505	18	22.0177	1.16424	15	15.3467	1.30222	6	24.9182
F1N0I3	Coagulation factor V	F5	Coagulation factor V OS=Bos taurus OX=9913 GN=F5 PE=3 SV=3 - [F1N0I3_BOVIN]	7.26	12	12	17	2121	239.397	6.12549	1.38344	5	11.0441	1.56094	9	21.8543	1.39307	3	9.9658	0.519912	5	20.8475	0.743256	9	25.6482	0.955425	3	3.04151	0.866293	5	20.1471	0.847219	9	10.9791	0.850298	3	6.27739
P79345	NPC intracellular cholesterol transporter 2	NPC2	NPC intracellular cholesterol transporter 2 OS=Bos taurus OX=9913 GN=NPC2 PE=1 SV=1 - [NPC2_BOVIN]	63.09	11	11	66	149	16.6295	7.98682	0.45067	24	36.6979	0.776769	24	37.8199	0.775546	18	39.7752	1.37093	24	14.3096	0.987942	24	19.4395	0.872072	18	8.36615	1.40624	24	34.2822	1.71011	24	20.3126	1.72851	18	21.4379
P62935	Peptidyl-prolyl cis-trans isomerase A	PPIA	Peptidyl-prolyl cis-trans isomerase A OS=Bos taurus OX=9913 GN=PPIA PE=1 SV=2 - [PPIA_BOVIN]	60.98	11	12	55	164	17.8578	8.1626	0.711938	22	55.3795	0.716866	22	72.7433	0.501268	8	19.105	1.4221	22	19.3782	1.3312	22	29.5619	1.33669	8	8.21095	1.06701	22	7.83145	1.01049	22	15.2342	1.11903	8	10.7333
Q3SZ62	Phosphoglycerate mutase 1	PGAM1	Phosphoglycerate mutase 1 OS=Bos taurus OX=9913 GN=PGAM1 PE=2 SV=3 - [PGAM1_BOVIN]	54.72	11	11	38	254	28.8338	7.18115	0.820285	11	52.2513	0.551288	16	111.081	0.573558	11	62.6087	1.20826	11	13.6241	1.51422	16	31.0891	1.59502	11	19.6721	0.826628	11	29.4841	0.826669	16	20.5612	0.556784	11	16.7872
Q3MHP2	Ras-related protein Rab-11B	RAB11B	Ras-related protein Rab-11B OS=Bos taurus OX=9913 GN=RAB11B PE=2 SV=3 - [RB11B_BOVIN]	50.46	11	11	35	218	24.4735	5.93506	0.905179	21	29.3546	0.898404	11	54.8625	0.688296	3	18.1904	1.19791	21	12.9312	1.32002	11	6.89818	1.14969	3	2.61401	1.4149	21	15.9944	1.22018	11	9.92099	1.27975	3	10.5396
A8E4P3	STOM protein	STOM	STOM protein OS=Bos taurus OX=9913 GN=STOM PE=1 SV=1 - [A8E4P3_BOVIN]	47.54	11	11	26	284	31.2685	7.07861	0.882432	10	17.9267	0.808797	8	41.1792	0.552586	7	96.8543	1.34833	10	39.5829	1.42018	8	18.889	1.6092	7	25.6766	0.837268	10	39.1979	1.13643	8	7.68267	0.735652	7	32.8363
A8DBT6	Monocyte differentiation antigen CD14	CD14	Monocyte differentiation antigen CD14 OS=Bos taurus OX=9913 GN=CD14 PE=4 SV=1 - [A8DBT6_BOVIN]	46.65	11	11	57	373	39.6425	5.41455	0.819447	19	27.8453	1.14368	19	9.20604	0.989874	19	40.1678	0.80197	19	17.4512	0.729177	19	25.4348	0.591303	19	18.9715	0.731715	19	21.6056	0.989561	19	35.6423	1.03386	19	36.403
A0A452DI24	Rab GDP dissociation inhibitor	GDI2	Rab GDP dissociation inhibitor OS=Bos taurus OX=9913 GN=GDI2 PE=3 SV=1 - [A0A452DI24_BOVIN]	45.86	11	17	50	423	48.1055	7.29834	0.80527	10	20.796	0.824004	13	24.2534	0.756947	10	50.2974	1.19617	10	28.8126	1.15512	13	10.4877	1.02631	10	19.3866	0.980226	10	21.1481	0.978386	13	6.24453	1.18503	10	16.6443
A5D7A0	EF-hand domain-containing protein D2	EFHD2	EF-hand domain-containing protein D2 OS=Bos taurus OX=9913 GN=EFHD2 PE=2 SV=1 - [EFHD2_BOVIN]	45.45	11	11	23	242	26.9016	5.14795	0.699959	9	19.8249	0.594587	11	53.5339	0.66914	3	23.5791	1.44356	9	36.5105	1.59788	11	12.4716	1.56521	3	7.62656	0.664738	9	18.1309	0.825584	11	15.8884	0.536212	3	21.9276
A5D7Q2	Uncharacterized protein		Uncharacterized protein OS=Bos taurus OX=9913 PE=2 SV=1 - [A5D7Q2_BOVIN]	44.76	11	13	230	487	51.6377	6.62451	1.13718	76	9.54644	1.4024	56	11.8478	1.44412	93	9.74949	0.538393	76	36.124	0.662043	56	18.9225	0.618273	93	25.3128	1.30075	76	25.5089	1.44572	56	20.1123	1.87254	93	18.6027
A0A3Q1LXR9	Actin-related protein 2	ACTR2	Actin-related protein 2 OS=Bos taurus OX=9913 GN=ACTR2 PE=1 SV=1 - [A0A3Q1LXR9_BOVIN]	39.79	11	12	18	387	44.2681	7.04932	0.853305	5	21.036	0.616476	11	31.1313				1.13485	5	39.7681	1.53558	11	35.3332				0.711556	5	45.2171	0.88978	11	14.0745
Q9XSC6	Creatine kinase M-type	CKM	Creatine kinase M-type OS=Bos taurus OX=9913 GN=CKM PE=1 SV=2 - [KCRM_BOVIN]	37.53	11	13	32	381	42.9618	7.12256				0.365842	22	63.2561							0.211316	22	131.489							0.42642	22	55.1285
F1N647	Fatty acid synthase	FASN	Fatty acid synthase OS=Bos taurus OX=9913 GN=FASN PE=1 SV=3 - [F1N647_BOVIN]	34.91	11	66	188	2515	274.236	6.29053	0.794649	15	20.5539	0.961611	11	13.8965	0.817968	5	8.94166	1.12156	15	22.5371	0.973778	11	15.9306	1.04286	5	17.4697	1.14463	15	31.1858	1.23956	11	15.746	1.23628	5	15.977
P01045	Kininogen-2	KNG2	Kininogen-2 OS=Bos taurus OX=9913 GN=KNG2 PE=1 SV=1 - [KNG2_BOVIN]	33.6	11	22	172	619	68.6665	6.56592	1.44858	26	29.0151	1.32371	30	59.6222	1.75464	19	13.2196	1.03943	26	38.3836	1.06647	30	61.6498	1.15704	19	32.2885	1.21314	26	35.9118	0.865584	30	28.6831	0.681549	19	41.0348
A0A3Q1LW27	Adenosylhomocysteinase	AHCY	Adenosylhomocysteinase OS=Bos taurus OX=9913 GN=AHCY PE=1 SV=1 - [A0A3Q1LW27_BOVIN]	29.14	11	11	32	429	47.202	6.31592	0.774593	13	17.951	0.873636	14	45.6425	0.778615	5	14.0922	1.22019	13	31.7666	1.30339	14	16.4355	1.46763	5	0.767463	0.871309	13	20.0082	0.989392	14	15.2357	0.967412	5	26.3418
Q5E9R3	EH domain-containing protein 1	EHD1	EH domain-containing protein 1 OS=Bos taurus OX=9913 GN=EHD1 PE=1 SV=1 - [EHD1_BOVIN]	25.84	11	12	16	534	60.6437	6.82959	0.785485	5	14.4155	1.09675	9	24.5978	0.95756	1		1.34834	5	4.31477	1.07868	9	16.2886	0.960925	1		1.00854	5	9.40503	0.938357	9	14.1898	0.949261	1
Q9XSC9	Transcobalamin-2	TCN2	Transcobalamin-2 OS=Bos taurus OX=9913 GN=TCN2 PE=1 SV=1 - [TCO2_BOVIN]	24.54	11	11	31	432	47.9283	9.11475	1.06523	16	12.2072	1.09523	12	16.4131	0.650305	3	3.68327	0.65335	16	17.9614	0.588446	12	30.4315	0.612493	3	7.35111	0.752353	14	38.6227	0.795118	12	7.88946	1.37554	3	7.6255
Q05927	5'-nucleotidase	NT5E	5'-nucleotidase OS=Bos taurus OX=9913 GN=NT5E PE=1 SV=2 - [5NTD_BOVIN]	24.22	11	11	29	574	62.9264	6.94678	0.884232	7	31.6223	0.829041	15	22.9586	0.696616	7	55.7535	0.817104	7	13.1713	0.650076	15	24.0709	0.816483	7	18.3199	0.987593	7	54.3891	0.872027	15	25.9353	1.43181	7	14.9094
Q3SYW3	Hematopoietic cell-specific Lyn substrate 1	HCLS1	Hematopoietic cell-specific Lyn substrate 1 OS=Bos taurus OX=9913 GN=HCLS1 PE=1 SV=1 - [Q3SYW3_BOVIN]	22.47	11	11	26	485	53.8758	4.84326	0.696484	6	16.3212	0.784042	18	58.5453	1.38316	2	18.6829	1.58139	6	13.1766	1.60278	18	22.4103	0.956767	2	12.47	1.06304	5	8.38896	0.721776	18	18.9979	1.28403	2	13.9671
P26201	Platelet glycoprotein 4	CD36	Platelet glycoprotein 4 OS=Bos taurus OX=9913 GN=CD36 PE=1 SV=5 - [CD36_BOVIN]	21.4	11	11	82	472	52.9064	8.104	0.956369	33	14.4685	1.0702	25	16.0673	1.00331	24	17.7418	0.806263	33	23.5065	0.663285	25	9.22202	0.671654	24	11.0101	1.06116	33	13.1678	0.976332	25	8.16585	1.12015	24	9.51154
F1N720	Toll-like receptor 2	TLR2	Toll-like receptor 2 OS=Bos taurus OX=9913 GN=TLR2 PE=3 SV=1 - [F1N720_BOVIN]	19.52	11	11	27	784	90.1615	7.00537	0.787248	13	27.6121	1.01653	8	32.0777	0.753946	6	31.2097	1.18022	13	22.8652	0.908179	8	4.24547	1.07103	6	9.35362	0.84005	13	18.5691	1.24128	8	12.1189	0.916687	6	12.1256
F1MMK2	Glucose-6-phosphate 1-dehydrogenase	G6PD	Glucose-6-phosphate 1-dehydrogenase OS=Bos taurus OX=9913 GN=G6PD PE=1 SV=2 - [F1MMK2_BOVIN]	19.45	11	11	18	545	62.3744	7.29834	0.81269	5	55.1132	0.518708	9	58.6625	0.705494	4	44.2399	1.00666	5	57.0928	1.56169	9	17.2908	1.40061	4	22.3668	0.995052	5	4.06346	0.952934	9	13.5879	0.867511	4	30.848
F1MM07	Myosin-7	MYH7	Myosin-7 OS=Bos taurus OX=9913 GN=MYH7 PE=3 SV=3 - [F1MM07_BOVIN]	19.28	11	34	46	1935	223.1	5.74463				0.597678	13	92.8816							0.389122	13	48.9099							0.456295	13	44.9007
E1BCN3	Peptidyl arginine deiminase 4	PADI4	Peptidyl arginine deiminase 4 OS=Bos taurus OX=9913 GN=PADI4 PE=4 SV=3 - [E1BCN3_BOVIN]	18.05	11	11	27	665	74.0489	7.54736	0.761371	15	18.039	0.485788	4	2.72164	0.538021	8	38.485	1.44593	15	16.5599	1.21768	4	14.1808	1.63496	8	19.301	0.978684	15	19.4562	1.81747	4	3.90451	0.455982	8	64.0357
F1N6H1	LDL receptor related protein 2	LRP2	LDL receptor related protein 2 OS=Bos taurus OX=9913 GN=LRP2 PE=1 SV=3 - [F1N6H1_BOVIN]	2.62	11	11	14	4622	516.892	5.26221	1.6003	8	21.6678	1.65245	4	14.4438	1.43713	2	7.08212	0.477141	8	49.2253	0.594764	4	13.9337	0.4947	2	68.9146	0.785468	8	51.5749	0.824006	4	16.2748	0.621844	2	5.8794
F1N1Z8	Pancreatic adenocarcinoma upregulated factor-like	LOC104975830	Pancreatic adenocarcinoma upregulated factor-like OS=Bos taurus OX=9913 GN=LOC104975830 PE=4 SV=3 - [F1N1Z8_BOVIN]	79.35	10	11	195	155	16.9597	8.66064	0.529542	62	81.2024	0.3915	53	110.144	0.495099	53	84.0076	1.46679	63	32.6441	1.18664	54	17.8819	1.47077	53	20.8715	1.60493	63	17.6801	2.03852	54	17.9171	1.1836	53	16.6006
P10790	Fatty acid-binding protein, heart	FABP3	Fatty acid-binding protein, heart OS=Bos taurus OX=9913 GN=FABP3 PE=1 SV=2 - [FABPH_BOVIN]	74.44	10	11	102	133	14.7696	7.34229	0.48698	34	62.9832	0.505221	30	55.864	0.51699	23	42.474	1.44079	34	15.8226	1.02472	30	11.3511	0.90147	23	14.4751	1.34295	34	16.8167	1.64917	30	13.5353	2.27613	23	28.3447
A0A3Q1LMW6	SERPIN domain-containing protein	LOC107131803	SERPIN domain-containing protein OS=Bos taurus OX=9913 GN=LOC107131803 PE=3 SV=1 - [A0A3Q1LMW6_BOVIN]	61.38	10	25	127	391	44.3458	6.62451	0.48013	16	28.2783	0.471258	16	98.5753	0.619438	4	35.7186	1.6896	16	26.3408	1.80469	16	19.2386	1.60351	4	5.174	0.54351	16	19.7073	0.705877	16	44.5483	0.721232	4	25.087
Q3T0A3	Complement factor D	CFD	Complement factor D OS=Bos taurus OX=9913 GN=CFD PE=2 SV=1 - [CFAD_BOVIN]	54.05	10	10	41	259	27.8603	7.7085	0.877819	21	46.2615	0.767647	13	41.5762	1.22653	7	8.54297	1.10857	21	47.6531	0.462799	13	31.2004	0.653361	7	30.8079	0.990265	21	31.1777	2.38313	13	44.2534	1.20462	7	10.6254
Q0IIG8	Ras-related protein Rab-18	RAB18	Ras-related protein Rab-18 OS=Bos taurus OX=9913 GN=RAB18 PE=2 SV=1 - [RAB18_BOVIN]	51.94	10	10	19	206	22.9767	5.23682	0.68055	7	21.5446	1.01283	7	21.8059	0.799698	5	19.8492	1.04324	7	14.0618	0.858725	7	8.24863	0.718261	5	21.2487	1.02845	7	20.6653	1.18134	7	15.4966	1.39084	5	1.55225
Q5E9F5	Transgelin-2	TAGLN2	Transgelin-2 OS=Bos taurus OX=9913 GN=TAGLN2 PE=2 SV=3 - [TAGL2_BOVIN]	49.25	10	10	18	199	22.4122	8.23584	0.795788	4	11.563	0.87744	10	36.2102	0.981959	4	37.0348	1.50376	4	11.3432	1.30067	10	36.5842	1.31035	4	14.7397	0.846513	4	8.68178	0.904871	10	23.7632	1.02323	4	33.7643
A0A0A0MPA0	SERPIN domain-containing protein	LOC784932	SERPIN domain-containing protein OS=Bos taurus OX=9913 GN=LOC784932 PE=1 SV=1 - [A0A0A0MPA0_BOVIN]	46.52	10	20	165	417	46.8534	6.01123	1.16416	31	16.3965	1.0261	29	14.9836	1.48403	18	24.7504	1.08287	31	15.5495	1.03211	29	13.8234	0.809888	18	22.6727	0.976334	31	28.7192	1.29901	29	7.78171	0.762278	18	5.45845
A6QPQ2	Serpin A3-8	SERPINA3-8	Serpin A3-8 OS=Bos taurus OX=9913 GN=SERPINA3-8 PE=2 SV=1 - [SPA38_BOVIN]	44.26	10	16	118	418	46.9345	6.12549	1.20842	16	16.6833	1.09121	21	12.1142	1.03554	13	21.4448	0.92405	16	21.7937	0.888834	21	17.0166	1.04067	13	14.479	1.01887	16	31.1655	1.10012	21	18.0443	0.81399	13	25.1622
P80195	Glycosylation-dependent cell adhesion molecule 1	GLYCAM1	Glycosylation-dependent cell adhesion molecule 1 OS=Bos taurus OX=9913 GN=GLYCAM1 PE=1 SV=2 - [GLCM1_BOVIN]	42.48	10	10	308	153	17.141	6.68311	0.607258	95	18.205	0.817094	87	19.768	0.726901	126	22.7869	1.11441	95	12.4802	0.849915	87	12.8728	0.688263	126	10.7223	1.82074	95	16.9841	1.67789	87	12.459	2.31217	126	16.8274
P19858	L-lactate dehydrogenase A chain	LDHA	L-lactate dehydrogenase A chain OS=Bos taurus OX=9913 GN=LDHA PE=2 SV=2 - [LDHA_BOVIN]	38.86	10	13	45	332	36.5743	8.00146	0.64233	15	43.8194	0.571585	8	42.5127	0.740114	6	12.5685	1.48267	15	36.7953	1.43632	8	12.188	1.36522	6	10.1493	0.73445	15	20.0643	0.979517	8	18.7268	1.07325	6	27.7172
A0A3Q1MME4	Heterogeneous nuclear ribonucleoproteins A2/B1	HNRNPA2B1	Heterogeneous nuclear ribonucleoproteins A2/B1 OS=Bos taurus OX=9913 GN=HNRNPA2B1 PE=1 SV=1 - [A0A3Q1MME4_BOVIN]	37.38	10	12	34	313	33.8903	9.02686	0.697662	10	31.8837	0.579148	15	92.6817	0.745968	3	7.81331	1.68609	10	17.1896	1.61225	15	28.893	1.09972	3	43.9853	0.840515	10	22.9367	0.780206	15	14.5662	1.15754	3	7.96619
Q9MZ06	Fibroblast growth factor-binding protein 1	FGFBP1	Fibroblast growth factor-binding protein 1 OS=Bos taurus OX=9913 GN=FGFBP1 PE=1 SV=1 - [FGFP1_BOVIN]	36.75	10	10	74	234	26.1713	8.90967	0.614147	29	45.2909	0.625279	21	32.2259	0.716962	24	28.0701	1.40214	29	20.2043	0.978758	21	14.1287	1.19848	24	14.0941	1.13068	29	14.9985	1.97536	21	23.2499	1.31094	24	10.9982
A0A452DIW4	Malate dehydrogenase	MDH1	Malate dehydrogenase OS=Bos taurus OX=9913 GN=MDH1 PE=1 SV=1 - [A0A452DIW4_BOVIN]	34.65	10	10	20	329	35.8327	6.58057	0.73967	6	43.2172	0.91746	4	20.1777	0.84416	10	27.5905	0.972707	6	29.8794	1.01771	4	2.79075	1.22672	10	24.3243	0.975169	6	42.8287	0.942968	4	7.62805	0.857841	10	20.6674
G5E507	Heat shock protein HSP 90-beta	HSP90AB1	Heat shock protein HSP 90-beta OS=Bos taurus OX=9913 GN=HSP90AB1 PE=1 SV=2 - [G5E507_BOVIN]	34.27	10	24	68	712	81.6715	4.99561	0.965411	7	27.9374	0.868951	12	36.7172	0.811583	6	20.5118	1.2231	7	7.71913	1.16537	12	15.7258	1.08365	6	3.76705	1.19212	7	2.80954	1.00327	12	12.9948	1.05253	6	8.89043
G8JKY4	Renin receptor	ATP6AP2	Renin receptor OS=Bos taurus OX=9913 GN=ATP6AP2 PE=4 SV=1 - [G8JKY4_BOVIN]	33.05	10	10	39	351	39.4564	5.43994	1.2212	13	19.135	1.51547	15	8.56849	1.29013	11	18.1861	0.557533	13	7.8433	0.518243	15	13.3718	0.589411	11	20.4355	0.780631	13	14.1521	0.952961	15	18.2595	1.14708	11	12.4011
Q05443	Lumican	LUM	Lumican OS=Bos taurus OX=9913 GN=LUM PE=1 SV=1 - [LUM_BOVIN]	32.16	10	10	21	342	38.7319	6.354	1.78383	6	39.0128	1.70657	11	16.6227	1.44548	4	5.82921	0.664267	6	22.7696	0.662821	11	16.5448	0.804959	4	18.1049	1.28273	6	35.7709	0.9451	11	20.2871	0.88265	4	21.4763
Q0VCG9	Pentraxin-related protein PTX3	PTX3	Pentraxin-related protein PTX3 OS=Bos taurus OX=9913 GN=PTX3 PE=2 SV=1 - [PTX3_BOVIN]	29.06	10	10	15	382	41.9939	5.17334	0.453112	1		0.709379	6	51.9326	0.739213	8	51.9195	1.80646	1		1.69353	6	23.0979	1.41932	8	20.0346	0.816257	1		0.516931	6	15.9695	0.711178	8	122.719
Q2KJ51	Angiopoietin-related protein 4	ANGPTL4	Angiopoietin-related protein 4 OS=Bos taurus OX=9913 GN=ANGPTL4 PE=2 SV=1 - [ANGL4_BOVIN]	26.83	10	10	17	410	45.525	8.74854	1.23348	5	2.7032	1.35197	10	22.3458	1.5037	2	8.03062	1.05073	5	25.5491	0.425618	10	25.4107	0.687658	2	62.2021	1.09879	5	15.6315	2.02473	10	45.4007	0.719845	2	51.6604
Q3ZBS7	Vitronectin	VTN	Vitronectin OS=Bos taurus OX=9913 GN=VTN PE=1 SV=1 - [Q3ZBS7_BOVIN]	24.79	10	10	34	476	53.541	6.27783	1.46878	11	11.4207	1.2074	11	12.7621	1.21837	12	8.81644	0.917198	11	15.3405	0.977324	11	19.8292	1.09015	12	13.9259	1.18648	11	8.09857	1.27676	11	12.4076	1.13132	12	26.0455
A0A3Q1LRD1	Phosphoglucomutase-1	PGM1	Phosphoglucomutase-1 OS=Bos taurus OX=9913 GN=PGM1 PE=3 SV=1 - [A0A3Q1LRD1_BOVIN]	23.84	10	10	19	562	61.5367	6.63916	0.880421	5	13.8428	0.916939	12	21.2217	1.08931	2	23.1287	1.28634	5	4.15145	1.13553	12	14.0553	1.05044	2	28.7016	1.0524	5	1.82581	0.884908	12	25.0495	1.10224	2	29.1373
A0A3Q1LW01	Cytosolic non-specific dipeptidase	CNDP2	Cytosolic non-specific dipeptidase OS=Bos taurus OX=9913 GN=CNDP2 PE=1 SV=1 - [A0A3Q1LW01_BOVIN]	23	10	10	20	474	52.5007	5.87158	0.839268	9	7.84967	0.744375	6	16.2844	0.719594	5	52.3479	1.19344	9	15.0603	1.19276	6	16.9054	1.20696	5	10.8161	0.969519	9	9.13706	1.13962	6	13.0234	1.23238	5	19.1162
P09487	Alkaline phosphatase, tissue-nonspecific isozyme	ALPL	Alkaline phosphatase, tissue-nonspecific isozyme OS=Bos taurus OX=9913 GN=ALPL PE=1 SV=2 - [PPBT_BOVIN]	20.42	10	10	28	524	57.1565	6.771	0.692219	11	11.9461	0.446114	4	30.0646	0.603866	13	62.9785	1.50103	11	20.8648	1.28071	4	15.6726	1.6196	13	23.4993	1.00664	11	23.7695	1.82723	4	20.0513	0.679456	13	50.19
F6QEU6	Phosphoglucomutase 2	PGM2	Phosphoglucomutase 2 OS=Bos taurus OX=9913 GN=PGM2 PE=1 SV=1 - [F6QEU6_BOVIN]	18.94	10	10	34	602	67.3499	6.72705	0.925306	10	15.0389	0.744827	22	58.1071	1.16697	2	15.9673	1.32972	10	24.1904	1.25518	22	22.8669	0.989	2	32.3374	0.858345	10	30.7738	0.886846	22	25.1522	0.977123	2	13.5612
A5PJT7	ECM1 protein	ECM1	ECM1 protein OS=Bos taurus OX=9913 GN=ECM1 PE=2 SV=1 - [A5PJT7_BOVIN]	17.41	10	10	17	517	57.6	7.38623	1.17494	9	18.1312	0.978742	4	6.18876	1.86676	4	14.5366	1.09711	9	15.8668	1.09515	4	2.9975	1.1191	4	3.66936	1.33618	9	9.48728	1.46534	4	13.6904	0.815074	4	30.1535
A0A3Q1M3Q7	Protein disulfide-isomerase A4	PDIA4	Protein disulfide-isomerase A4 OS=Bos taurus OX=9913 GN=PDIA4 PE=3 SV=1 - [A0A3Q1M3Q7_BOVIN]	15.07	10	10	12	637	71.8563	5.12256	0.829489	3	29.8072	0.949325	7	4.0998	0.871064	2	7.65409	1.02398	3	1.05697	0.905913	7	9.52743	0.885683	2	5.45535	1.05978	3	1.40391	1.23187	7	3.93944	1.35443	2	11.0331
F1MGR1	Sodium/nucleoside cotransporter	SLC28A3	Sodium/nucleoside cotransporter OS=Bos taurus OX=9913 GN=SLC28A3 PE=3 SV=2 - [F1MGR1_BOVIN]	14.2	10	10	23	697	77.2283	7.43018	1.2313	13	10.1679	1.6881	7	20.5344	1.5474	3	6.36345	0.822637	13	12.475	0.646998	7	13.7671	0.563786	3	16.7644	1.01034	13	44.8526	0.85936	7	27.3331	1.08765	3	6.40809
Q3ZBV8	Threonine--tRNA ligase, cytoplasmic	TARS	Threonine--tRNA ligase, cytoplasmic OS=Bos taurus OX=9913 GN=TARS PE=2 SV=1 - [SYTC_BOVIN]	13.83	10	10	14	723	83.4389	6.771	0.630179	5	15.7939	0.735318	8	35.7621	0.894418	1		1.57242	5	7.39241	1.35032	8	23.955	1.0783	1		0.796742	5	24.649	0.86633	8	12.0346	1.93729	1
A0A3Q1N4F6	Sulfatase 2	SULF2	Sulfatase 2 OS=Bos taurus OX=9913 GN=SULF2 PE=4 SV=1 - [A0A3Q1N4F6_BOVIN]	10.86	10	10	19	847	97.4839	9.08545	0.844639	12	32.5564	0.762831	3	34.949	1.00639	4	14.8488	1.28669	12	17.2854	0.958894	3	1.74561	1.16875	4	18.0934	1.45497	12	13.3816	2.03731	3	15.2969	1.34193	4	7.60872
A0A3Q1MN97	Vinculin	VCL	Vinculin OS=Bos taurus OX=9913 GN=VCL PE=1 SV=1 - [A0A3Q1MN97_BOVIN]	10.13	10	10	14	1066	116.642	6.0874	1.01931	4	8.16068	0.98017	7	16.1023	1.37719	3	12.3742	1.06421	4	7.24081	1.22354	7	15.4695	0.948107	3	38.9117	1.133	4	22.4874	0.927336	7	19.1623	1.5192	3	9.74688
G3X6I0	Uncharacterized protein	FCGBP	Uncharacterized protein OS=Bos taurus OX=9913 GN=FCGBP PE=1 SV=2 - [G3X6I0_BOVIN]	3.77	10	10	15	3001	318.78	5.16064	1.27404	9	20.2268	1.65758	4	21.9492	1.08014	2	51.9738	0.550203	9	70.5158	0.542329	4	52.981	0.600924	2	31.9844	0.864675	9	39.189	0.765352	4	43.1564	1.00477	2	17.5716
P02584	Profilin-1	PFN1	Profilin-1 OS=Bos taurus OX=9913 GN=PFN1 PE=1 SV=2 - [PROF1_BOVIN]	89.29	9	9	82	140	15.0475	8.27979	0.69991	34	48.1176	0.861315	28	32.6649	0.675381	20	59.6184	1.42765	34	32.772	1.39583	28	24.8512	1.44098	20	22.9628	0.87924	34	40.0299	0.84466	28	28.2051	0.73035	20	31.8434
P79105	Protein S100-A12	S100A12	Protein S100-A12 OS=Bos taurus OX=9913 GN=S100A12 PE=1 SV=3 - [S10AC_BOVIN]	79.35	9	9	59	92	10.6787	6.37939	0.473549	25	89.6055	0.578885	8	33.6036	1.88667	26	32.9508	1.66833	25	20.4356	1.51298	8	39.5993	0.996555	26	18.6247	0.584956	25	26.4768	0.79527	8	57.0003	0.505377	26	107.616
O46375	Transthyretin	TTR	Transthyretin OS=Bos taurus OX=9913 GN=TTR PE=1 SV=1 - [TTHY_BOVIN]	67.35	9	9	45	147	15.717	6.30322	1.74276	17	18.6932	2.26428	20	17.2316	2.48214	7	4.02298	0.587714	17	11.9915	0.512801	20	27.0323	0.65721	7	32.3054	0.936652	17	26.9277	0.667486	20	29.5997	0.721787	7	18.2906
Q9TTE1	Serpin A3-1	SERPINA3-1	Serpin A3-1 OS=Bos taurus OX=9913 GN=SERPINA3-1 PE=1 SV=3 - [SPA31_BOVIN]	66.18	9	21	248	411	46.2082	5.98584	1.22675	29	8.21521	1.18346	43	11.9219	0.985505	28	17.4555	0.85313	29	15.7448	0.845352	43	7.67728	1.01993	28	13.6631	0.879794	29	13.7663	1.11331	43	6.7604	0.954653	28	30.7479
Q9TU03	Rho GDP-dissociation inhibitor 2	ARHGDIB	Rho GDP-dissociation inhibitor 2 OS=Bos taurus OX=9913 GN=ARHGDIB PE=2 SV=3 - [GDIR2_BOVIN]	63.5	9	9	45	200	22.7795	5.19873	0.61885	16	44.7572	0.503541	22	67.4987	0.48923	6	54.4146	1.74182	16	14.355	1.836	23	22.0142	1.76939	6	22.6405	0.60166	16	44.6639	0.593622	23	58.6125	0.420704	6	80.3723
Q2KIT0	Protein HP-20 homolog		Protein HP-20 homolog OS=Bos taurus OX=9913 PE=2 SV=1 - [HP20_BOVIN]	56.02	9	9	74	191	20.6327	8.5874	1.47175	25	6.56857	1.33456	26	14.5969	1.02463	23	16.9688	0.827154	25	11.4127	1.04909	26	19.9637	1.14322	23	13.8164	0.798882	25	22.611	0.801754	26	18.2835	0.705648	23	30.676
F1N026	Integral membrane protein 2B	ITM2B	Integral membrane protein 2B OS=Bos taurus OX=9913 GN=ITM2B PE=4 SV=1 - [F1N026_BOVIN]	50	9	9	19	266	30.3664	5.22412	1.2615	7	9.10466	1.50903	5	17.3394	1.27779	7	14.8939	0.680806	7	11.5982	0.715667	5	21.9061	0.745495	7	8.25891	0.901376	7	15.3626	1.08367	5	15.3517	0.94009	7	15.6428
P80311	Peptidyl-prolyl cis-trans isomerase B	PPIB	Peptidyl-prolyl cis-trans isomerase B OS=Bos taurus OX=9913 GN=PPIB PE=1 SV=4 - [PPIB_BOVIN]	46.76	9	11	42	216	23.7285	9.31982	0.641652	11	19.3466	0.800808	13	20.3324	0.633175	9	55.8384	1.04303	11	9.99135	0.915081	13	19.8811	0.857847	9	13.1685	0.762055	11	22.9167	1.0082	13	13.5989	0.900006	9	11.4927
F1MJQ1	Ras-related protein Rab-7a	RAB7A	Ras-related protein Rab-7a OS=Bos taurus OX=9913 GN=RAB7A PE=1 SV=1 - [F1MJQ1_BOVIN]	43	9	9	26	207	23.5009	6.69775	1.03153	9	10.3549	1.12608	12	14.6023	1.05961	5	13.557	0.954093	9	28.859	0.941579	12	10.3924	1.07231	5	14.6504	1.05976	9	21.9599	1.1025	12	6.27825	1.07789	5	19.3116
A5PKB4	TIMP metallopeptidase inhibitor 3	TIMP3	TIMP metallopeptidase inhibitor 3 OS=Bos taurus OX=9913 GN=TIMP3 PE=2 SV=1 - [A5PKB4_BOVIN]	40.28	9	9	23	211	24.1468	8.71924	0.844775	11	14.0841	0.726979	8	12.3424	0.841452	4	17.7106	1.15348	11	15.8467	1.03206	8	7.72562	0.857429	4	3.80778	1.06677	11	43.5581	1.66912	8	10.7256	1.83587	4	6.86199
A0A140T843	Beta-2-glycoprotein 1	APOH	Beta-2-glycoprotein 1 OS=Bos taurus OX=9913 GN=APOH PE=4 SV=1 - [A0A140T843_BOVIN]	33.33	9	9	40	345	38.2197	8.14795	1.42581	15	26.3843	1.52856	14	12.4335	1.13107	11	93.6344	0.803228	15	20.6293	0.835567	14	18.9253	0.976847	11	23.0923	1.25481	15	34.3785	1.16869	14	16.1033	0.806532	11	52.8152
F1MKS5	Histidine-rich glycoprotein	HRG	Histidine-rich glycoprotein OS=Bos taurus OX=9913 GN=HRG PE=4 SV=3 - [F1MKS5_BOVIN]	32.65	9	17	51	536	60.7047	7.60596	0.850752	10	17.9483	0.72141	10	26.2511	0.709592	6	6.72622	1.41191	10	13.1544	1.23938	10	30.25	1.32433	6	14.6915	1.61321	10	17.7102	1.14602	10	10.2172	0.910703	6	44.9114
F6R233	Lymphocyte specific protein 1	LSP1	Lymphocyte specific protein 1 OS=Bos taurus OX=9913 GN=LSP1 PE=1 SV=1 - [F6R233_BOVIN]	30.86	9	9	17	350	37.8563	4.89404	0.808538	6	23.8917	0.882487	8	18.1766	1.04606	3	25.6438	1.3755	6	10.712	1.33838	8	20.7568	1.28425	3	8.71295	0.930188	6	3.49616	0.785371	8	21.1499	0.697722	3	18.8351
Q2TA49	Vasodilator-stimulated phosphoprotein	VASP	Vasodilator-stimulated phosphoprotein OS=Bos taurus OX=9913 GN=VASP PE=2 SV=3 - [VASP_BOVIN]	29.77	9	9	12	383	40.4382	8.67529	0.693973	2	55.2948	0.639033	10	116.342				1.28681	2	51.5853	1.71862	10	30.5524				0.742505	2	62.7856	0.715943	10	38.4101
Q3SZK8	Na(+)/H(+) exchange regulatory cofactor NHE-RF1	SLC9A3R1	Na(+)/H(+) exchange regulatory cofactor NHE-RF1 OS=Bos taurus OX=9913 GN=SLC9A3R1 PE=2 SV=1 - [NHRF1_BOVIN]	26.9	9	9	21	368	39.5789	5.38916	1.07069	5	21.5594	1.04495	12	16.9496	0.782932	4	5.58088	1.07443	5	28.6626	1.07885	12	23.5684	1.09868	4	4.42178	1.23193	5	43.9941	0.976889	12	31.4892	1.08222	4	31.4226
P21809	Biglycan	BGN	Biglycan OS=Bos taurus OX=9913 GN=BGN PE=1 SV=3 - [PGS1_BOVIN]	24.39	9	9	36	369	41.5637	7.28369	1.07002	20	12.903	0.946224	9	22.2041	2.07314	7	18.9167	0.533533	20	35.5477	0.636522	9	29.8114	0.527107	7	15.6172	3.09344	20	19.8409	2.38722	9	7.17574	1.64059	7	19.4124
P04272	Annexin A2	ANXA2	Annexin A2 OS=Bos taurus OX=9913 GN=ANXA2 PE=1 SV=2 - [ANXA2_BOVIN]	24.19	9	9	24	339	38.5878	7.31299	1.12314	12	25.2252	1.22295	7	21.4342	0.975686	5	9.17425	0.972464	12	11.0811	0.908144	7	9.78216	1.05041	5	6.50107	1.16308	12	16.5865	1.21168	7	24.5338	1.05862	5	16.1362
E1BCU6	Transcobalamin 1	TCN1	Transcobalamin 1 OS=Bos taurus OX=9913 GN=TCN1 PE=1 SV=1 - [E1BCU6_BOVIN]	23.65	9	9	33	427	47.2329	6.771	0.833822	4	13.4852	0.694006	15	62.3378	0.664732	14	33.5414	1.30816	4	10.6489	1.54183	15	25.6893	1.60857	14	10.8571	0.958951	4	5.49024	0.870531	15	17.7935	0.5596	14	60.1302
A0A3Q1N9S5	Heterogeneous nuclear ribonucleoprotein K	HNRNPK	Heterogeneous nuclear ribonucleoprotein K OS=Bos taurus OX=9913 GN=HNRNPK PE=1 SV=1 - [A0A3Q1N9S5_BOVIN]	22.2	9	9	16	437	47.9711	6.45557	0.77758	3	30.8387	0.672482	9	33.8052	0.724929	4	33.4082	1.31782	3	17.9527	1.61829	9	16.3725	1.5348	4	10.7963	1.00887	3	2.90586	0.69442	9	22.2843	0.830118	4	12.459
F1MXQ3	FAM20C golgi associated secretory pathway kinase	FAM20C	FAM20C golgi associated secretory pathway kinase OS=Bos taurus OX=9913 GN=FAM20C PE=4 SV=3 - [F1MXQ3_BOVIN]	21.16	9	10	30	586	65.8093	7.02002	1.16296	9	15.3865	1.31041	7	12.6602	1.0947	2	10.1061	0.897676	9	18.2811	0.682707	7	12.9309	1.02708	2	45.922	1.15028	9	31.029	1.71066	7	19.5661	0.974409	2	101.167
A0A3Q1LTB9	Coagulation factor XIII A chain	F13A1	Coagulation factor XIII A chain OS=Bos taurus OX=9913 GN=F13A1 PE=4 SV=1 - [A0A3Q1LTB9_BOVIN]	20.21	9	13	34	668	75.5504	6.3667	0.937198	6	25.4026	0.689045	12	24.1728	0.812791	8	10.764	1.30673	6	19.9923	1.39651	12	23.7728	1.34595	8	3.11468	0.64286	6	13.8586	0.847245	12	17.1103	0.680475	8	9.82484
P00727	Cytosol aminopeptidase	LAP3	Cytosol aminopeptidase OS=Bos taurus OX=9913 GN=LAP3 PE=1 SV=3 - [AMPL_BOVIN]	19.46	9	9	18	519	56.2538	6.48096	0.854628	8	12.3155	1.00441	8	8.38551	0.923911	2	57.7846	0.993412	8	13.608	0.915452	8	16.4442	0.940055	2	33.9047	1.14039	8	10.1574	1.08552	8	21.0954	1.23808	2	32.8605
E1BJY4	Platelet derived growth factor C	PDGFC	Platelet derived growth factor C OS=Bos taurus OX=9913 GN=PDGFC PE=3 SV=3 - [E1BJY4_BOVIN]	19.4	9	9	28	397	44.1543	7.81104	2.30095	10	14.3537	2.02014	10	17.9149	2.19055	8	20.7602	0.454638	10	16.1791	0.587684	10	30.2893	0.621589	8	22.8855	0.614536	10	22.3674	0.931742	10	11.701	1.02945	8	19.8849
Q58D62	Fetuin-B	FETUB	Fetuin-B OS=Bos taurus OX=9913 GN=FETUB PE=1 SV=1 - [FETUB_BOVIN]	19.12	9	9	30	387	42.6361	5.77002	1.22288	12	12.2739	1.62437	13	8.48049	1.44356	5	2.54145	1.00424	12	19.9001	0.537021	13	28.1901	0.80777	5	8.9557	0.823497	12	29.0083	1.4733	13	24.1487	0.712833	5	17.5888
Q2KIM0	Tissue alpha-L-fucosidase	FUCA1	Tissue alpha-L-fucosidase OS=Bos taurus OX=9913 GN=FUCA1 PE=2 SV=1 - [FUCO_BOVIN]	17.74	9	9	23	468	54.0542	7.29834	1.10455	7	7.05035	1.3879	9	12.9283	1.34336	7	10.439	0.819902	7	24.436	0.684995	9	15.0496	0.865978	7	25.5918	0.91433	7	13.188	1.24407	9	10.9007	1.01381	7	15.0368
A0A3Q1MIX0	Uncharacterized protein	GASK1A	Uncharacterized protein OS=Bos taurus OX=9913 GN=GASK1A PE=4 SV=1 - [A0A3Q1MIX0_BOVIN]	17.13	9	9	21	572	62.7022	8.26514	1.58621	10	25.8679	1.8565	7	19.2364	2.14787	4	25.3529	0.583868	10	25.0646	0.507146	7	26.4896	0.636067	4	23.0715	1.03917	10	28.8495	0.950578	7	33.1497	1.21013	4	12.4661
F1MIH9	Phospholipase B-like	PLBD2	Phospholipase B-like OS=Bos taurus OX=9913 GN=PLBD2 PE=3 SV=2 - [F1MIH9_BOVIN]	16.47	9	9	18	589	65.6811	8.08936	1.00615	10	8.59424	1.36557	5	4.43159	1.17891	3	11.5133	0.909286	10	17.4369	0.627056	5	7.79936	0.770776	3	6.8118	0.82291	10	20.3626	1.28129	5	8.74226	0.886991	3	5.93562
A0A3Q1LRN7	Uncharacterized protein	H6PD	Uncharacterized protein OS=Bos taurus OX=9913 GN=H6PD PE=1 SV=1 - [A0A3Q1LRN7_BOVIN]	13.89	9	9	23	792	88.8975	6.7417	1.03119	9	3.77569	1.1715	11	9.20446	1.4234	3	1.28615	0.864977	9	18.9175	0.713032	11	18.0934	0.736524	3	6.73243	1.66707	9	19.9302	1.67699	11	15.6271	1.08901	3	4.011
F1MET0	Procollagen-lysine,2-oxoglutarate 5-dioxygenase 3	PLOD3	Procollagen-lysine,2-oxoglutarate 5-dioxygenase 3 OS=Bos taurus OX=9913 GN=PLOD3 PE=4 SV=1 - [F1MET0_BOVIN]	12.12	9	9	17	751	85.8411	6.25244	1.36828	10	8.16651	1.34708	5	14.2834	1.22541	2	15.4103	0.788923	10	2.78359	0.622373	5	4.57706	0.87784	2	0.121308	0.869471	10	21.5564	1.42792	5	5.83318	1.11694	2	17.0936
A6QR11	Protein kinase C-binding protein NELL2	NELL2	Protein kinase C-binding protein NELL2 OS=Bos taurus OX=9913 GN=NELL2 PE=2 SV=1 - [NELL2_BOVIN]	10.05	9	9	20	816	91.2083	5.77002	0.841897	10	39.4744	0.646741	6	68.5872	0.833654	4	35.6574	1.03128	10	15.156	1.0025	6	24.0928	0.813025	4	16.6444	1.85869	10	25.1114	1.85882	6	10.1483	2.29368	4	9.58782
F1MS05	Cytoplasmic aconitate hydratase	ACO1	Cytoplasmic aconitate hydratase OS=Bos taurus OX=9913 GN=ACO1 PE=3 SV=2 - [F1MS05_BOVIN]	9.9	9	9	11	889	98.1697	7.97217	0.883419	4	18.9914	0.919671	6	20.7322	0.90857	1		0.992127	4	11.5677	0.869592	6	20.6025	0.99562	1		1.11026	4	20.4622	1.10418	6	19.8726	1.37579	1
E1BEV7	Metalloendopeptidase	BMP1	Metalloendopeptidase OS=Bos taurus OX=9913 GN=BMP1 PE=4 SV=3 - [E1BEV7_BOVIN]	9.21	9	9	12	988	111.699	7.07861	1.09131	8	10.3251	1.37395	3	0.46837				0.830793	8	21.0637	0.81883	3	4.10395				1.1834	8	31.6346	1.13635	3	2.72112
A0A3Q1LMG9	Agrin	AGRN	Agrin OS=Bos taurus OX=9913 GN=AGRN PE=1 SV=1 - [A0A3Q1LMG9_BOVIN]	4.75	9	9	20	1979	209.635	5.8208	0.984333	12	13.0527	1.14933	3	3.83471	1.16866	5	16.3728	0.971404	12	11.7438	0.928697	3	11.1851	0.85254	5	5.55675	1.16818	12	12.2036	1.24957	3	7.86288	1.32249	5	9.52325
P01966	Hemoglobin subunit alpha	HBA	Hemoglobin subunit alpha OS=Bos taurus OX=9913 GN=HBA PE=1 SV=2 - [HBA_BOVIN]	86.62	8	9	56	142	15.1749	8.44092	2.8074	16	28.3909	1.11718	12	25.938	3.34519	21	35.9594	0.545082	16	21.6759	0.578227	12	12.6242	0.353653	21	53.2514	0.675912	16	75.8345	0.515506	12	28.8176	0.706706	21	65.9215
A0A452DID9	Myosin light polypeptide 6	MYL6	Myosin light polypeptide 6 OS=Bos taurus OX=9913 GN=MYL6 PE=1 SV=1 - [A0A452DID9_BOVIN]	63.33	8	9	23	150	16.8191	4.55127	0.548624	8	69.5577	0.735574	8	58.3523	0.53594	4	15.5149	1.50714	8	30.8265	1.46784	8	28.8633	1.51926	4	8.19543	0.787278	8	22.7794	0.821143	8	16.3916	0.691626	4	25.4902
A4IFM8	Actin, alpha 1, skeletal muscle	ACTA1	Actin, alpha 1, skeletal muscle OS=Bos taurus OX=9913 GN=ACTA1 PE=2 SV=1 - [A4IFM8_BOVIN]	58.89	8	17	260	377	41.9958	5.38916	0.676842	12	72.3122	0.735488	25	61.6855	0.530037	3	53.6286	1.41457	12	9.62162	1.21046	25	70.6429	1.59314	3	8.14322	0.771124	12	39.7099	0.877521	25	34.0344	0.539596	3	42.8819
P10152	Angiogenin-1	ANG1	Angiogenin-1 OS=Bos taurus OX=9913 GN=ANG1 PE=1 SV=4 - [ANG1_BOVIN]	56.76	8	8	58	148	16.9585	8.85107	0.867506	21	24.3371	0.945356	20	15.2405	0.851712	16	36.0246	0.687261	21	17.0195	0.71527	20	13.3688	0.68682	16	10.4841	1.3699	21	11.7708	1.47436	20	18.9803	1.81175	16	9.48126
Q58DP6	Ribonuclease A family member 4	RNASE4	Ribonuclease A family member 4 OS=Bos taurus OX=9913 GN=RNASE4 PE=2 SV=1 - [Q58DP6_BOVIN]	56.46	8	8	48	147	16.9273	8.85107	1.34135	23	22.4123	1.28024	15	25.7653	0.93537	8	183.504	0.979038	23	16.5239	0.76351	15	25.5784	0.70563	8	40.1288	1.52425	23	21.9102	2.0022	15	30.452	1.7594	8	16.3747
P19803	Rho GDP-dissociation inhibitor 1	ARHGDIA	Rho GDP-dissociation inhibitor 1 OS=Bos taurus OX=9913 GN=ARHGDIA PE=1 SV=3 - [GDIR1_BOVIN]	45.1	8	8	18	204	23.4068	5.19873	0.696389	11	32.8158	0.649308	7	10.6359				1.65694	11	8.59189	1.50839	7	7.50733				0.856683	11	11.8484	1.04216	7	22.0341
O77834	Peroxiredoxin-6	PRDX6	Peroxiredoxin-6 OS=Bos taurus OX=9913 GN=PRDX6 PE=1 SV=3 - [PRDX6_BOVIN]	41.07	8	8	17	224	25.0511	6.37939	0.711071	6	54.4965	0.736215	10	17.0276	0.63138	1		1.46967	6	17.757	1.40875	10	14.2651	1.05067	1		0.980885	6	16.7551	0.872172	10	13.9551	1.06002	1
F1MNV5	Kininogen-1	KNG1	Kininogen-1 OS=Bos taurus OX=9913 GN=KNG1 PE=4 SV=2 - [F1MNV5_BOVIN]	41.06	8	19	152	436	48.3908	6.30322	1.43258	19	48.4594	1.21178	20	89.2206	1.0478	16	25.9375	0.975142	19	21.3788	1.01636	20	39.582	1.06662	16	9.20212	0.851807	19	21.2881	1.0986	20	40.3791	0.726195	16	19.1195
A6QPP7	ELA2 protein	ELANE	ELA2 protein OS=Bos taurus OX=9913 GN=ELANE PE=1 SV=1 - [A6QPP7_BOVIN]	38.58	8	8	32	267	28.9291	11.312	0.618923	12	48.7239	0.414333	8	73.2148	0.564873	11	113.838	1.65694	12	36.2903	1.79251	8	18.9334	1.61999	12	39.1275	0.685869	12	55.9398	0.770405	8	16.6045	0.544472	11	112.099
O02853	Prostaglandin-H2 D-isomerase	PTGDS	Prostaglandin-H2 D-isomerase OS=Bos taurus OX=9913 GN=PTGDS PE=1 SV=1 - [PTGDS_BOVIN]	37.17	8	8	110	191	21.2156	6.90283	0.625054	45	50.5496	0.611069	39	62.2551	0.748307	25	38.9143	1.23511	45	25.9343	1.5185	40	25.7993	1.0683	25	14.6532	1.96286	45	22.7556	1.09717	40	14.4227	2.15967	25	25.7055
Q0II59	Pyridoxal kinase	PDXK	Pyridoxal kinase OS=Bos taurus OX=9913 GN=PDXK PE=2 SV=1 - [PDXK_BOVIN]	36.86	8	8	17	312	34.7946	5.93506	1.02905	9	37.2031	1.04306	6	36.8809	0.947112	2	30.3149	1.05743	9	19.2692	0.983186	6	14.3522	0.949571	2	34.5517	1.37175	9	4.97439	1.06448	6	11.2394	1.2464	2	26.2439
A7MBH9	G protein subunit alpha i2	GNAI2	G protein subunit alpha i2 OS=Bos taurus OX=9913 GN=GNAI2 PE=2 SV=1 - [A7MBH9_BOVIN]	30.7	8	9	16	355	40.4511	5.5415	0.930709	2	24.651	0.946526	5	24.6546	0.888519	4	12.9423	0.975475	2	12.4542	1.23365	5	19.5138	1.04436	4	18.6	1.01696	2	48.4362	1.03436	5	7.2922	0.929828	4	24.1857
F1MRC2	Myosin-2	MYH2	Myosin-2 OS=Bos taurus OX=9913 GN=MYH2 PE=3 SV=1 - [F1MRC2_BOVIN]	30.52	8	52	77	1940	223.194	5.79541				0.64562	10	27.431							0.331293	10	59.4844							0.466929	10	67.481
Q3B7M5	LIM and SH3 domain protein 1	LASP1	LIM and SH3 domain protein 1 OS=Bos taurus OX=9913 GN=LASP1 PE=2 SV=1 - [LASP1_BOVIN]	30.38	8	8	11	260	29.6581	7.03467	0.642306	4	19.3683	0.87015	6	28.9373	0.456004	1		1.59624	4	16.0867	1.54694	6	14.1051	1.636	1		0.771076	4	8.53744	0.787254	6	35.6108	0.529272	1
F1MXJ5	IST1 homolog	IST1	IST1 homolog OS=Bos taurus OX=9913 GN=IST1 PE=4 SV=3 - [F1MXJ5_BOVIN]	24.73	8	8	13	364	39.7996	5.35107	1.16282	4	12.4814	1.24274	7	12.1175	1.2444	2	3.41262	0.901828	4	3.5635	0.642548	7	9.08292	0.835508	2	0.831974	1.15843	4	12.6336	0.880569	7	2.22727	1.01639	2	20.3768
Q58DQ6	Solute carrier family 3 (Activators of dibasic and neutral amino acid transport), member 2	SLC3A2	Solute carrier family 3 (Activators of dibasic and neutral amino acid transport), member 2 OS=Bos taurus OX=9913 GN=SLC3A2 PE=2 SV=1 - [Q58DQ6_BOVIN]	23.22	8	8	15	491	55.5599	6.97607	1.58155	6	8.23768	1.8834	7	7.54064	1.6675	2	4.40992	0.677017	6	8.85701	0.624278	7	2.40815	0.696612	2	1.26047	1.05706	6	18.8078	0.823385	7	8.97038	0.980478	2	20.5629
A0A3Q1LUG9	Uncharacterized protein	TXNDC5	Uncharacterized protein OS=Bos taurus OX=9913 GN=TXNDC5 PE=1 SV=1 - [A0A3Q1LUG9_BOVIN]	22.65	8	8	20	437	47.7729	6.13818	1.19058	10	6.64679	1.6208	7	17.2526	0.987914	3	25.1816	0.699414	10	17.1291	0.579906	7	7.18487	0.661489	3	23.5482	0.885005	10	30.6533	0.993233	7	15.131	1.30906	3	7.43674
Q29RI6	Calcium-binding protein 39	CAB39	Calcium-binding protein 39 OS=Bos taurus OX=9913 GN=CAB39 PE=2 SV=1 - [CAB39_BOVIN]	21.99	8	8	11	341	39.8437	6.88818	1.16669	1		0.817431	4	17.8968	1.17805	4	13.6657	0.505142	1		1.04707	4	0.740679	1.08293	4	6.51773	0.700728	1		1.0889	4	29.7758	0.813685	4	6.99926
Q2TBX4	Heat shock 70 kDa protein 13	HSPA13	Heat shock 70 kDa protein 13 OS=Bos taurus OX=9913 GN=HSPA13 PE=2 SV=1 - [HSP13_BOVIN]	21.23	8	8	20	471	51.8879	5.30029	0.973732	8	20.4436	1.14165	6	14.743	0.942872	6	16.5019	0.818342	8	10.6386	0.649276	6	4.89928	0.628436	6	13.0913	1.0864	8	24.6199	1.2764	6	15.5134	1.26656	6	38.523
P14568	Argininosuccinate synthase	ASS1	Argininosuccinate synthase OS=Bos taurus OX=9913 GN=ASS1 PE=2 SV=1 - [ASSY_BOVIN]	20.87	8	8	14	412	46.3878	7.51807	0.70311	4	14.2548	0.740907	8	29.8817	0.760001	2	28.3982	1.1779	4	28.2115	1.52204	8	10.1633	1.48898	2	3.5479	0.879753	4	44.5741	0.790391	8	19.3451	0.602539	2	52.6446
A0A3Q1N1A7	Carboxypeptidase B2	CPB2	Carboxypeptidase B2 OS=Bos taurus OX=9913 GN=CPB2 PE=4 SV=1 - [A0A3Q1N1A7_BOVIN]	19.33	8	8	22	388	44.7455	8.45557	1.00813	7	9.02239	1.13715	7	8.93545	1.04117	4	24.4408	0.806837	7	10.6701	0.794356	7	12.3707	0.954475	4	8.99991	1.28299	7	29.4999	1.32381	7	5.60808	1.32377	4	3.46212
F1MUN7	Annexin	ANXA11	Annexin OS=Bos taurus OX=9913 GN=ANXA11 PE=3 SV=3 - [F1MUN7_BOVIN]	18.69	8	9	18	503	53.98	7.6499	1.03913	5	9.66962	1.05548	8	47.4217	0.772645	2	36.3471	1.24803	5	8.23492	1.18314	8	29.5807	1.3337	2	9.38723	1.08576	5	29.9227	1.02668	8	28.9845	0.94408	2	25.6901
Q0VC51	Interleukin 1 receptor accessory protein	IL1RAP	Interleukin 1 receptor accessory protein OS=Bos taurus OX=9913 GN=IL1RAP PE=2 SV=1 - [Q0VC51_BOVIN]	18.33	8	8	13	360	41.6406	6.7124	0.93679	3	1.10354	1.35957	5	13.9176	0.804741	5	18.9635	1.20231	3	2.84639	0.947496	5	11.898	1.43591	5	7.09296	1.00217	3	7.79035	1.14357	5	12.4483	0.581662	5	42.4238
E1B8N6	Lamin B1	LMNB1	Lamin B1 OS=Bos taurus OX=9913 GN=LMNB1 PE=1 SV=3 - [E1B8N6_BOVIN]	18.29	8	9	14	585	66.0164	5.16064	0.802378	6	15.3033	0.693076	5	30.5502	1.06722	2	31.2972	1.40896	6	12.2092	1.52433	5	19.2106	1.35884	2	14.2603	0.850347	6	32.0012	1.02014	5	11.73	0.824095	2	20.6395
A0A3Q1LU97	Protein tyrosine phosphatase, non-receptor type 6	PTPN6	Protein tyrosine phosphatase, non-receptor type 6 OS=Bos taurus OX=9913 GN=PTPN6 PE=4 SV=1 - [A0A3Q1LU97_BOVIN]	15.61	8	8	9	583	66.2242	7.2251				0.85326	8	43.4305	0.803989	1					1.37658	8	23.3604	1.4627	1					0.862591	8	24.1334	0.617881	1
F1N1D8	Multiple inositol-polyphosphate phosphatase 1	MINPP1	Multiple inositol-polyphosphate phosphatase 1 OS=Bos taurus OX=9913 GN=MINPP1 PE=3 SV=1 - [F1N1D8_BOVIN]	15.43	8	8	18	486	55.1702	7.6499	1.165	7	12.8839	1.51015	7	11.9359	1.23243	4	21.4237	0.616632	7	13.0683	0.681593	7	34.4535	0.631374	4	19.215	0.84297	7	11.3032	1.03705	7	24.3091	1.05116	4	8.90662
A5D7H9	Transporter	SLC6A14	Transporter OS=Bos taurus OX=9913 GN=SLC6A14 PE=1 SV=1 - [A5D7H9_BOVIN]	14.37	8	8	19	640	71.98	8.11865	0.98101	5	24.3435	1.45034	8	8.48125	0.872817	6	10.711	1.33636	5	6.70269	0.936525	8	8.35331	1.36804	6	15.5318	0.843979	5	58.6127	0.735242	8	17.2901	0.54606	6	6.36518
A0A452DJA5	Disintegrin and metalloproteinase domain-containing protein 10	ADAM10	Disintegrin and metalloproteinase domain-containing protein 10 OS=Bos taurus OX=9913 GN=ADAM10 PE=1 SV=1 - [A0A452DJA5_BOVIN]	13.53	8	8	27	680	76.2467	7.53271	2.17598	8	39.6378	2.1159	9	24.0188	2.08022	10	36.3099	0.508538	8	50.4444	0.633052	9	41.6603	0.694241	10	28.1743	0.668225	8	44.2705	0.819494	9	16.0426	0.776848	10	38.0433
A6QLT8	FOLH1 protein	FOLH1	FOLH1 protein OS=Bos taurus OX=9913 GN=FOLH1 PE=2 SV=1 - [A6QLT8_BOVIN]	12.67	8	8	9	750	84.5366	5.74463	1.92901	5	31.2013	2.06285	3	32.3936	2.49468	1		0.504786	5	39.9131	0.539206	3	35.5489	0.545911	1		0.868907	5	17.3552	0.890793	3	19.9312	0.570356	1
F1MHC2	Syntaxin binding protein 2	STXBP2	Syntaxin binding protein 2 OS=Bos taurus OX=9913 GN=STXBP2 PE=1 SV=1 - [F1MHC2_BOVIN]	12.65	8	8	20	593	66.3145	6.87354	0.76198	9	29.2313	0.876139	11	33.1067				1.32824	9	28.372	1.17843	11	22.7719				1.0635	9	22.1344	1.06769	11	18.2872
A0A3Q1LRY6	Uncharacterized protein	NCL	Uncharacterized protein OS=Bos taurus OX=9913 GN=NCL PE=1 SV=1 - [A0A3Q1LRY6_BOVIN]	9.91	8	8	15	696	75.3885	4.62744	0.998001	6	25.5971	0.878738	7	26.8807	1.04183	2	12.7635	1.1845	6	9.48335	1.30225	7	19.9377	1.32454	2	8.25969	1.13577	6	20.182	0.891019	7	7.37548	1.10071	2	21.3171
A0A3Q1LNE7	Amyloid-beta A4 protein	APP	Amyloid-beta A4 protein OS=Bos taurus OX=9913 GN=APP PE=4 SV=1 - [A0A3Q1LNE7_BOVIN]	9.51	8	8	10	694	78.5465	4.85596	1.5886	3	4.35213	1.37078	5	23.693	2.00939	2	27.2383	0.832599	3	14.0148	0.827262	5	20.3613	0.83375	2	28.7821	1.41877	3	7.82432	1.14464	5	24.8136	1.1652	2	13.2589
A0A140T897	Serum albumin	ALB	Serum albumin OS=Bos taurus OX=9913 GN=ALB PE=4 SV=1 - [A0A140T897_BOVIN]	86.99	7	66	2162	607	69.2785	6.17627	1.32243	154	24.052	0.90906	147	44.4657	1.14001	110	164.444	1.31891	150	33.9022	1.30439	149	26.4234	1.24224	113	45.6792	1.15417	152	27.7039	1.04943	149	11.4668	0.645198	109	34.454
A1L528	RAB1A, member RAS oncogene family	RAB1A	RAB1A, member RAS oncogene family OS=Bos taurus OX=9913 GN=RAB1A PE=1 SV=1 - [A1L528_BOVIN]	80.98	7	15	59	205	22.6634	6.21436	0.703801	7	39.6796	0.854233	8	51.3931	0.941989	3	6.09424	1.11909	7	4.29607	0.880462	8	17.8045	0.819434	3	11.417	1.20519	7	12.9925	1.14683	8	15.1032	1.23486	3	0.153737
E1B9K1	Polyubiquitin-C	UBC	Polyubiquitin-C OS=Bos taurus OX=9913 GN=UBC PE=4 SV=2 - [E1B9K1_BOVIN]	77.38	7	7	67	305	34.3445	8.03076	1.03934	28	14.6264	1.23385	25	10.1556	0.928308	14	10.7453	0.672253	28	26.147	0.58962	25	19.9046	0.815284	14	12.3681	0.786786	28	38.1308	0.817014	25	26.569	0.958601	14	23.5075
A0A3Q1M032	Uncharacterized protein		Uncharacterized protein OS=Bos taurus OX=9913 PE=1 SV=1 - [A0A3Q1M032_BOVIN]	76.15	7	18	312	369	40.3661	6.0874	1.30428	38	15.1926	1.62269	44	23.7086	1.45737	43	15.0162	0.434381	38	39.1598	0.519823	44	28.3869	0.65869	43	17.5633	0.817499	38	37.4223	0.909613	44	24.8031	0.992151	43	18.5164
P15497	Apolipoprotein A-I	APOA1	Apolipoprotein A-I OS=Bos taurus OX=9913 GN=APOA1 PE=1 SV=3 - [APOA1_BOVIN]	74.34	7	23	339	265	30.2579	5.97314	1.5075	35	11.4062	1.06278	39	22.0927	0.753573	34	16.1901	0.928351	35	18.6372	1.30017	39	19.5968	1.39166	34	8.15296	0.905399	35	14.4798	0.66094	39	17.6769	0.550685	34	61.8977
P02702	Folate receptor alpha	FOLR1	Folate receptor alpha OS=Bos taurus OX=9913 GN=FOLR1 PE=1 SV=3 - [FOLR1_BOVIN]	62.66	7	11	72	241	27.9031	7.84033	0.713967	24	18.294	0.86671	15	18.1219	0.519344	18	111.896	1.18474	24	35.5752	0.690124	15	15.7001	1.01389	18	12.1432	0.629261	24	19.5103	1.82504	15	21.9236	1.07588	18	12.1899
P22226	Cathelicidin-1	CATHL1	Cathelicidin-1 OS=Bos taurus OX=9913 GN=CATHL1 PE=1 SV=2 - [CTHL1_BOVIN]	62.58	7	11	259	155	17.589	7.6499	0.407096	72	144.02	0.387201	58	132.816	0.546029	55	75.1659	2.15888	72	17.4435	2.01246	75	19.6742	1.58906	56	30.3436	0.546505	72	69.358	0.682225	75	40.8922	0.749216	52	110.974
Q2KIS7	Tetranectin	CLEC3B	Tetranectin OS=Bos taurus OX=9913 GN=CLEC3B PE=2 SV=1 - [TETN_BOVIN]	55.45	7	7	35	202	22.13	5.64307	1.28907	15	2.26087	1.69842	12	4.40181	2.12711	8	21.3812	0.595853	15	11.4615	0.549247	12	34.0958	0.505498	8	15.4356	0.879608	15	19.0116	0.960039	12	7.11419	1.1107	8	27.3413
Q56JZ9	Glia maturation factor gamma	GMFG	Glia maturation factor gamma OS=Bos taurus OX=9913 GN=GMFG PE=2 SV=1 - [GMFG_BOVIN]	53.52	7	7	21	142	16.7595	6.20166	0.69618	10	33.6626	0.659932	10	59.9365	0.512486	1		1.47541	10	17.8366	1.46408	10	18.7819	1.61064	1		0.797535	10	33.6723	0.729463	10	24.581	0.689405	1
A4IF97	Myosin regulatory light chain 12B	MYL12B	Myosin regulatory light chain 12B OS=Bos taurus OX=9913 GN=MYL12B PE=2 SV=1 - [ML12B_BOVIN]	50.88	7	7	25	171	19.6795	4.84326	0.843911	9	40.6559	0.892955	14	30.2879	0.773781	2	57.4153	1.48622	9	26.5388	1.31344	14	24.3199	1.34117	2	16.3754	0.84046	9	32.249	0.826646	14	31.0244	0.64685	2	21.9241
Q2HJ57	Coactosin-like protein	COTL1	Coactosin-like protein OS=Bos taurus OX=9913 GN=COTL1 PE=2 SV=3 - [COTL1_BOVIN]	50	7	7	24	142	16	5.22412	0.57798	10	46.8584	0.677507	11	54.9679	0.674487	3	32.5202	1.48435	10	31.7932	1.55827	11	24.7643	1.2925	3	5.43469	0.806451	10	17.8675	0.891486	11	22.8596	0.834112	3	26.3796
Q28049	Alpha lactalbumin (Fragment)	alfaLA	Alpha lactalbumin (Fragment) OS=Bos taurus OX=9913 GN=alfaLA PE=3 SV=1 - [Q28049_BOVIN]	48.78	7	7	317	123	14.1468	4.99561	1.36433	136	45.4489	0.926029	102	30.8064	0.445905	75	84.9238	0.773402	134	52.2481	0.695299	102	39.3794	0.369337	78	49.8834	1.60228	136	29.437	1.42299	102	28.0898	1.8176	79	11.3643
P61585	Transforming protein RhoA	RHOA	Transforming protein RhoA OS=Bos taurus OX=9913 GN=RHOA PE=1 SV=1 - [RHOA_BOVIN]	48.19	7	8	17	193	21.7541	6.1001	0.772534	4	17.1915	0.953868	7	54.3383	0.97878	4	26.0151	1.23753	4	9.83148	1.13554	7	23.8093	1.06886	4	11.9351	0.94023	4	24.1648	1.22402	7	20.3727	1.10032	4	33.649
P13696	Phosphatidylethanolamine-binding protein 1	PEBP1	Phosphatidylethanolamine-binding protein 1 OS=Bos taurus OX=9913 GN=PEBP1 PE=1 SV=2 - [PEBP1_BOVIN]	47.06	7	7	17	187	20.9727	7.48877	0.941595	7	7.82153	0.952558	6	19.2382	0.708293	4	33.9988	1.14329	7	24.1372	1.18877	6	7.69072	1.14802	4	5.04098	1.3763	7	19.2224	0.988321	6	5.15213	1.31109	4	6.96567
P62261	14-3-3 protein epsilon	YWHAE	14-3-3 protein epsilon OS=Bos taurus OX=9913 GN=YWHAE PE=2 SV=1 - [1433E_BOVIN]	45.1	7	10	42	255	29.1554	4.7417	0.858469	13	21.6669	0.925841	10	20.8153	0.830386	3	29.3422	1.36061	13	18.2086	1.27704	10	19.791	1.14414	3	2.37723	1.05152	13	20.3214	0.902593	10	20.5171	0.973702	3	10.3277
A0A3Q1MRP4	Folate receptor alpha	FOLR1	Folate receptor alpha OS=Bos taurus OX=9913 GN=FOLR1 PE=4 SV=1 - [A0A3Q1MRP4_BOVIN]	45.02	7	10	26	251	29.0438	7.76709	1.50342	12	16.0324	1.39067	3	18.6137	0.722062	7	110.531	0.83167	12	19.8301	0.856125	3	9.04943	0.622412	7	34.5936	0.781295	12	25.5083	1.09535	3	7.00439	1.1907	7	20.8731
Q9BGI1	Peroxiredoxin-5, mitochondrial	PRDX5	Peroxiredoxin-5, mitochondrial OS=Bos taurus OX=9913 GN=PRDX5 PE=2 SV=2 - [PRDX5_BOVIN]	44.75	7	7	24	219	23.2383	8.07471	0.893686	5	10.5621	0.738327	12	65.4665	0.468279	7	43.7648	1.12172	5	9.23731	1.36254	12	24.6608	1.71425	7	19.7366	0.99577	5	9.72635	0.882212	12	33.2352	0.717553	7	34.8661
G3MZ88	J domain-containing protein	DNAJB9	J domain-containing protein OS=Bos taurus OX=9913 GN=DNAJB9 PE=1 SV=1 - [G3MZ88_BOVIN]	36.77	7	7	31	223	25.6992	7.97217	1.10563	11	21.1919	1.04454	9	9.67853	1.21927	11	15.147	0.904918	11	30.272	0.650332	9	20.581	0.67583	11	11.8083	1.18235	11	25.7079	1.4433	9	30.937	1.63114	11	24.6236
Q3T054	GTP-binding nuclear protein Ran	RAN	GTP-binding nuclear protein Ran OS=Bos taurus OX=9913 GN=RAN PE=2 SV=3 - [RAN_BOVIN]	36.57	7	7	11	216	24.4076	7.48877	0.802944	3	12.2682	0.729552	5	25.0576	1.14971	3	27.1573	1.39899	3	5.60796	1.46087	5	21.8589	1.22317	3	9.59351	1.11864	3	2.66162	0.855468	5	9.77904	0.976251	3	34.6216
A6QLN9	von Willebrand factor A domain-containing protein 1	VWA1	von Willebrand factor A domain-containing protein 1 OS=Bos taurus OX=9913 GN=VWA1 PE=2 SV=1 - [VWA1_BOVIN]	36.08	7	7	18	413	43.7108	8.67529	1.45797	6	14.8723	1.57674	11	4.9981	1.44339	1		0.55529	6	11.2177	0.654458	11	22.5011	0.49727	1		0.781059	6	17.3109	0.999604	11	21.7105	1.28816	1
P25975	Cathepsin L1	CTSL	Cathepsin L1 OS=Bos taurus OX=9913 GN=CTSL PE=1 SV=3 - [CATL1_BOVIN]	32.63	7	8	20	334	37.3229	7.02002	0.978655	8	18.2107	0.636328	7	19.6039	0.642883	4	17.4063	1.14204	8	24.9745	0.828906	7	5.3551	1.07624	4	11.4428	0.991165	8	12.7991	2.07866	7	4.81582	1.47185	4	2.80271
A5D9B6	Syntenin	SDCBP	Syntenin OS=Bos taurus OX=9913 GN=SDCBP PE=2 SV=1 - [A5D9B6_BOVIN]	31.21	7	7	27	298	32.3948	7.48877	1.34218	13	7.0104	1.76952	9	19.8228	0.904371	5	29.6626	0.592907	13	12.6711	0.541567	9	23.5041	0.749604	5	12.7936	0.770169	13	38.7442	0.911511	9	10.0015	1.07208	5	56.2508
A6QLG5	40S ribosomal protein S9	RPS9	40S ribosomal protein S9 OS=Bos taurus OX=9913 GN=RPS9 PE=2 SV=1 - [RS9_BOVIN]	28.87	7	7	8	194	22.5776	10.6528	0.832348	4	14.3597	0.778838	4	31.4661				1.47866	4	10.0564	1.21057	4	11.8728				1.13229	4	1.38741	1.22976	4	11.5722
F1MUP9	Vesicle amine transport 1	VAT1	Vesicle amine transport 1 OS=Bos taurus OX=9913 GN=VAT1 PE=1 SV=3 - [F1MUP9_BOVIN]	27.61	7	7	9	402	42.803	6.44287	0.904746	5	24.0775	0.632574	1		1.08843	3	3.50348	0.85183	5	74.2334	1.37829	1		1.16653	3	5.82325	0.991703	5	4.05219	0.985858	1		1.20921	3	32.3061
A0A3Q1MH36	Protein FAM49B	FAM49B	Protein FAM49B OS=Bos taurus OX=9913 GN=FAM49B PE=1 SV=1 - [A0A3Q1MH36_BOVIN]	26.23	7	7	19	324	36.7967	6.45557	1.01138	8	48.9076	0.782671	9	47.9506	0.735371	2	10.1774	1.32628	8	30.6227	1.53907	9	15.0257	1.15804	2	37.2855	1.14556	8	41.309	0.808972	9	9.59699	1.23796	2	64.5289
Q3ZBA6	DnaJ homolog subfamily B member 11	DNAJB11	DnaJ homolog subfamily B member 11 OS=Bos taurus OX=9913 GN=DNAJB11 PE=2 SV=1 - [DJB11_BOVIN]	24.3	7	7	13	358	40.4786	6.31592	0.8331	5	30.9512	1.19184	4	4.94653	1.12476	4	6.93867	0.621207	5	94.2114	0.450937	4	28.7626	0.559105	4	10.0351	1.49553	5	93.8597	0.814687	4	8.3559	1.21571	4	19.1554
Q5EA61	Creatine kinase B-type	CKB	Creatine kinase B-type OS=Bos taurus OX=9913 GN=CKB PE=1 SV=1 - [KCRB_BOVIN]	23.88	7	8	18	381	42.6924	5.78271	0.986793	4	10.6714	0.735672	7	17.2931	1.14098	3	23.8954	0.906794	4	2.31681	1.2837	7	15.8019	0.845751	3	10.7469	1.53898	4	1.75267	1.33131	7	16.8657	1.64122	3	10.081
Q1LZE9	Serine protease 23	PRSS23	Serine protease 23 OS=Bos taurus OX=9913 GN=PRSS23 PE=2 SV=1 - [PRS23_BOVIN]	22.4	7	7	17	375	42.4187	9.49561	1.07085	7	4.49502	1.1083	7	16.1881	0.969472	3	5.75067	0.748155	7	28.0961	0.722693	7	29.5595	0.586355	3	10.9829	1.05688	7	27.2278	1.25028	7	5.40265	1.72852	3	6.75339
F6RNW1	Nectin cell adhesion molecule 2	NECTIN2	Nectin cell adhesion molecule 2 OS=Bos taurus OX=9913 GN=NECTIN2 PE=4 SV=1 - [F6RNW1_BOVIN]	22.06	7	7	11	399	42.7586	6.72705	1.24787	4	8.12586	1.3047	5	6.17224	1.22506	2	26.9586	0.763166	4	25.2022	0.758047	5	12.9154	0.73928	2	39.7975	0.903148	4	15.9722	1.22451	5	15.8858	1.07532	2	1.56092
Q865V6	Macrophage-capping protein	CAPG	Macrophage-capping protein OS=Bos taurus OX=9913 GN=CAPG PE=2 SV=1 - [CAPG_BOVIN]	21.78	7	7	13	349	38.8518	6.62451	0.95575	4	28.4518	0.71426	7	18.1347	0.693192	2	29.3699	1.29164	4	6.45505	1.41513	7	9.91025	1.45386	2	21.7067	1.03763	4	21.447	0.967998	7	18.5577	0.811288	2	42.7794
P25326	Cathepsin S	CTSS	Cathepsin S OS=Bos taurus OX=9913 GN=CTSS PE=1 SV=2 - [CATS_BOVIN]	21.75	7	7	23	331	37.1519	7.26904	0.919305	10	25.9379	1.21252	8	10.6886	1.03854	5	13.139	1.15102	10	5.9705	0.809191	8	25.5746	1.10877	5	20.0574	0.85849	10	23.3577	1.38956	8	8.4176	1.06357	5	12.4805
E1BF81	Corticosteroid-binding globulin	SERPINA6	Corticosteroid-binding globulin OS=Bos taurus OX=9913 GN=SERPINA6 PE=3 SV=1 - [CBG_BOVIN]	20.05	7	7	12	404	45.0738	5.88428	1.33888	4	10.7803	1.22732	7	6.0029	2.19722	1		0.742376	4	28.0737	0.874748	7	25.7143	0.607199	1		1.19845	4	25.1359	1.03044	7	9.52615	1.3227	1
A0A452DHZ3	Plasma serine protease inhibitor	SERPINA5	Plasma serine protease inhibitor OS=Bos taurus OX=9913 GN=SERPINA5 PE=3 SV=1 - [A0A452DHZ3_BOVIN]	19.79	7	7	15	389	43.54	9.34912	1.57542	7	8.62799	1.91544	4	12.1563	1.73771	4	7.29435	0.656252	7	18.9824	0.648396	4	19.1798	0.633278	4	6.79601	1.11247	7	37.4649	0.819028	4	16.9532	0.984244	4	41.5792
A9UIB1	PON1	PON1	PON1 OS=Bos taurus OX=9913 GN=PON1 PE=2 SV=1 - [A9UIB1_BOVIN]	19.72	7	7	14	355	39.8042	5.43994	1.63983	6	14.9556	1.32479	5	6.57181	1.13403	3	3.78979	0.668016	6	15.299	0.95493	5	15.5035	1.09022	3	1.95387	0.848783	6	26.0368	0.883721	5	7.70501	0.719629	3	12.729
A0A3Q1NJ03	Serpin family A member 10	SERPINA10	Serpin family A member 10 OS=Bos taurus OX=9913 GN=SERPINA10 PE=3 SV=1 - [A0A3Q1NJ03_BOVIN]	19.32	7	7	19	409	47.1602	7.38623	1.45756	7	7.33557	1.29357	5	9.7201	1.48496	7	8.87934	0.762942	7	19.1308	0.75923	5	3.66434	0.767733	7	15.7693	1.04138	7	15.6785	1.10185	5	3.00919	0.96744	7	9.33353
Q3SX32	Perilipin	PLIN3	Perilipin OS=Bos taurus OX=9913 GN=PLIN3 PE=2 SV=1 - [Q3SX32_BOVIN]	17.12	7	7	17	438	47.5734	6.12549	0.985575	8	22.9031	1.00983	8	23.1649	0.854016	1		0.894592	8	30.7138	1.03415	8	16.095	0.77702	1		1.13695	8	18.9396	1.21763	8	19.735	2.25658	1
Q1JPK9	Actin related protein 2/3 complex subunit 1B (Fragment)	ARPC1B	Actin related protein 2/3 complex subunit 1B (Fragment) OS=Bos taurus OX=9913 GN=ARPC1B PE=2 SV=1 - [Q1JPK9_BOVIN]	16.76	7	7	13	370	40.7474	8.35303	0.689217	4	40.6708	0.875028	6	65.4618	0.751023	3	22.0252	1.52128	4	26.4219	1.26425	6	39.5557	1.52085	3	30.6313	0.621616	4	30.1562	1.00483	6	17.93	0.488567	3	39.4227
P17248	Tryptophan--tRNA ligase, cytoplasmic	WARS	Tryptophan--tRNA ligase, cytoplasmic OS=Bos taurus OX=9913 GN=WARS PE=1 SV=3 - [SYWC_BOVIN]	16.18	7	7	16	476	53.7778	5.78271	0.825032	6	12.8328	0.796381	6	8.46563	0.817783	4	19.4117	1.20407	6	5.66358	0.927561	6	28.6956	1.01248	4	12.6558	1.08038	6	25.0785	0.95842	6	4.48237	1.14248	4	14.0379
A0A3Q1LHR9	Tripeptidyl-peptidase 1	TPP1	Tripeptidyl-peptidase 1 OS=Bos taurus OX=9913 GN=TPP1 PE=4 SV=1 - [A0A3Q1LHR9_BOVIN]	15.28	7	7	23	563	61.3526	6.68311	0.942705	10	16.2386	1.31443	5	5.00473	0.902148	8	15.1343	0.852088	10	22.6033	0.73876	5	6.28362	0.748789	8	20.8637	1.11472	10	14.3906	1.3349	5	16.888	1.45933	8	13.6509
F1MJQ3	Alpha-amylase	AMY2B	Alpha-amylase OS=Bos taurus OX=9913 GN=AMY2B PE=3 SV=1 - [F1MJQ3_BOVIN]	14.68	7	7	14	511	57.3289	6.41748	1.41634	4	14.9051	1.78582	8	28.5025	1.53012	2	28.8715	0.633009	4	29.6454	0.616522	8	16.544	0.796512	2	3.27297	0.741445	4	20.523	0.746576	8	37.4838	0.873259	2	51.0547
A7E3W2	Galectin-3-binding protein	LGALS3BP	Galectin-3-binding protein OS=Bos taurus OX=9913 GN=LGALS3BP PE=1 SV=1 - [LG3BP_BOVIN]	14.41	7	7	19	555	62.0869	5.60498	1.25761	6	15.5535	1.25747	7	14.3143	1.10603	6	5.38064	0.938435	6	22.9046	1.01316	7	16.8774	0.972708	6	10.0921	0.679082	6	16.4534	1.05794	7	13.1736	1.00929	6	13.073
F1MJQ4	Prolyl 4-hydroxylase subunit alpha 2	P4HA2	Prolyl 4-hydroxylase subunit alpha 2 OS=Bos taurus OX=9913 GN=P4HA2 PE=4 SV=2 - [F1MJQ4_BOVIN]	14.26	7	7	8	533	60.6894	5.61768	1.36199	2	35.1664	1.17026	5	22.6922	1.02317	1		0.816679	2	34.0974	0.720904	5	7.36166	0.70667	1		1.13382	2	10.9233	1.02179	5	28.9225	1.51427	1
A6QNZ7	Keratin 10 (Epidermolytic hyperkeratosis; keratosis palmaris et plantaris)	KRT10	Keratin 10 (Epidermolytic hyperkeratosis; keratosis palmaris et plantaris) OS=Bos taurus OX=9913 GN=KRT10 PE=2 SV=1 - [A6QNZ7_BOVIN]	13.88	7	9	25	526	54.8162	5.07178	0.963806	5	16.3503	1.09876	6	3.36516	0.877352	9	12.4489	0.7541	5	5.7012	1.21105	6	8.01999	0.555453	9	10.04	2.21071	5	19.9189	1.08068	6	24.8784	3.24251	9	16.1204
A0A3Q1M6N7	Leukotriene A(4) hydrolase	LTA4H	Leukotriene A(4) hydrolase OS=Bos taurus OX=9913 GN=LTA4H PE=3 SV=1 - [A0A3Q1M6N7_BOVIN]	12.5	7	7	9	592	67.24	6.3667	1.11082	2	9.66653	0.957953	6	19.5127	0.647556	1		0.968115	2	23.8038	1.20129	6	17.3576	0.817057	1		0.651906	2	1.53113	0.858555	6	20.9627	1.02658	1
A0A3Q1NI92	Semaphorin 7A	SEMA7A	Semaphorin 7A OS=Bos taurus OX=9913 GN=SEMA7A PE=3 SV=1 - [A0A3Q1NI92_BOVIN]	12.36	7	7	15	631	71.3732	6.87354	0.835208	8	18.338	0.80935	4	34.082	0.630224	3	47.9207	0.842346	8	3.32905	1.03278	4	9.87367	1.09089	3	13.0101	0.905241	8	23.5351	1.36664	4	9.34401	1.19279	3	8.10239
A0A3Q1MMH1	Vitamin K-dependent protein S	PROS1	Vitamin K-dependent protein S OS=Bos taurus OX=9913 GN=PROS1 PE=4 SV=1 - [A0A3Q1MMH1_BOVIN]	11.69	7	7	11	633	70.5739	5.65576	1.18757	2	3.8973	1.2625	5	12.0958	1.12263	4	12.3386	0.982251	2	8.84792	0.769252	5	4.20082	1.02452	4	15.366	1.09396	2	11.3576	1.21869	5	0.844761	0.861964	4	17.8875
A0A3Q1M6U9	Mucin 20, cell surface associated	MUC20	Mucin 20, cell surface associated OS=Bos taurus OX=9913 GN=MUC20 PE=1 SV=1 - [A0A3Q1M6U9_BOVIN]	11.36	7	7	16	704	72.4647	5.09717	1.04106	9	7.56971	1.70768	6	23.6473	1.01111	1		0.843484	9	16.7798	0.676393	6	34.7014	0.67095	1		0.767419	9	112.367	1.1083	6	22.6055	1.06018	1
P63009	AP-2 complex subunit beta	AP2B1	AP-2 complex subunit beta OS=Bos taurus OX=9913 GN=AP2B1 PE=1 SV=2 - [AP2B1_BOVIN]	10.67	7	7	10	937	104.5	5.37646	0.941251	2	18.1399	0.953853	5	14.9361	1.72177	3	3.95861	1.0981	2	17.1583	1.36072	5	28.0492	0.545055	3	15.4008	1.12615	2	58.662	0.977129	5	12.9471	1.84799	3	2.34422
Q863B3	Staphylococcal nuclease domain-containing protein 1	SND1	Staphylococcal nuclease domain-containing protein 1 OS=Bos taurus OX=9913 GN=SND1 PE=1 SV=1 - [SND1_BOVIN]	9.45	7	7	9	910	101.926	7.1665	1.04493	5	14.8108	0.92053	3	8.60589	1.45269	1		1.1265	5	23.2806	1.1405	3	15.9235	0.871316	1		1.15743	5	14.3076	1.45497	3	18.1372	0.925878	1
F1N1C7	AE binding protein 1	AEBP1	AE binding protein 1 OS=Bos taurus OX=9913 GN=AEBP1 PE=4 SV=3 - [F1N1C7_BOVIN]	8.03	7	7	11	1170	131.839	5.14795	1.40828	6	27.3356	1.37969	4	6.81483	1.66393	1		0.729601	6	15.9742	0.714276	4	12.1474	0.76182	1		0.834394	6	32.3616	1.14268	4	6.37782	1.18792	1
A0A3Q1M701	Lipocln_cytosolic_FA-bd_dom domain-containing protein	PAEP	Lipocln_cytosolic_FA-bd_dom domain-containing protein OS=Bos taurus OX=9913 GN=PAEP PE=1 SV=1 - [A0A3Q1M701_BOVIN]	80.08	6	20	2972	236	26.1855	6.97607	0.936996	17	49.6775	0.91845	9	72.1098	0.929775	7	40.5054	1.08985	17	51.4072	0.539932	9	83.6863	0.73874	7	23.1869	1.03346	17	10.4579	0.783595	9	80.8673	1.62901	7	61.8411
Q862Q3	Beta-2-microglobulin (Fragment)		Beta-2-microglobulin (Fragment) OS=Bos taurus OX=9913 PE=2 SV=1 - [Q862Q3_BOVIN]	78.49	6	6	169	93	11.0365	7.44482	1.09272	79	20.9543	1.78516	45	18.2008	1.87864	45	26.6562	0.336971	79	30.9797	0.444063	45	52.5511	0.386703	45	38.6661	0.517015	78	32.6681	0.780929	45	18.4721	0.790243	45	33.224
Q56J78	Serum amyloid A protein		Serum amyloid A protein OS=Bos taurus OX=9913 PE=2 SV=1 - [Q56J78_BOVIN]	62.6	6	12	158	131	14.5812	9.42236	0.823641	15	14.304	0.89633	11	29.1939	0.504933	14	66.5593	1.20226	15	39.2364	0.917467	11	16.3866	1.75362	14	12.7395	0.925549	15	15.8207	1.90272	11	11.0261	0.542624	14	18.9418
G3X8C3	SERPIN domain-containing protein	SERPINB4	SERPIN domain-containing protein OS=Bos taurus OX=9913 GN=SERPINB4 PE=3 SV=1 - [G3X8C3_BOVIN]	59.08	6	23	128	391	44.2848	6.91748	0.323838	13	79.7366	0.288906	15	115.613	1.08698	1		2.2284	13	7.5707	1.93095	15	20.6101	1.18103	1		0.412759	13	17.3611	0.804851	15	38.0268	0.948417	1
P84080	ADP-ribosylation factor 1	ARF1	ADP-ribosylation factor 1 OS=Bos taurus OX=9913 GN=ARF1 PE=1 SV=2 - [ARF1_BOVIN]	58.56	6	10	31	181	20.6837	6.80029	0.752314	7	34.5385	0.751276	9	18.5606	0.661339	4	66.8718	1.4026	7	13.7214	1.30498	9	21.1313	1.27961	4	9.62254	0.973623	7	10.6582	1.08895	9	30.0194	1.01992	4	4.74816
G3MZ19	Jacalin-type lectin domain-containing protein	ZG16B	Jacalin-type lectin domain-containing protein OS=Bos taurus OX=9913 GN=ZG16B PE=4 SV=2 - [G3MZ19_BOVIN]	57.96	6	7	83	157	17.58	7.97217	0.609711	21	70.2494	0.419084	19	50.0101	0.80949	17	40.0204	1.16966	22	12.3919	1.3553	19	16.6762	1.09704	17	17.006	2.78448	22	29.7918	1.49494	19	32.871	1.75479	17	12.6489
P29392	Spermadhesin-1	SPADH1	Spermadhesin-1 OS=Bos taurus OX=9913 GN=SPADH1 PE=1 SV=1 - [SPAD1_BOVIN]	57.46	6	6	25	134	15.0265	5.16064	0.911941	13	30.7857	0.937659	9	80.9505	0.968931	3	15.4496	0.752775	13	20.782	0.839033	9	38.6882	0.457243	3	30.0594	2.65762	13	29.1952	1.45952	9	12.4782	1.78131	3	2.24422
Q5KR48	Tropomyosin beta chain	TPM2	Tropomyosin beta chain OS=Bos taurus OX=9913 GN=TPM2 PE=2 SV=1 - [TPM2_BOVIN]	56.69	6	19	43	284	32.8166	4.70361				0.459056	8	82.7579							0.350271	8	71.9638							0.576824	8	20.4595
G3N081	Histone H4		Histone H4 OS=Bos taurus OX=9913 PE=3 SV=2 - [G3N081_BOVIN]	54.08	6	6	106	98	10.8792	11.5024	0.623539	33	56.8108	0.545609	26	42.673	0.681908	47	50.4848	1.62832	33	20.0757	1.35007	26	11.6962	1.53733	47	20.844	1.06519	33	10.9744	1.59736	26	18.2793	0.62628	47	59.9415
Q3T114	2-iminobutanoate/2-iminopropanoate deaminase	RIDA	2-iminobutanoate/2-iminopropanoate deaminase OS=Bos taurus OX=9913 GN=RIDA PE=2 SV=3 - [RIDA_BOVIN]	53.28	6	6	14	137	14.2635	6.65381	0.778209	5	34.4077	0.538358	9	23.921				1.29368	5	19.3012	1.3913	9	17.3038				0.887879	5	11.6295	0.991953	9	12.3293
A7MAZ5	Histone H1.3	HIST1H1D	Histone H1.3 OS=Bos taurus OX=9913 GN=HIST1H1D PE=1 SV=1 - [H13_BOVIN]	52.49	6	17	114	221	22.1402	10.9604	0.416044	11	44.4342	0.434888	8	121.946	0.469196	11	37.4329	1.85686	11	13.4787	1.25129	8	15.5533	1.80541	11	13.2882	1.17281	11	13.6006	1.65578	8	16.1985	0.605114	11	26.067
Q5DPW9	Cystatin E/M	CST6	Cystatin E/M OS=Bos taurus OX=9913 GN=CST6 PE=3 SV=1 - [Q5DPW9_BOVIN]	51.68	6	6	32	149	16.3454	7.73779	1.32455	13	11.1995	1.39977	14	8.47602	0.867363	5	6.4611	0.677068	13	13.3717	0.790997	14	25.849	0.569204	5	11.5429	1.05912	13	27.6585	1.0319	14	13.8893	1.60009	5	6.75795
P11116	Galectin-1	LGALS1	Galectin-1 OS=Bos taurus OX=9913 GN=LGALS1 PE=1 SV=2 - [LEG1_BOVIN]	48.15	6	6	18	135	14.7343	5.50342	0.729635	8	12.214	0.727499	7	22.9566	0.633568	3	5.7288	1.30142	8	21.0777	1.37162	7	10.5586	1.40306	3	18.6996	0.862881	8	21.8153	0.934446	7	13.6261	0.940315	3	4.98658
Q5E947	Peroxiredoxin-1	PRDX1	Peroxiredoxin-1 OS=Bos taurus OX=9913 GN=PRDX1 PE=2 SV=1 - [PRDX1_BOVIN]	47.74	6	9	40	199	22.1954	8.39697	0.824016	8	11.0513	0.955505	5	24.9089	0.727622	7	15.6843	0.999775	8	44.9235	1.04861	5	7.21902	1.1685	7	16.2904	0.901943	8	18.1564	1.10801	5	9.85834	0.93706	7	2.10633
Q9BGI2	Peroxiredoxin-4	PRDX4	Peroxiredoxin-4 OS=Bos taurus OX=9913 GN=PRDX4 PE=2 SV=1 - [PRDX4_BOVIN]	46.35	6	9	49	274	30.722	6.44287	1.17918	14	18.8111	1.75238	6	1.50126	1.24388	9	16.0592	0.548365	14	19.3896	0.542822	6	18.0422	0.443403	9	29.2429	0.925882	14	24.1942	1.04731	6	19.0648	1.07699	9	44.1994
G3N0Q8	Azurocidin 1	AZU1	Azurocidin 1 OS=Bos taurus OX=9913 GN=AZU1 PE=1 SV=2 - [G3N0Q8_BOVIN]	40.24	6	6	26	246	26.4878	11.1362	0.758046	6	9.66192	0.911697	8	24.7612	0.674402	12	92.4084	1.13563	6	9.36382	1.30997	8	16.1014	1.19513	12	41.4496	0.948058	6	29.8124	0.851278	8	20.8179	0.823582	12	41.9704
Q2KIU3	Protein HP-25 homolog 2		Protein HP-25 homolog 2 OS=Bos taurus OX=9913 PE=2 SV=1 - [HP252_BOVIN]	38.14	6	7	54	215	22.8965	5.32568	1.65461	15	10.1401	1.45386	17	15.155	1.1574	20	10.8944	0.818069	15	9.79118	1.05184	17	11.4758	1.09054	20	15.1093	0.514947	15	51.6751	0.694889	17	27.6994	0.666825	20	46.0429
B6VAP7	CDC42 protein	CDC42	CDC42 protein OS=Bos taurus OX=9913 GN=CDC42 PE=2 SV=1 - [B6VAP7_BOVIN]	36.65	6	6	27	191	21.2299	5.66846	0.686094	13	18.7774	0.605959	6	18.8092	0.815926	8	19.9317	1.41383	13	14.2961	1.36232	6	15.7658	1.16879	8	7.61994	0.959306	13	21.0868	0.918901	6	9.4453	1.12986	8	11.7798
C4T8B4	Pentaxin	CRP	Pentaxin OS=Bos taurus OX=9913 GN=CRP PE=2 SV=1 - [C4T8B4_BOVIN]	34.82	6	6	21	224	25.2758	6.90283	0.852419	3	30.4055	0.995269	11	35.9533	1.17376	7	27.373	1.26677	3	10.2258	1.01199	11	39.2865	1.17335	7	10.3066	1.51907	3	15.7897	1.03279	11	8.87935	0.79748	7	12.338
A6QQW5	C11H2ORF7 protein	PRADC1	C11H2ORF7 protein OS=Bos taurus OX=9913 GN=PRADC1 PE=2 SV=1 - [A6QQW5_BOVIN]	32.98	6	6	16	188	20.9846	5.46533	1.37501	6	10.1404	1.37722	5	9.94188	1.37157	5	17.171	0.715389	6	7.61832	0.710286	5	12.075	0.392635	5	8.15121	1.0662	6	25.5794	1.13651	5	9.37414	1.30159	5	12.6362
F1MLW8	Uncharacterized protein	LOC100847119	Uncharacterized protein OS=Bos taurus OX=9913 GN=LOC100847119 PE=1 SV=2 - [F1MLW8_BOVIN]	32.62	6	8	318	233	24.6082	5.90967	0.918433	117	22.5666	1.98078	55	21.3594	1.95069	52	14.8692	0.30651	116	48.0264	0.537989	55	29.1662	0.558414	52	26.9441	0.563393	111	35.6704	0.655925	55	45.333	0.733607	52	20.6972
Q148J6	Actin-related protein 2/3 complex subunit 4	ARPC4	Actin-related protein 2/3 complex subunit 4 OS=Bos taurus OX=9913 GN=ARPC4 PE=1 SV=3 - [ARPC4_BOVIN]	32.14	6	6	17	168	19.6543	8.42627	0.554622	6	22.7056	0.448174	7	18.1297	0.72062	4	46.834	1.75501	6	4.28742	1.70335	7	9.72299	1.37492	4	15.8632	0.791752	6	20.291	1.01839	7	6.85279	0.854984	4	52.2751
Q3T035	Actin-related protein 2/3 complex subunit 3	ARPC3	Actin-related protein 2/3 complex subunit 3 OS=Bos taurus OX=9913 GN=ARPC3 PE=1 SV=3 - [ARPC3_BOVIN]	31.46	6	6	18	178	20.5334	8.5874	0.435428	7	16.4561	0.600772	10	46.4215	0.670365	1		1.811	7	8.92785	1.62446	10	16.7471	1.42894	1		0.733453	7	16.7615	0.828322	10	13.299	1.05853	1
G3N0S9	Uncharacterized protein		Uncharacterized protein OS=Bos taurus OX=9913 PE=4 SV=2 - [G3N0S9_BOVIN]	30.73	6	6	16	192	21.4737	5.45264	1.40486	5	11.6381	1.0558	5	20.0922	0.688073	6	13.1057	0.804327	5	12.4806	1.06809	5	5.33322	1.21884	6	11.3531	1.21901	5	15.675	0.836428	5	18.7532	1.03837	6	17.5853
Q5E946	Protein/nucleic acid deglycase DJ-1	PARK7	Protein/nucleic acid deglycase DJ-1 OS=Bos taurus OX=9913 GN=PARK7 PE=2 SV=1 - [PARK7_BOVIN]	30.69	6	6	12	189	20.0226	7.32764	0.69067	4	7.7697	0.822464	4	4.4999	0.703589	4	10.9024	1.26528	4	12.9457	1.12968	4	8.19354	1.23612	4	2.4864	0.968455	4	25.6174	0.965806	4	7.38437	1.09086	4	9.05402
A4FUA8	F-actin-capping protein subunit alpha-1	CAPZA1	F-actin-capping protein subunit alpha-1 OS=Bos taurus OX=9913 GN=CAPZA1 PE=2 SV=1 - [CAZA1_BOVIN]	29.72	6	6	14	286	32.9113	5.8208	0.837793	2	7.51607	0.957391	9	23.0966	1.01809	3	14.3907	1.11582	2	9.94995	1.28056	9	31.998	1.21378	3	11.612	1.30315	2	96.7828	0.872908	9	15.2049	1.0462	3	35.5683
Q0VCN9	Folate receptor 2 (Fetal)	FOLR2	Folate receptor 2 (Fetal) OS=Bos taurus OX=9913 GN=FOLR2 PE=2 SV=1 - [Q0VCN9_BOVIN]	28.06	6	8	39	253	29.3129	7.6499	1.80328	10	14.2426	2.84967	5	31.7763	3.54548	11	16.8236	0.317546	10	44.4188	0.253784	5	162.455	0.372235	11	49.7719	0.484237	10	24.789	0.35266	5	60.3164	0.541245	11	35.2549
K8FK38	Heat Shock Protein 70 (Fragment)	HSP70	Heat Shock Protein 70 (Fragment) OS=Bos taurus OX=9913 GN=HSP70 PE=3 SV=1 - [K8FK38_BOVIN]	27.92	6	15	56	634	69.3779	6.59521	0.948776	7	34.1951	0.728903	8	52.6572	0.292504	2	48.8488	1.11113	7	23.0016	1.25855	8	12.8771	1.70998	2	5.47594	0.798703	7	21.7551	0.904066	8	20.6981	0.590684	2	0.336445
A0A3Q1NC75	Calumenin	CALU	Calumenin OS=Bos taurus OX=9913 GN=CALU PE=1 SV=1 - [A0A3Q1NC75_BOVIN]	27.3	6	6	11	315	37.0535	4.64014	1.30844	9	17.222	1.959	2	24.2193				0.76046	9	18.5759	0.590141	2	5.20733				0.92315	9	29.7833	1.08798	2	30
Q5E9G3	Proteasome activator complex subunit 2	PSME2	Proteasome activator complex subunit 2 OS=Bos taurus OX=9913 GN=PSME2 PE=1 SV=3 - [PSME2_BOVIN]	27.2	6	6	13	239	27.3623	5.42725	0.884618	7	7.8783	0.924952	5	11.9412	1.54264	1		1.2116	7	13.0369	1.21711	5	10.7624	0.677891	1		1.03412	7	11.9035	0.93836	5	10.276	1.20634	1
A6QQ95	KLK6 protein	KLK6	KLK6 protein OS=Bos taurus OX=9913 GN=KLK6 PE=2 SV=1 - [A6QQ95_BOVIN]	26.83	6	6	15	246	27.0324	7.32764	1.68902	8	16.5385	1.67122	3	14.8381	2.73032	4	20.91	0.632669	8	16.9067	0.836074	3	7.77637	0.569422	4	38.2386	0.91264	8	24.7402	0.852447	3	8.1665	0.933789	4	11.7319
O02659	Mannose-binding protein C	MBL	Mannose-binding protein C OS=Bos taurus OX=9913 GN=MBL PE=2 SV=1 - [MBL2_BOVIN]	26.1	6	6	20	249	26.454	5.19873	1.72973	5	19.1976	1.97515	9	17.1168	1.38836	6	3.48147	0.618062	5	6.37686	0.581069	9	28.4618	0.660155	6	10.1528	0.994603	5	3.71661	0.844114	9	30.1664	0.806823	6	17.5469
F1MW68	Cathepsin Z	CTSZ	Cathepsin Z OS=Bos taurus OX=9913 GN=CTSZ PE=1 SV=1 - [F1MW68_BOVIN]	25.66	6	6	23	304	33.8642	7.00537	0.978401	8	11.1591	1.23499	5	9.31576	0.869877	10	26.9625	0.922574	8	19.9902	0.763504	5	17.5807	0.945363	10	11.7638	0.70195	8	13.1384	1.07263	5	15.6864	1.01896	10	46.4391
Q3T0U5	Charged multivesicular body protein 2A	CHMP2A	Charged multivesicular body protein 2A OS=Bos taurus OX=9913 GN=CHMP2A PE=2 SV=1 - [Q3T0U5_BOVIN]	24.77	6	6	9	222	25.1159	5.97314	1.00386	5	65.0489	0.765911	3	21.7491				1.05994	5	44.7286	1.02338	3	1.38828				1.10057	5	20.6016	0.836137	3	48.2046
Q08E32	CHMP4B protein	CHMP4B	CHMP4B protein OS=Bos taurus OX=9913 GN=CHMP4B PE=1 SV=2 - [Q08E32_BOVIN]	23.66	6	6	10	224	24.9206	4.81787	1.14493	3	0.0340979	1.37742	3	2.26968	1.99308	4	37.2057	1.02949	3	5.88683	1.01361	3	4.46888	0.977905	4	9.93363	0.882463	3	9.95246	0.849961	3	4.12105	0.801153	4	34.0913
F1N2W0	Prostaglandin reductase 1	PTGR1	Prostaglandin reductase 1 OS=Bos taurus OX=9913 GN=PTGR1 PE=4 SV=1 - [F1N2W0_BOVIN]	23.1	6	6	12	329	35.6637	7.81104	0.722356	6	9.7241	0.724839	5	34.0185	0.726191	1		1.36043	6	17.3022	1.57525	5	22.4621	1.46547	1		0.793	6	22.9841	0.713923	5	15.617	0.776832	1
Q3ZCL0	Cysteine-rich secretory protein 2	CRISP3	Cysteine-rich secretory protein 2 OS=Bos taurus OX=9913 GN=CRISP3 PE=2 SV=1 - [Q3ZCL0_BOVIN]	22.54	6	6	113	244	27.4351	8.27979	0.821214	50	22.0306	0.498108	32	84.8996	0.917305	28	37.1531	1.18552	50	23.9614	1.05048	35	16.4442	1.01814	28	16.4359	1.51188	50	22.1029	2.28167	35	23.3743	1.93204	28	23.0665
P55859	Purine nucleoside phosphorylase	PNP	Purine nucleoside phosphorylase OS=Bos taurus OX=9913 GN=PNP PE=1 SV=3 - [PNPH_BOVIN]	21.8	6	6	10	289	32.0159	6.34131	0.726218	5	3.84203	0.519469	3	5.53587	0.735059	2	58.0875	1.46999	5	8.09267	1.42292	3	5.53235	1.09392	2	39.8384	1.50067	5	39.6671	1.12641	3	33.4768	1.28016	2	14.2393
A6QLZ0	Galectin	LGALS3	Galectin OS=Bos taurus OX=9913 GN=LGALS3 PE=1 SV=1 - [A6QLZ0_BOVIN]	21.51	6	6	22	265	27.6287	8.83643	0.998418	8	28.0899	0.801463	8	70.3491	0.902268	6	33.7187	0.903527	8	19.0917	1.2753	8	21.1072	1.17253	6	14.6847	1.05305	8	15.0456	1.0892	8	22.5302	1.34046	6	4.58868
Q17QF1	Oncostatin M receptor	OSMR	Oncostatin M receptor OS=Bos taurus OX=9913 GN=OSMR PE=2 SV=1 - [Q17QF1_BOVIN]	20.37	6	6	10	324	37.5767	6.27783	1.08052	5	14.6158	1.1823	3	17.6364	0.788064	2	30.231	1.01911	5	20.5335	0.825666	3	1.62983	1.20058	2	8.45164	0.959803	5	34.8582	1.4072	3	17.2798	1.0471	2	3.05309
Q32LE5	Isoaspartyl peptidase/L-asparaginase	ASRGL1	Isoaspartyl peptidase/L-asparaginase OS=Bos taurus OX=9913 GN=ASRGL1 PE=2 SV=1 - [ASGL1_BOVIN]	20.13	6	6	13	308	32.0303	7.40088	0.59225	4	20.6859	0.792209	6	35.5095	0.511052	3	26.8944	1.56144	4	15.3486	1.37883	6	15.6287	1.59717	3	19.9171	0.821637	4	20.2506	0.883782	6	13.5525	0.635527	3	38.6568
Q58DQ3	60S ribosomal protein L6	RPL6	60S ribosomal protein L6 OS=Bos taurus OX=9913 GN=RPL6 PE=2 SV=3 - [RL6_BOVIN]	19.51	6	6	8	287	32.6696	10.6821	1.06691	3	4.96452	0.950209	4	9.71143	1.27994	1		1.21253	3	14.5924	1.20005	4	5.95616	1.29402	1		0.978909	3	38.6141	1.18282	4	11.6103	0.974736	1
F1MTV9	Nucleophosmin	NPM1	Nucleophosmin OS=Bos taurus OX=9913 GN=NPM1 PE=4 SV=3 - [F1MTV9_BOVIN]	19.2	6	6	9	276	30.7159	4.65283	0.53344	4	24.9953	0.980251	2	48.1401	0.863402	3	1.84612	1.26704	4	12.6615	1.18834	2	29.7393	1.34992	3	14.2842	1.19734	4	13.7238	0.882606	2	5.22266	0.883586	3	1.47504
F1MDL3	Syntaxin 3	STX3	Syntaxin 3 OS=Bos taurus OX=9913 GN=STX3 PE=3 SV=3 - [F1MDL3_BOVIN]	19.1	6	6	9	288	33.0362	5.10986	1.04887	2	16.8678	1.02429	6	10.4564	1.56007	1		1.04268	2	11.1236	0.849885	6	5.49556	0.750916	1		1.78371	2	41.5224	1.14877	6	27.5413	1.27245	1
E1BLA8	Golgi membrane protein 1	GOLM1	Golgi membrane protein 1 OS=Bos taurus OX=9913 GN=GOLM1 PE=4 SV=1 - [E1BLA8_BOVIN]	19.01	6	6	11	405	45.5086	4.88135	1.17121	8	20.0719	1.03203	2	59.062	0.630278	1		0.752509	8	15.3464	0.814745	2	20.6395	1.24215	1		1.18674	8	8.29604	1.52933	2	58.0787	1.47958	1
Q3T0I2	Pro-cathepsin H	CTSH	Pro-cathepsin H OS=Bos taurus OX=9913 GN=CTSH PE=2 SV=1 - [CATH_BOVIN]	18.51	6	6	11	335	37.3271	7.95752	0.910883	5	24.2413	0.728931	3	13.6435	1.10784	3	10.5879	0.979711	5	19.2925	1.03891	3	14.0612	0.870542	3	0.610612	0.972611	5	48.4077	1.11111	3	27.3265	0.965785	3	37.2525
P21214	Transforming growth factor beta-2 proprotein	TGFB2	Transforming growth factor beta-2 proprotein OS=Bos taurus OX=9913 GN=TGFB2 PE=1 SV=3 - [TGFB2_BOVIN]	18.12	6	7	29	414	47.6611	8.52881	0.938493	11	20.8769	0.941616	9	8.99161	1.01009	5	9.31558	0.969337	11	12.2631	0.849164	9	14.8068	0.73564	5	7.24533	1.65573	11	14.6375	1.5545	9	7.81805	1.96733	5	7.66521
A6H7G2	Drebrin-like protein	DBNL	Drebrin-like protein OS=Bos taurus OX=9913 GN=DBNL PE=2 SV=1 - [DBNL_BOVIN]	17.73	6	6	7	423	47.6934	4.98291	0.724769	4	18.8507	0.584989	3	39.5944				1.48553	4	3.2018	1.79455	3	8.50258				0.946511	4	10.3902	0.737677	3	21.4333
F6QH94	Protein disulfide isomerase family A member 6	PDIA6	Protein disulfide isomerase family A member 6 OS=Bos taurus OX=9913 GN=PDIA6 PE=1 SV=1 - [F6QH94_BOVIN]	17.73	6	6	9	440	48.1112	5.09717	1.03308	7	13.2801	0.811562	2	20.7902				1.20963	7	2.54398	1.26873	2	12.1456				1.01985	7	12.1777	1.00185	2	2.21545
A0A3Q1M1B6	CD177 molecule	CD177	CD177 molecule OS=Bos taurus OX=9913 GN=CD177 PE=1 SV=1 - [A0A3Q1M1B6_BOVIN]	17.59	6	6	27	415	43.3545	7.6499	0.338043	7	80.2748	0.580257	11	140.901	0.51488	8	59.3661	1.94275	7	20.615	1.59002	12	35.0165	1.67608	8	16.2663	0.710573	7	14.6305	0.920179	12	26.1006	0.522288	8	120.21
A0A140T8D4	Legumain	LGMN	Legumain OS=Bos taurus OX=9913 GN=LGMN PE=4 SV=1 - [A0A140T8D4_BOVIN]	16.4	6	6	17	433	49.2044	6.59521	1.18614	10	37.5273	1.01393	6	8.30261	0.689046	1		0.914315	10	7.9221	1.00337	6	8.75237	1.07375	1		1.12915	10	35.9764	1.32939	6	14.285	1.54693	1
Q0VCP3	Olfactomedin-like protein 3	OLFML3	Olfactomedin-like protein 3 OS=Bos taurus OX=9913 GN=OLFML3 PE=2 SV=1 - [OLFL3_BOVIN]	15.02	6	6	10	406	45.8573	6.65381	1.29139	6	18.2747	1.61421	4	18.22				0.687433	6	19.6562	0.768741	4	37.5162				1.19777	6	16.7093	1.17268	4	12.8945
P21793	Decorin	DCN	Decorin OS=Bos taurus OX=9913 GN=DCN PE=1 SV=2 - [PGS2_BOVIN]	13.89	6	6	7	360	39.8539	8.51416	0.919769	1		0.769763	6	13.3384				0.81547	1		0.80384	6	5.10722				1.96971	1		2.01482	6	7.3228
A0A140T891	Pantetheinase	VNN1	Pantetheinase OS=Bos taurus OX=9913 GN=VNN1 PE=4 SV=1 - [A0A140T891_BOVIN]	13.73	6	6	9	510	56.9433	5.56689	1.49152	2	22.346	1.48857	4	24.521	1.59279	3	2.40306	0.79153	2	6.11472	0.820476	4	3.00144	0.890592	3	0.411516	1.07422	2	19.1873	0.922126	4	7.07921	1.25372	3	16.4505
A0A452DJ87	Carboxypeptidase	CTSA	Carboxypeptidase OS=Bos taurus OX=9913 GN=CTSA PE=3 SV=1 - [A0A452DJ87_BOVIN]	13.6	6	6	14	478	53.8327	6.46826	1.25014	5	17.6246	1.29159	4	4.46539	1.01893	5	12.223	0.867579	5	17.2874	0.783344	4	27.4248	0.865733	5	19.2289	1.06848	5	17.0864	1.06164	4	1.33809	1.13372	5	14.9858
A0A452DIL6	Glypican-1	GPC1	Glypican-1 OS=Bos taurus OX=9913 GN=GPC1 PE=3 SV=1 - [A0A452DIL6_BOVIN]	11.81	6	6	11	559	60.9407	6.63916	1.13415	4	14.8923	1.62188	7	4.78452				0.942641	4	26.3555	0.688494	7	17.5496				1.00099	4	17.9217	1.31922	7	6.32558
Q1JPA2	Eukaryotic translation elongation factor 1 gamma (Fragment)	EEF1G	Eukaryotic translation elongation factor 1 gamma (Fragment) OS=Bos taurus OX=9913 GN=EEF1G PE=2 SV=1 - [Q1JPA2_BOVIN]	11.62	6	6	8	439	50.1993	6.7417	0.543533	2	15.7189	0.609055	4	115.998	0.390533	2	23.6869	1.38759	2	4.61996	1.56499	4	15.2516	1.66504	2	7.70701	0.808675	2	2.29849	1.0274	4	12.3735	0.721757	2	3.02456
A0A3Q1ML02	Stress-induced-phosphoprotein 1	STIP1	Stress-induced-phosphoprotein 1 OS=Bos taurus OX=9913 GN=STIP1 PE=4 SV=1 - [A0A3Q1ML02_BOVIN]	8.88	6	6	9	518	59.696	6.7417	0.868303	2	0.81317	0.795447	6	6.83117	1.3305	1		0.839618	2	1.41256	1.14325	6	9.61375	0.988805	1		1.48494	2	1.14909	0.902992	6	7.51035	1.28541	1
E1BBP4	Tyrosine-protein kinase receptor	DDR1	Tyrosine-protein kinase receptor OS=Bos taurus OX=9913 GN=DDR1 PE=3 SV=3 - [E1BBP4_BOVIN]	6.89	6	6	12	915	101.179	6.72705	1.39014	10	7.87707	1.67562	2	4.71321				0.624474	10	14.1439	0.501931	2	3.53895				1.03822	10	20.2565	1.03364	2	18.045
A0A3Q1LQ21	Inter-alpha-trypsin inhibitor heavy chain H3	ITIH3	Inter-alpha-trypsin inhibitor heavy chain H3 OS=Bos taurus OX=9913 GN=ITIH3 PE=4 SV=1 - [A0A3Q1LQ21_BOVIN]	6.55	6	6	7	886	99.0935	6.32861				1.29435	4	17.3331	1.21914	3	41.2005				0.871413	4	9.51695	0.818899	3	32.7051				0.756761	4	10.4244	0.787741	3	2.79593
A3KMV5	Ubiquitin-like modifier-activating enzyme 1	UBA1	Ubiquitin-like modifier-activating enzyme 1 OS=Bos taurus OX=9913 GN=UBA1 PE=2 SV=1 - [UBA1_BOVIN]	5.95	6	6	8	1058	117.755	5.77002	1.17852	2	67.0058	0.6607	5	51.0265	0.814891	1		0.972787	2	39.2398	1.34803	5	17.583	1.38264	1		1.57405	2	107.528	1.05838	5	21.5977	0.916854	1
A0A3Q1M671	Alpha-mannosidase	MAN2A2	Alpha-mannosidase OS=Bos taurus OX=9913 GN=MAN2A2 PE=3 SV=1 - [A0A3Q1M671_BOVIN]	5.91	6	7	9	1150	130.139	7.07861	1.4962	5	2.78819	1.34794	2	7.93346	1.29192	1		0.844668	5	18.6352	0.698111	2	33.1602	0.784207	1		0.998501	5	41.7797	1.22808	2	2.90842	1.15899	1
A0A3Q1M7C2	Alpha-mannosidase	MAN2A1	Alpha-mannosidase OS=Bos taurus OX=9913 GN=MAN2A1 PE=3 SV=1 - [A0A3Q1M7C2_BOVIN]	3.84	6	7	10	1095	125.328	7.97217	1.03432	1		1.27681	5	20.2972	1.37602	3	0.640183	1.34918	1		0.610235	5	48.505	0.688785	3	7.13631	0.910126	1		1.27286	5	6.33837	1.33499	3	0.880662
A6QM09	Uncharacterized protein		Uncharacterized protein OS=Bos taurus OX=9913 PE=2 SV=1 - [A6QM09_BOVIN]	70.69	5	16	450	232	24.7172	7.60596	1.82778	8	30.5443	1.60724	9	17.7362	0.919131	7	103.696	0.619506	8	45.5295	0.785359	9	35.4345	1.01259	7	20.4409	0.894392	8	26.4299	1.05591	9	23.2051	1.02121	7	42.072
Q2HJH2	Ras-related protein Rab-1B	RAB1B	Ras-related protein Rab-1B OS=Bos taurus OX=9913 GN=RAB1B PE=2 SV=1 - [RAB1B_BOVIN]	69.15	5	13	51	201	22.1882	5.73193	0.595646	5	14.0175	0.661436	6	14.6647				1.20732	5	20.2032	1.32175	6	14.0916				1.10043	5	10.6526	0.977024	6	19.1552
P33046	Cathelicidin-4	CATHL4	Cathelicidin-4 OS=Bos taurus OX=9913 GN=CATHL4 PE=1 SV=1 - [CTHL4_BOVIN]	57.64	5	7	78	144	16.4685	6.63916	0.490395	22	63.1161	0.362507	16	120.3	0.635037	20	56.1878	1.85552	22	25.673	1.67599	16	21.0719	1.22654	20	25.4237	0.709007	22	41.8129	1.21098	16	17.3381	0.842413	20	64.593
A0A0A0MP92	Serpin A3-7	SERPINA3-7	Serpin A3-7 OS=Bos taurus OX=9913 GN=SERPINA3-7 PE=1 SV=1 - [A0A0A0MP92_BOVIN]	54.44	5	19	209	417	46.9863	6.23975	1.32375	25	10.9435	1.19026	27	16.189	1.16032	21	16.3224	0.830277	25	10.3988	0.953637	27	12.7117	0.834095	21	20.7555	0.729416	25	28.784	1.02405	27	14.272	0.866407	21	59.0947
P81265	Polymeric immunoglobulin receptor	PIGR	Polymeric immunoglobulin receptor OS=Bos taurus OX=9913 GN=PIGR PE=2 SV=1 - [PIGR_BOVIN]	53.9	5	33	402	757	82.3831	7.26904	0.999678	12	14.9515	0.946642	10	22.9034	1.36251	2	44.4926	1.03167	12	18.6709	0.890894	10	7.2973	0.595467	2	25.4392	0.982505	12	19.5341	1.75822	10	28.1892	1.23186	2	3.18014
Q3T0Q4	Nucleoside diphosphate kinase B	NME2	Nucleoside diphosphate kinase B OS=Bos taurus OX=9913 GN=NME2 PE=1 SV=1 - [NDKB_BOVIN]	48.68	5	7	30	152	17.305	7.97217	0.770377	7	13.6982	0.617762	4	31.2987	0.618165	9	45.6	1.3698	7	11.9514	1.35418	4	6.20191	1.11185	9	19.7512	1.08011	7	20.6469	0.847742	4	10.1485	0.842674	9	16.5875
Q3ZCL8	SH3 domain-binding glutamic acid-rich-like protein 3	SH3BGRL3	SH3 domain-binding glutamic acid-rich-like protein 3 OS=Bos taurus OX=9913 GN=SH3BGRL3 PE=3 SV=1 - [SH3L3_BOVIN]	47.31	5	5	19	93	10.4313	4.93213	0.508237	7	35.5267	0.780173	11	51.3552	0.675035	1		1.78797	7	13.0922	1.46469	11	25.0836	1.46307	1		0.742011	7	21.2534	0.850532	11	27.4911	0.866347	1
P01035	Cystatin-C	CST3	Cystatin-C OS=Bos taurus OX=9913 GN=CST3 PE=1 SV=2 - [CYTC_BOVIN]	47.3	5	5	66	148	16.2544	9.0415	1.13662	21	17.6911	1.60599	24	15.5362	1.12529	21	28.5274	0.669351	21	27.9719	0.616012	24	33.1906	0.737244	21	33.0176	0.809957	21	32.3552	0.896132	24	15.2249	1.29026	21	21.6611
A0A452DHW7	Beta-casein	CSN2	Beta-casein OS=Bos taurus OX=9913 GN=CSN2 PE=1 SV=1 - [A0A452DHW7_BOVIN]	40.54	5	12	680	259	29.2026	6.63916	1.76028	187	34.2718	1.5108	158	30.4645	1.52424	171	38.4388	0.580674	187	29.5922	0.761084	163	23.9152	0.614903	172	53.0846	2.43533	188	38.4555	1.56269	161	36.2079	2.67303	175	24.7966
A0A3Q1LFQ2	Uncharacterized protein		Uncharacterized protein OS=Bos taurus OX=9913 PE=3 SV=1 - [A0A3Q1LFQ2_BOVIN]	40.32	5	13	45	248	28.5896	4.88135	0.726716	5	3.30019	1.12816	6	14.4248	1.00094	2	8.46063	1.53746	5	17.4319	1.18996	6	3.12227	1.10663	2	52.6193	0.734469	5	9.25483	1.08892	6	32.3134	1.24195	2	145.651
E1BH06	Uncharacterized protein	C4A	Uncharacterized protein OS=Bos taurus OX=9913 GN=C4A PE=1 SV=3 - [E1BH06_BOVIN]	40.03	5	58	278	1741	192.676	7.43018	1.00951	3	19.7007	1.03464	9	22.1899	0.798557	4	25.1296	1.17849	3	33.9086	1.03037	9	19.7363	1.25704	4	5.4738	1.11387	3	0.422989	1.11648	9	6.60073	0.906121	4	11.8105
A7Z057	14-3-3 protein gamma	YWHAG	14-3-3 protein gamma OS=Bos taurus OX=9913 GN=YWHAG PE=2 SV=1 - [A7Z057_BOVIN]	39.68	5	10	41	247	28.2849	4.89404	0.541618	10	31.2023	0.473633	4	25.6469	1.09674	2	55.1244	1.64399	10	16.2038	1.70032	4	6.79247	1.23854	2	4.90424	0.883416	10	14.4528	0.809884	4	15.2617	0.80446	2	32.7888
Q27996	Lysozyme C, tracheal isozyme		Lysozyme C, tracheal isozyme OS=Bos taurus OX=9913 PE=2 SV=1 - [LYSCT_BOVIN]	39.46	5	6	11	147	15.9182	9.5249				0.73293	6	38.0561	0.628575	4	34.3478				1.41882	6	16.511	1.65536	4	11.3425				1.0493	6	8.60657	0.528128	4	53.4033
A8YXY3	Selenoprotein F	SELENOF	Selenoprotein F OS=Bos taurus OX=9913 GN=SELENOF PE=2 SV=2 - [SEP15_BOVIN]	35.19	5	5	38	162	17.9641	5.21143	0.994622	18	11.7292	1.36339	11	8.14374	0.940983	9	10.3058	0.516643	18	16.7208	0.448525	11	11.9106	0.446518	9	11.2886	0.983565	18	17.054	0.837603	11	6.1413	1.36735	9	11.1481
E1BJP1	Lipocln_cytosolic_FA-bd_dom domain-containing protein	LOC513329	Lipocln_cytosolic_FA-bd_dom domain-containing protein OS=Bos taurus OX=9913 GN=LOC513329 PE=3 SV=2 - [E1BJP1_BOVIN]	34.62	5	5	23	182	20.6414	4.67822	0.880328	13	31.3754	1.25153	2	38.0817	0.590663	5	28.1752	0.914353	13	22.587	0.817708	2	36.2053	0.707628	5	13.8231	2.05475	13	26.8741	1.1119	2	18.3394	2.76337	5	5.55241
Q0IIA2	Odorant-binding protein-like	MGC151921	Odorant-binding protein-like OS=Bos taurus OX=9913 GN=MGC151921 PE=2 SV=1 - [Q0IIA2_BOVIN]	32.56	5	6	38	172	19.5917	4.64014	1.12399	9	5.03034	1.80764	16	11.6316	1.06955	10	14.4163	0.417401	9	33.978	0.670371	16	11.3631	0.676264	10	7.12073	1.11579	9	9.50676	1.13799	16	8.97514	3.31403	10	7.86603
G3MXC8	Actin-related protein 2/3 complex subunit 5	ARPC5	Actin-related protein 2/3 complex subunit 5 OS=Bos taurus OX=9913 GN=ARPC5 PE=3 SV=1 - [G3MXC8_BOVIN]	30.46	5	5	13	151	16.2783	5.66846	0.7564	5	6.97975	0.664473	3	24.7961	0.554994	5	33.7879	1.24253	5	10.9473	1.56554	3	7.91989	1.63043	5	2.51192	0.996811	5	26.1829	0.832987	3	1.17744	0.627995	5	19.2614
Q5E9B7	Chloride intracellular channel protein 1	CLIC1	Chloride intracellular channel protein 1 OS=Bos taurus OX=9913 GN=CLIC1 PE=2 SV=3 - [CLIC1_BOVIN]	29.05	5	5	10	241	26.9748	5.2749	0.795977	3	43.8754	0.753533	5	34.7034	0.78554	2	7.0286	1.26597	3	27.0434	1.42617	5	20.3119	1.2418	2	10.4326	0.985162	3	61.5201	0.915776	5	30.3329	0.720776	2	78.1171
P18902	Retinol-binding protein 4	RBP4	Retinol-binding protein 4 OS=Bos taurus OX=9913 GN=RBP4 PE=1 SV=1 - [RET4_BOVIN]	27.32	5	5	21	183	21.0552	5.68115	1.5536	7	13.5265	1.29784	6	6.61479	1.21475	8	22.0282	0.829305	7	9.26481	0.890502	6	23.4718	0.945714	8	14.5109	1.06187	7	25.5532	1.07947	6	30.923	1.02764	8	8.27951
A0A3Q1MKJ8	Syndecan	SDC2	Syndecan OS=Bos taurus OX=9913 GN=SDC2 PE=1 SV=1 - [A0A3Q1MKJ8_BOVIN]	26.78	5	5	12	183	20.2311	4.84326	0.838473	7	11.075	0.616022	3	14.6864	0.865799	2	93.2786	1.13186	7	8.84505	0.727758	3	7.54522	0.885757	2	5.93234	1.20574	7	22.9472	2.23587	3	12.732	1.47223	2	21.3071
P54149	Mitochondrial peptide methionine sulfoxide reductase	MSRA	Mitochondrial peptide methionine sulfoxide reductase OS=Bos taurus OX=9913 GN=MSRA PE=1 SV=2 - [MSRA_BOVIN]	26.61	5	5	7	233	25.8018	7.57666	1.00426	3	41.9969	1.10448	3	7.58811	1.23028	1		1.415	3	15.0926	1.02586	3	0.811814	0.991757	1		1.17385	3	71.998	1.01958	3	7.34228	0.860514	1
F1N775	Myosin heavy chain 8	MYH8	Myosin heavy chain 8 OS=Bos taurus OX=9913 GN=MYH8 PE=3 SV=3 - [F1N775_BOVIN]	26.12	5	43	63	1937	222.583	5.77002				0.527378	5	40.9107							0.219556	5	41.4456							0.440766	5	19.9748
A5PK70	Nucleoside diphosphate kinase	NME3	Nucleoside diphosphate kinase OS=Bos taurus OX=9913 GN=NME3 PE=2 SV=1 - [A5PK70_BOVIN]	26.04	5	5	13	169	19.067	7.91357	1.56117	5	20.2086	1.82864	4	19.8882	1.79241	1		0.863619	5	16.8935	0.645404	4	20.2105	0.632794	1		0.995166	5	8.17459	1.0351	4	8.30152	1.20992	1
G5E589	Proteasome subunit beta	PSMB1	Proteasome subunit beta OS=Bos taurus OX=9913 GN=PSMB1 PE=3 SV=1 - [G5E589_BOVIN]	25.73	5	5	7	241	26.3013	7.81104	1.10336	3	22.3444	1.17079	3	4.8952	1.04105	1		1.11415	3	32.1851	0.946192	3	19.2533	1.0026	1		0.927325	3	3.21692	1.12425	3	7.6356	1.507	1
F1MMU4	H15 domain-containing protein	H1FX	H15 domain-containing protein OS=Bos taurus OX=9913 GN=H1FX PE=1 SV=2 - [F1MMU4_BOVIN]	21.96	5	5	12	214	22.3475	10.7114	0.626539	5	11.5107	0.633416	5	23.1164	1.19661	2	45.074	1.43595	5	18.3243	1.3504	5	23.5734	1.34395	2	13.7782	0.793612	5	16.8273	1.12386	5	1.51665	0.776022	2	13.1972
E1BMK2	Uncharacterized protein		Uncharacterized protein OS=Bos taurus OX=9913 PE=4 SV=2 - [E1BMK2_BOVIN]	21.86	5	5	21	215	24.9212	5.60498	0.744771	7	26.4382	0.658807	10	47.0599	0.877361	4	13.6915	1.5315	7	8.29987	1.4939	10	20.8972	1.37648	4	18.7072	0.865637	7	19.7231	0.904263	10	6.69088	0.670442	4	38.0464
A0A3Q1LPZ4	F-actin-capping protein subunit beta	CAPZB	F-actin-capping protein subunit beta OS=Bos taurus OX=9913 GN=CAPZB PE=3 SV=1 - [A0A3Q1LPZ4_BOVIN]	21.66	5	5	12	277	30.9824	6.06201	0.784279	7	15.5749	0.699629	4	34.4865	0.642236	1		1.46334	7	14.3403	1.38974	4	10.6158	1.41863	1		0.817751	7	7.63751	0.785334	4	10.454	0.778055	1
E1BNJ9	Protease, serine, 22-like	PRSS22	Protease, serine, 22-like OS=Bos taurus OX=9913 GN=PRSS22 PE=3 SV=2 - [E1BNJ9_BOVIN]	19.93	5	5	12	296	32.2344	9.05615	0.851904	6	14.8226	0.960904	3	31.9932	0.785551	3	10.8674	0.882717	6	25.4712	0.63413	3	2.15689	1.34167	3	8.16449	1.10314	6	12.8091	1.11326	3	19.2844	0.876525	3	13.1664
A0A3B0IZF8	Adiponectin B	C1QC	Adiponectin B OS=Bos taurus OX=9913 GN=C1QC PE=4 SV=1 - [A0A3B0IZF8_BOVIN]	19.34	5	5	11	243	25.7119	8.82178	1.24833	5	14.683	1.40037	5	18.4621	1.08381	1		0.945348	5	12.2318	0.881437	5	11.2581	0.90916	1		1.07285	5	30.3039	0.78755	5	18.9277	0.925123	1
G3N0K1	Fermitin family homolog 3	FERMT3	Fermitin family homolog 3 OS=Bos taurus OX=9913 GN=FERMT3 PE=4 SV=1 - [G3N0K1_BOVIN]	19.17	5	5	8	360	41.4103	5.85889	1.13246	4	25.2661	0.671025	4	17.6976				1.06652	4	6.98088	1.54272	4	11.3576				1.15438	4	51.0997	0.914703	4	2.80458
F1MHH9	Uncharacterized protein	FCGR2B	Uncharacterized protein OS=Bos taurus OX=9913 GN=FCGR2B PE=4 SV=3 - [F1MHH9_BOVIN]	18.35	5	7	15	316	35.1465	7.57666	2.32647	3	35.8705	2.76509	5	45.2404	2.77314	4	15.153	0.162916	3	23.6982	0.447482	5	173.528	0.462612	4	23.3258	0.225227	3	47.2662	0.509951	5	103.717	1.04539	4	23.1732
G3X8D7	Glutathione peroxidase	GPX3	Glutathione peroxidase OS=Bos taurus OX=9913 GN=GPX3 PE=3 SV=1 - [G3X8D7_BOVIN]	18.3	5	5	8	224	25.3249	7.26904	1.04351	6	3.05827	1.38367	1		1.30331	1		0.676928	6	5.38011	0.696575	1		0.74192	1		0.607723	6	24.7013	0.978812	1		1.00554	1
Q3SX46	C1GALT1-specific chaperone 1	C1GALT1C1	C1GALT1-specific chaperone 1 OS=Bos taurus OX=9913 GN=C1GALT1C1 PE=2 SV=1 - [C1GLC_BOVIN]	16.67	5	5	7	318	36.417	6.7124	1.5069	2	6.74945				1.24295	3	14.3334	0.774413	2	27.8567				0.645853	3	8.02532	0.986379	2	5.07208				1.13569	3	2.22184
Q3ZCK9	Proteasome subunit alpha type-4	PSMA4	Proteasome subunit alpha type-4 OS=Bos taurus OX=9913 GN=PSMA4 PE=1 SV=1 - [PSA4_BOVIN]	16.09	5	5	9	261	29.4652	7.72314	0.96561	2	2.18899	0.969664	5	19.7168	0.978212	2	13.0581	1.2838	2	4.28385	1.20687	5	13.7251	1.07501	2	29.8454	0.910881	2	45.3553	0.901897	5	14.413	0.901356	2	43.0884
E1BFD0	Chitinase 3 like 2	CHI3L2	Chitinase 3 like 2 OS=Bos taurus OX=9913 GN=CHI3L2 PE=3 SV=2 - [E1BFD0_BOVIN]	16.07	5	5	8	361	39.8937	9.1001							0.77654	8	34.4833							1.45353	8	16.3334							0.486858	8	36.159
Q3MHZ3	ATP6AP1 protein (Fragment)	ATP6AP1	ATP6AP1 protein (Fragment) OS=Bos taurus OX=9913 GN=ATP6AP1 PE=2 SV=1 - [Q3MHZ3_BOVIN]	15.67	5	5	22	466	51.486	5.17334	1.65999	8	10.9689	2.49272	6	3.1641	0.953894	8	25.9575	0.566319	8	10.3065	0.618245	6	12.4369	0.693304	8	10.5677	0.599929	8	28.0127	0.718145	6	23.132	0.806094	8	17.1944
Q3SYU6	Calponin-2	CNN2	Calponin-2 OS=Bos taurus OX=9913 GN=CNN2 PE=2 SV=3 - [CNN2_BOVIN]	15.21	5	5	8	309	33.4162	7.6499	0.637955	2	15.7363	0.764904	6	19.7553				1.69703	2	3.78262	1.53405	6	6.29219				0.860249	2	16.0293	0.733591	6	25.2003
Q0VCB5	Sulfotransferase	HS3ST1	Sulfotransferase OS=Bos taurus OX=9913 GN=HS3ST1 PE=1 SV=1 - [Q0VCB5_BOVIN]	15.06	5	5	10	312	36.0107	8.88037	2.57121	3	0.662307	2.92789	5	38.9282	3.89647	2	13.9835	0.378897	3	6.40946	0.346931	5	35.7307	0.346211	2	80.5218	0.435083	3	18.6795	0.526673	5	73.1474	0.377326	2	19.9934
F1MJW4	FAM20A golgi associated secretory pathway pseudokinase	FAM20A	FAM20A golgi associated secretory pathway pseudokinase OS=Bos taurus OX=9913 GN=FAM20A PE=4 SV=3 - [F1MJW4_BOVIN]	14.83	5	6	23	526	59.6996	8.33838	1.26893	5	41.8958	1.47119	6	24.1174				0.928363	5	14.2209	0.662855	6	2.04153				1.31207	5	41.0777	1.17145	6	11.8003
A0A3Q1MJL6	G-protein-coupled receptor family C group 5 member C	GPRC5C	G-protein-coupled receptor family C group 5 member C OS=Bos taurus OX=9913 GN=GPRC5C PE=4 SV=1 - [A0A3Q1MJL6_BOVIN]	14.36	5	5	16	404	44.3268	8.49951	1.15417	5	3.49255	1.19662	9	6.30191	0.930475	2	15.7643	0.770308	5	7.49524	0.766033	9	9.93373	0.849666	2	21.4367	0.827469	5	31.0381	0.981525	9	17.4978	0.828562	2	24.8514
Q6T182	Sex hormone-binding globulin (Fragment)	SHBG	Sex hormone-binding globulin (Fragment) OS=Bos taurus OX=9913 GN=SHBG PE=2 SV=1 - [Q6T182_BOVIN]	14.29	5	5	9	371	40.0689	5.74463	0.976625	2	26.6989	0.514815	3	3.71732	1.36129	4	13.1758	0.853658	2	4.29373	1.14368	3	23.7797	0.709256	4	21.357	1.817	2	116.124	1.07627	3	40.523	1.29007	4	66.4824
A0A3Q1NBQ9	Tetraspanin	CD82	Tetraspanin OS=Bos taurus OX=9913 GN=CD82 PE=1 SV=1 - [A0A3Q1NBQ9_BOVIN]	14.29	5	5	24	266	29.8428	7.02002	0.708655	11	17.8074	1.0082	9	23.2443	0.812988	4	18.4859	0.976072	11	12.5265	0.718681	9	15.925	0.943511	4	3.72055	0.965513	11	28.9271	1.04222	9	16.9442	1.05429	4	9.43563
Q3ZC35	Cellular communication network factor 1	CCN1	Cellular communication network factor 1 OS=Bos taurus OX=9913 GN=CCN1 PE=2 SV=1 - [Q3ZC35_BOVIN]	14.14	5	5	7	382	42.1491	8.11865	2.65184	4	11.0542	2.45307	1		1.87637	2	37.7626	0.63742	4	58.1453	0.462652	1		0.673183	2	18.6829	0.820411	4	54.4191	1.39159	1		1.68403	2	14.1513
A3KN51	TSG101 protein	TSG101	TSG101 protein OS=Bos taurus OX=9913 GN=TSG101 PE=2 SV=1 - [A3KN51_BOVIN]	14.07	5	5	11	391	44.0274	6.45557	1.41479	3	0.358464	1.19372	7	15.3304	0.918769	1		0.686957	3	1.94049	0.795215	7	20.7758	0.94321	1		1.51231	3	0.23633	0.927614	7	17.6027	1.91586	1
F1MD94	Uncharacterized protein	MATN3	Uncharacterized protein OS=Bos taurus OX=9913 GN=MATN3 PE=4 SV=2 - [F1MD94_BOVIN]	13.54	5	5	11	421	46.335	6.39209	1.14199	4	5.05001	1.80607	7	19.1679				0.307614	4	25.3913	0.471255	7	22.0326				0.561115	4	33.5793	0.743637	7	24.0755
Q3ZC13	AP-2 complex subunit mu	AP2M1	AP-2 complex subunit mu OS=Bos taurus OX=9913 GN=AP2M1 PE=2 SV=1 - [AP2M1_BOVIN]	13.33	5	5	6	435	49.623	9.53955	0.56823	2	1.75289	0.933805	2	35.1064	1.23485	2	35.8023	1.59023	2	0.274387	1.12313	2	0.248045	0.790082	2	58.2978	1.02499	2	6.83127	1.08678	2	3.84613	1.50649	2	26.5556
A5D9H5	Heterogeneous nuclear ribonucleoprotein D	HNRNPD	Heterogeneous nuclear ribonucleoprotein D OS=Bos taurus OX=9913 GN=HNRNPD PE=1 SV=1 - [A5D9H5_BOVIN]	13.07	5	5	8	306	32.8281	8.1626	0.777994	2	11.6417	0.60713	4	37.9797	0.611339	2	72.2663	1.45123	2	24.3554	1.61939	4	24.8579	1.59657	2	21.4555	0.91421	2	15.4224	0.718551	4	4.9141	0.718814	2	36.2175
A0A3S5ZPG9	Mucin-15	MUC15	Mucin-15 OS=Bos taurus OX=9913 GN=MUC15 PE=4 SV=1 - [A0A3S5ZPG9_BOVIN]	13.03	5	5	29	330	35.6614	5.021	0.76104	13	13.5388	0.889024	10	19.2436	0.551154	6	36.1823	1.24195	13	18.3099	1.01563	10	14.5094	0.936247	6	14.7803	1.15612	13	21.0454	1.40811	10	20.8657	1.88655	6	7.99151
F1MBC5	Coagulation factor IX	F9	Coagulation factor IX OS=Bos taurus OX=9913 GN=F9 PE=3 SV=3 - [F1MBC5_BOVIN]	11.86	5	5	6	447	50.3254	6.26514				1.42989	4	6.90259	1.45394	2	5.16241				0.899694	4	7.46536	0.911427	2	5.08127				1.22972	4	8.52141	0.961162	2	15.9134
Q0VCK0	Bifunctional purine biosynthesis protein PURH	ATIC	Bifunctional purine biosynthesis protein PURH OS=Bos taurus OX=9913 GN=ATIC PE=2 SV=1 - [PUR9_BOVIN]	11.66	5	5	7	592	64.4422	6.84424	1.37882	2	28.1487	1.22028	4	13.3211	1.28017	1		0.893403	2	14.6518	0.96328	4	3.35117	0.925478	1		1.57206	2	52.9612	1.2048	4	27.7903	1.88404	1
F1N2D5	Sulfatase domain-containing protein	IDS	Sulfatase domain-containing protein OS=Bos taurus OX=9913 GN=IDS PE=4 SV=3 - [F1N2D5_BOVIN]	10.79	5	5	14	547	61.1186	5.79541	1.3908	5	7.52858	1.81112	5	13.9755	1.45785	4	11.4837	0.797469	5	8.05458	0.647446	5	1.03449	0.67699	4	6.12716	1.14317	5	27.885	0.955278	5	1.83633	1.21391	4	11.5743
A0A452DIE7	Mucin-1	MUC1	Mucin-1 OS=Bos taurus OX=9913 GN=MUC1 PE=4 SV=1 - [A0A452DIE7_BOVIN]	10.69	5	5	37	580	58.0714	7.47412	0.543792	17	27.8603	0.767965	14	52.6336	0.376765	6	53.5325	1.11972	17	12.6089	0.817212	14	29.6373	0.827467	6	7.46335	1.06635	17	6.77251	1.31282	14	9.55905	1.42746	6	5.96873
Q29RY7	Fibroleukin	FGL2	Fibroleukin OS=Bos taurus OX=9913 GN=FGL2 PE=2 SV=1 - [FGL2_BOVIN]	10.43	5	5	8	441	50.6521	7.56201	2.16049	7	19.2745	1.48035	1					0.86913	7	14.2247	1.07947	1					1.04911	7	33.3234	0.937536	1
H7BWW2	Beta-hexosaminidase	HEXB	Beta-hexosaminidase OS=Bos taurus OX=9913 GN=HEXB PE=3 SV=1 - [H7BWW2_BOVIN]	10.43	5	6	7	537	61.2229	7.76709	1.5603	2	18.9388	0.940973	3	12.9922	0.8886	1		0.848162	2	2.37579	1.09692	3	10.7478	1.31082	1		1.11327	2	6.28163	1.17204	3	22.964	0.701067	1
F1N1D4	Protein tweety homolog	TTYH3	Protein tweety homolog OS=Bos taurus OX=9913 GN=TTYH3 PE=3 SV=3 - [F1N1D4_BOVIN]	9.77	5	5	21	522	57.3498	5.61768	1.32795	12	7.364	1.47172	9	6.43876				0.657478	12	17.1996	0.579	9	10.4248				0.997538	12	31.148	0.865429	9	17.1917
G3N0X3	Interleukin 17 receptor E like	IL17REL	Interleukin 17 receptor E like OS=Bos taurus OX=9913 GN=IL17REL PE=4 SV=2 - [G3N0X3_BOVIN]	9.59	5	5	11	490	53.5996	8.23584	0.862454	4	15.3946	0.974296	3	19.1981	0.685239	4	14.0892	0.779387	4	9.48581	0.864656	3	5.05237	1.10538	4	10.1804	0.80192	4	10.0981	1.37861	3	4.3118	1.10914	4	17.0101
P22444	Bone morphogenetic protein 3	BMP3	Bone morphogenetic protein 3 OS=Bos taurus OX=9913 GN=BMP3 PE=1 SV=2 - [BMP3_BOVIN]	9.05	5	5	8	475	53.4676	9.34912	1.10395	5	11.2423	1.28452	2	16.1502	2.01713	1		0.779361	5	17.3024	0.691251	2	3.351	0.552244	1		0.995325	5	33.0871	1.42281	2	26.3776	1.10495	1
A5PJY9	CPNE3 protein	CPNE3	CPNE3 protein OS=Bos taurus OX=9913 GN=CPNE3 PE=1 SV=1 - [A5PJY9_BOVIN]	8.44	5	5	6	533	59.579	5.8335	0.644847	4	32.7814	1.08638	2	4.28457				1.46356	4	26.336	1.11795	2	17.1111				0.662641	4	13.0726	0.940862	2	8.33239
A0A3Q1MHT0	AHNAK nucleoprotein	AHNAK	AHNAK nucleoprotein OS=Bos taurus OX=9913 GN=AHNAK PE=1 SV=1 - [A0A3Q1MHT0_BOVIN]	8	5	5	8	5675	604.763	5.89697	0.897064	3	36.9606	0.793931	2	58.612	1.22859	2	11.2912	1.0951	3	26.4715	1.20512	2	45.2659	1.34495	2	6.22769	0.72822	3	0.356576	1.1286	2	7.33287	0.687057	2	1.11663
A0A3Q1MTB8	Glucosidase 2 subunit beta	PRKCSH	Glucosidase 2 subunit beta OS=Bos taurus OX=9913 GN=PRKCSH PE=1 SV=1 - [A0A3Q1MTB8_BOVIN]	7.87	5	5	8	521	58.6672	4.42432	1.08849	3	5.26363	1.25288	3	9.52743	1.27508	2	10.195	0.777077	3	2.30985	0.715714	3	21.6362	0.759932	2	3.39278	0.979381	3	6.20513	1.00084	3	29.3014	1.10981	2	28.5865
A0A3Q1M6S3	Calpastatin	CAST	Calpastatin OS=Bos taurus OX=9913 GN=CAST PE=1 SV=1 - [A0A3Q1M6S3_BOVIN]	7.21	5	5	8	749	79.8143	5.41455	0.60162	1		1.15781	7	40.1227				1.80379	1		1.13508	7	43.9525				0.907488	1		0.80905	7	14.9438
F1MPK7	Uncharacterized protein		Uncharacterized protein OS=Bos taurus OX=9913 PE=3 SV=3 - [F1MPK7_BOVIN]	6.58	5	5	10	729	81.8751	7.63525	0.738028	5	14.423	1.08741	2	22.0089	0.810361	3	43.198	1.16456	5	16.0856	0.814977	2	5.01716	0.855808	3	1.41184	1.01835	5	28.313	1.58585	2	0.689494	1.03809	3	3.64024
F1MZP0	1,4-alpha-glucan branching enzyme 1	GBE1	1,4-alpha-glucan branching enzyme 1 OS=Bos taurus OX=9913 GN=GBE1 PE=1 SV=3 - [F1MZP0_BOVIN]	6.49	5	5	6	663	75.8632	6.17627	0.796146	1		0.926928	4	17.1279	0.747222	1		1.21733	1		1.29408	4	28.6759	1.5292	1		0.870943	1		0.945583	4	22.6699	0.564291	1
F1N2F1	Family with sequence similarity 129 member A	NIBAN1	Family with sequence similarity 129 member A OS=Bos taurus OX=9913 GN=NIBAN1 PE=1 SV=2 - [F1N2F1_BOVIN]	5.79	5	5	6	933	103.504	4.70361	1.15974	1		1.03483	5	29.7482				1.45609	1		1.24433	5	16.7117				1.66351	1		0.884502	5	3.75291
F1MMC7	Myosin IF	MYO1F	Myosin IF OS=Bos taurus OX=9913 GN=MYO1F PE=3 SV=2 - [F1MMC7_BOVIN]	5.1	5	5	9	1098	124.858	9.12939	0.858207	3	11.1927	1.32292	6	26.4283				1.30844	3	12.1482	1.13241	6	33.7905				0.844687	3	1.69622	1.05165	6	22.9431
A0A3Q1M849	CD109 molecule	CD109	CD109 molecule OS=Bos taurus OX=9913 GN=CD109 PE=4 SV=1 - [A0A3Q1M849_BOVIN]	4.39	5	6	6	1411	157.684	5.69385	1.05335	4	35.4822				0.851593	1		0.931988	4	19.3727				1.01356	1		1.45642	4	53.8152				1.3231	1
F1MNT4	Laminin subunit beta 1	LAMB1	Laminin subunit beta 1 OS=Bos taurus OX=9913 GN=LAMB1 PE=4 SV=3 - [F1MNT4_BOVIN]	3.64	5	5	5	1786	197.286	4.93213	1.29287	1		1.42851	4	10.2388				0.758493	1		0.797221	4	16.2981				1.0034	1		1.09768	4	17.0547
A0A3Q1M6D9	Maltase-glucoamylase	MGAM	Maltase-glucoamylase OS=Bos taurus OX=9913 GN=MGAM PE=4 SV=1 - [A0A3Q1M6D9_BOVIN]	2.17	5	5	5	1567	177.691	5.2749				1.11141	4	21.3327	0.688042	1					1.18399	4	6.71041	0.891094	1					0.866407	4	21.8913	0.803982	1
F1MIE6	Cation-independent mannose-6-phosphate receptor	IGF2R	Cation-independent mannose-6-phosphate receptor OS=Bos taurus OX=9913 GN=IGF2R PE=4 SV=3 - [F1MIE6_BOVIN]	2.16	5	5	7	2499	274.367	5.92236	1.38161	1		1.42846	4	26.9017	1.82738	2	1.17421	0.827624	1		0.923767	4	47.2837	0.745308	2	8.98891	0.986645	1		0.899672	4	7.109	1.03868	2	6.9713
B5B0D4	Major allergen beta-lactoglobulin		Major allergen beta-lactoglobulin OS=Bos taurus OX=9913 PE=1 SV=1 - [B5B0D4_BOVIN]	83.71	4	17	3091	178	19.9563	4.94482	1.45998	38	35.5331	1.3376	57	10.5775	0.890643	69	35.576	0.411956	38	238.436	0.835079	57	24.8823	0.664754	69	10.6862	1.06226	38	97.3144	1.08327	57	13.2157	1.91204	69	18.1535
Q17QG8	Histone H2A	H2AFX	Histone H2A OS=Bos taurus OX=9913 GN=H2AFX PE=2 SV=1 - [Q17QG8_BOVIN]	69.23	4	9	63	143	15.1194	10.7407	0.488326	5	12.3805	0.314248	3	16.8009	0.750829	2	2.0955	1.69923	5	11.4656	1.23051	3	2.3379	1.76747	2	1.00795	1.43688	5	33.0679	2.32748	3	6.04879	0.750667	2	5.85052
P02070	Hemoglobin subunit beta	HBB	Hemoglobin subunit beta OS=Bos taurus OX=9913 GN=HBB PE=1 SV=1 - [HBB_BOVIN]	68.97	4	10	46	145	15.9443	7.59131	1.98355	4	8.04274	1.10826	6	11.0612	2.12978	8	6.50163	0.753986	4	27.4011	0.577101	6	16.2244	0.327297	8	36.4822	0.523647	4	17.1815	0.400963	6	24.1946	0.658162	8	22.3837
A0A3Q1NEQ0	Uncharacterized protein	LOC525947	Uncharacterized protein OS=Bos taurus OX=9913 GN=LOC525947 PE=1 SV=1 - [A0A3Q1NEQ0_BOVIN]	54.91	4	31	228	703	77.699	7.21045	1.09916	4	11.6453	1.41921	3	4.04862	1.27612	3	16.9468	0.591437	4	47.6686	0.792937	3	24.2204	0.872552	3	35.9829	0.994082	4	9.56505	1.07532	3	59.6275	1.06804	3	0.590799
A0A3Q1LRG2	Cathelicidin-1	CATHL1	Cathelicidin-1 OS=Bos taurus OX=9913 GN=CATHL1 PE=1 SV=1 - [A0A3Q1LRG2_BOVIN]	52.26	4	10	109	155	17.5562	9.18799	0.647171	9	45.8645	0.631723	9	75.8757	0.556273	8	34.3612	1.85455	9	26.6871	1.63969	9	36.0113	1.68477	8	11.0136	0.625026	9	12.0566	0.932682	9	24.042	0.565835	8	56.4791
G3N0C7	Lipocln_cytosolic_FA-bd_dom domain-containing protein	LOC100848610	Lipocln_cytosolic_FA-bd_dom domain-containing protein OS=Bos taurus OX=9913 GN=LOC100848610 PE=3 SV=2 - [G3N0C7_BOVIN]	51.11	4	4	15	135	14.9414	5.26221	0.816613	9	57.0563	1.18679	6	24.6207				0.89612	9	58.4967	0.657198	6	34.5938				1.5266	9	48.041	1.13158	6	89.3157
A1A4N9	Nucleoside diphosphate kinase	NME1	Nucleoside diphosphate kinase OS=Bos taurus OX=9913 GN=NME1 PE=2 SV=1 - [A1A4N9_BOVIN]	49.34	4	6	15	152	17.3138	7.98682	0.643998	1		0.7472	3	25.6449	0.869382	1		1.42878	1		1.29661	3	12.5771	0.894197	1		0.941001	1		0.813614	3	7.13271	1.1558	1
B9UKL8	Cathelicidin 5	CATHL5	Cathelicidin 5 OS=Bos taurus OX=9913 GN=CATHL5 PE=3 SV=1 - [B9UKL8_BOVIN]	48.43	4	9	63	159	17.6412	8.14795	0.499872	12	41.2405	0.427649	10	86.6861	0.352075	7	68.1299	1.88553	12	19.7218	1.60771	10	23.2738	1.64383	7	19.0938	0.744318	12	116.593	1.20815	10	14.3951	0.668874	7	37.9611
P25417	Cystatin-B	CSTB	Cystatin-B OS=Bos taurus OX=9913 GN=CSTB PE=1 SV=1 - [CYTB_BOVIN]	47.96	4	4	12	98	11.1326	6.78564	0.705294	4	9.84251	0.953088	3	19.3093	1.06887	5	9.4115	1.13264	4	14.5644	0.936249	3	17.6679	0.917793	5	5.8758	0.861804	4	22.3739	1.25643	3	0.283483	1.26553	5	27.8325
B9TUC9	Cathelicidin 7		Cathelicidin 7 OS=Bos taurus OX=9913 PE=3 SV=1 - [B9TUC9_BOVIN]	47.88	4	7	54	165	18.7808	8.76318	0.903525	6	66.8235	0.851264	9	52.612	0.902278	9	47.0632	1.37169	6	57.745	1.62744	9	49.3569	1.1594	9	29.6384	0.952747	6	44.9971	0.631538	9	53.0869	1.29357	9	67.827
Q3MHX6	Protein OS-9	OS9	Protein OS-9 OS=Bos taurus OX=9913 GN=OS9 PE=2 SV=1 - [OS9_BOVIN]	46.78	4	28	90	667	75.732	4.90674	1.04289	8	8.95394	1.23766	4	9.66245	1.30092	2	5.30772	0.572254	8	10.0596	0.374296	4	12.0981	0.262367	2	16.6686	0.959366	8	16.076	1.06533	4	3.89945	1.02774	2	4.7614
A0A140T894	14-3-3 protein beta/alpha	YWHAB	14-3-3 protein beta/alpha OS=Bos taurus OX=9913 GN=YWHAB PE=3 SV=1 - [A0A140T894_BOVIN]	46.34	4	10	50	246	28.0648	4.83057	0.782489	7	18.0056	0.742428	10	34.8174	0.937339	2	16.6766	1.41502	7	9.49964	1.41253	10	23.4087	1.20854	2	11.2557	0.911997	7	15.4118	0.817666	10	8.77949	1.09264	2	14.6631
A0A3Q1ML33	SERPIN domain-containing protein	LOC519132	SERPIN domain-containing protein OS=Bos taurus OX=9913 GN=LOC519132 PE=3 SV=1 - [A0A3Q1ML33_BOVIN]	43.33	4	20	93	390	44.4737	6.55127	0.612619	5	52.3021	0.695591	6	44.8822	0.471239	1		1.64002	5	21.5665	1.76625	6	35.6608	1.42422	1		0.598978	5	11.7221	0.524935	6	40.4631	1.3111	1
Q3SZI4	14-3-3 protein theta	YWHAQ	14-3-3 protein theta OS=Bos taurus OX=9913 GN=YWHAQ PE=1 SV=1 - [1433T_BOVIN]	42.45	4	9	41	245	27.7468	4.77979	0.821506	6	32.4988	0.875554	4	23.9417	0.41016	1		1.39842	6	15.4624	1.24875	4	20.6488	1.0155	1		1.18316	6	22.8966	1.0052	4	15.0542	1.88926	1
P80929	Angiogenin-2	ANG2	Angiogenin-2 OS=Bos taurus OX=9913 GN=ANG2 PE=1 SV=1 - [ANG2_BOVIN]	41.46	4	4	11	123	14.513	9.89111	1.34889	2	42.1103	1.34517	6	6.34448	0.88631	3	53.4272	0.864959	2	3.40269	0.829351	6	11.1715	0.779174	3	55.7633	1.0775	2	9.9187	1.04828	6	5.47829	1.46465	3	0.0730156
P81947	Tubulin alpha-1B chain		Tubulin alpha-1B chain OS=Bos taurus OX=9913 PE=1 SV=2 - [TBA1B_BOVIN]	41.02	4	15	55	451	50.1196	5.05908	0.699318	8	18.7739	0.802208	10	26.3837	0.915174	6	33.9729	1.38375	8	12.9791	1.44071	10	16.5038	1.20769	6	17.0624	1.04617	8	16.8094	0.863488	10	7.40868	1.48112	6	24.754
A0A3Q1MR28	Uncharacterized protein		Uncharacterized protein OS=Bos taurus OX=9913 PE=3 SV=1 - [A0A3Q1MR28_BOVIN]	39.6	4	5	15	149	16.8568	4.22119	1.0562	8	27.4432	1.56844	4	15.7465	0.971227	2	12.1031	1.17284	8	11.5287	1.03984	4	6.0529	0.917274	2	10.3481	0.696323	8	44.9125	1.03642	4	25.2549	1.27464	2	38.7946
Q9TU25	Ras-related C3 botulinum toxin substrate 2	RAC2	Ras-related C3 botulinum toxin substrate 2 OS=Bos taurus OX=9913 GN=RAC2 PE=2 SV=1 - [RAC2_BOVIN]	34.9	4	7	16	192	21.4101	7.60596	0.707246	2	25.044	0.877947	6	38.6558	0.708472	1		1.4322	2	31.987	1.28078	6	21.3818	1.79426	1		0.584582	2	40.7447	0.890334	6	18.6776	0.520568	1
G8JKZ8	Thioredoxin	TXN	Thioredoxin OS=Bos taurus OX=9913 GN=TXN PE=1 SV=1 - [G8JKZ8_BOVIN]	32.99	4	4	13	97	10.8613	4.84326	0.807814	6	14.9058	0.854614	6	18.5289	1.2007	1		1.22571	6	10.8895	1.3124	6	7.57235	0.880331	1		0.923062	6	8.25988	0.852568	6	14.4493	1.07965	1
F1ME15	Myosin regulatory light chain 2, ventricular/cardiac muscle isoform	MYL2	Myosin regulatory light chain 2, ventricular/cardiac muscle isoform OS=Bos taurus OX=9913 GN=MYL2 PE=4 SV=1 - [F1ME15_BOVIN]	31.93	4	5	7	166	18.8924	4.93213				0.635442	6	20.3292							0.516891	6	68.7401							0.580485	6	22.0651
Q32L76	Serum amyloid A-4 protein	SAA4	Serum amyloid A-4 protein OS=Bos taurus OX=9913 GN=SAA4 PE=2 SV=1 - [SAA4_BOVIN]	31.78	4	4	7	129	14.6782	8.104	2.0088	2	2.24815	0.949441	3	22.9681	0.93307	2	0.85546	0.684231	2	14.8851	1.57318	3	0.026356	1.40603	2	5.4886	0.831369	2	9.81251	0.729287	3	4.2873	1.00646	2	31.1631
F1MNQ4	Superoxide dismutase [Cu-Zn]		Superoxide dismutase [Cu-Zn] OS=Bos taurus OX=9913 PE=3 SV=2 - [F1MNQ4_BOVIN]	30.92	4	4	7	152	15.6778	6.52197	0.907418	2	18.1529	1.16746	3	14.6517	1.0641	2	32.7146	1.36944	2	41.8191	0.931993	3	22.0605	1.06663	2	15.5869	0.896799	2	8.62822	0.924009	3	6.5367	1.05579	2	8.69363
Q3SYR8	Immunoglobulin J chain	JCHAIN	Immunoglobulin J chain OS=Bos taurus OX=9913 GN=JCHAIN PE=1 SV=1 - [Q3SYR8_BOVIN]	29.94	4	4	51	157	17.8457	5.22412	1.43645	22	21.003	1.31632	14	17.5422	1.25554	14	19.6892	0.705292	22	25.4022	0.757091	14	23.9617	0.776666	15	17.0495	1.58447	22	31.2604	1.65789	14	15.7161	1.53308	15	11.0312
P28801	Glutathione S-transferase P	GSTP1	Glutathione S-transferase P OS=Bos taurus OX=9913 GN=GSTP1 PE=1 SV=2 - [GSTP1_BOVIN]	29.52	4	4	7	210	23.598	7.35693	1.29028	3	8.00551	0.913616	3	13.4592	0.517613	1		0.820428	3	3.27473	0.983937	3	8.14417	1.3971	1		1.80533	3	37.3964	1.10395	3	25.1175	1.02707	1
A6QLS9	RAB10 protein	RAB10	RAB10 protein OS=Bos taurus OX=9913 GN=RAB10 PE=1 SV=1 - [A6QLS9_BOVIN]	29.5	4	6	18	200	22.5266	8.38232	0.914615	4	25.1828	0.925003	1		0.579019	3	14.1144	0.889485	4	14.152	0.959487	1		0.869268	3	16.9524	1.26868	4	44.3007	1.04752	1		1.14935	3	3.89946
A0A3Q1NJX5	Osteoclast-stimulating factor 1	OSTF1	Osteoclast-stimulating factor 1 OS=Bos taurus OX=9913 GN=OSTF1 PE=1 SV=1 - [A0A3Q1NJX5_BOVIN]	29.44	4	4	15	214	23.8482	7.98682	0.526113	4	74.5848	0.267002	5	91.1342	0.66895	6	57.3416	1.41937	4	26.2158	1.97927	5	13.6673	1.50611	6	23.8438	0.640638	4	10.3522	0.672956	5	13.0096	0.816939	6	51.5846
Q2KIX7	Protein HP-25 homolog 1		Protein HP-25 homolog 1 OS=Bos taurus OX=9913 PE=1 SV=1 - [HP251_BOVIN]	28.77	4	5	27	212	22.5415	7.45947	1.60425	11	12.9779	1.40375	7	2.2395	1.07965	7	18.2977	0.773935	11	9.7113	0.970028	7	22.8891	0.985042	7	22.0657	1.24677	11	46.7634	1.19695	7	37.9501	0.9645	7	40.1377
G3MYN2	Interleukin 18 binding protein	IL18BP	Interleukin 18 binding protein OS=Bos taurus OX=9913 GN=IL18BP PE=4 SV=2 - [G3MYN2_BOVIN]	27.54	4	4	32	207	22.9597	7.50342	0.895483	11	49.9876	0.747145	9	29.614	0.740643	11	55.9313	1.36693	11	21.7447	1.18842	9	8.99719	1.3217	12	40.9555	0.827617	11	40.5314	1.11231	9	5.04803	0.975854	12	54.8938
P21856	Rab GDP dissociation inhibitor alpha	GDI1	Rab GDP dissociation inhibitor alpha OS=Bos taurus OX=9913 GN=GDI1 PE=1 SV=1 - [GDIA_BOVIN]	26.62	4	10	23	447	50.5331	5.13525	0.992744	4	13.3479	0.702813	2	15.7051				1.13669	4	24.3031	1.41836	2	2.45487				1.35813	4	26.8215	1.00643	2	32.892
E1BKS1	Syndecan	SDC4	Syndecan OS=Bos taurus OX=9913 GN=SDC4 PE=3 SV=1 - [E1BKS1_BOVIN]	26.13	4	4	33	199	21.5799	4.41162	0.53297	17	52.1532	0.358564	7	41.1437	0.379142	9	48.6054	1.69229	17	17.1411	1.23571	7	5.58054	1.59378	9	8.65732	1.3807	17	11.9976	2.1703	7	1.08527	1.01169	9	22.1499
Q17QE5	Calcium and integrin-binding protein 1	CIB1	Calcium and integrin-binding protein 1 OS=Bos taurus OX=9913 GN=CIB1 PE=2 SV=1 - [CIB1_BOVIN]	25.65	4	4	8	191	21.7149	4.7417	0.678906	3	8.46467	1.02135	5	18.463				1.14127	3	2.46881	0.822927	5	5.54277				1.11432	3	2.90956	1.3518	5	7.64627
A6YT15	C-C motif chemokine	CCL28	C-C motif chemokine OS=Bos taurus OX=9913 GN=CCL28 PE=2 SV=1 - [A6YT15_BOVIN]	25.58	4	4	23	129	14.5465	10.0083	0.750443	11	18.7311	0.518825	8	34.9463	0.46777	4	64.9487	1.5282	11	15.7059	0.913243	8	6.54924	1.35437	4	11.5316	1.41341	11	22.558	2.49198	8	9.43019	1.7078	4	37.0322
A0A452DJW7	Myosin regulatory light chain 2, skeletal muscle isoform	MYLPF	Myosin regulatory light chain 2, skeletal muscle isoform OS=Bos taurus OX=9913 GN=MYLPF PE=4 SV=1 - [A0A452DJW7_BOVIN]	23.67	4	4	5	169	18.8423	4.76709				0.476801	5	74.408							0.28105	5	19.3185							0.571898	5	78.489
A5PJH7	LOC788112 protein	LOC788112	LOC788112 protein OS=Bos taurus OX=9913 GN=LOC788112 PE=1 SV=1 - [A5PJH7_BOVIN]	22.67	4	4	20	172	19.6301	9.14404	0.330955	7	23.0714	0.120895	6	61.013	0.573805	7	41.8889	2.06041	7	7.83629	2.17173	6	1.768	1.50264	7	23.0141	0.555654	7	17.4773	0.64696	6	3.9219	0.513982	7	87.6626
P42916	Collectin-43	CL43	Collectin-43 OS=Bos taurus OX=9913 GN=CL43 PE=1 SV=2 - [CL43_BOVIN]	22.43	4	8	22	321	33.5945	5.12256	2.75082	5	2.61664	2.33348	4	2.4966	2.08294	6	18.3123	0.527647	5	22.1706	0.595126	4	13.7726	0.833223	6	29.9811	1.19156	5	101.975	1.12364	4	26.6791	0.832829	6	26.0411
A6QP64	VPS37B protein (Fragment)	VPS37B	VPS37B protein (Fragment) OS=Bos taurus OX=9913 GN=VPS37B PE=2 SV=1 - [A6QP64_BOVIN]	22.03	4	4	10	286	31.3795	8.52881	1.11007	5	6.52224	1.17033	4	4.55721	0.918091	1		0.748935	5	6.42741	0.681796	4	16.7424	0.996556	1		0.849253	5	28.0848	0.947651	4	5.3367	1.2546	1
A0A3Q1NNJ3	Flavin reductase (NADPH)	BLVRB	Flavin reductase (NADPH) OS=Bos taurus OX=9913 GN=BLVRB PE=1 SV=1 - [A0A3Q1NNJ3_BOVIN]	21.58	4	4	11	190	20.4978	8.48486	1.27697	5	16.3987	1.22813	4	5.69598	0.91979	2	24.3823	1.1992	5	17.5165	1.08499	4	5.93648	1.18088	2	22.3076	1.09805	5	8.44724	1.15676	4	6.95732	1.15394	2	38.0919
F1MQF6	Apoptosis-associated speck-like protein-containing a CARD	PYCARD	Apoptosis-associated speck-like protein-containing a CARD OS=Bos taurus OX=9913 GN=PYCARD PE=4 SV=1 - [F1MQF6_BOVIN]	21.54	4	4	10	195	21.9374	5.49072	0.574084	4	30.2059	0.554078	4	55.2572	0.376719	2	62.2973	1.65601	4	10.7502	1.62086	4	13.9269	1.85923	2	10.9319	0.746773	4	9.18049	0.731041	4	7.62506	0.406062	2	27.5452
Q3Y5Z3	Adiponectin	ADIPOQ	Adiponectin OS=Bos taurus OX=9913 GN=ADIPOQ PE=1 SV=1 - [ADIPO_BOVIN]	21.25	4	4	15	240	26.1169	5.74463	1.30771	4	4.05486	1.22865	6	17.7779	0.817423	5	35.8045	0.659547	4	16.0198	1.0303	6	17.8313	1.29177	5	0.147457	0.668399	4	29.3171	0.779463	6	12.9183	0.662927	5	43.9128
A0A3Q1MCE8	Stathmin	STMN1	Stathmin OS=Bos taurus OX=9913 GN=STMN1 PE=1 SV=1 - [A0A3Q1MCE8_BOVIN]	20.95	4	4	7	148	17.2139	5.97314	0.830682	2	21.0403	0.565402	4	12.9375	0.79454	1		1.55001	2	8.0577	1.74893	4	2.77993	1.49201	1		1.04319	2	47.2951	0.751743	4	3.56013	0.878349	1
Q6EWQ7	Eukaryotic translation initiation factor 5A-1	EIF5A	Eukaryotic translation initiation factor 5A-1 OS=Bos taurus OX=9913 GN=EIF5A PE=2 SV=3 - [IF5A1_BOVIN]	20.78	4	4	13	154	16.8214	5.23682	0.787614	5	15.592	0.719837	5	4.88136	0.971924	3	81.5719	1.45496	5	11.0763	1.49084	5	11.219	1.15852	3	7.787	0.858204	5	7.51807	0.925117	5	11.7474	0.844517	3	44.0032
A0A3Q1MHX8	RAB2A, member RAS oncogene family	RAB2A	RAB2A, member RAS oncogene family OS=Bos taurus OX=9913 GN=RAB2A PE=1 SV=1 - [A0A3Q1MHX8_BOVIN]	20.69	4	4	9	203	22.4562	6.53662	0.710462	3	12.3196	0.946818	5	28.2013	1.14149	1		1.18476	3	3.07887	0.986637	5	13.7556	0.859212	1		1.39699	3	24.1066	1.03096	5	2.86834	1.27776	1
Q3T004	Serum amyloid P-component	APCS	Serum amyloid P-component OS=Bos taurus OX=9913 GN=APCS PE=2 SV=1 - [SAMP_BOVIN]	20.54	4	4	13	224	25.1671	8.32373	0.853548	3	39.3538	1.49573	3	2.01248	1.78964	7	22.0813	0.711138	3	9.35644	1.03341	3	24.7892	0.739628	7	10.3957	1.10088	3	1.88135	0.645515	3	19.203	0.83097	7	13.8851
A0A3Q1MAG5	Proteasome activator complex subunit 1	PSME1	Proteasome activator complex subunit 1 OS=Bos taurus OX=9913 GN=PSME1 PE=4 SV=1 - [A0A3Q1MAG5_BOVIN]	20.08	4	4	7	239	27.5254	6.01123	0.956591	2	43.0448	0.87901	4	31.8	1.09521	1		1.22848	2	33.6767	1.09805	4	9.51108	1.13435	1		1.12016	2	56.2242	1.21104	4	3.73122	0.678189	1
P09867	Heterogeneous nuclear ribonucleoprotein A1	HNRNPA1	Heterogeneous nuclear ribonucleoprotein A1 OS=Bos taurus OX=9913 GN=HNRNPA1 PE=1 SV=2 - [ROA1_BOVIN]	20	4	7	18	320	34.1753	9.23193	0.8199	2	21.2695	0.644139	8	44.3586	0.692959	1		1.54038	2	19.1673	1.52963	8	12.2203	1.40372	1		1.15118	2	10.8026	0.892895	8	7.78215	1.03481	1
Q95JH2	1-acyl-sn-glycerol-3-phosphate acyltransferase alpha	AGPAT1	1-acyl-sn-glycerol-3-phosphate acyltransferase alpha OS=Bos taurus OX=9913 GN=AGPAT1 PE=2 SV=1 - [PLCA_BOVIN]	19.86	4	4	21	287	31.984	9.46631	1.13061	7	15.0182	1.31046	7	25.3472	0.948549	7	7.53248	0.641217	7	31.713	0.595459	7	31.2261	0.653026	7	27.6887	0.695414	7	34.5584	1.3374	7	13.5981	1.44028	7	19.6657
F1N2W8	Ribosomal protein L19	RPL19	Ribosomal protein L19 OS=Bos taurus OX=9913 GN=RPL19 PE=4 SV=1 - [F1N2W8_BOVIN]	19.62	4	4	4	158	19.1129	11.5317	0.815145	1		0.747376	3	55.0627				1.52529	1		1.28765	3	4.34844				1.2765	1		0.898695	3	14.1951
P50227	Sulfotransferase 1A1	SULT1A1	Sulfotransferase 1A1 OS=Bos taurus OX=9913 GN=SULT1A1 PE=1 SV=2 - [ST1A1_BOVIN]	18.98	4	4	7	295	34.1616	7.00537	1.07944	2	6.26761	0.740332	4	29.1343	0.597605	1		0.908948	2	22.7304	1.23447	4	10.3934	1.08892	1		0.798874	2	26.1067	1.12683	4	19.0527	1.82182	1
G5E5C3	Proteasome subunit alpha type	PSMA6	Proteasome subunit alpha type OS=Bos taurus OX=9913 GN=PSMA6 PE=1 SV=1 - [G5E5C3_BOVIN]	18.78	4	4	6	245	27.2668	7.1958	1.13233	3	8.48393	0.893452	2	18.6756	0.85981	1		0.872477	3	15.7248	1.1952	2	11.2047	1.30668	1		1.0793	3	36.8317	1.03635	2	1.42625	0.840469	1
E1BK63	Ribosomal protein L15		Ribosomal protein L15 OS=Bos taurus OX=9913 PE=3 SV=1 - [E1BK63_BOVIN]	18.14	4	4	5	204	24.112	11.5757	0.96247	3	4.92508	0.891635	2	9.42572				1.1984	3	5.69001	1.10151	2	10.9095				1.37259	3	41.467	1.33541	2	20.2995
A6QPW7	TNF receptor superfamily member 6b	TNFRSF6B	TNF receptor superfamily member 6b OS=Bos taurus OX=9913 GN=TNFRSF6B PE=2 SV=1 - [A6QPW7_BOVIN]	17.23	4	4	15	296	32.3539	8.26514	1.26883	4	14.3448	1.2325	5	5.00424	1.70037	6	25.2535	0.759857	4	14.5965	0.793884	5	33.9412	0.918898	6	18.1612	0.860515	4	10.0971	0.982601	5	8.68074	0.82109	6	22.5536
P15246	Protein-L-isoaspartate(D-aspartate) O-methyltransferase	PCMT1	Protein-L-isoaspartate(D-aspartate) O-methyltransferase OS=Bos taurus OX=9913 GN=PCMT1 PE=1 SV=2 - [PIMT_BOVIN]	17.18	4	4	6	227	24.5496	7.57666	0.962226	2	28.7469	0.831767	4	26.5864				0.853546	2	56.3495	1.29948	4	11.0027				0.855084	2	2.8904	1.01496	4	8.42075
A0A3Q1LQK5	Dehydrogenase/reductase 1	DHRS1	Dehydrogenase/reductase 1 OS=Bos taurus OX=9913 GN=DHRS1 PE=4 SV=1 - [A0A3Q1LQK5_BOVIN]	16.94	4	4	4	301	32.8709	9.39307	0.77672	1		1.23076	2	42.9209	1.08167	1		1.07546	1		0.933751	2	29.6967	0.689322	1		1.73873	1		0.915591	2	21.4453	1.41222	1
P37980	Inorganic pyrophosphatase	PPA1	Inorganic pyrophosphatase OS=Bos taurus OX=9913 GN=PPA1 PE=1 SV=2 - [IPYR_BOVIN]	16.61	4	4	4	289	32.7932	5.46533	0.908226	1		0.998344	3	33.2883				1.04078	1		0.910694	3	6.29154				1.09197	1		1.10648	3	23.1846
F1MI27	Mitogen-activated protein kinase	MAPK1	Mitogen-activated protein kinase OS=Bos taurus OX=9913 GN=MAPK1 PE=4 SV=2 - [F1MI27_BOVIN]	16.56	4	4	7	320	37.3173	7.15186	0.668993	3	27.6634	0.881776	4	21.4478				1.28144	3	14.9054	1.25057	4	16.3158				1.11134	3	19.6445	1.11896	4	25.2346
G3MXK8	Proteinase 3	PRTN3	Proteinase 3 OS=Bos taurus OX=9913 GN=PRTN3 PE=1 SV=2 - [G3MXK8_BOVIN]	16.02	4	4	22	256	27.4201	8.104	0.491542	5	74.4194	0.458644	9	126.512	0.441752	7	41.9606	1.91667	5	19.3891	1.8946	10	29.918	1.57812	7	18.0131	0.709829	5	10.9474	0.675524	9	78.5524	0.735641	7	83.1947
M5FJT7	N-acetylglucosamine-1-phosphotransferase subunit gamma	GNPTG	N-acetylglucosamine-1-phosphotransferase subunit gamma OS=Bos taurus OX=9913 GN=GNPTG PE=4 SV=1 - [M5FJT7_BOVIN]	15.71	4	4	6	280	31.3875	6.3667	1.21421	5	7.45264				1.09064	1		0.475194	5	7.25023				0.956492	1		0.754415	5	28.3051				1.24383	1
Q58DU5	Proteasome subunit alpha type-3	PSMA3	Proteasome subunit alpha type-3 OS=Bos taurus OX=9913 GN=PSMA3 PE=1 SV=3 - [PSA3_BOVIN]	15.69	4	4	6	255	28.3871	5.32568				1.51051	3	9.57866	0.946895	3	11.7977				0.978577	3	27.8481	1.26	3	6.65189				0.973657	3	10.9146	1.12382	3	36.4508
F1N2N5	Myristoylated alanine-rich C-kinase substrate	MARCKS	Myristoylated alanine-rich C-kinase substrate OS=Bos taurus OX=9913 GN=MARCKS PE=1 SV=1 - [F1N2N5_BOVIN]	15.62	4	4	6	333	31.6719	4.38623	0.850729	4	18.9563	1.51485	1		0.499417	1		1.5946	4	9.95111	1.18154	1		1.60169	1		0.552834	4	21.2758	0.869363	1		0.806139	1
Q5E994	Charged multivesicular body protein 1b	CHMP1B	Charged multivesicular body protein 1b OS=Bos taurus OX=9913 GN=CHMP1B PE=2 SV=1 - [CHM1B_BOVIN]	15.58	4	4	6	199	22.0081	8.104	1.22962	3	1.54871	0.998463	3	15.2124				1.01174	3	0.682034	0.896531	3	2.23197				0.89286	3	9.77577	1.11694	3	26.6549
E1BAD2	Peptidase S1 domain-containing protein	LOC505658	Peptidase S1 domain-containing protein OS=Bos taurus OX=9913 GN=LOC505658 PE=3 SV=2 - [E1BAD2_BOVIN]	15.14	4	4	18	251	28.5591	11.5024	0.467028	6	14.9587	0.229093	5	69.8506	0.568308	7	99.874	1.95584	6	9.12027	2.09768	5	2.37698	1.50166	7	27.3626	0.61342	6	11.8827	0.698777	5	13.6058	0.524832	7	81.0508
A6H797	MLEC protein	MLEC	MLEC protein OS=Bos taurus OX=9913 GN=MLEC PE=1 SV=1 - [A6H797_BOVIN]	13.78	4	4	7	283	31.5463	5.5415	1.36098	5	21.3477	1.3837	2	4.62092				0.763654	5	25.6118	0.788061	2	9.75831				1.06079	5	3.08563	1.39752	2	41.5011
Q3T0X5	Proteasome subunit alpha type-1	PSMA1	Proteasome subunit alpha type-1 OS=Bos taurus OX=9913 GN=PSMA1 PE=1 SV=1 - [PSA1_BOVIN]	13.69	4	4	4	263	29.5669	6.60986				0.946173	2	6.17943	0.73313	2	59.4733				1.26807	2	10.9455	1.29696	2	14.8628				0.767089	2	1.52906	1.10424	2	25.935
G3N3D4	Potassium channel tetramerization domain containing 12	KCTD12	Potassium channel tetramerization domain containing 12 OS=Bos taurus OX=9913 GN=KCTD12 PE=1 SV=1 - [G3N3D4_BOVIN]	13.19	4	4	5	326	35.7007	5.64307	1.00817	3	3.81891	0.597306	2	53.0243				0.859616	3	33.1301	1.56404	2	15.6217				0.785774	3	5.27666	1.01906	2	23.8258
Q2KIH2	ApoN protein	ApoN	ApoN protein OS=Bos taurus OX=9913 GN=ApoN PE=2 SV=1 - [Q2KIH2_BOVIN]	12.99	4	4	5	254	28.5168	5.66846	1.53973	2	1.21236	1.34564	2	0.423967	0.599646	1		0.661013	2	1.62507	1.36425	2	17.1429	1.56975	1		0.738501	2	7.45458	0.620215	2	18.4027	0.605583	1
G3N262	40S ribosomal protein S3a	RPS3A	40S ribosomal protein S3a OS=Bos taurus OX=9913 GN=RPS3A PE=3 SV=1 - [G3N262_BOVIN]	12.88	4	4	8	264	29.9106	9.65674	0.805047	4	27.8787	0.767501	4	26.8267				1.35938	4	12.9846	1.44069	4	12.7033				1.06072	4	3.70203	0.986849	4	3.80066
F1MGX0	T-complex protein 1 subunit zeta	CCT6A	T-complex protein 1 subunit zeta OS=Bos taurus OX=9913 GN=CCT6A PE=1 SV=3 - [F1MGX0_BOVIN]	12.56	4	4	7	430	46.94	6.81494	0.891787	1		0.785888	5	30.6091	0.94741	1		1.24549	1		1.15321	5	10.2466	1.21732	1		0.95751	1		0.881974	5	15.4227	0.704519	1
A0JND7	ABO blood group (Transferase A, alpha 1-3-N-acetylgalactosaminyltransferase; transferase B, alpha 1-3-galactosyltransferase)	ABO	ABO blood group (Transferase A, alpha 1-3-N-acetylgalactosaminyltransferase; transferase B, alpha 1-3-galactosyltransferase) OS=Bos taurus OX=9913 GN=ABO PE=2 SV=1 - [A0JND7_BOVIN]	12.47	4	4	10	361	41.8995	8.48486	1.17606	10	13.1198							0.785033	10	21.3917							1.39795	9	15.844
P20959	Insulin-like growth factor-binding protein 3	IGFBP3	Insulin-like growth factor-binding protein 3 OS=Bos taurus OX=9913 GN=IGFBP3 PE=1 SV=3 - [IBP3_BOVIN]	12.37	4	4	16	291	31.5494	8.68994	1.76835	6	8.08049	1.47361	4	31.1829	3.24096	6	25.8344	0.437171	6	12.0338	0.720785	4	26.1435	0.493866	6	25.3046	0.950561	6	9.54101	1.2187	4	2.4661	1.02921	6	23.1565
A0A3Q1LR40	PLAT domain-containing protein	LIPG	PLAT domain-containing protein OS=Bos taurus OX=9913 GN=LIPG PE=3 SV=1 - [A0A3Q1LR40_BOVIN]	12	4	5	16	500	56.2711	7.50342	1.1292	2	4.17402	1.20541	3	21.6366	0.782567	6	45.4468	0.614816	2	50.735	0.604419	3	18.4847	0.428753	6	34.528	1.15579	2	26.3429	0.73583	3	35.9183	1.54593	6	15.6997
A7MBG0	Adenylosuccinate synthetase isozyme 2	ADSS	Adenylosuccinate synthetase isozyme 2 OS=Bos taurus OX=9913 GN=ADSS PE=2 SV=2 - [PURA2_BOVIN]	11.84	4	4	4	456	50.1248	6.72705				0.821788	4	84.2461							1.17457	4	40.0853							0.792182	4	2.92943
A0A3Q1MAQ8	Serine protease 8	PRSS8	Serine protease 8 OS=Bos taurus OX=9913 GN=PRSS8 PE=3 SV=1 - [A0A3Q1MAQ8_BOVIN]	11.8	4	4	13	339	36.3751	6.62451	1.34652	6	5.072	1.37427	5	17.582	1.3622	2	8.92014	0.697133	6	13.9171	0.798559	5	8.65974	0.878942	2	13.9846	1.14438	6	17.9417	1.33202	5	28.8883	0.979259	2	40.4315
E1BJ75	Cartilage associated protein	CRTAP	Cartilage associated protein OS=Bos taurus OX=9913 GN=CRTAP PE=4 SV=1 - [E1BJ75_BOVIN]	11.72	4	4	5	401	46.816	5.73193	1.29766	2	8.87412	1.4456	2	11.7998	1.63167	1		0.645101	2	5.41224	0.707072	2	44.7604	0.898714	1		1.20769	2	13.7984	1.20705	2	21.1627	0.947487	1
G1K1Q2	Thioredoxin reductase 1, cytoplasmic	TXNRD1	Thioredoxin reductase 1, cytoplasmic OS=Bos taurus OX=9913 GN=TXNRD1 PE=3 SV=2 - [G1K1Q2_BOVIN]	11.67	4	4	5	497	54.5288	6.46826	0.924243	1		0.993241	3	19.6755	1.72272	1		1.12032	1		1.08305	3	6.19796	1.08601	1		0.820885	1		1.14261	3	8.26933	0.514593	1
Q29423	CD44 antigen	CD44	CD44 antigen OS=Bos taurus OX=9913 GN=CD44 PE=2 SV=1 - [CD44_BOVIN]	10.66	4	4	14	366	39.9765	6.88818	1.23062	6	12.0935	1.32893	6	13.7279	0.644892	2	17.2123	1.12247	6	11.3304	0.859555	6	8.95003	1.1801	2	12.0055	0.836254	6	15.7914	0.908359	6	20.9971	0.960414	2	17.0245
A0A3Q1M1P8	Hepsin	HPN	Hepsin OS=Bos taurus OX=9913 GN=HPN PE=3 SV=1 - [A0A3Q1M1P8_BOVIN]	10.17	4	4	7	403	43.3475	7.06396	1.05314	3	11.8621	1.29788	4	5.99985				0.772187	3	17.3899	0.787314	4	22.5793				0.82859	3	1.21864	1.19051	4	4.78734
A0A3Q1LFE6	Chordin like 2	CHRDL2	Chordin like 2 OS=Bos taurus OX=9913 GN=CHRDL2 PE=4 SV=1 - [A0A3Q1LFE6_BOVIN]	10.1	4	4	10	416	45.9962	7.95752	2.73872	3	4.60693	3.71811	4	9.28293	2.97821	3	26.4907	0.297474	3	40.74	0.220999	4	14.5531	0.581962	3	25.4241	0.791085	3	10.2407	0.488978	4	72.7993	0.848023	3	34.4219
A0A452DIM2	Septin 11	SEPTIN11	Septin 11 OS=Bos taurus OX=9913 GN=SEPTIN11 PE=3 SV=1 - [A0A452DIM2_BOVIN]	9.79	4	4	4	419	48.3797	6.81494	0.85746	1		0.766404	3	10.1921				1.1657	1		1.55748	3	0.284291				0.823469	1		0.83969	3	18.1065
A5D9D1	Vanin 2	VNN2	Vanin 2 OS=Bos taurus OX=9913 GN=VNN2 PE=2 SV=1 - [A5D9D1_BOVIN]	9.42	4	4	12	467	52.5872	7.51807	0.905887	4	12.2586	0.990627	6	16.4389	0.577528	2	39.7247	1.1089	4	20.6865	1.26133	6	13.3783	1.25803	2	12.033	1.17305	4	53.9154	1.14417	6	15.167	1.45127	2	18.4981
Q2KJJ7	Serine peptidase inhibitor, Kunitz type 1	SPINT1	Serine peptidase inhibitor, Kunitz type 1 OS=Bos taurus OX=9913 GN=SPINT1 PE=2 SV=1 - [Q2KJJ7_BOVIN]	9.36	4	4	10	513	57.3147	6.1001	1.11043	4	17.2306	1.14531	3	13.3941	1.14236	2	24.4107	0.842531	4	18.3965	1.02231	3	11.4107	0.934305	3	13.1673	0.986426	4	17.1896	1.03004	3	7.75793	1.76061	3	14.6833
A6QQ07	Biotinidase	BTD	Biotinidase OS=Bos taurus OX=9913 GN=BTD PE=2 SV=1 - [BTD_BOVIN]	9.33	4	4	5	525	58.3145	6.31592	1.18994	4	12.3038	1.49251	1					0.871556	4	6.77999	0.897653	1					1.05623	4	5.80981	1.11838	1
F1MLW2	BPI fold-containing family B member 1	BPIFB1	BPI fold-containing family B member 1 OS=Bos taurus OX=9913 GN=BPIFB1 PE=4 SV=1 - [F1MLW2_BOVIN]	9.3	4	4	5	473	51.6833	8.71924							0.980166	5	46.5148							1.29117	5	15.9576							0.665194	5	22.0512
Q3T0K2	T-complex protein 1 subunit gamma	CCT3	T-complex protein 1 subunit gamma OS=Bos taurus OX=9913 GN=CCT3 PE=1 SV=1 - [TCPG_BOVIN]	9.17	4	4	5	545	60.5474	6.80029	1.18066	1		0.719147	3	26.7145	0.839833	1		1.00607	1		1.28129	3	11.3443	1.44473	1		1.54226	1		0.970228	3	21.2804	0.685478	1
P31404	V-type proton ATPase catalytic subunit A	ATP6V1A	V-type proton ATPase catalytic subunit A OS=Bos taurus OX=9913 GN=ATP6V1A PE=2 SV=2 - [VATA_BOVIN]	8.75	4	4	4	617	68.3005	5.57959	1.26101	1		1.17736	3	11.6511				0.920242	1		0.898524	3	10.0615				1.49793	1		1.05196	3	30.384
A0A3Q1NIJ7	Heparanase	HPSE	Heparanase OS=Bos taurus OX=9913 GN=HPSE PE=4 SV=1 - [A0A3Q1NIJ7_BOVIN]	8.75	4	4	9	537	60.1734	9.23193	0.89919	6	15.6767	0.584249	3	31.8897				1.01151	6	28.0927	1.20267	3	7.28309				1.31546	6	27.0288	2.1122	3	37.7892
E1BIT9	Alpha-(1,3)-fucosyltransferase	FUT11	Alpha-(1,3)-fucosyltransferase OS=Bos taurus OX=9913 GN=FUT11 PE=3 SV=1 - [E1BIT9_BOVIN]	8.52	4	4	5	493	55.6297	5.56689	1.4213	2	4.37692	1.79177	2	1.11897	1.61383	1		0.728568	2	19.1055	0.56834	2	10.4363	0.798261	1		0.808172	2	13.3229	0.845664	2	15.9791	1.02268	1
M5FKF4	Insulin-like growth factor binding protein, acid labile subunit	IGFALS	Insulin-like growth factor binding protein, acid labile subunit OS=Bos taurus OX=9913 GN=IGFALS PE=4 SV=1 - [M5FKF4_BOVIN]	8.51	4	4	9	611	65.952	7.18115	1.48898	3	10.8341	1.67626	4	8.97749	1.25371	2	33.4642	0.795479	3	9.34628	0.755831	4	3.96171	1.05489	2	48.2764	1.21615	3	0.300651	1.03557	4	11.0593	0.882193	2	49.1556
E1BCI3	Solute carrier family 7 member 4	SLC7A4	Solute carrier family 7 member 4 OS=Bos taurus OX=9913 GN=SLC7A4 PE=4 SV=1 - [E1BCI3_BOVIN]	8.43	4	4	5	629	67.2975	8.54346	1.31489	2	18.242	1.00302	3	51.8296				0.874438	2	8.42961	0.816686	3	22.8285				1.48647	2	2.5513	1.40675	3	25.1094
F1MVT9	Uncharacterized protein	SPOCK1	Uncharacterized protein OS=Bos taurus OX=9913 GN=SPOCK1 PE=1 SV=3 - [F1MVT9_BOVIN]	8.22	4	4	8	426	47.5557	6.31592	1.89274	3	11.0241	3.10019	4	5.20307	1.6203	1		0.372702	3	18.9955	0.282648	4	16.434	0.532528	1		0.501336	3	17.0569	0.528841	4	30.2115	1.37334	1
G3MZE2	Non-specific serine/threonine protein kinase	PAK2	Non-specific serine/threonine protein kinase OS=Bos taurus OX=9913 GN=PAK2 PE=1 SV=2 - [G3MZE2_BOVIN]	8.14	4	4	5	479	53.148	5.31299	0.761606	1		1.08548	3	6.87281	0.986254	1		1.14982	1		1.10168	3	64.9905	0.964054	1		0.657216	1		0.937364	3	3.77893	1.54409	1
P49907	Selenoprotein P	SELENOP	Selenoprotein P OS=Bos taurus OX=9913 GN=SELENOP PE=2 SV=2 - [SEPP1_BOVIN]	7.46	4	4	18	402	45.4711	7.60596	0.816237	8	14.5335	0.861638	6	46.4807	0.834608	4	7.51926	1.30912	8	29.9624	0.848104	6	23.3421	1.01343	4	8.46596	1.48794	8	14.0127	1.82471	6	17.4484	1.6637	4	23.2234
F1MVS9	Mannan binding lectin serine peptidase 1	MASP1	Mannan binding lectin serine peptidase 1 OS=Bos taurus OX=9913 GN=MASP1 PE=3 SV=1 - [F1MVS9_BOVIN]	7.14	4	4	4	728	81.2464	5.14795	1.10386	3	8.20436				1.2249	1		0.794264	3	19.5393				0.871453	1		0.900637	3	4.48763				1.06633	1
F1N733	Neutrophil cytosol factor 2	NCF2	Neutrophil cytosol factor 2 OS=Bos taurus OX=9913 GN=NCF2 PE=4 SV=3 - [F1N733_BOVIN]	7.13	4	4	7	519	58.814	5.71924	0.891601	2	34.463	0.833037	5	44.4005				1.19108	2	43.7405	1.32903	5	8.09576				0.58569	2	2.91674	0.687952	5	12.3999
A0A3Q1MG73	Fibulin-1	FBLN1	Fibulin-1 OS=Bos taurus OX=9913 GN=FBLN1 PE=1 SV=1 - [A0A3Q1MG73_BOVIN]	6.82	4	4	7	674	74.2254	5.021	1.40375	3	26.8323	1.59851	3	8.20118	1.13453	1		0.690394	3	31.2696	0.753388	3	47.4186	0.950067	1		0.791864	3	5.88243	1.07759	3	5.61503	0.810811	1
A0A3Q1LFC5	Calnexin	CANX	Calnexin OS=Bos taurus OX=9913 GN=CANX PE=1 SV=1 - [A0A3Q1LFC5_BOVIN]	6.55	4	4	9	565	64.5294	4.67822	0.841048	5	21.4335	0.919906	4	7.25401				1.16245	5	6.97911	1.03787	4	10.5714				1.05418	5	35.6792	1.05099	4	3.88569
F1N1D5	Glucosylceramidase	GBA	Glucosylceramidase OS=Bos taurus OX=9913 GN=GBA PE=3 SV=1 - [F1N1D5_BOVIN]	6.34	4	4	9	536	59.8025	7.78174	1.08038	5	13.5595	0.967323	3	15.8033	1.17621	1		0.915821	5	10.5997	0.702863	3	4.51702	0.83596	1		0.957025	5	6.12607	1.3495	3	3.18052	1.02855	1
A0A3Q1M7Y8	Procollagen-lysine,2-oxoglutarate 5-dioxygenase 1	PLOD1	Procollagen-lysine,2-oxoglutarate 5-dioxygenase 1 OS=Bos taurus OX=9913 GN=PLOD1 PE=4 SV=1 - [A0A3Q1M7Y8_BOVIN]	6.19	4	4	9	711	81.8995	6.7124	1.0591	5	9.47168	1.00476	3	4.65467	1.32813	1		0.897418	5	7.10788	0.960038	3	10.2054	0.78038	1		1.26428	5	3.09115	1.52445	3	15.4045	1.59249	1
A1A4J1	ATP-dependent 6-phosphofructokinase, liver type	PFKL	ATP-dependent 6-phosphofructokinase, liver type OS=Bos taurus OX=9913 GN=PFKL PE=2 SV=1 - [PFKAL_BOVIN]	6.03	4	4	9	780	85.2373	7.35693	0.755979	3	36.0287	0.845133	5	9.31682	1.16855	1		1.27163	3	51.2076	1.08555	5	26.2038	0.828736	1		0.874765	3	11.8645	1.03206	5	17.1574	1.22967	1
A0A3Q1M4H2	ADAM metallopeptidase domain 9	ADAM9	ADAM metallopeptidase domain 9 OS=Bos taurus OX=9913 GN=ADAM9 PE=4 SV=1 - [A0A3Q1M4H2_BOVIN]	5.6	4	4	23	821	90.5851	7.38623	1.15057	15	8.56549	1.42189	8	18.0872				0.858321	15	15.258	0.70375	8	15.5852				1.06991	15	10.1814	1.10576	8	34.8332
A0A3Q1MSS6	Cadherin-1	CDH1	Cadherin-1 OS=Bos taurus OX=9913 GN=CDH1 PE=4 SV=1 - [A0A3Q1MSS6_BOVIN]	5.56	4	5	16	882	97.8131	4.86865	1.0151	8	26.9999	1.20098	4	27.6018	0.965645	2	27.8223	0.955242	8	25.0618	0.640053	4	6.06028	0.849285	2	9.39001	0.966047	8	34.2684	1.42729	4	12.0845	1.35269	2	4.30336
Q2HJG5	Vacuolar protein sorting-associated protein 35	VPS35	Vacuolar protein sorting-associated protein 35 OS=Bos taurus OX=9913 GN=VPS35 PE=2 SV=1 - [VPS35_BOVIN]	5.4	4	4	7	796	91.693	5.49072	0.356074	1		0.739791	5	18.5227	1.02335	1		1.77988	1		1.33089	5	25.6385	1.14335	1		1.07125	1		1.0443	5	13.6716	1.51641	1
F1MEW1	Semaphorin 3A	SEMA3A	Semaphorin 3A OS=Bos taurus OX=9913 GN=SEMA3A PE=3 SV=3 - [F1MEW1_BOVIN]	4.27	4	4	6	772	89.0881	7.50342	0.801516	3	8.19474	0.819404	3	71.2119				1.43247	3	7.24504	0.959801	3	26.3011				1.52442	3	14.3772	1.94089	3	10.6168
A0A3Q1NCI2	Integrin subunit alpha M	ITGAM	Integrin subunit alpha M OS=Bos taurus OX=9913 GN=ITGAM PE=1 SV=1 - [A0A3Q1NCI2_BOVIN]	3.77	4	4	7	1035	115.227	7.60596	0.920749	2	36.2896	1.21261	2	3.91133	0.79282	3	23.9239	0.973614	2	7.97033	1.09505	2	3.37688	1.59599	3	3.52547	0.81481	2	48.9923	0.828877	2	2.74219	0.350985	3	32.8867
F1MQJ0	Angiotensin-converting enzyme	ACE	Angiotensin-converting enzyme OS=Bos taurus OX=9913 GN=ACE PE=3 SV=3 - [F1MQJ0_BOVIN]	3.75	4	4	8	1306	150.002	6.32861	0.789357	7	19.2351	1.18789	1					1.65275	7	8.21549	0.664923	1					0.764507	7	31.5776	1.69886	1
E1BF27	Solute carrier family 38 member 10	SLC38A10	Solute carrier family 38 member 10 OS=Bos taurus OX=9913 GN=SLC38A10 PE=1 SV=3 - [E1BF27_BOVIN]	3.05	4	4	7	1081	115.328	5.79541	1.3768	3	3.74567	2.19063	4	14.9947				0.782318	3	25.5763	0.515305	4	14.1881				0.874679	3	8.85413	0.993595	4	30.159
E1BDX8	Dynein cytoplasmic 1 heavy chain 1	DYNC1H1	Dynein cytoplasmic 1 heavy chain 1 OS=Bos taurus OX=9913 GN=DYNC1H1 PE=1 SV=2 - [E1BDX8_BOVIN]	0.9	4	4	5	4645	531.62	6.40479	1.24042	1		0.975584	4	2.69446				0.997033	1		1.11267	4	14.2479				1.18946	1		0.959215	4	10.9905
Q9TRB9	Enterotoxin-binding glycoprotein PP20K (Fragment)		Enterotoxin-binding glycoprotein PP20K (Fragment) OS=Bos taurus OX=9913 PE=1 SV=1 - [Q9TRB9_BOVIN]	100	3	4	212	20	2.26422	8.73389	0.975172	59	12.104	1.11767	64	18.112	0.898064	75	25.5002	0.530144	59	11.3922	0.543664	64	21.5421	0.439911	75	33.9063	1.14486	59	12.4617	0.899198	64	13.3405	1.5338	75	31.9327
B5B3R8	Alpha S1 casein	CSN1S1	Alpha S1 casein OS=Bos taurus OX=9913 GN=CSN1S1 PE=2 SV=1 - [B5B3R8_BOVIN]	85.05	3	17	2223	214	24.4274	5.09717	1.49637	29	17.3513	0.848895	29	24.9894	0.981925	23	25.0923	0.891933	29	15.4939	1.06029	29	8.03028	1.15658	23	27.2397	1.81395	29	36.0103	1.85959	29	35.8239	1.29791	23	19.5028
F1MH40	Uncharacterized protein		Uncharacterized protein OS=Bos taurus OX=9913 PE=1 SV=2 - [F1MH40_BOVIN]	54.17	3	13	155	240	26.318	5.93506	1.34281	4	5.3176	1.89947	2	22.9965	2.28939	2	26.4949	0.483147	4	31.6813	0.600836	2	38.0667	0.495634	2	7.99185	0.857349	4	22.4961	0.859374	2	41.3553	0.863413	2	10.2506
A0A4D6BJ96	Selenoprotein M (Fragment)	SELENOM	Selenoprotein M (Fragment) OS=Bos taurus OX=9913 GN=SELENOM PE=2 SV=1 - [A0A4D6BJ96_BOVIN]	53.09	3	3	6	81	9.13067	4.98291	1.40255	3	0.624582	1.11428	3	22.2322				0.795175	3	13.2434	0.884915	3	5.01953				1.52343	3	3.43092	1.19396	3	7.93554
G3MWV5	H15 domain-containing protein	HIST1H1E	H15 domain-containing protein OS=Bos taurus OX=9913 GN=HIST1H1E PE=3 SV=2 - [G3MWV5_BOVIN]	52.51	3	16	103	219	21.9061	11.0337	0.424884	4	33.4947	0.184566	2	42.5355	0.418067	4	20.6133	1.7403	4	7.71377	1.38831	2	4.84967	1.94547	4	2.47015	1.12643	4	6.13851	2.18216	2	1.38157	0.521189	4	24.0811
A0A3Q1MBN5	Histone H2B		Histone H2B OS=Bos taurus OX=9913 PE=3 SV=1 - [A0A3Q1MBN5_BOVIN]	47.62	3	7	118	126	13.9106	10.3892	0.821136	19	35.5152	0.798883	10	29.7948	0.816622	23	41.3105	1.20917	19	40.1145	1.1408	10	7.63888	1.52599	23	31.0434	1.31002	19	10.284	1.60306	10	18.3334	0.551976	23	49.8427
Q5KR47	Tropomyosin alpha-3 chain	TPM3	Tropomyosin alpha-3 chain OS=Bos taurus OX=9913 GN=TPM3 PE=2 SV=1 - [TPM3_BOVIN]	45.07	3	16	49	284	32.7987	4.71631	0.719161	1		0.6494	4	41.2927	0.87696	2	2.03338	1.59634	1		1.25038	4	21.2874	1.41714	2	2.10628	0.986748	1		0.803078	4	39.2106	0.786747	2	30.4581
F6QQ60	Tropomyosin 4	TPM4	Tropomyosin 4 OS=Bos taurus OX=9913 GN=TPM4 PE=1 SV=1 - [F6QQ60_BOVIN]	44.35	3	14	39	248	28.5045	4.69092				0.777909	3	0.151602							1.43339	3	5.29425							0.975793	3	2.31857
E1BJF9	Serum amyloid A protein	LOC104968478	Serum amyloid A protein OS=Bos taurus OX=9913 GN=LOC104968478 PE=3 SV=2 - [E1BJF9_BOVIN]	40.68	3	11	127	177	19.6225	8.77783	0.799507	4	2.82962	0.776387	2	13.9753	0.274905	4	73.682	1.55162	4	17.4256	1.10734	2	9.20399	1.93215	5	15.4042	0.381781	4	50.1296	0.914805	2	12.3424	0.299076	3	12.6867
P19660	Cathelicidin-2	CATHL2	Cathelicidin-2 OS=Bos taurus OX=9913 GN=CATHL2 PE=1 SV=2 - [CTHL2_BOVIN]	40.34	3	5	44	176	20.0174	8.89502	0.438751	9	73.5365	0.693152	10	40.8811	0.95128	1		2.13855	9	17.8635	1.30605	11	42.2275	0.990566	1		0.542767	9	27.7956	1.32411	11	43.1222	2.11102	1
A1XED8	RPS8 (Fragment)		RPS8 (Fragment) OS=Bos taurus OX=9913 PE=2 SV=1 - [A1XED8_BOVIN]	35.48	3	3	3	93	10.6979	9.78857	2.18378	1		1.25496	2	5.78126				0.936168	1		1.04127	2	22.6512				0.96517	1		0.954901	2	11.7929
P19035	Apolipoprotein C-III	APOC3	Apolipoprotein C-III OS=Bos taurus OX=9913 GN=APOC3 PE=1 SV=2 - [APOC3_BOVIN]	35.42	3	3	13	96	10.6854	5.10986	1.44616	3	6.8533	1.72441	3	5.53108	1.23473	7	11.8092	0.74801	3	19.3451	1.0757	3	2.35394	1.2292	7	26.9141	0.941118	3	12.8581	0.901123	3	19.1685	0.660156	7	101.115
A0A3Q1LWV8	Ig-like domain-containing protein		Ig-like domain-containing protein OS=Bos taurus OX=9913 PE=1 SV=1 - [A0A3Q1LWV8_BOVIN]	32.69	3	5	67	156	16.4233	8.52881	0.977736	19	20.4087	1.73163	19	25.3419	1.5594	23	24.832	0.189861	19	55.0463	0.562185	19	30.3515	0.706403	23	33.1725	0.379667	19	33.8978	0.871588	19	47.6193	0.875679	23	24.1537
Q862H7	Protein S100 (Fragment)	S100A11	Protein S100 (Fragment) OS=Bos taurus OX=9913 GN=S100A11 PE=2 SV=1 - [Q862H7_BOVIN]	31.07	3	3	19	103	11.3747	7.28369	0.611931	7	34.0713	0.420711	7	25.6612	0.831827	5	29.3745	1.54701	7	22.2756	1.62702	7	14.9651	1.60862	5	22.2891	0.786959	7	16.3288	1.16324	7	11.3446	0.442267	5	28.7403
Q863C3	Gastrin-releasing peptide	GRP	Gastrin-releasing peptide OS=Bos taurus OX=9913 GN=GRP PE=1 SV=3 - [GRP_BOVIN]	30.6	3	3	4	134	14.9246	7.60596	1.52791	3	2.76976				1.15632	1		0.692114	3	16.4046				0.39654	1		1.10644	3	10.2128				3.98991	1
F1MNG3	Ras-related C3 botulinum toxin substrate 1	RAC1	Ras-related C3 botulinum toxin substrate 1 OS=Bos taurus OX=9913 GN=RAC1 PE=4 SV=2 - [F1MNG3_BOVIN]	28.65	3	6	15	192	21.6172	7.91357	0.966319	1		1.60282	2	31.6506	1.10741	5	38.8937	1.15015	1		0.789673	2	16.6027	1.07351	5	7.73305	0.686332	1		0.881165	2	6.58408	0.985398	5	20.3231
A0A3Q1LYQ9	Myosin-1	MYH1	Myosin-1 OS=Bos taurus OX=9913 GN=MYH1 PE=3 SV=1 - [A0A3Q1LYQ9_BOVIN]	27.72	3	47	69	1919	220.64	5.80811				0.442705	4	54.5944							0.201	4	46.3944							0.373542	4	44.6791
Q3ZC09	Beta-enolase	ENO3	Beta-enolase OS=Bos taurus OX=9913 GN=ENO3 PE=2 SV=1 - [ENOB_BOVIN]	27.65	3	8	35	434	47.0664	7.72314				0.596472	3	18.8492							0.322705	3	28.0719							0.59174	3	12.7038
A0A3Q1MEH0	Serglycin	SRGN	Serglycin OS=Bos taurus OX=9913 GN=SRGN PE=4 SV=1 - [A0A3Q1MEH0_BOVIN]	27.46	3	3	9	142	15.9195	4.61475	0.695121	4	25.5253	0.532299	2	60.1674	0.420591	3	53.2008	1.38982	4	14.9825	1.39075	2	6.26354	1.86146	3	7.17152	1.10144	4	19.3076	1.36757	2	31.9978	0.369817	3	5.80919
A0A452DJD0	Secretoglobin family 1D member	SCGB1D	Secretoglobin family 1D member OS=Bos taurus OX=9913 GN=SCGB1D PE=4 SV=1 - [A0A452DJD0_BOVIN]	27.45	3	3	32	102	11.286	8.73389	0.823641	13	14.4779	0.786025	14	64.006	0.464791	5	58.5422	0.982294	13	9.0513	0.361129	14	55.5688	0.735984	5	10.9378	0.786664	13	15.0483	1.13919	14	12.1319	1.73687	5	10.556
A0JNJ5	Myosin light chain 1/3, skeletal muscle isoform	MYL1	Myosin light chain 1/3, skeletal muscle isoform OS=Bos taurus OX=9913 GN=MYL1 PE=2 SV=1 - [MYL1_BOVIN]	26.56	3	5	8	192	20.9185	5.021				0.388848	3	29.1907							0.234649	3	20.0051							0.301988	3	11.463
A4IFH0	Interleukin-1	IL1RN	Interleukin-1 OS=Bos taurus OX=9913 GN=IL1RN PE=2 SV=1 - [A4IFH0_BOVIN]	25.95	3	3	13	158	17.917	6.75635				0.695348	3	10.7844	0.636509	10	64.4327				1.45651	3	11.2798	1.66665	10	27.5109				0.585608	3	17.3934	0.512711	10	55.4558
A5D7E0	RAB35 protein	RAB35	RAB35 protein OS=Bos taurus OX=9913 GN=RAB35 PE=2 SV=1 - [A5D7E0_BOVIN]	24.38	3	5	19	201	23.0108	8.29443	0.839416	4	34.7018	0.991046	3	2.46171	0.660581	2	23.9953	1.08555	4	5.26277	0.768768	3	8.40252	0.953393	2	1.88551	0.995161	4	1.73702	1.11412	3	1.70111	1.09437	2	6.12311
Q5EAE6	Death-associated protein 1	DAP	Death-associated protein 1 OS=Bos taurus OX=9913 GN=DAP PE=3 SV=3 - [DAP1_BOVIN]	23.53	3	3	6	102	11.1817	9.40771	0.699267	2	26.3611	0.896917	4	26.2087				1.60275	2	2.67158	1.45348	4	21.7714				0.864715	2	26.988	0.96731	4	26.3629
Q08E11	Peptidyl-prolyl cis-trans isomerase C	PPIC	Peptidyl-prolyl cis-trans isomerase C OS=Bos taurus OX=9913 GN=PPIC PE=2 SV=1 - [PPIC_BOVIN]	22.64	3	5	14	212	22.7968	8.70459	1.47154	3	2.46255	2.01891	1		1.68825	1		0.459803	3	8.7242	0.43123	1		0.417357	1		0.506973	3	20.9264	0.605268	1		0.727781	1
A0A3Q1MEK2	Lipocln_cytosolic_FA-bd_dom domain-containing protein	BDA20	Lipocln_cytosolic_FA-bd_dom domain-containing protein OS=Bos taurus OX=9913 GN=BDA20 PE=3 SV=1 - [A0A3Q1MEK2_BOVIN]	22.49	3	4	8	169	19.2136	4.64014	1.12023	3	0.138767				0.721424	2	24.6823	1.04261	3	0.0542723				0.850703	2	26.1998	2.62683	3	37.0728				2.25166	2	11.7587
Q862M5	Similar to acidic ribosomal phosphoprotein PO (Fragment)		Similar to acidic ribosomal phosphoprotein PO (Fragment) OS=Bos taurus OX=9913 PE=2 SV=1 - [Q862M5_BOVIN]	22.45	3	3	7	98	11.1949	9.75928	0.56448	2	48.5139	0.663305	2	70.3804	0.643599	3	8.27636	1.72972	2	10.144	1.32405	2	33.1144	1.40477	3	3.79589	0.798141	2	0.5919	1.04664	2	2.31933	0.932137	3	77.9098
Q32PA1	CD59 molecule	CD59	CD59 molecule OS=Bos taurus OX=9913 GN=CD59 PE=2 SV=1 - [Q32PA1_BOVIN]	22.31	3	3	11	121	13.6538	7.75244	1.69403	5	14.8875	1.16662	6	14.0032				1.55192	5	19.1844	1.01302	6	7.59556				0.809862	5	35.3011	1.69217	6	20.9553
Q1RMH8	Sorting nexin-3	SNX3	Sorting nexin-3 OS=Bos taurus OX=9913 GN=SNX3 PE=2 SV=3 - [SNX3_BOVIN]	21.6	3	3	5	162	18.7508	8.66064				1.01123	4	30.1447	1.1974	1					1.04881	4	12.9527	0.82585	1					1.02746	4	23.1461	1.60923	1
P08166	Adenylate kinase 2, mitochondrial	AK2	Adenylate kinase 2, mitochondrial OS=Bos taurus OX=9913 GN=AK2 PE=1 SV=2 - [KAD2_BOVIN]	20.33	3	3	7	241	26.4798	8.1333	0.645002	3	15.6979	1.04158	2	68.735	0.733396	2	1.23525	1.73875	3	4.97251	0.986246	2	75.7177	1.35702	2	4.83978	0.782811	3	7.54589	0.881075	2	11.6093	0.84274	2	0.0163414
P62248	Myeloid-derived growth factor	MYDGF	Myeloid-derived growth factor OS=Bos taurus OX=9913 GN=MYDGF PE=2 SV=1 - [MYDGF_BOVIN]	20.11	3	3	8	174	19.0185	7.98682	1.09901	2	3.85958	1.30425	3	27.819	1.34132	3	8.06603	0.602832	2	18.5409	0.597657	3	1.56685	0.444599	3	11.8004	0.594029	2	27.9031	0.923365	3	34.127	1.01289	3	56.9643
G3MYH4	Tetraspanin	CD81	Tetraspanin OS=Bos taurus OX=9913 GN=CD81 PE=1 SV=1 - [G3MYH4_BOVIN]	19.63	3	3	8	214	23.2108	5.23682	1.02847	4	8.57242	1.06725	3	3.3267	0.81378	1		0.705113	4	6.91547	0.590658	3	10.0651	0.683992	1		0.973913	4	11.1807	1.00767	3	15.2998	1.77646	1
A0A3Q1LWS8	Alpha-actinin-2	ACTN2	Alpha-actinin-2 OS=Bos taurus OX=9913 GN=ACTN2 PE=4 SV=1 - [A0A3Q1LWS8_BOVIN]	19.4	3	15	44	897	104.023	5.59229				0.649577	3	34.0111							0.355344	3	68.2988							0.627921	3	33.6851
Q3ZBY4	Fructose-bisphosphate aldolase	ALDOC	Fructose-bisphosphate aldolase OS=Bos taurus OX=9913 GN=ALDOC PE=2 SV=2 - [Q3ZBY4_BOVIN]	19.23	3	7	17	364	39.3572	6.65381	1.0821	2	12.4716	1.22852	4	20.6941	1.36177	1		0.767695	2	31.6973	0.881996	4	34.8293	0.642079	1		0.975247	2	41.0602	0.939464	4	9.59978	1.05442	1
Q1RMI2	Ras homolog family member G	RHOG	Ras homolog family member G OS=Bos taurus OX=9913 GN=RHOG PE=1 SV=1 - [Q1RMI2_BOVIN]	18.85	3	3	4	191	21.2669	8.11865	0.720578	1		1.07178	2	28.6413	1.14499	1		1.53088	1		0.983363	2	5.51352	1.25896	1		0.996774	1		0.96595	2	23.018	0.571384	1
F6RBS0	GLI pathogenesis related 2	GLIPR2	GLI pathogenesis related 2 OS=Bos taurus OX=9913 GN=GLIPR2 PE=3 SV=1 - [F6RBS0_BOVIN]	18.83	3	3	7	154	17.2328	9.68604	0.809599	3	3.65471	0.974137	4	17.224				1.0004	3	8.55973	0.917655	4	19.5302				0.825936	3	40.407	1.10868	4	8.08812
P55052	Fatty acid-binding protein 5	FABP5	Fatty acid-binding protein 5 OS=Bos taurus OX=9913 GN=FABP5 PE=1 SV=4 - [FABP5_BOVIN]	18.52	3	3	9	135	15.0646	7.69385	0.843262	3	16.1858	0.693767	5	31.0799	0.635582	1		1.20921	3	6.7985	1.36629	5	19.6132	1.38838	1		0.852005	3	2.94267	1.07348	5	10.8072	1.35626	1
Q1RMP3	CutA divalent cation tolerance homolog (E. coli)	CUTA	CutA divalent cation tolerance homolog (E. coli) OS=Bos taurus OX=9913 GN=CUTA PE=2 SV=1 - [Q1RMP3_BOVIN]	18.3	3	3	11	153	16.3365	5.47803	1.66306	4	13.0011	2.01958	5	31.2758	2.29066	1		0.633239	4	15.6788	0.535444	5	71.4891	0.419558	1		0.73352	4	6.67768	0.644403	5	35.4236	0.663753	1
Q2KIV9	Complement C1q subcomponent subunit B	C1QB	Complement C1q subcomponent subunit B OS=Bos taurus OX=9913 GN=C1QB PE=1 SV=1 - [C1QB_BOVIN]	18.22	3	3	6	247	26.3826	9.48096	1.9805	2	23.2965	2.67747	2	3.97624	1.54848	2	0.795704	0.607936	2	59.0747	0.775011	2	4.29621	0.761998	2	3.67033	0.748653	2	13.3426	0.724881	2	21.3548	1.13598	2	29.6933
E1BHA5	Uncharacterized protein		Uncharacterized protein OS=Bos taurus OX=9913 PE=4 SV=1 - [E1BHA5_BOVIN]	17.93	3	3	8	145	16.0236	10.2134	1.06973	4	6.7092	0.644084	3	9.11484	1.04701	1		1.19302	4	18.5867	1.37984	3	19.8015	1.44565	1		0.90826	4	9.659	0.86461	3	44.3289	0.859697	1
Q0II48	Bcl-2-like protein 15	BCL2L15	Bcl-2-like protein 15 OS=Bos taurus OX=9913 GN=BCL2L15 PE=2 SV=1 - [B2L15_BOVIN]	17.9	3	3	8	162	17.7059	4.7417	0.467897	1		0.544133	6	85.3921	0.267931	1		1.65461	1		1.76745	6	15.3791	1.8149	1		0.748793	1		0.497644	6	32.2013	0.751847	1
Q3SZU5	Signal peptidase complex subunit 3	SPCS3	Signal peptidase complex subunit 3 OS=Bos taurus OX=9913 GN=SPCS3 PE=2 SV=1 - [SPCS3_BOVIN]	17.78	3	3	10	180	20.3005	8.6167	1.06157	4	3.97332	0.971751	1		0.799131	5	43.1253	0.922182	4	6.80742	0.929916	1		1.00378	5	12.8078	1.0139	4	8.23935	1.36482	1		1.26614	5	2.72878
F1MRZ8	Pleckstrin	PLEK	Pleckstrin OS=Bos taurus OX=9913 GN=PLEK PE=4 SV=2 - [F1MRZ8_BOVIN]	17.71	3	3	5	350	40.0315	8.41162	1.54991	1		0.985752	4	29.0827				1.1423	1		1.17395	4	27.7919				1.71568	1		1.08965	4	11.5041
Q3T000	Synaptobrevin homolog YKT6	YKT6	Synaptobrevin homolog YKT6 OS=Bos taurus OX=9913 GN=YKT6 PE=2 SV=1 - [YKT6_BOVIN]	17.68	3	3	4	198	22.4524	6.58057	0.688162	1		0.928244	2	17.0543	0.890955	1		1.40788	1		1.12203	2	5.23047	0.946549	1		1.22236	1		1.14969	2	1.89554	1.16423	1
A3KLR9	Superoxide dismutase [Cu-Zn]	ECSOD	Superoxide dismutase [Cu-Zn] OS=Bos taurus OX=9913 GN=ECSOD PE=2 SV=1 - [A3KLR9_BOVIN]	17.43	3	3	4	241	26.1599	7.07861	0.900897	2	9.19566	1.3247	1		1.24076	1		1.24865	2	2.90694	0.708097	1		0.917798	1		1.14707	2	5.39121	1.08433	1		1.06435	1
A7YY28	Protein ABHD14B	ABHD14B	Protein ABHD14B OS=Bos taurus OX=9913 GN=ABHD14B PE=2 SV=1 - [ABHEB_BOVIN]	17.14	3	3	3	210	22.4407	6.52197	0.776463	1		0.905152	1		1.20737	1		1.1351	1		1.19747	1		0.973773	1		0.829094	1		1.0004	1		0.970206	1
Q32KY0	Apolipoprotein D	APOD	Apolipoprotein D OS=Bos taurus OX=9913 GN=APOD PE=2 SV=1 - [APOD_BOVIN]	16.93	3	3	6	189	21.3877	4.84326	1.46739	3	6.23173	1.6961	1		1.04695	2	25.4509	0.839051	3	16.8646	0.841571	1		1.03095	2	12.7893	1.27985	3	8.4329	0.750837	1		1.02855	2	15.3902
Q5E984	Translationally-controlled tumor protein	TPT1	Translationally-controlled tumor protein OS=Bos taurus OX=9913 GN=TPT1 PE=2 SV=1 - [TCTP_BOVIN]	16.28	3	3	6	172	19.5686	4.93213	0.690699	3	43.0687	0.907829	2	10.3548	0.579765	1		1.24178	3	14.3983	1.28258	2	11.7321	1.4654	1		0.746406	3	23.463	0.900941	2	24.3145	0.777772	1
A0A3Q1MKC8	Keratin, type II cytoskeletal 7	KRT7	Keratin, type II cytoskeletal 7 OS=Bos taurus OX=9913 GN=KRT7 PE=1 SV=1 - [A0A3Q1MKC8_BOVIN]	16.19	3	9	31	457	50.8522	6.354				1.48661	2	4.51738	1.57231	1					1.03653	2	6.39131	0.707169	1					0.831086	2	4.48154	1.22863	1
Q5E988	40S ribosomal protein S5	RPS5	40S ribosomal protein S5 OS=Bos taurus OX=9913 GN=RPS5 PE=2 SV=3 - [RS5_BOVIN]	15.69	3	3	4	204	22.8621	9.71533	0.991846	2	0.543002	0.959052	2	1.34654				0.834227	2	51.956	1.0268	2	23.0823				1.17208	2	16.1079	0.921802	2	4.84955
Q95KW3	NAD(P)(+)--arginine ADP-ribosyltransferase (Fragment)	ART3	NAD(P)(+)--arginine ADP-ribosyltransferase (Fragment) OS=Bos taurus OX=9913 GN=ART3 PE=2 SV=1 - [Q95KW3_BOVIN]	15.6	3	3	4	218	25.0805	6.12549	0.668536	1		0.530616	1		0.830877	2	95.3112	0.968826	1		0.539556	1		0.560955	2	26.8027	1.15303	1		1.53557	1		1.52439	2	29.595
Q9XSA7	Chloride intracellular channel protein 4	CLIC4	Chloride intracellular channel protein 4 OS=Bos taurus OX=9913 GN=CLIC4 PE=2 SV=3 - [CLIC4_BOVIN]	15.42	3	3	7	253	28.7087	5.78271	0.873951	3	5.21271	1.21101	4	10.4041				0.964251	3	12.5544	0.90574	4	18.6204				1.39799	3	4.20603	0.968387	4	18.7795
P58073	Parathyroid hormone-related protein	PTHLH	Parathyroid hormone-related protein OS=Bos taurus OX=9913 GN=PTHLH PE=2 SV=1 - [PTHR_BOVIN]	15.25	3	3	13	177	20.3958	9.99365	0.793591	5	15.5406	0.558726	6	18.5154	0.377687	2	13.1458	0.869875	5	7.80087	1.06905	6	5.97911	0.657225	2	15.5948	2.45162	5	12.5227	2.06237	6	8.89236	3.93275	2	6.78272
Q3T0F9	Growth factor receptor-bound protein 2	GRB2	Growth factor receptor-bound protein 2 OS=Bos taurus OX=9913 GN=GRB2 PE=2 SV=1 - [Q3T0F9_BOVIN]	15.21	3	3	4	217	25.1904	6.31592				0.765242	3	30.7758	0.693575	1					1.41422	3	5.0702	1.40925	1					1.04318	3	5.23042	0.859375	1
P04896	Guanine nucleotide-binding protein G(s) subunit alpha isoforms short	GNAS	Guanine nucleotide-binding protein G(s) subunit alpha isoforms short OS=Bos taurus OX=9913 GN=GNAS PE=1 SV=1 - [GNAS2_BOVIN]	14.97	3	4	7	394	45.6799	5.70654	0.899017	1		0.970606	1		1.49342	1		0.979013	1		0.90995	1		0.638356	1		1.34567	1		1.90688	1		1.64023	1
A0A3Q1MQB1	Uncharacterized protein	LOC782688	Uncharacterized protein OS=Bos taurus OX=9913 GN=LOC782688 PE=3 SV=1 - [A0A3Q1MQB1_BOVIN]	14.78	3	3	5	230	27.0362	4.15771	0.880817	3	20.8848	0.636022	2	0.00205868				1.24399	3	6.93058	1.40495	2	22.8587				0.926994	3	10.9564	0.959332	2	58.5255
A5D9E8	Mimecan	OGN	Mimecan OS=Bos taurus OX=9913 GN=OGN PE=2 SV=1 - [A5D9E8_BOVIN]	14.38	3	3	7	299	34.1749	5.61768	1.37826	3	7.05953	1.59317	3	21.9508	1.79259	1		0.529953	3	11.0774	0.534375	3	32.8523	0.566422	1		0.73972	3	16.7759	0.87663	3	5.79046	0.953422	1
Q08E18	HDGF protein	HDGF	HDGF protein OS=Bos taurus OX=9913 GN=HDGF PE=1 SV=1 - [Q08E18_BOVIN]	14.29	3	3	5	238	26.5438	4.75439	0.261467	1		0.625945	3	85.5112	0.993338	1		2.23066	1		1.61596	3	50.321	1.03775	1		0.497743	1		1.11873	3	1.27066	1.39031	1
Q3T0D7	GTP-binding protein SAR1a	SAR1A	GTP-binding protein SAR1a OS=Bos taurus OX=9913 GN=SAR1A PE=2 SV=1 - [SAR1A_BOVIN]	14.14	3	3	3	198	22.3945	6.68311				0.992015	3	2.63625							0.972327	3	9.61453							1.15188	3	12.9116
Q3ZBX0	Basigin	BSG	Basigin OS=Bos taurus OX=9913 GN=BSG PE=2 SV=1 - [Q3ZBX0_BOVIN]	14.02	3	3	3	271	29.7543	5.93506				1.42791	2	8.24114	1.50167	1					0.815981	2	14.3249	0.819391	1					1.10137	2	3.0148	0.790764	1
A5PJL8	C1QTNF5 protein	C1QTNF5	C1QTNF5 protein OS=Bos taurus OX=9913 GN=C1QTNF5 PE=2 SV=1 - [A5PJL8_BOVIN]	13.99	3	3	12	243	25.3336	6.53662	1.29148	6	26.5924	1.25179	3	32.1409	1.2013	3	15.5818	0.976415	6	8.83712	0.955393	3	21.0437	0.795593	3	18.3576	1.01776	6	7.99304	1.13374	3	5.86041	1.11188	3	5.43433
G8JKX6	Tetraspanin	CD9	Tetraspanin OS=Bos taurus OX=9913 GN=CD9 PE=3 SV=1 - [G8JKX6_BOVIN]	13.73	3	3	41	204	22.6505	5.59229	0.983183	15	12.4017	1.22344	11	12.3623	0.956847	15	12.3406	1.10641	15	9.80568	0.800497	11	14.5731	1.11826	15	9.91287	0.96526	15	15.1704	1.16242	11	11.2492	0.947287	15	22.1292
F1MZV2	Charged multivesicular body protein 5	CHMP5	Charged multivesicular body protein 5 OS=Bos taurus OX=9913 GN=CHMP5 PE=4 SV=1 - [F1MZV2_BOVIN]	13.7	3	3	5	219	24.5733	4.83057	1.17588	1		1.29667	3	3.53759	1.35782	1		0.964516	1		0.707099	3	4.02163	0.885409	1		1.37596	1		0.948707	3	29.2405	0.930722	1
A0A3Q1MEF8	Vacuolar protein sorting-associated protein 28 homolog	VPS28	Vacuolar protein sorting-associated protein 28 homolog OS=Bos taurus OX=9913 GN=VPS28 PE=3 SV=1 - [A0A3Q1MEF8_BOVIN]	13.66	3	3	5	205	23.5327	5.49072	1.57026	2	3.80674	1.10814	3	1.65624				0.80371	2	4.75117	0.793818	3	24.0969				1.61409	2	9.27287	1.2033	3	25.8806
E1BI28	GM2 ganglioside activator	GM2A	GM2 ganglioside activator OS=Bos taurus OX=9913 GN=GM2A PE=4 SV=2 - [E1BI28_BOVIN]	13.47	3	3	5	193	20.8747	5.51611	0.792372	2	35.5543				1.2943	3	5.8062	0.782048	2	79.7696				0.649211	3	29.256	1.05533	2	22.4253				1.34674	3	19.3859
E1BEG2	Heterogeneous nuclear ribonucleoprotein A3	HNRNPA3	Heterogeneous nuclear ribonucleoprotein A3 OS=Bos taurus OX=9913 GN=HNRNPA3 PE=4 SV=3 - [E1BEG2_BOVIN]	13.16	3	6	11	380	39.6846	9.01221				0.611167	4	66.2403							1.32841	4	37.0938							1.12075	4	38.4006
Q5EAC6	Hsp90 co-chaperone Cdc37	CDC37	Hsp90 co-chaperone Cdc37 OS=Bos taurus OX=9913 GN=CDC37 PE=2 SV=1 - [CDC37_BOVIN]	13.16	3	3	4	380	44.5519	5.17334	0.810819	1		0.805912	3	4.03902				1.49583	1		1.36619	3	5.50775				1.22366	1		0.7758	3	28.4855
Q862B8	Similar to metalloproteinase inhibitor (Fragment)		Similar to metalloproteinase inhibitor (Fragment) OS=Bos taurus OX=9913 PE=2 SV=1 - [Q862B8_BOVIN]	12.88	3	3	8	132	14.718	6.7124	0.96934	2	13.8265	0.875171	2	5.16159	1.24136	4	21.9841	1.20019	2	3.39151	0.703081	2	33.2036	0.922641	4	12.1847	1.02638	2	25.3314	2.01983	2	20.2538	1.19931	4	20.5825
A4FV94	KRT6A protein	KRT6A	KRT6A protein OS=Bos taurus OX=9913 GN=KRT6A PE=2 SV=1 - [A4FV94_BOVIN]	12.78	3	9	22	571	60.7826	8.08936	0.632414	2	19.6462	0.94598	2	14.4172	1.0283	5	39.4439	0.471209	2	45.3564	1.26297	2	15.6325	0.451994	5	27.2537	3.55305	2	9.29379	1.26531	2	4.97231	3.78558	5	23.1909
Q3T0E7	Serine/threonine-protein phosphatase PP1-alpha catalytic subunit	PPP1CA	Serine/threonine-protein phosphatase PP1-alpha catalytic subunit OS=Bos taurus OX=9913 GN=PPP1CA PE=2 SV=1 - [PP1A_BOVIN]	12.42	3	3	5	330	37.4878	6.32861	0.931607	2	14.7003	0.978162	3	20.4646				1.07127	2	0.609712	1.21989	3	7.15187				1.07971	2	4.37185	1.07054	3	9.83685
Q32KR9	Charged multivesicular body protein 1A	CHMP1A	Charged multivesicular body protein 1A OS=Bos taurus OX=9913 GN=CHMP1A PE=2 SV=1 - [Q32KR9_BOVIN]	12.24	3	3	4	196	21.6982	8.07471				1.14107	4	10.0234							1.03698	4	10.6857							0.834948	4	9.97587
Q5EA88	Glycerol-3-phosphate dehydrogenase [NAD(+)], cytoplasmic	GPD1	Glycerol-3-phosphate dehydrogenase [NAD(+)], cytoplasmic OS=Bos taurus OX=9913 GN=GPD1 PE=2 SV=3 - [GPDA_BOVIN]	12.03	3	4	5	349	37.6234	6.88818	0.612449	1		0.664395	3	27.9618				1.44463	1		1.02743	3	6.71593				1.91277	1		1.75631	3	1.60775
F1MU12	Keratin, type II cytoskeletal 8	KRT8	Keratin, type II cytoskeletal 8 OS=Bos taurus OX=9913 GN=KRT8 PE=3 SV=2 - [F1MU12_BOVIN]	11.72	3	7	13	478	53.5522	5.8208	2.79241	1		1.55222	2	9.08828	2.33598	1		0.5283	1		0.700954	2	26.4701	0.985459	1		1.30107	1		1.42827	2	13.8441	0.579909	1
Q3ZC64	Ephrin-A1	EFNA1	Ephrin-A1 OS=Bos taurus OX=9913 GN=EFNA1 PE=2 SV=1 - [EFNA1_BOVIN]	11.71	3	3	4	205	23.8229	7.18115	0.706663	3	20.1163	1.43142	1					0.99768	3	44.1387	0.463412	1					0.80272	3	0.276032	1.39392	1
Q1RMX7	N-acetylneuraminate synthase	NANS	N-acetylneuraminate synthase OS=Bos taurus OX=9913 GN=NANS PE=1 SV=1 - [Q1RMX7_BOVIN]	11.42	3	3	4	359	40.1915	6.94678	0.889419	1		0.818757	3	29.6588				1.32243	1		1.12877	3	16.1131				0.927477	1		0.958735	3	1.73922
Q0VCY7	Serine/arginine-rich splicing factor 1	SRSF1	Serine/arginine-rich splicing factor 1 OS=Bos taurus OX=9913 GN=SRSF1 PE=2 SV=1 - [SRSF1_BOVIN]	11.29	3	3	5	248	27.7278	10.3599	1.20099	2	13.385	0.68015	3	19.0273				1.09631	2	4.276	1.40307	3	27.9586				1.36693	2	1.78846	0.800811	3	10.3203
F1MHF1	ST6 beta-galactoside alpha-2,6-sialyltransferase 1	ST6GAL1	ST6 beta-galactoside alpha-2,6-sialyltransferase 1 OS=Bos taurus OX=9913 GN=ST6GAL1 PE=3 SV=2 - [F1MHF1_BOVIN]	11.11	3	3	4	234	26.2727	9.70068	1.34884	1		1.80403	2	4.6217	1.58581	1		0.613714	1		0.576135	2	0.0145893	0.656201	1		1.00697	1		1.06164	2	8.13095	1.369	1
A0A3Q1LV18	T-complex protein 1 subunit beta	CCT2	T-complex protein 1 subunit beta OS=Bos taurus OX=9913 GN=CCT2 PE=1 SV=1 - [A0A3Q1LV18_BOVIN]	10.48	3	3	5	525	56.5267	6.63916	1.43752	1		1.12668	3	3.66682	1.17137	1		0.966349	1		0.927843	3	6.00148	0.695691	1		1.13665	1		0.950315	3	30.4561	1.88133	1
Q5E9J1	Heterogeneous nuclear ribonucleoprotein F	HNRNPF	Heterogeneous nuclear ribonucleoprotein F OS=Bos taurus OX=9913 GN=HNRNPF PE=2 SV=3 - [HNRPF_BOVIN]	10.39	3	3	5	414	45.6599	5.49072	1.26497	2	5.62948	0.929703	3	19.8051				1.20533	2	18.5254	0.979244	3	2.82265				0.931764	2	5.69447	0.843427	3	23.865
A7E3S8	Heat shock 70kD protein binding protein	ST13	Heat shock 70kD protein binding protein OS=Bos taurus OX=9913 GN=ST13 PE=2 SV=1 - [A7E3S8_BOVIN]	10.03	3	3	4	369	41.4185	5.31299				0.966641	4	21.6251							1.0632	4	6.09478							1.15796	4	22.2412
Q5EA79	Aldose 1-epimerase	GALM	Aldose 1-epimerase OS=Bos taurus OX=9913 GN=GALM PE=2 SV=1 - [GALM_BOVIN]	9.94	3	3	8	342	37.591	6.32861	0.754368	5	21.3306	1.00114	3	18.2648				1.21688	5	8.94202	0.783143	3	2.23363				1.22896	5	7.11515	1.25605	3	1.5849
G3N0K3	40S ribosomal protein S4		40S ribosomal protein S4 OS=Bos taurus OX=9913 PE=3 SV=1 - [G3N0K3_BOVIN]	9.92	3	3	7	262	29.4599	10.0815	1.18813	4	30.1399	1.30817	3	7.7244				1.21423	4	25.4921	0.962758	3	8.98668				0.998886	4	6.68821	1.18891	3	2.48259
G3N0V2	Keratin 1	KRT1	Keratin 1 OS=Bos taurus OX=9913 GN=KRT1 PE=1 SV=2 - [G3N0V2_BOVIN]	9.74	3	6	22	606	63.1272	8.45557	1.08275	4	14.6941	0.993569	3	2.53188	0.732352	7	6.98898	0.577061	4	16.2719	1.25907	3	11.5385	0.36084	7	9.51641	2.36967	4	5.18792	1.57954	3	0.273034	4.38753	7	7.37238
G3X7R1	Deoxynucleoside triphosphate triphosphohydrolase SAMHD1	SAMHD1	Deoxynucleoside triphosphate triphosphohydrolase SAMHD1 OS=Bos taurus OX=9913 GN=SAMHD1 PE=4 SV=1 - [G3X7R1_BOVIN]	9.57	3	3	5	491	56.6565	6.88818	0.729143	2	26.7279	0.54787	3	12.7758				1.12234	2	0.0827677	1.61207	3	12.6193				0.769243	2	73.5425	0.982482	3	21.3354
A0A452DHY1	Neutrophil cytosol factor 1	NCF1	Neutrophil cytosol factor 1 OS=Bos taurus OX=9913 GN=NCF1 PE=4 SV=1 - [A0A452DHY1_BOVIN]	9.21	3	3	5	391	45.1882	9.26123	1.00251	1		1.23001	4	10.5075				1.17439	1		1.3046	4	15.6051				0.694785	1		0.643819	3	14.8996
M0QVZ6	Keratin, type II cytoskeletal 5	KRT5	Keratin, type II cytoskeletal 5 OS=Bos taurus OX=9913 GN=KRT5 PE=3 SV=2 - [M0QVZ6_BOVIN]	9.09	3	8	31	594	62.5851	8.14795	0.925992	1		0.933291	2	18.3916	0.585589	5	6.18548	0.896146	1		1.44371	2	13.413	0.338748	5	20.53	1.71103	1		0.970606	2	12.3786	4.45524	5	5.58709
E1B8A0	Tartrate-resistant acid phosphatase type 5	ACP5	Tartrate-resistant acid phosphatase type 5 OS=Bos taurus OX=9913 GN=ACP5 PE=2 SV=2 - [E1B8A0_BOVIN]	9.04	3	3	4	343	38.2126	9.42236	0.801519	1		0.55526	3	6.62733				1.01347	1		0.815709	3	17.7314				1.58857	1		1.58044	3	33.9893
Q6QRN7	PP1201 protein	TMBIM1	PP1201 protein OS=Bos taurus OX=9913 GN=TMBIM1 PE=2 SV=1 - [Q6QRN7_BOVIN]	8.77	3	3	6	308	33.9264	8.39697				0.938945	2	5.52077							0.899324	2	24.6267							1.51098	2	4.35594
Q3T0L2	Endoplasmic reticulum resident protein 44	ERP44	Endoplasmic reticulum resident protein 44 OS=Bos taurus OX=9913 GN=ERP44 PE=2 SV=1 - [ERP44_BOVIN]	8.62	3	3	3	406	46.8064	5.31299				1.16348	1		1.31632	2	48.6204				0.836197	1		0.94046	2	2.94223				1.36895	1		0.785291	2	24.0735
A6QPN7	C6H4ORF31 protein (Fragment)	C6H4ORF31	C6H4ORF31 protein (Fragment) OS=Bos taurus OX=9913 GN=C6H4ORF31 PE=2 SV=1 - [A6QPN7_BOVIN]	8.27	3	3	4	423	47.885	9.62744	0.976271	2	13.8478				1.33075	2	29.9931	0.42395	2	1.38095				0.769185	2	44.5676	1.19027	2	8.89608				1.70851	2	51.5613
E1BQ28	Solute carrier family 39 member 8	SLC39A8	Solute carrier family 39 member 8 OS=Bos taurus OX=9913 GN=SLC39A8 PE=4 SV=1 - [E1BQ28_BOVIN]	8.03	3	3	6	461	49.7867	6.22705	0.897605	2	60.8239	1.13029	2	12.6079	0.735084	2	4.39352	1.1454	2	43.0895	0.938754	2	13.6128	1.39758	2	1.64542	0.753945	2	14.0827	1.27453	2	32.7912	0.945048	2	8.18732
D4QGC1	Tyrosine-protein kinase	Lyn	Tyrosine-protein kinase OS=Bos taurus OX=9913 GN=Lyn PE=2 SV=1 - [D4QGC1_BOVIN]	8.01	3	4	7	512	58.6747	7.37158	0.850553	2	1.0023	0.875659	2	4.35537	1.02866	2	24.6832	1.00879	2	24.7082	1.04413	2	6.74308	1.06609	2	9.8559	0.837056	2	0.125489	0.846812	2	17.9256	0.979699	2	9.09141
Q3ZC83	Solute carrier family 29 (Nucleoside transporters), member 1	SLC29A1	Solute carrier family 29 (Nucleoside transporters), member 1 OS=Bos taurus OX=9913 GN=SLC29A1 PE=1 SV=1 - [Q3ZC83_BOVIN]	7.89	3	3	5	456	49.8492	8.30908				1.62539	4	2.8951	1.20672	1					0.655105	4	13.0843	0.740711	1					0.887998	4	5.10782	1.7319	1
P20072	Annexin A7	ANXA7	Annexin A7 OS=Bos taurus OX=9913 GN=ANXA7 PE=1 SV=2 - [ANXA7_BOVIN]	7.78	3	3	4	463	49.9083	6.80029	1.38488	1		1.39529	3	1.12667				0.984866	1		0.859903	3	2.77189				0.610609	1		0.969472	3	9.46835
E1BKH6	EF-hand calcium binding domain 14	EFCAB14	EF-hand calcium binding domain 14 OS=Bos taurus OX=9913 GN=EFCAB14 PE=4 SV=1 - [E1BKH6_BOVIN]	7.69	3	3	4	494	54.9735	6.81494	1.45894	2	18.3012	1.97701	2	1.63051				0.685968	2	9.26797	0.551759	2	4.25547				1.23059	2	50.5852	0.794863	2	0.124463
G3MYZ3	Afamin	AFM	Afamin OS=Bos taurus OX=9913 GN=AFM PE=1 SV=1 - [AFAM_BOVIN]	7.45	3	3	4	604	69.5164	5.84619				1.70504	3	6.60317	2.73402	1					0.73401	3	14.7628	0.57907	1					0.809356	3	25.8296	0.696512	1
G3X7J5	Torsin family 4 member A	TOR4A	Torsin family 4 member A OS=Bos taurus OX=9913 GN=TOR4A PE=4 SV=1 - [G3X7J5_BOVIN]	7.39	3	3	6	406	44.737	9.92041	0.847123	4	14.9884	0.786006	2	31.5793				1.09515	4	5.73085	1.05109	2	21.3155				1.10983	4	1.89042	1.33246	2	11.5503
A6QL77	Prolyl 4-hydroxylase subunit alpha-1	P4HA1	Prolyl 4-hydroxylase subunit alpha-1 OS=Bos taurus OX=9913 GN=P4HA1 PE=2 SV=1 - [A6QL77_BOVIN]	7.3	3	3	4	534	60.8899	5.90967	1.32107	3	1.48881	0.728461	1					0.946558	3	8.07698	1.31268	1					1.63163	3	19.3424	1.27087	1
Q58DL9	Phospholipid transfer protein	PLTP	Phospholipid transfer protein OS=Bos taurus OX=9913 GN=PLTP PE=2 SV=1 - [Q58DL9_BOVIN]	7.06	3	3	6	510	56.3925	6.81494	0.961063	4	22.4507	1.39971	1		0.810618	1		0.859923	4	13.4214	0.690535	1		1.00711	1		1.29601	4	20.2028	0.847903	1		1.57081	1
Q2KJH9	4-trimethylaminobutyraldehyde dehydrogenase	ALDH9A1	4-trimethylaminobutyraldehyde dehydrogenase OS=Bos taurus OX=9913 GN=ALDH9A1 PE=2 SV=1 - [AL9A1_BOVIN]	6.88	3	3	9	494	53.9421	6.07471	0.866302	3	47.1756	0.746711	4	13.4348	0.777741	2	28.7767	1.3031	3	8.83334	1.28412	4	3.88725	1.22022	2	3.31222	1.33719	3	47.4169	1.074	4	12.4352	1.0804	2	39.8571
Q3SZB0	Galactosylgalactosylxylosylprotein 3-beta-glucuronosyltransferase	B3GAT3	Galactosylgalactosylxylosylprotein 3-beta-glucuronosyltransferase OS=Bos taurus OX=9913 GN=B3GAT3 PE=2 SV=1 - [Q3SZB0_BOVIN]	6.87	3	3	3	335	37.0286	8.82178	1.37256	2	9.65421	1.74285	1					0.749767	2	23.4371	0.732894	1					1.11541	2	13.4069	1.00223	1
E1B725	Alpha-galactosidase	GLA	Alpha-galactosidase OS=Bos taurus OX=9913 GN=GLA PE=3 SV=2 - [E1B725_BOVIN]	6.83	3	3	6	439	49.7627	5.90967	1.33907	2	26.2462	1.47437	4	4.87628				0.853749	2	22.3915	0.681604	4	11.5377				1.26274	2	32.3982	1.14596	4	12.3335
F1MR86	Four and a half LIM domains 1	FHL1	Four and a half LIM domains 1 OS=Bos taurus OX=9913 GN=FHL1 PE=1 SV=3 - [F1MR86_BOVIN]	6.78	3	3	4	339	37.9365	9.08545				0.448055	4	15.2252							0.29083	4	41.5533							0.31807	4	19.4853
A0A3Q1M1U2	Serine/threonine-protein phosphatase 2A 65 kDa regulatory subunit A alpha isoform	PPP2R1A	Serine/threonine-protein phosphatase 2A 65 kDa regulatory subunit A alpha isoform OS=Bos taurus OX=9913 GN=PPP2R1A PE=4 SV=1 - [A0A3Q1M1U2_BOVIN]	6.71	3	3	4	581	64.1315	5.21143				1.1153	3	30.4377	1.44316	1					1.18087	3	34.8299	0.764866	1					0.991663	3	1.9224	1.1973	1
G5E531	T-complex protein 1 subunit alpha	TCP1	T-complex protein 1 subunit alpha OS=Bos taurus OX=9913 GN=TCP1 PE=3 SV=1 - [G5E531_BOVIN]	6.65	3	3	4	556	60.1846	6.11279	1.15002	1		1.29179	3	34.901				1.06331	1		1.00227	3	24.8995				1.11602	1		1.03126	3	19.8212
A0A3Q1MEY4	Acid ceramidase	ASAH1	Acid ceramidase OS=Bos taurus OX=9913 GN=ASAH1 PE=3 SV=1 - [A0A3Q1MEY4_BOVIN]	6.65	3	3	4	361	41.0362	7.89893	0.732789	1		1.08855	1		1.04489	2	19.9691	0.984	1		0.750749	1		1.00484	2	5.11178	1.43581	1		1.28911	1		0.979747	2	45.8231
F1MIH2	Septin 7	SEPTIN7	Septin 7 OS=Bos taurus OX=9913 GN=SEPTIN7 PE=3 SV=3 - [F1MIH2_BOVIN]	6.47	3	3	3	417	48.6381	8.63135				0.658674	3	111.101							1.29472	3	20.0201							1.03995	3	49.0613
A0A3Q1MDC7	Uncharacterized protein	LOC790886	Uncharacterized protein OS=Bos taurus OX=9913 GN=LOC790886 PE=4 SV=1 - [A0A3Q1MDC7_BOVIN]	6.33	3	4	10	458	52.4678	6.23975	1.27338	1		1.04145	4	11.7251				0.929577	1		1.21627	4	10.6948				1.16259	1		1.11964	4	3.51136
A0A140T851	Vitamin K-dependent protein C	PROC	Vitamin K-dependent protein C OS=Bos taurus OX=9913 GN=PROC PE=3 SV=2 - [A0A140T851_BOVIN]	6.21	3	3	6	451	50.6756	6.46826	1.37539	2	13.4193	1.49168	3	8.34369	1.43781	1		0.930148	2	15.686	0.829777	3	6.69361	0.849482	1		1.14157	2	30.8636	1.10376	3	6.6238	1.17784	1
A0A3Q1MKL3	alpha-1,2-Mannosidase	MAN1A2	alpha-1,2-Mannosidase OS=Bos taurus OX=9913 GN=MAN1A2 PE=3 SV=1 - [A0A3Q1MKL3_BOVIN]	6.01	3	4	5	599	68.335	8.22119	1.17369	3	17.4925							0.863671	3	1.76085							1.16372	3	11.1096
A1L543	Carboxypeptidase	SCPEP1	Carboxypeptidase OS=Bos taurus OX=9913 GN=SCPEP1 PE=2 SV=1 - [A1L543_BOVIN]	5.97	3	3	7	402	45.8143	5.89697	0.825346	3	18.4748	0.728301	1		0.460787	3	1.72577	1.18378	3	10.3712	1.02991	1		1.16507	3	8.70827	1.27806	3	13.8161	1.52062	1		0.926953	3	2.79012
Q32LF7	UDP-Gal:betaGlcNAc beta 1,4-galactosyltransferase, polypeptide 4	B4GALT4	UDP-Gal:betaGlcNAc beta 1,4-galactosyltransferase, polypeptide 4 OS=Bos taurus OX=9913 GN=B4GALT4 PE=2 SV=1 - [Q32LF7_BOVIN]	5.87	3	3	3	341	39.4356	9.26123	1.64713	3	8.43941							0.670445	3	7.6053							0.841718	3	1.26927
Q0V8R6	Beta-hexosaminidase subunit alpha	HEXA	Beta-hexosaminidase subunit alpha OS=Bos taurus OX=9913 GN=HEXA PE=2 SV=1 - [HEXA_BOVIN]	5.67	3	4	6	529	60.3144	6.03662	1.14874	3	0.238362	1.38943	2	2.21044				0.821424	3	6.5395	0.693168	2	10.2273				0.902741	3	24.3519	1.38108	2	18.0262
A0JN91	Exostoses (Multiple) 2	EXT2	Exostoses (Multiple) 2 OS=Bos taurus OX=9913 GN=EXT2 PE=2 SV=1 - [A0JN91_BOVIN]	5.57	3	3	3	718	81.8628	6.97607	1.34508	3	0.998284							0.880115	3	14.6593							1.3658	3	0.143424
Q58CS3	Dipeptidyl peptidase 3	DPP3	Dipeptidyl peptidase 3 OS=Bos taurus OX=9913 GN=DPP3 PE=2 SV=1 - [Q58CS3_BOVIN]	5.55	3	3	4	721	81.0231	5.2876	0.901443	3	28.5005	1.62647	1					1.17727	3	17.2089	0.544589	1					1.03449	3	31.2805	1.175	1
A0A3Q1LYS8	Ectonucleotide pyrophosphatase/phosphodiesterase family member 2	ENPP2	Ectonucleotide pyrophosphatase/phosphodiesterase family member 2 OS=Bos taurus OX=9913 GN=ENPP2 PE=4 SV=1 - [A0A3Q1LYS8_BOVIN]	5.48	3	3	8	821	94.0768	7.59131	1.37015	3	1.89286	1.55372	2	2.80752	1.34438	3	4.03485	0.699928	3	27.7022	0.598026	2	28.8633	0.725293	3	14.2543	1.25094	3	24.5306	1.05884	2	12.0957	1.03661	3	13.9944
A6QM01	N-acetyl-alpha-glucosaminidase	NAGLU	N-acetyl-alpha-glucosaminidase OS=Bos taurus OX=9913 GN=NAGLU PE=2 SV=1 - [A6QM01_BOVIN]	5.4	3	3	3	667	74.029	6.21436				1.59522	3	9.18324							0.745359	3	1.32166							1.12269	3	2.68251
A0A3Q1MS92	AP-2 complex subunit alpha	AP2A2	AP-2 complex subunit alpha OS=Bos taurus OX=9913 GN=AP2A2 PE=3 SV=1 - [A0A3Q1MS92_BOVIN]	5.33	3	3	3	919	100.432	7.85498				1.31763	2	39.2688	1.0152	1					0.890561	2	59.6911	1.11311	1					0.946644	2	2.35423	0.988338	1
G3X861	Uncharacterized protein		Uncharacterized protein OS=Bos taurus OX=9913 PE=3 SV=2 - [G3X861_BOVIN]	5.32	3	3	4	545	59.1723	5.59229	0.605829	1		0.61952	2	11.388	0.82118	1		1.62606	1		1.54315	2	9.5252	1.21237	1		1.22668	1		1.12868	2	2.9835	1.10619	1
E1BNG2	alpha-1,2-Mannosidase	MAN1A1	alpha-1,2-Mannosidase OS=Bos taurus OX=9913 GN=MAN1A1 PE=3 SV=2 - [E1BNG2_BOVIN]	5.31	3	4	7	659	73.5056	6.88818	1.00659	2	0.855948	0.897648	3	16.8092				1.08612	2	11.0424	0.795685	3	10.1025				1.58261	2	22.9478	1.7806	3	14.1168
F1N085	3'-phosphoadenosine 5'-phosphosulfate synthase 2	PAPSS2	3'-phosphoadenosine 5'-phosphosulfate synthase 2 OS=Bos taurus OX=9913 GN=PAPSS2 PE=3 SV=3 - [F1N085_BOVIN]	5.25	3	3	4	609	68.9301	6.771	1.29846	2	0.625715	1.28636	2	5.4408				0.880396	2	3.97477	0.946919	2	5.71817				1.1762	2	14.3774	1.11845	2	9.17865
E1BIQ8	Membrane palmitoylated protein 5	MPP5	Membrane palmitoylated protein 5 OS=Bos taurus OX=9913 GN=MPP5 PE=3 SV=2 - [E1BIQ8_BOVIN]	4.99	3	3	6	641	73.2558	6.29053	0.956418	2	5.1988	0.899348	2	15.3993	0.943485	2	33.9824	1.06464	2	8.99109	1.00355	2	2.70152	1.15803	2	2.70692	1.20837	2	19.0993	1.46565	2	11.3356	1.279	2	16.5797
Q07537	Polypeptide N-acetylgalactosaminyltransferase 1	GALNT1	Polypeptide N-acetylgalactosaminyltransferase 1 OS=Bos taurus OX=9913 GN=GALNT1 PE=1 SV=1 - [GALT1_BOVIN]	4.83	3	3	4	559	64.1504	7.72314	1.31335	2	14.1654	1.59678	1		1.24737	1		0.729781	2	2.91292	0.846753	1		0.728738	1		1.0416	2	7.62526	0.948938	1		1.65545	1
Q8WN55	Polypyrimidine tract-binding protein 1	PTBP1	Polypyrimidine tract-binding protein 1 OS=Bos taurus OX=9913 GN=PTBP1 PE=2 SV=1 - [PTBP1_BOVIN]	4.71	3	3	6	531	57.0696	9.17334	1.09485	2	99.477	0.526338	3	60.0665	0.625767	1		0.994355	2	35.8749	1.75726	3	24.5971	1.53945	1		1.19823	2	108.189	0.84971	3	4.09641	0.704661	1
F1MQF0	Intercellular adhesion molecule 3	ICAM3	Intercellular adhesion molecule 3 OS=Bos taurus OX=9913 GN=ICAM3 PE=4 SV=1 - [F1MQF0_BOVIN]	4.6	3	3	3	544	59.7136	7.84033	0.704497	1		0.870732	1		1.7263	1		0.609036	1		1.05478	1		0.610976	1		0.72615	1		0.72698	1		1.85677	1
E1BJ18	Calpain 6	CAPN6	Calpain 6 OS=Bos taurus OX=9913 GN=CAPN6 PE=3 SV=1 - [E1BJ18_BOVIN]	4.52	3	3	5	641	74.9318	7.02002	1.3952	4	40.1184	2.45619	1					0.682839	4	45.4001	0.511953	1					0.970935	4	54.0076	0.61911	1
A0A3Q1LXA1	Splicing factor proline and glutamine rich	SFPQ	Splicing factor proline and glutamine rich OS=Bos taurus OX=9913 GN=SFPQ PE=1 SV=1 - [A0A3Q1LXA1_BOVIN]	4.33	3	3	5	669	72.3169	9.23193	0.702623	2	54.4786	0.724693	3	82.7244				1.35942	2	29.3631	1.39816	3	60.4529				1.06401	2	2.945	1.05678	3	20.9401
A6QP57	Protein-glutamine gamma-glutamyltransferase E	TGM3	Protein-glutamine gamma-glutamyltransferase E OS=Bos taurus OX=9913 GN=TGM3 PE=2 SV=1 - [TGM3_BOVIN]	4.2	3	3	4	691	76.7427	6.43018	0.675143	1		0.725708	3	22.9764				1.5026	1		1.43493	3	23.9814				0.92278	1		0.762456	3	16.4841
A3KN04	Dolichyl-diphosphooligosaccharide--protein glycosyltransferase subunit 1	RPN1	Dolichyl-diphosphooligosaccharide--protein glycosyltransferase subunit 1 OS=Bos taurus OX=9913 GN=RPN1 PE=1 SV=1 - [A3KN04_BOVIN]	4.11	3	3	3	609	68.3097	6.37939	0.940413	3	5.67319							1.00023	3	24.3876							0.990914	3	0.680652
A5D7D5	MATN2 protein	MATN2	MATN2 protein OS=Bos taurus OX=9913 GN=MATN2 PE=2 SV=1 - [A5D7D5_BOVIN]	3.86	3	3	5	958	106.754	6.93213	1.17167	2	26.7506	1.8928	3	0.117476				0.681157	2	44.9403	0.472789	3	2.84453				1.30725	2	32.5038	0.965315	3	2.16021
A5D7Q6	PCDHGA2 protein	PCDHGA2	PCDHGA2 protein OS=Bos taurus OX=9913 GN=PCDHGA2 PE=2 SV=1 - [A5D7Q6_BOVIN]	3.63	3	3	3	826	90.4198	4.81787	1.05959	1		0.86008	1		0.723256	1		0.909119	1		0.902042	1		0.877027	1		1.12028	1		1.45103	1		1.63712	1
Q3MHE8	Signal recognition particle receptor subunit alpha	SRPRA	Signal recognition particle receptor subunit alpha OS=Bos taurus OX=9913 GN=SRPRA PE=2 SV=1 - [SRPRA_BOVIN]	3.6	3	3	5	639	69.8522	8.99756	1.10349	2	6.38197	1.0923	3	7.22636				1.06445	2	1.78348	0.861317	3	2.51704				0.989091	2	4.67528	1.20731	3	16.0489
A0A3Q1M3N4	Unconventional myosin-Ic	MYO1C	Unconventional myosin-Ic OS=Bos taurus OX=9913 GN=MYO1C PE=1 SV=1 - [A0A3Q1M3N4_BOVIN]	3.6	3	3	5	1055	121.004	9.34912	0.984249	2	3.37127	0.876658	2	28.9838	1.02729	1		0.841061	2	52.2097	0.90106	2	65.4444	1.3415	1		1.2073	2	11.0213	1.1191	2	30.4589	1.03703	1
A7MB70	Semaphorin-3C	SEMA3C	Semaphorin-3C OS=Bos taurus OX=9913 GN=SEMA3C PE=2 SV=1 - [SEM3C_BOVIN]	3.46	3	3	9	751	85.1825	8.6167	0.786099	5	8.62321	0.986112	4	14.1996				1.22508	5	21.2726	0.758945	4	6.62361				1.25987	5	14.4037	1.43095	4	3.35636
A0A3Q1N0Y8	Calsyntenin 1	CLSTN1	Calsyntenin 1 OS=Bos taurus OX=9913 GN=CLSTN1 PE=4 SV=1 - [A0A3Q1N0Y8_BOVIN]	3.44	3	3	3	958	107.419	4.91943	1.1204	2	6.4167	0.918912	1					0.98996	2	10.5753	1.09055	1					1.48425	2	7.98039	1.03401	1
A0A3Q1M727	Furin	FURIN	Furin OS=Bos taurus OX=9913 GN=FURIN PE=3 SV=1 - [A0A3Q1M727_BOVIN]	3.42	3	3	4	760	83.4731	6.46826	0.980333	3	8.01962	1.21879	1					0.802336	3	8.74922	0.661452	1					0.976072	3	4.3178	1.12502	1
E1BFV0	Karyopherin subunit beta 1	KPNB1	Karyopherin subunit beta 1 OS=Bos taurus OX=9913 GN=KPNB1 PE=1 SV=2 - [E1BFV0_BOVIN]	3.31	3	3	6	876	97.165	4.77979	0.650761	3	29.5273	0.727634	2	27.4828	1.22343	1		1.44667	3	9.13252	1.28207	2	5.7572	1.2743	1		0.83819	3	16.7958	0.892661	2	6.65729	0.712507	1
A0A3Q1LNM6	Adhesion G protein-coupled receptor G6	ADGRG6	Adhesion G protein-coupled receptor G6 OS=Bos taurus OX=9913 GN=ADGRG6 PE=3 SV=1 - [A0A3Q1LNM6_BOVIN]	3.24	3	3	5	1143	127.867	8.26514	2.21854	3	1.15122	2.69662	1		2.44216	1		0.354515	3	51.0904	0.377782	1		0.335352	1		0.624612	3	24.7733	0.587927	1		0.755093	1
E1B7Q3	Laminin subunit gamma 2	LAMC2	Laminin subunit gamma 2 OS=Bos taurus OX=9913 GN=LAMC2 PE=1 SV=3 - [E1B7Q3_BOVIN]	3.14	3	3	4	1178	129.82	6.34131	1.21665	3	39.0451	0.837767	1					1.24832	3	17.9917	1.11745	1					1.7035	3	1.81309	1.58278	1
A6QNS6	NID1 protein	NID1	NID1 protein OS=Bos taurus OX=9913 GN=NID1 PE=2 SV=1 - [A6QNS6_BOVIN]	2.98	3	3	3	1241	135.915	5.5542	1.08346	1		1.29946	2	12.2764				0.823801	1		0.849307	2	30.1669				1.41074	1		0.997953	2	4.74409
Q9TTG6	Beta-mannosidase		Beta-mannosidase OS=Bos taurus OX=9913 PE=2 SV=1 - [Q9TTG6_BOVIN]	2.92	3	3	3	857	98.5242	6.94678	1.27339	3	11.0496							0.750047	3	55.9132							1.10284	3	20.2489
P32592	Integrin beta-2	ITGB2	Integrin beta-2 OS=Bos taurus OX=9913 GN=ITGB2 PE=1 SV=1 - [ITB2_BOVIN]	2.86	3	3	3	769	84.3448	6.40479				0.75438	2	37.7519	1.02123	1					1.50137	2	15.0097	1.38522	1					0.837738	2	5.07046	0.570496	1
Q32PF2	ATP-citrate synthase	ACLY	ATP-citrate synthase OS=Bos taurus OX=9913 GN=ACLY PE=2 SV=1 - [ACLY_BOVIN]	2.84	3	3	3	1091	119.712	7.23975	0.735173	1		1.18446	2	7.63378				1.53955	1		1.13851	2	16.509				0.951682	1		0.861008	2	7.62376
F1MIU3	Transmembrane channel-like protein	TMC5	Transmembrane channel-like protein OS=Bos taurus OX=9913 GN=TMC5 PE=3 SV=3 - [F1MIU3_BOVIN]	2.72	3	3	3	993	113.424	6.96143	0.593123	1		1.09897	2	27.8098				1.24421	1		0.723697	2	0.427127				0.917935	1		1.31808	2	18.0952
F1MX60	Cytoplasmic FMR1-interacting protein	CYFIP2	Cytoplasmic FMR1-interacting protein OS=Bos taurus OX=9913 GN=CYFIP2 PE=3 SV=3 - [F1MX60_BOVIN]	2.71	3	3	3	1253	145.537	7.04932	0.961491	1		1.22774	2	39.035				1.19273	1		1.04586	2	4.82705				0.823405	1		1.07626	2	35.9965
A0A3Q1M6W5	Formin like 1	FMNL1	Formin like 1 OS=Bos taurus OX=9913 GN=FMNL1 PE=4 SV=1 - [A0A3Q1M6W5_BOVIN]	2.25	3	3	3	1110	123.134	5.89697	0.397835	1		0.748385	2	0.478898				1.64495	1		1.47577	2	4.20875				0.960191	1		0.727023	2	32.4182
E1BLR9	Carboxypeptidase D	CPD	Carboxypeptidase D OS=Bos taurus OX=9913 GN=CPD PE=4 SV=3 - [E1BLR9_BOVIN]	1.6	3	3	4	1377	152.489	6.06201	0.95171	1		1.21404	2	1.3326	0.739665	1		0.867106	1		0.82844	2	1.32849	1.11112	1		0.959692	1		1.50997	2	6.50195	1.04451	1
C7DU20	Attractin (Fragment)	ATRN	Attractin (Fragment) OS=Bos taurus OX=9913 GN=ATRN PE=2 SV=1 - [C7DU20_BOVIN]	1.49	3	3	3	1411	156.926	7.41553				1.29491	2	1.8332	1.25104	1					0.931744	2	9.78478	0.968937	1					0.912189	2	2.02377	0.921026	1
A0A3Q1LWG5	Spectrin alpha, non-erythrocytic 1	SPTAN1	Spectrin alpha, non-erythrocytic 1 OS=Bos taurus OX=9913 GN=SPTAN1 PE=1 SV=1 - [A0A3Q1LWG5_BOVIN]	1.36	3	3	3	2429	279.587	5.33838				0.939269	3	3.87217							1.25936	3	10.232							1.22876	3	30.3116
F1MPF3	FAT atypical cadherin 2	FAT2	FAT atypical cadherin 2 OS=Bos taurus OX=9913 GN=FAT2 PE=4 SV=3 - [F1MPF3_BOVIN]	0.67	3	3	4	4347	478.984	5.22412	1.02223	3	0.224995	1.63685	1					0.884779	3	8.06305	0.690181	1					1.04737	3	1.47036	0.956438	1
A0A3Q1LXK9	Plectin	PLEC	Plectin OS=Bos taurus OX=9913 GN=PLEC PE=1 SV=1 - [A0A3Q1LXK9_BOVIN]	0.58	3	3	3	4516	513.383	5.75732	1.04333	1		0.933596	1		1.30798	1		1.25741	1		0.866064	1		1.07979	1		1.1252	1		1.35625	1		1.35415	1
Q9BDG3	Beta lactoglobulin D (Fragment)	bLG D	Beta lactoglobulin D (Fragment) OS=Bos taurus OX=9913 GN=bLG D PE=3 SV=1 - [Q9BDG3_BOVIN]	94.74	2	3	33	57	6.30025	4.64014	1.11224	6	3.57633	1.44223	9	7.80376	1.22154	6	47.0274	0.473769	6	14.3867	0.495947	9	13.2675	0.470476	6	28.0004	1.07979	6	16.7283	0.868753	9	5.82238	1.5567	6	14.5939
Q95M58	Lactoferrin (Fragment)		Lactoferrin (Fragment) OS=Bos taurus OX=9913 PE=4 SV=1 - [Q95M58_BOVIN]	88.18	2	9	208	110	12.0488	8.17725	0.826169	4	6.63365	1.35907	1		1.18003	4	9.78632	0.807374	4	51.6941	0.798405	1		0.850383	4	5.32865	1.10108	4	14.3381	1.55124	1		1.48759	4	13.7874
G3X6N3	Serotransferrin	TF	Serotransferrin OS=Bos taurus OX=9913 GN=TF PE=1 SV=2 - [G3X6N3_BOVIN]	82.24	2	55	994	704	77.6877	7.1665	1.35526	15	13.5363	1.30737	18	17.2844	0.968593	13	23.4961	0.910157	15	20.8352	1.01385	18	21.6855	1.12576	13	25.2344	0.922851	15	13.9501	0.936687	18	6.896	0.604384	13	43.4871
Q29443	Serotransferrin	TF	Serotransferrin OS=Bos taurus OX=9913 GN=TF PE=2 SV=1 - [TRFE_BOVIN]	80.97	2	55	966	704	77.7027	7.07861	1.42006	8	7.70699	1.37955	7	17.8281	1.15529	3	14.7512	0.769343	8	6.19835	0.880909	7	20.7474	0.854677	3	15.475	1.17585	8	43.3669	1.02983	7	13.6933	1.63817	3	104.387
B0JYQ0	ALB protein	ALB	ALB protein OS=Bos taurus OX=9913 GN=ALB PE=2 SV=1 - [B0JYQ0_BOVIN]	78.25	2	61	1755	607	69.2485	6.32861	0.903257	2	41.6799	0.89938	5	7.07546	3.89509	2	6.33811	0.86625	2	67.3029	1.13534	5	12.0635	0.65529	2	41.4654	1.17951	2	18.1824	1.0222	5	35.3653	0.680262	2	48.5718
F2Z4I6	Histone H2A	HIST2H2AB	Histone H2A OS=Bos taurus OX=9913 GN=HIST2H2AB PE=3 SV=2 - [F2Z4I6_BOVIN]	70	2	7	38	130	13.9868	10.8872	0.532867	2	15.1502	0.454253	3	15.7541	0.558596	2	100.676	1.83262	2	2.29442	1.37907	3	0.380226	1.66185	2	23.7514	1.54839	2	10.5334	1.79401	3	4.0468	0.641971	2	12.6237
E1BH22	Histone H2A		Histone H2A OS=Bos taurus OX=9913 PE=3 SV=3 - [E1BH22_BOVIN]	65.38	2	8	78	130	14.1029	10.9019	0.300236	9	21.6344	0.172438	7	56.712	0.393734	6	29.5489	1.98123	9	1.60613	1.65966	7	3.89021	2.03822	6	3.19113	1.62149	9	6.45736	1.81002	7	2.38379	0.337864	6	21.2306
Q95114	Lactadherin	MFGE8	Lactadherin OS=Bos taurus OX=9913 GN=MFGE8 PE=1 SV=2 - [MFGM_BOVIN]	65.34	2	31	407	427	47.38	7.15186	1.29135	9	10.0699	1.64073	9	10.3204	1.43802	2	2.45705	0.717155	9	6.42813	0.540729	9	22.0181	0.422414	2	8.66339	0.793505	9	16.3313	1.01623	9	6.18551	1.57008	2	5.4007
K4JR88	Alpha-2-macroglobulin variant 22	A2M	Alpha-2-macroglobulin variant 22 OS=Bos taurus OX=9913 GN=A2M PE=2 SV=1 - [K4JR88_BOVIN]	58.9	2	28	235	691	77.3454	6.27783	1.67356	2	2.28762	0.862878	3	4.54558	0.495458	3	4.95846	1.06225	2	4.8262	1.64822	3	15.3494	1.41726	3	26.28	0.799626	2	8.92131	0.537156	3	56.6148	0.83047	3	10.2426
Q1RMN8	Immunoglobulin light chain, lambda gene cluster	IGL@	Immunoglobulin light chain, lambda gene cluster OS=Bos taurus OX=9913 GN=IGL@ PE=2 SV=1 - [Q1RMN8_BOVIN]	55.98	2	12	415	234	24.521	7.62061	1.44084	7	60.5945	2.0201	9	26.1333	0.98635	6	164.516	0.601247	7	21.129	0.588217	9	22.7021	0.705433	6	33.5937	0.737027	7	42.9433	0.991532	9	5.67561	1.14234	6	92.621
E1BGN3	Histone H3	HIST2H3D	Histone H3 OS=Bos taurus OX=9913 GN=HIST2H3D PE=3 SV=1 - [E1BGN3_BOVIN]	55.88	2	7	38	136	15.4085	11.2681	0.286768	3	22.2587	0.199845	3	86.1412	0.776869	4	43.4863	1.99052	3	4.925	1.49444	3	6.16674	1.46831	4	13.9751	1.23521	3	5.06118	1.93212	3	7.65877	0.845321	4	17.8265
A5PK72	Uncharacterized protein		Uncharacterized protein OS=Bos taurus OX=9913 PE=2 SV=1 - [A5PK72_BOVIN]	53.39	2	12	402	236	24.7901	7.98682	1.14648	3	7.07301	1.76728	4	16.3325	1.88243	2	8.50313	0.582581	3	38.5627	0.613183	4	14.5541	0.56666	2	0.265211	0.809514	3	7.38597	0.883712	4	24.5697	0.954554	2	8.981
P02253	Histone H1.2	HIST1H1C	Histone H1.2 OS=Bos taurus OX=9913 GN=HIST1H1C PE=1 SV=2 - [H12_BOVIN]	50.7	2	15	104	213	21.3427	11.0044	0.216267	2	32.8477	0.42891	3	88.4848	1.02291	6	48.7627	1.82126	2	7.17902	1.12963	3	6.32324	1.50501	6	22.7509	1.02282	2	24.9852	1.80513	3	6.01456	0.636708	6	42.9782
Q5KR49	Tropomyosin alpha-1 chain	TPM1	Tropomyosin alpha-1 chain OS=Bos taurus OX=9913 GN=TPM1 PE=2 SV=1 - [TPM1_BOVIN]	50	2	18	44	284	32.6747	4.7417				0.539374	2	44.3042							0.310477	2	14.1508							0.548188	2	66.7983
F1MZ96	Uncharacterized protein		Uncharacterized protein OS=Bos taurus OX=9913 PE=1 SV=3 - [F1MZ96_BOVIN]	50	2	12	153	240	26.6473	6.75635	0.973621	2	2.34202	1.77479	2	32.8429	1.54244	2	21.7852	0.495098	2	17.1597	0.521685	2	50.4664	0.589525	2	31.3528	0.671647	2	18.403	0.809959	2	46.5053	1.1259	2	0.489559
P54228	Cathelicidin-6	CATHL6	Cathelicidin-6 OS=Bos taurus OX=9913 GN=CATHL6 PE=1 SV=1 - [CTHL6_BOVIN]	46.2	2	7	44	158	17.8405	9.29053	0.551061	1		0.489273	2	51.9825				1.90798	1		1.60881	2	12.756				0.842649	1		1.00157	2	5.72091
P01030	Complement C4 (Fragments)	C4	Complement C4 (Fragments) OS=Bos taurus OX=9913 GN=C4 PE=1 SV=2 - [CO4_BOVIN]	43.91	2	31	153	920	101.817	6.58057	0.966087	2	2.67246	1.17785	1		0.709253	2	18.3555	1.11939	2	17.1343	1.06879	1		1.00105	2	20.1522	0.833424	2	16.3571	0.770031	1		1.09376	2	0.496977
P61223	Ras-related protein Rap-1b	RAP1B	Ras-related protein Rap-1b OS=Bos taurus OX=9913 GN=RAP1B PE=2 SV=1 - [RAP1B_BOVIN]	42.39	2	7	25	184	20.8116	5.78271	0.487815	1		0.996609	2	1.61562	0.460777	1		1.24882	1		1.00639	2	0.0422522	1.23437	1		0.583782	1		0.867166	2	3.00941	0.861117	1
Q5W5H8	LAP-like antimicrobial peptide (Fragment)	lap-like	LAP-like antimicrobial peptide (Fragment) OS=Bos taurus OX=9913 GN=lap-like PE=4 SV=1 - [Q5W5H8_BOVIN]	40.91	2	2	12	44	4.89447	10.814	0.519611	4	12.452	0.458302	4	14.6511	0.549695	4	37.0019	1.33514	4	5.07073	1.42766	4	5.20479	1.69797	4	12.5826	2.11255	4	9.65806	1.54297	4	3.65886	0.436022	4	33.4439
A2I7N1	Serpin A3-5	SERPINA3-5	Serpin A3-5 OS=Bos taurus OX=9913 GN=SERPINA3-5 PE=3 SV=1 - [SPA35_BOVIN]	40.63	2	17	196	411	46.3683	6.96143	1.05652	5	22.1418	1.11079	5	9.62382	1.09105	7	25.5043	1.06103	5	33.128	0.921385	5	7.077	0.920797	7	9.56425	0.895743	5	6.4539	1.1997	5	24.7546	0.742895	7	15.485
A0A3Q1LX31	Histatherin	HSTN	Histatherin OS=Bos taurus OX=9913 GN=HSTN PE=4 SV=1 - [A0A3Q1LX31_BOVIN]	39.66	2	2	15	58	7.14991	10.6089	0.98315	3	2.37726	1.10745	9	11.7917	1.11504	3	14.7987	0.798869	3	4.41888	0.783617	9	9.21338	0.799733	3	22.105	1.44023	3	17.3037	1.47742	9	30.5309	1.89257	3	21.1988
F1N2J9	Ras-related protein Rab-8B	RAB8B	Ras-related protein Rab-8B OS=Bos taurus OX=9913 GN=RAB8B PE=4 SV=1 - [F1N2J9_BOVIN]	37.68	2	8	21	207	23.6711	9.0708				1.13398	1		0.951941	1					1.18053	1		1.27611	1					1.0493	1		0.82442	1
F1MGC2	RNAse_Pc domain-containing protein	RNASE2	RNAse_Pc domain-containing protein OS=Bos taurus OX=9913 GN=RNASE2 PE=3 SV=3 - [F1MGC2_BOVIN]	37.5	2	5	26	184	21.0657	10.1987	0.921852	4	11.2258				1.24796	6	14.5922	0.642621	4	20.8609				0.740538	6	34.9331	0.700436	4	38.5412				0.678622	6	34.0758
Q3MHN2	Complement component C9	C9	Complement component C9 OS=Bos taurus OX=9913 GN=C9 PE=2 SV=1 - [CO9_BOVIN]	37.04	2	20	85	548	61.9585	5.89697	1.40451	3	3.80708	1.66823	3	5.06489				0.65247	3	12.4918	0.595789	3	14.333				1.60627	3	18.2172	0.895294	3	17.0247
A0A452DIH7	Tubulin alpha chain	TUBA4A	Tubulin alpha chain OS=Bos taurus OX=9913 GN=TUBA4A PE=3 SV=1 - [A0A452DIH7_BOVIN]	34.91	2	13	37	444	49.4492	5.05908	0.992627	1		0.572547	2	8.53527	1.56298	3	0.0443711	1.63628	1		1.71234	2	9.77699	0.560713	3	40.1013	0.96701	1		0.921894	2	50.6088	1.76716	3	19.2044
Q28024	Guanine nucleotide-binding protein G(I)/G(S)/G(O) subunit gamma-12	GNG12	Guanine nucleotide-binding protein G(I)/G(S)/G(O) subunit gamma-12 OS=Bos taurus OX=9913 GN=GNG12 PE=1 SV=2 - [GBG12_BOVIN]	34.72	2	2	3	72	8.05206	8.96826	0.759532	1		0.926766	2	27.5608				1.12666	1		1.04035	2	10.7469				1.41259	1		1.2302	2	21.5901
G3MXG6	Ig-like domain-containing protein		Ig-like domain-containing protein OS=Bos taurus OX=9913 PE=4 SV=2 - [G3MXG6_BOVIN]	34.29	2	2	4	140	14.6883	8.32373							2.01087	4	27.7396							0.400557	4	73.1193							0.42479	4	35.5488
A0A3Q1N0B0	Histone H2A	H2AFV	Histone H2A OS=Bos taurus OX=9913 GN=H2AFV PE=3 SV=1 - [A0A3Q1N0B0_BOVIN]	33.61	2	4	37	119	12.7112	10.6821	0.420348	1		0.987215	1		0.552521	4	15.9344	1.8765	1		1.20363	1		1.37871	4	4.9714	1.5856	1		1.36705	1		0.874864	4	40.0981
Q2KJD0	Tubulin beta-5 chain	TUBB5	Tubulin beta-5 chain OS=Bos taurus OX=9913 GN=TUBB5 PE=2 SV=1 - [TBB5_BOVIN]	32.21	2	12	27	444	49.639	4.89404	0.920617	2	21.1926	0.988098	3	12.6744	0.970688	1		1.25675	2	0.223994	1.03735	3	40.0419	1.46185	1		1.05507	2	5.58249	0.975012	3	5.68032	0.74113	1
P61823	Ribonuclease pancreatic	RNASE1	Ribonuclease pancreatic OS=Bos taurus OX=9913 GN=RNASE1 PE=1 SV=1 - [RNAS1_BOVIN]	32	2	3	17	150	16.4501	8.6167	1.01017	2	12.2598	1.39177	6	24.3945	0.305513	1		0.804534	2	23.6489	0.73219	6	23.3895	0.631416	1		1.47866	2	20.5602	0.849077	6	1.40403	1.43423	1
Q56JX6	40S ribosomal protein S28	RPS28	40S ribosomal protein S28 OS=Bos taurus OX=9913 GN=RPS28 PE=3 SV=1 - [RS28_BOVIN]	30.43	2	2	7	69	7.8362	10.6968	0.951707	4	15.1355	0.967212	2	4.50815	0.998723	1		1.38287	4	16.7281	1.3369	2	0.160053	1.06396	1		1.13913	4	11.569	0.812748	2	12.6853	1.48141	1
Q1JPH2	Ras related v-ral simian leukemia viral oncogene homolog A (Fragment)	RALA	Ras related v-ral simian leukemia viral oncogene homolog A (Fragment) OS=Bos taurus OX=9913 GN=RALA PE=2 SV=1 - [Q1JPH2_BOVIN]	30.05	2	5	6	183	20.7583	4.91943				1.01037	2	1.78444	1.40626	1					0.905221	2	13.9168	0.693839	1					1.30652	2	23.1274	1.59463	1
Q71SP7	Fatty acid synthase	FASN	Fatty acid synthase OS=Bos taurus OX=9913 GN=FASN PE=2 SV=1 - [FAS_BOVIN]	29.88	2	57	160	2513	274.38	6.69775	0.99554	1		1.17891	2	1.4039				1.08673	1		0.886195	2	0.97724				1.36775	1		1.1362	2	8.69055
A5D977	RALB protein	RALB	RALB protein OS=Bos taurus OX=9913 GN=RALB PE=2 SV=1 - [A5D977_BOVIN]	29.61	2	5	7	206	23.424	6.62451	1.14674	2	54.7239	0.939934	2	20.92				0.96449	2	13.095	1.12613	2	12.0983				1.44258	2	85.7293	1.15359	2	6.914
F1MX50	Cellular repressor of E1A stimulated genes 1	CREG1	Cellular repressor of E1A stimulated genes 1 OS=Bos taurus OX=9913 GN=CREG1 PE=1 SV=1 - [F1MX50_BOVIN]	29.41	2	5	49	221	23.9432	7.34229	0.805807	11	35.6369	0.868795	9	33.5642	0.601666	6	21.5293	0.996232	11	4.94031	0.541342	9	9.87613	0.654415	6	25.5912	0.855791	11	22.7542	1.65843	9	16.4779	1.14199	6	4.57115
Q762I5	Resistin	RETN	Resistin OS=Bos taurus OX=9913 GN=RETN PE=3 SV=1 - [RETN_BOVIN]	29.36	2	2	21	109	11.4616	7.73779	0.817202	5	26.9444	1.04827	8	43.9666	0.711977	8	44.0164	1.04775	5	35.6322	1.24324	8	13.1883	1.10319	8	43.9904	0.762547	5	11.1974	0.8694	8	26.5494	0.879632	8	92.4157
P10462	Protein S100-A2	S100A2	Protein S100-A2 OS=Bos taurus OX=9913 GN=S100A2 PE=1 SV=1 - [S10A2_BOVIN]	25.77	2	2	4	97	10.8863	4.77979	0.700107	1		1.2686	1		1.90476	2	63.4167	1.39707	1		0.909797	1		0.734696	2	66.7708	1.01764	1		1.34379	1		1.46403	2	27.7916
A0A3Q1M5F6	Immunoglobulin superfamily member 5	IGSF5	Immunoglobulin superfamily member 5 OS=Bos taurus OX=9913 GN=IGSF5 PE=4 SV=1 - [A0A3Q1M5F6_BOVIN]	25.45	2	3	8	224	24.088	7.85498	0.879715	2	2.85518	1.05714	4	4.31469	1.34648	1		1.00102	2	23.5494	0.734528	4	26.3865	0.805335	1		0.721636	2	76.3497	0.919464	4	7.04113	0.995133	1
P18203	Peptidyl-prolyl cis-trans isomerase FKBP1A	FKBP1A	Peptidyl-prolyl cis-trans isomerase FKBP1A OS=Bos taurus OX=9913 GN=FKBP1A PE=1 SV=2 - [FKB1A_BOVIN]	25	2	2	7	108	11.9021	8.14795	1.02302	4	14.7938	1.33003	3	15.1276				0.574518	4	42.114	0.82612	3	1.90886				0.763658	4	30.1441	0.82622	3	26.6435
Q3ZC71	Dolichol-phosphate mannosyltransferase subunit 3	DPM3	Dolichol-phosphate mannosyltransferase subunit 3 OS=Bos taurus OX=9913 GN=DPM3 PE=3 SV=1 - [DPM3_BOVIN]	23.91	2	2	5	92	10.1352	7.07861	1.36929	1		1.4968	4	7.94306				0.72232	1		0.682432	4	7.53695				0.910854	1		1.18809	4	15.227
Q9BDR7	High affinity immunoglobulin epsilon receptor subunit gamma	FCER1G	High affinity immunoglobulin epsilon receptor subunit gamma OS=Bos taurus OX=9913 GN=FCER1G PE=3 SV=1 - [FCERG_BOVIN]	23.53	2	2	3	85	9.45719	7.12256				0.875977	3	28.5024							1.33971	3	8.09839							0.813482	3	7.8649
P07507	Matrix Gla protein	MGP	Matrix Gla protein OS=Bos taurus OX=9913 GN=MGP PE=1 SV=1 - [MGP_BOVIN]	23.3	2	2	2	103	12.2092	9.14404				1.36882	1		1.35197	1					0.877821	1		1.15531	1					1.1544	1		0.76782	1
F1MJK3	Uncharacterized protein	LOC506828	Uncharacterized protein OS=Bos taurus OX=9913 GN=LOC506828 PE=4 SV=3 - [F1MJK3_BOVIN]	22.98	2	31	89	1462	162.839	7.37158	1.20147	3	20.9269	0.996912	2	0.210123	1.28695	2	13.1547	0.709631	3	7.86606	1.22549	2	8.94884	1.1105	2	13.056	0.827765	3	15.2268	0.83589	2	25.5004	0.712426	2	49.6208
A6QPK0	SCGB2A2 protein	SCGB2A2	SCGB2A2 protein OS=Bos taurus OX=9913 GN=SCGB2A2 PE=2 SV=1 - [A6QPK0_BOVIN]	22.83	2	2	10	92	10.4202	5.10986	0.784878	3	5.07159	0.855677	4	10.4712	1.02926	3	8.15893	0.968415	3	10.0532	0.310695	4	14.462	0.927582	3	0.879078	0.429393	3	15.379	0.677234	4	2.96938	0.834003	3	13.1021
G3N148	Ig-like domain-containing protein		Ig-like domain-containing protein OS=Bos taurus OX=9913 PE=4 SV=2 - [G3N148_BOVIN]	22.76	2	2	8	123	13.1568	9.24658	1.09222	5	28.2872	1.7824	1		1.88916	2	17.1437	0.49898	5	27.5733	0.526939	1		0.463652	2	1.91718	1.03515	5	36.0555	0.768773	1		0.761852	2	18.8744
Q76I81	40S ribosomal protein S12	RPS12	40S ribosomal protein S12 OS=Bos taurus OX=9913 GN=RPS12 PE=2 SV=1 - [RS12_BOVIN]	22.73	2	2	2	132	14.5055	7.21045	1.2856	1		0.840897	1					0.930955	1		1.31694	1					1.82425	1		0.825916	1
A0A3Q1M1Z4	Ig-like domain-containing protein		Ig-like domain-containing protein OS=Bos taurus OX=9913 PE=4 SV=1 - [A0A3Q1M1Z4_BOVIN]	22.66	2	2	28	128	13.7099	9.01221	1.4548	7	10.9773	2.33619	11	21.6274	1.50582	10	55.5976	0.527123	7	32.9516	0.586395	11	53.8776	0.670769	10	46.7271	0.577517	7	12.2354	0.842594	11	23.7198	0.880294	10	10.6451
G3MZR4	Histone H2B		Histone H2B OS=Bos taurus OX=9913 PE=3 SV=1 - [G3MZR4_BOVIN]	22.22	2	4	28	126	13.9365	10.0376	0.794367	1		0.55017	2	14.3492	0.355236	1		1.6544	1		1.27323	2	4.95644	1.97581	1		1.35489	1		1.65738	2	0.716903	0.314261	1
A7E3V7	Guanine nucleotide-binding protein, beta-1 subunit (Fragment)	GNB1	Guanine nucleotide-binding protein, beta-1 subunit (Fragment) OS=Bos taurus OX=9913 GN=GNB1 PE=2 SV=1 - [A7E3V7_BOVIN]	21.96	2	7	35	337	37.0059	6.17627	1.15654	3	13.1795							0.975831	3	0.509846							1.03449	3	0.811663
P68509	14-3-3 protein eta	YWHAH	14-3-3 protein eta OS=Bos taurus OX=9913 GN=YWHAH PE=1 SV=2 - [1433F_BOVIN]	21.14	2	6	26	246	28.194	4.89404	1.09765	1					0.67941	1		1.10324	1					1.41019	1		1.10763	1					0.881172	1
A0A3Q1LZ90	Ig-like domain-containing protein		Ig-like domain-containing protein OS=Bos taurus OX=9913 PE=4 SV=1 - [A0A3Q1LZ90_BOVIN]	21.09	2	2	3	128	13.8401	9.12939	1.51846	3	9.9319							0.33877	3	45.0864							0.672198	3	47.4228
G3N131	Histone H1.1	HIST1H1A	Histone H1.1 OS=Bos taurus OX=9913 GN=HIST1H1A PE=1 SV=1 - [H11_BOVIN]	20.64	2	6	49	218	22.0871	10.9312	0.542153	1		0.406545	1		0.404056	1		1.5679	1		1.28178	1		1.82756	1		1.51976	1		2.06243	1		0.81552	1
A1XED1	RPL7 (Fragment)		RPL7 (Fragment) OS=Bos taurus OX=9913 PE=2 SV=1 - [A1XED1_BOVIN]	20.63	2	2	3	126	14.5778	10.0376				1.20332	2	35.7205	1.2439	1					0.974387	2	31.2389	1.04262	1					0.951302	2	11.444	1.12374	1
Q3T0Y8	Vesicle-associated membrane protein 8	VAMP8	Vesicle-associated membrane protein 8 OS=Bos taurus OX=9913 GN=VAMP8 PE=3 SV=1 - [VAMP8_BOVIN]	20	2	2	3	100	11.35	8.19189	0.941572	3	5.2305							1.12409	3	10.1359							1.42871	3	14.6982
A0A1B3B5V8	Alpha crystallin B (Fragment)	CRYAB	Alpha crystallin B (Fragment) OS=Bos taurus OX=9913 GN=CRYAB PE=3 SV=1 - [A0A1B3B5V8_BOVIN]	20	2	2	2	100	11.526	6.37939				0.927559	2	47.1003							0.59099	2	15.7035							0.921984	2	7.59243
A0A3Q1LJT1	Ig-like domain-containing protein		Ig-like domain-containing protein OS=Bos taurus OX=9913 PE=4 SV=1 - [A0A3Q1LJT1_BOVIN]	19.23	2	3	42	234	25.0398	4.90674	1.59559	4	33.2801	2.17266	2	20.4419	1.66521	3	13.4307	0.594008	4	32.0127	0.501444	2	34.0726	0.902378	3	7.07928	0.766749	4	14.689	0.703402	2	30.4959	0.986018	3	12.2587
E1B773	Glutaredoxin domain-containing protein		Glutaredoxin domain-containing protein OS=Bos taurus OX=9913 PE=4 SV=2 - [E1B773_BOVIN]	18.87	2	2	3	106	11.7582	8.49951				0.676304	2	9.18438	1.2015	1					1.32813	2	11.4219	1.00098	1					0.842884	2	6.12945	0.833534	1
Q0P5I9	C-X-C motif chemokine ligand 12	CXCL12	C-X-C motif chemokine ligand 12 OS=Bos taurus OX=9913 GN=CXCL12 PE=2 SV=1 - [Q0P5I9_BOVIN]	17.98	2	2	13	89	10.1055	9.43701	2.80843	5	4.03969	2.73832	3	17.2375	4.29653	5	22.1824	0.312671	5	42.1716	0.424676	3	18.056	0.362823	5	156.034	0.520338	5	25.6845	0.826687	3	27.2265	0.595408	5	13.5949
Q08DI5	Ras-related protein Rap-2c	RAP2C	Ras-related protein Rap-2c OS=Bos taurus OX=9913 GN=RAP2C PE=2 SV=1 - [RAP2C_BOVIN]	16.94	2	3	6	183	20.7314	4.94482	1.08293	2	1.00059	1.04181	3	17.2717				0.917273	2	6.37809	1.02368	3	25.693				1.22179	2	11.9823	1.14624	3	5.24457
A0A3Q1N943	Uncharacterized protein		Uncharacterized protein OS=Bos taurus OX=9913 PE=3 SV=1 - [A0A3Q1N943_BOVIN]	16.92	2	2	2	130	14.6299	9.86182	0.82422	1					1.31152	1		1.34741	1					0.823199	1		0.997091	1					0.973043	1
G3X6U5	SH3 domain-binding glutamic acid-rich-like protein	SH3BGRL	SH3 domain-binding glutamic acid-rich-like protein OS=Bos taurus OX=9913 GN=SH3BGRL PE=3 SV=1 - [G3X6U5_BOVIN]	16.83	2	2	3	101	11.4176	5.04639	1.38296	1		0.504864	1		0.717012	1		1.41134	1		1.58349	1		1.25415	1		1.21927	1		0.878901	1		0.843157	1
A0A3Q1LSL4	Uncharacterized protein	TPD52	Uncharacterized protein OS=Bos taurus OX=9913 GN=TPD52 PE=4 SV=1 - [A0A3Q1LSL4_BOVIN]	16.11	2	2	4	180	19.379	5.32568	0.633273	1		0.659534	2	5.38624	0.746121	1		1.47103	1		1.50654	2	7.01827	1.48017	1		1.2468	1		0.955764	2	9.59199	0.660344	1
F1N2G0	Myosin heavy chain 6	MYH6	Myosin heavy chain 6 OS=Bos taurus OX=9913 GN=MYH6 PE=3 SV=3 - [F1N2G0_BOVIN]	16.1	2	26	37	1938	223.486	5.66846				0.85569	2	67.8647							0.581463	2	18.0808							0.790033	2	25.2544
A0A3Q1MBE1	BPTI/Kunitz inhibitor domain-containing protein	LOC404103	BPTI/Kunitz inhibitor domain-containing protein OS=Bos taurus OX=9913 GN=LOC404103 PE=4 SV=1 - [A0A3Q1MBE1_BOVIN]	16	2	2	3	100	10.8173	8.66064	0.682276	2	33.6705	0.398778	1					1.746	2	18.9134	1.74966	1					0.716125	2	13.447	1.02915	1
A0A3Q1MCJ7	Uncharacterized protein	RPS14	Uncharacterized protein OS=Bos taurus OX=9913 GN=RPS14 PE=1 SV=1 - [A0A3Q1MCJ7_BOVIN]	15.89	2	2	3	151	16.2625	10.0522	1.09577	1		0.972757	2	2.20012				1.1645	1		1.17415	2	15.2388				0.832846	1		1.08713	2	24.6024
Q0R343	Protein O-fucosyltransferase 2a	pofut2	Protein O-fucosyltransferase 2a OS=Bos taurus OX=9913 GN=pofut2 PE=2 SV=1 - [Q0R343_BOVIN]	15.62	2	7	12	429	49.6682	6.30322	1.12468	1					0.782379	1		0.763347	1					0.294593	1		1.48007	1					0.898171	1
P02313	Non-histone chromosomal protein HMG-17	HMGN2	Non-histone chromosomal protein HMG-17 OS=Bos taurus OX=9913 GN=HMGN2 PE=1 SV=2 - [HMGN2_BOVIN]	15.56	2	2	7	90	9.37399	9.87646	0.317895	3	3.66923	0.262845	2	127.333	0.447118	2	17.4199	2.01946	3	7.09754	1.96835	2	16.5494	1.88968	2	3.21266	0.752851	3	1.55154	0.559042	2	17.1186	0.407686	2	16.7932
Q3ZBG1	RAB14 protein	RAB14	RAB14 protein OS=Bos taurus OX=9913 GN=RAB14 PE=1 SV=2 - [Q3ZBG1_BOVIN]	15.35	2	3	9	215	23.8819	6.21436	0.794683	3	1.30124	0.732724	2	0.309684	0.736454	1		1.29819	3	0.24255	1.20147	2	18.879	1.05056	1		1.12409	3	16.5375	0.961092	2	13.3308	1.79263	1
F1MTK7	Protein FAM107B	FAM107B	Protein FAM107B OS=Bos taurus OX=9913 GN=FAM107B PE=4 SV=2 - [F1MTK7_BOVIN]	15.27	2	2	2	131	15.5502	8.29443				1.25777	2	10.5851							1.22453	2	4.57057							1.02819	2	10.3483
A5D987	Ubiquitin-conjugating enzyme E2N-like	UBE2N	Ubiquitin-conjugating enzyme E2N-like OS=Bos taurus OX=9913 GN=UBE2N PE=2 SV=1 - [A5D987_BOVIN]	15.13	2	2	3	152	17.0739	5.98584				0.539118	2	116.639	0.918894	1					1.11224	2	12.6718	1.01688	1					1.5415	2	99.8958	1.62713	1
Q28038	Melanoma-derived growth regulatory protein	MIA	Melanoma-derived growth regulatory protein OS=Bos taurus OX=9913 GN=MIA PE=2 SV=1 - [MIA_BOVIN]	14.62	2	2	3	130	14.3442	7.78174	1.25301	2	7.29086	1.56566	1					0.422948	2	27.2415	0.707415	1					0.937451	2	15.6325	1.25576	1
Q862M9	Similar to ribosomal protein S2 (Fragment)		Similar to ribosomal protein S2 (Fragment) OS=Bos taurus OX=9913 PE=2 SV=1 - [Q862M9_BOVIN]	14.58	2	2	4	144	15.9779	9.92041	1.10645	2	18.6097	0.851792	2	38.7399				1.2527	2	0.189308	1.16459	2	6.73135				1.13149	2	8.62719	1.31764	2	39.0313
A0A3Q1MK32	Ubiquitin-conjugating enzyme E2 L3	UBE2L3	Ubiquitin-conjugating enzyme E2 L3 OS=Bos taurus OX=9913 GN=UBE2L3 PE=1 SV=1 - [A0A3Q1MK32_BOVIN]	14.29	2	3	3	154	17.8733	8.51416				0.65373	2	29.5931							1.25378	2	18.1052							0.83914	2	29.5408
Q8MKH7	Troponin T fast skeletal muscle type	Tnnt3	Troponin T fast skeletal muscle type OS=Bos taurus OX=9913 GN=Tnnt3 PE=2 SV=1 - [Q8MKH7_BOVIN]	13.6	2	3	4	250	29.8005	8.104				0.812256	3	84.6316							0.523898	3	30.0903							0.524085	3	9.26629
P61085	Ubiquitin-conjugating enzyme E2 K	UBE2K	Ubiquitin-conjugating enzyme E2 K OS=Bos taurus OX=9913 GN=UBE2K PE=1 SV=3 - [UBE2K_BOVIN]	13.5	2	2	3	200	22.3926	5.43994	0.921509	1		0.946786	2	56.0008				1.22454	1		1.15014	2	22.4228				1.19131	1		1.19782	2	19.3011
Q3T199	40S ribosomal protein S23	RPS23	40S ribosomal protein S23 OS=Bos taurus OX=9913 GN=RPS23 PE=2 SV=1 - [RS23_BOVIN]	13.29	2	2	5	143	15.7977	10.4917	1.08632	1		0.964137	3	20.595	1.31217	1		1.08965	1		1.18768	3	6.32153	1.37928	1		1.19622	1		0.953364	3	12.7919	0.657754	1
P39873	Brain ribonuclease	BRN	Brain ribonuclease OS=Bos taurus OX=9913 GN=BRN PE=1 SV=3 - [RNBR_BOVIN]	13.17	2	3	11	167	18.4383	9.40771	1.55264	2	38.6586				1.00811	1		0.973077	2	22.9015				0.810019	1		1.3041	2	22.7001				1.8003	1
A6QQ20	TGOLN2 protein (Fragment)	TGOLN2	TGOLN2 protein (Fragment) OS=Bos taurus OX=9913 GN=TGOLN2 PE=2 SV=1 - [A6QQ20_BOVIN]	12.9	2	2	2	310	33.4239	7.1958	1.47793	2	4.28624							0.723505	2	4.17925							1.03548	2	43.7661
Q9GJT9	Hypoxanthine phosphoribosyltransferase (Fragment)	HPRT	Hypoxanthine phosphoribosyltransferase (Fragment) OS=Bos taurus OX=9913 GN=HPRT PE=2 SV=1 - [Q9GJT9_BOVIN]	12.9	2	2	4	186	20.9799	8.22119	0.943756	1		0.726242	2	19.615	0.833735	1		1.383	1		1.45892	2	10.3613	1.31176	1		1.04099	1		0.832862	2	14.3683	0.868943	1
Q3SYZ7	RPL34 protein (Fragment)	RPL34	RPL34 protein (Fragment) OS=Bos taurus OX=9913 GN=RPL34 PE=2 SV=1 - [Q3SYZ7_BOVIN]	12.39	2	2	2	113	12.7702	11.3706	1.168	1		0.511687	1					1.03581	1		1.68606	1					0.751016	1		1.10669	1
A0A3Q1LVJ5	Ig-like domain-containing protein		Ig-like domain-containing protein OS=Bos taurus OX=9913 PE=4 SV=1 - [A0A3Q1LVJ5_BOVIN]	12.31	2	2	3	130	13.9038	7.23975				2.68292	1								0.333617	1								0.493889	1
A6QPN6	Gamma-interferon-inducible lysosomal thiol reductase	IFI30	Gamma-interferon-inducible lysosomal thiol reductase OS=Bos taurus OX=9913 GN=IFI30 PE=2 SV=1 - [GILT_BOVIN]	12.3	2	2	2	244	27.472	5.17334	0.956727	1		0.936463	1					0.955824	1		1.20964	1					0.86005	1		0.89273	1
A7E3D5	Proteasome subunit alpha type (Fragment)	PSMA7	Proteasome subunit alpha type (Fragment) OS=Bos taurus OX=9913 GN=PSMA7 PE=2 SV=1 - [A7E3D5_BOVIN]	12.24	2	2	2	237	26.551	8.68994	1.2322	2	26.1549							1.01857	2	5.34964							1.32918	2	54.688
Q2KIW9	UMP-CMP kinase	CMPK1	UMP-CMP kinase OS=Bos taurus OX=9913 GN=CMPK1 PE=2 SV=2 - [KCY_BOVIN]	12.24	2	2	2	196	22.2653	5.8335				0.785257	2	1.02045							1.21054	2	0.24686							1.0907	2	2.55603
E1BE42	Ribosomal_L18e/L15P domain-containing protein		Ribosomal_L18e/L15P domain-containing protein OS=Bos taurus OX=9913 PE=3 SV=1 - [E1BE42_BOVIN]	12.16	2	2	6	148	16.5269	10.9897	1.00168	2	37.9059	0.856817	3	26.4056				1.4255	2	19.3293	1.58205	4	30.6754				0.967707	2	5.05971	0.844577	4	29.8944
G3MX45	Uncharacterized protein		Uncharacterized protein OS=Bos taurus OX=9913 PE=4 SV=1 - [G3MX45_BOVIN]	12.1	2	2	4	124	14.3836	9.94971	0.806923	2	18.8119	0.878524	1		0.670979	1		1.39929	2	15.6268	1.26045	1		1.38709	1		1.09948	2	26.4515	0.830563	1		0.978533	1
A0A3Q1MIY3	Calpain small subunit 1	CAPNS1	Calpain small subunit 1 OS=Bos taurus OX=9913 GN=CAPNS1 PE=1 SV=1 - [A0A3Q1MIY3_BOVIN]	12.05	2	2	3	249	26.473	5.46533				0.916111	3	47.9822							1.31285	3	21.3147							0.706924	3	1.39477
Q5E987	Proteasome subunit alpha type-5	PSMA5	Proteasome subunit alpha type-5 OS=Bos taurus OX=9913 GN=PSMA5 PE=1 SV=1 - [PSA5_BOVIN]	12.03	2	2	5	241	26.3942	4.79248	0.502244	2	4.32308	0.656972	3	24.2665				1.8078	2	3.58382	1.35208	3	8.88615				0.752616	2	27.6459	0.953233	3	4.52684
Q5E983	Elongation factor 1-beta	EEF1B	Elongation factor 1-beta OS=Bos taurus OX=9913 GN=EEF1B PE=2 SV=3 - [EF1B_BOVIN]	12	2	3	6	225	24.7893	4.66553				1.04879	2	20.5733	1.02449	1					1.06685	2	1.9485	1.16726	1					1.09541	2	27.4244	0.682721	1
Q2KIV8	Glutathione S-transferase	GSTM3	Glutathione S-transferase OS=Bos taurus OX=9913 GN=GSTM3 PE=1 SV=1 - [Q2KIV8_BOVIN]	12	2	2	3	225	26.8323	7.23975							0.948405	3	8.98113							0.553507	3	27.8082							1.85726	3	7.52683
A0A3Q1NMC5	40S ribosomal protein S24	RPS24	40S ribosomal protein S24 OS=Bos taurus OX=9913 GN=RPS24 PE=1 SV=1 - [A0A3Q1NMC5_BOVIN]	11.86	2	2	3	118	13.5965	10.77	0.988062	1		0.671748	2	5.57863				1.38216	1		1.281	2	9.33235				1.9525	1		1.52452	2	20.3183
A0A3Q1NBU9	Uncharacterized protein	FCGR2A	Uncharacterized protein OS=Bos taurus OX=9913 GN=FCGR2A PE=1 SV=1 - [A0A3Q1NBU9_BOVIN]	11.81	2	4	7	271	30.6622	8.66064	0.640139	3	8.55623	0.848874	1					0.239656	3	24.8903	0.586443	1					0.52589	3	56.2647	0.592967	1
P08904	Ribonuclease K6	RNASE6	Ribonuclease K6 OS=Bos taurus OX=9913 GN=RNASE6 PE=1 SV=3 - [RNAS6_BOVIN]	11.69	2	2	3	154	17.6488	8.55811	0.907532	1		1.06954	2	4.27132				0.96729	1		0.913916	2	23.0921				1.0011	1		0.967998	2	21.2949
O02741	Ubiquitin-like protein ISG15	ISG15	Ubiquitin-like protein ISG15 OS=Bos taurus OX=9913 GN=ISG15 PE=2 SV=3 - [ISG15_BOVIN]	11.69	2	2	2	154	17.299	7.25439				0.897787	2	22.3969							1.3722	2	16.1472							0.92306	2	1.94326
E1BMG1	MOB kinase activator 1B	MOB1B	MOB kinase activator 1B OS=Bos taurus OX=9913 GN=MOB1B PE=4 SV=2 - [E1BMG1_BOVIN]	11.63	2	2	4	215	24.8555	6.72705	0.755136	1		0.760562	3	13.5568				1.24664	1		1.32363	3	5.42977				1.13581	1		0.926398	3	24.0807
Q5E9E3	Complement C1q subcomponent subunit A	C1QA	Complement C1q subcomponent subunit A OS=Bos taurus OX=9913 GN=C1QA PE=2 SV=1 - [C1QA_BOVIN]	11.48	2	2	7	244	25.7859	8.93896	1.44284	2	0.0693929	1.62718	3	10.1244	1.41919	2	4.30075	0.552166	2	9.02693	0.736712	3	1.26916	0.790427	2	18.6297	0.870321	2	21.6069	0.773259	3	10.6342	1.08126	2	19.3569
Q58DU2	Similar to 60S ribosomal protein L10 (QM protein homolog)	na	Similar to 60S ribosomal protein L10 (QM protein homolog) OS=Bos taurus OX=9913 GN=na PE=2 SV=1 - [Q58DU2_BOVIN]	11.36	2	2	2	176	19.5071	11.1509				0.916457	2	35.8686							1.02691	2	52.7894							0.701335	2	53.2323
A0A3Q1N6W8	Synaptosomal-associated protein	SNAP23	Synaptosomal-associated protein OS=Bos taurus OX=9913 GN=SNAP23 PE=3 SV=1 - [A0A3Q1N6W8_BOVIN]	11.06	2	2	2	199	21.9006	4.86865				1.04939	1		0.874105	1					1.03186	1		0.999064	1					1.14532	1		1.49681	1
P80189	Lysozyme C, non-stomach isozyme	LYS	Lysozyme C, non-stomach isozyme OS=Bos taurus OX=9913 GN=LYS PE=2 SV=4 - [LYSCN_BOVIN]	10.81	2	2	4	148	16.465	7.89893	0.68195	1		0.699963	3	23.2535				1.41463	1		1.32825	3	11.5687				0.855131	1		1.03327	3	21.5539
C4T7Z1	Lymphocyte antigen 96	LY96	Lymphocyte antigen 96 OS=Bos taurus OX=9913 GN=LY96 PE=2 SV=1 - [C4T7Z1_BOVIN]	10.63	2	2	2	160	18.9463	7.91357	1.44225	1		1.09005	1					1.33604	1		0.570494	1					0.966552	1		1.48168	1
Q862S8	Similar to ribosomal protein S18 (Fragment)		Similar to ribosomal protein S18 (Fragment) OS=Bos taurus OX=9913 PE=2 SV=1 - [Q862S8_BOVIN]	10.4	2	2	3	125	14.7482	10.3892	1.39391	1		1.005	1		1.08912	1		1.25098	1		1.10546	1		1.27948	1		1.22623	1		1.58323	1		1.10492	1
P08728	Keratin, type I cytoskeletal 19	KRT19	Keratin, type I cytoskeletal 19 OS=Bos taurus OX=9913 GN=KRT19 PE=2 SV=1 - [K1C19_BOVIN]	10.28	2	5	10	399	43.8581	5.0083				2.00587	3	12.988							0.644501	3	12.7788							1.02386	3	5.28118
F1MNJ9	CTCK domain-containing protein	LOC535280	CTCK domain-containing protein OS=Bos taurus OX=9913 GN=LOC535280 PE=4 SV=2 - [F1MNJ9_BOVIN]	10.23	2	2	2	176	18.7629	5.04639				1.39059	1		1.49577	1					0.744136	1		1.21449	1					1.39972	1		0.769284	1
O62654	Desmin	DES	Desmin OS=Bos taurus OX=9913 GN=DES PE=2 SV=3 - [DESM_BOVIN]	10.21	2	7	28	470	53.4992	5.2749				0.415613	2	102.526							0.355713	2	107.769							0.397405	2	78.6161
Q862R3	Similar to ribosomal protein L18a (Fragment)		Similar to ribosomal protein L18a (Fragment) OS=Bos taurus OX=9913 PE=2 SV=1 - [Q862R3_BOVIN]	10.13	2	2	2	158	18.4105	10.3306	0.882472	1		0.725144	1					1.37626	1		1.47436	1					1.12453	1		0.952309	1
P38408	Guanine nucleotide-binding protein subunit alpha-14	GNA14	Guanine nucleotide-binding protein subunit alpha-14 OS=Bos taurus OX=9913 GN=GNA14 PE=2 SV=1 - [GNA14_BOVIN]	9.86	2	3	5	355	41.4722	6.07471	1.16401	2	11.4883	1.33243	1		1.68891	1		0.754923	2	25.2704	0.744419	1		0.636109	1		0.853514	2	0.640722	1.03275	1		1.14792	1
Q3ZC44	Heterogeneous nuclear ribonucleoprotein A/B	HNRNPAB	Heterogeneous nuclear ribonucleoprotein A/B OS=Bos taurus OX=9913 GN=HNRNPAB PE=1 SV=1 - [Q3ZC44_BOVIN]	9.82	2	2	3	285	30.6341	7.91357	1.13714	1		1.66955	1		1.63758	1		0.905226	1		1.09763	1		0.935543	1		1.28761	1		0.932664	1		1.24991	1
A0A3Q1LTP5	Insulin-like growth factor-binding protein 6	IGFBP6	Insulin-like growth factor-binding protein 6 OS=Bos taurus OX=9913 GN=IGFBP6 PE=4 SV=1 - [A0A3Q1LTP5_BOVIN]	9.7	2	2	3	237	24.9369	8.30908				1.54158	1		1.34706	2	14.2425				0.95664	1		1.11505	2	0.305758				1.23919	1		0.9737	2	13.3439
G3N0J2	WAP four-disulfide core domain protein 18	WFDC18	WAP four-disulfide core domain protein 18 OS=Bos taurus OX=9913 GN=WFDC18 PE=4 SV=2 - [G3N0J2_BOVIN]	9.68	2	2	6	93	9.50275	8.82178				1.35373	1		0.322608	5	95.981				0.711765	1		1.81865	5	9.46333				0.913296	1		0.354977	5	46.6761
F1MEP6	Epithelial cell adhesion molecule	EPCAM	Epithelial cell adhesion molecule OS=Bos taurus OX=9913 GN=EPCAM PE=4 SV=1 - [F1MEP6_BOVIN]	9.55	2	2	4	314	34.8466	6.66846	1.04471	1		1.70018	2	0.75311	1.44185	1		0.557966	1		0.461692	2	0.388458	0.815889	1		1.23112	1		0.929462	2	1.54408	1.28836	1
Q3T0V4	40S ribosomal protein S11	RPS11	40S ribosomal protein S11 OS=Bos taurus OX=9913 GN=RPS11 PE=2 SV=3 - [RS11_BOVIN]	9.49	2	2	3	158	18.419	10.3013	0.891159	2	15.1436				0.935086	1		1.34524	2	26.4374				1.23691	1		0.812041	2	11.3077				0.904189	1
A0A452DJM0	60S ribosomal protein L23a	RPL23A	60S ribosomal protein L23a OS=Bos taurus OX=9913 GN=RPL23A PE=3 SV=1 - [A0A452DJM0_BOVIN]	9.4	2	2	3	149	16.8877	10.4624	0.926683	1		0.859311	1		0.893829	1		1.32632	1		1.05082	1		1.19536	1		1.30332	1		1.43358	1		1.35761	1
A0A3Q1LFR2	Uncharacterized protein	GSTM2	Uncharacterized protein OS=Bos taurus OX=9913 GN=GSTM2 PE=1 SV=1 - [A0A3Q1LFR2_BOVIN]	9.17	2	2	3	218	25.6391	6.93213	0.608289	1		0.671919	1		0.678026	1		1.35039	1		1.02763	1		1.03863	1		1.33423	1		1.83306	1		2.06463	1
Q3T169	40S ribosomal protein S3	RPS3	40S ribosomal protein S3 OS=Bos taurus OX=9913 GN=RPS3 PE=2 SV=1 - [RS3_BOVIN]	9.05	2	2	2	243	26.6714	9.65674	0.930031	1		0.883543	1					1.28289	1		1.21309	1					1.16716	1		1.08144	1
A0A3Q1MNH4	Ethylmalonyl-CoA decarboxylase	ECHDC1	Ethylmalonyl-CoA decarboxylase OS=Bos taurus OX=9913 GN=ECHDC1 PE=1 SV=1 - [A0A3Q1MNH4_BOVIN]	9.03	2	2	2	277	30.5119	8.11865				1.27389	1		1.34711	1					0.707077	1		0.88196	1					1.01744	1		1.1441	1
Q3T147	Spliceosome RNA helicase DDX39B	DDX39B	Spliceosome RNA helicase DDX39B OS=Bos taurus OX=9913 GN=DDX39B PE=2 SV=1 - [DX39B_BOVIN]	8.88	2	4	5	428	48.9329	5.66846				0.748698	2	8.78156							1.45308	2	13.2926							0.780596	2	2.30901
E1BG13	40S ribosomal protein S6	RPS6	40S ribosomal protein S6 OS=Bos taurus OX=9913 GN=RPS6 PE=3 SV=2 - [E1BG13_BOVIN]	8.82	2	2	3	204	23.4653	11.4438	0.809486	1		1.15665	2	82.9207				1.40953	1		0.99587	2	41.9985				1.05382	1		0.989583	2	12.9434
A6H769	40S ribosomal protein S7	RPS7	40S ribosomal protein S7 OS=Bos taurus OX=9913 GN=RPS7 PE=2 SV=1 - [RS7_BOVIN]	8.76	2	2	2	194	22.1133	10.0962	1.12156	1		0.618893	1					1.24002	1		1.07362	1					1.11217	1		1.19303	1
A0A3Q1NJC3	Lipocln_cytosolic_FA-bd_dom domain-containing protein	LOC101908350	Lipocln_cytosolic_FA-bd_dom domain-containing protein OS=Bos taurus OX=9913 GN=LOC101908350 PE=3 SV=1 - [A0A3Q1NJC3_BOVIN]	8.72	2	2	5	172	19.2843	4.61475	1.19617	2	12.5429	0.903937	1		0.503619	2	34.0542	0.76912	2	15.0541	0.854415	1		0.636781	2	15.2693	2.58218	2	27.5937	2.03294	1		3.75766	2	17.1045
A2VDX0	TWF2 protein	TWF2	TWF2 protein OS=Bos taurus OX=9913 GN=TWF2 PE=2 SV=1 - [A2VDX0_BOVIN]	8.6	2	2	3	349	39.5394	6.80029	0.826622	1		0.630679	2	9.18576				1.2142	1		1.51004	2	7.25716				1.47838	1		0.920757	2	15.8894
A0A3Q1MA06	Protein NDRG1	NDRG1	Protein NDRG1 OS=Bos taurus OX=9913 GN=NDRG1 PE=4 SV=1 - [A0A3Q1MA06_BOVIN]	8.43	2	2	9	356	38.6588	5.46533	0.802309	4	58.8322	0.696973	5	45.5495				1.2234	4	33.187	1.05522	5	7.76344				0.823272	4	69.9323	1.017	5	32.2088
Q3T0W4	Protein phosphatase 1 regulatory subunit 7	PPP1R7	Protein phosphatase 1 regulatory subunit 7 OS=Bos taurus OX=9913 GN=PPP1R7 PE=1 SV=1 - [PP1R7_BOVIN]	8.06	2	2	6	360	41.3624	4.95752	1.06255	2	4.93371	1.27004	3	48.9996	0.855159	1		0.948529	2	22.5985	1.06901	3	14.8194	1.15952	1		0.818296	2	9.60441	0.873224	3	14.1722	0.961747	1
A0A3Q1M3A8	Ig-like domain-containing protein		Ig-like domain-containing protein OS=Bos taurus OX=9913 PE=4 SV=1 - [A0A3Q1M3A8_BOVIN]	8.06	2	2	15	186	19.2101	6.29053	1.03729	8	11.3895	1.76061	3	1.56396	2.10211	4	25.9622	0.325717	8	37.7575	0.480938	3	3.79574	0.439552	4	32.235	0.492486	8	83.7254	0.755182	3	3.86763	0.624147	4	68.6599
Q3SZC6	Acidic leucine-rich nuclear phosphoprotein 32 family member B	ANP32B	Acidic leucine-rich nuclear phosphoprotein 32 family member B OS=Bos taurus OX=9913 GN=ANP32B PE=2 SV=1 - [AN32B_BOVIN]	8.05	2	2	3	261	29.8537	4.08154	0.382577	1		0.409327	2	130.588				1.99412	1		1.54892	2	42.6629				0.627901	1		0.832613	2	31.0708
A0A3Q1MDP4	Jumonji domain containing 8	JMJD8	Jumonji domain containing 8 OS=Bos taurus OX=9913 GN=JMJD8 PE=4 SV=1 - [A0A3Q1MDP4_BOVIN]	8.04	2	2	5	224	25.2836	6.80029	1.26086	2	4.09924	1.34634	3	6.2927				0.64206	2	21.3758	0.566637	3	16.7957				0.998943	2	65.4472	1.11489	3	15.7327
Q3T112	Proteasome subunit beta type-8	PSMB8	Proteasome subunit beta type-8 OS=Bos taurus OX=9913 GN=PSMB8 PE=1 SV=2 - [PSB8_BOVIN]	7.97	2	2	3	276	30.2486	7.45947	0.941342	1		0.999553	2	11.9475				1.18935	1		1.22261	2	11.0944				1.0874	1		0.938309	2	4.07218
A0A3Q1MK68	Vacuolar protein sorting-associated protein 4B	VPS4B	Vacuolar protein sorting-associated protein 4B OS=Bos taurus OX=9913 GN=VPS4B PE=3 SV=1 - [A0A3Q1MK68_BOVIN]	7.94	2	4	8	441	48.9304	7.15186	1.06718	2	0.827477							1.033	2	17.6928							1.15553	2	29.603
Q7M2Y2	Tumor-specific transplantation antigen P198 homolog p23 (Fragment)		Tumor-specific transplantation antigen P198 homolog p23 (Fragment) OS=Bos taurus OX=9913 PE=3 SV=1 - [Q7M2Y2_BOVIN]	7.92	2	2	6	202	23.4353	11.019	1.16108	1		0.925079	1		1.1269	4	19.1593	0.807071	1		1.39119	1		1.14334	4	4.2633	0.806062	1		0.990894	1		0.83762	4	17.325
F1MUL0	Leukocyte surface antigen CD47	CD47	Leukocyte surface antigen CD47 OS=Bos taurus OX=9913 GN=CD47 PE=4 SV=3 - [F1MUL0_BOVIN]	7.85	2	2	4	293	32.1954	8.14795	0.874544	2	4.47737	1.38695	2	7.5847				1.08232	2	2.22998	0.723808	2	16.8427				1.14894	2	34.6402	0.983239	2	1.89061
F1MBM5	Torsin	TOR1B	Torsin OS=Bos taurus OX=9913 GN=TOR1B PE=3 SV=3 - [F1MBM5_BOVIN]	7.65	2	2	2	327	37.0174	8.95361				1.52473	1		1.40977	1					0.677416	1		0.899226	1					1.17054	1		0.972211	1
A0A452DJE9	Clathrin light chain	CLTA	Clathrin light chain OS=Bos taurus OX=9913 GN=CLTA PE=1 SV=1 - [A0A452DJE9_BOVIN]	7.56	2	2	3	225	24.6249	4.50049	1.14002	1		1.11422	2	5.04081				1.52234	1		1.33147	2	11.0758				1.10641	1		0.981283	2	3.7712
Q9BGI3	Peroxiredoxin-2	PRDX2	Peroxiredoxin-2 OS=Bos taurus OX=9913 GN=PRDX2 PE=2 SV=1 - [PRDX2_BOVIN]	7.54	2	2	3	199	21.9321	5.60498	1.04374	1		0.931192	2	4.06823				0.960575	1		0.90462	2	20.7021				1.17064	1		1.12062	2	9.8796
A0A3Q1LN44	Eukaryotic translation initiation factor 4H	EIF4H	Eukaryotic translation initiation factor 4H OS=Bos taurus OX=9913 GN=EIF4H PE=4 SV=1 - [A0A3Q1LN44_BOVIN]	7.48	2	2	3	214	23.5388	8.42627				0.625911	3	11.2351							1.57313	3	12.0502							0.693034	3	12.0308
A7E355	SYNCRIP protein (Fragment)	SYNCRIP	SYNCRIP protein (Fragment) OS=Bos taurus OX=9913 GN=SYNCRIP PE=2 SV=1 - [A7E355_BOVIN]	7.46	2	3	5	456	51.0551	6.7124	0.834518	1		0.948302	3	38.1351				1.47784	1		1.18776	3	20.0888				1.01369	1		1.04128	3	9.88066
A0A3Q1N0S5	EGF containing fibulin extracellular matrix protein 1	EFEMP1	EGF containing fibulin extracellular matrix protein 1 OS=Bos taurus OX=9913 GN=EFEMP1 PE=1 SV=1 - [A0A3Q1N0S5_BOVIN]	7.42	2	2	4	418	45.8746	5.36377	0.862482	1		0.960578	2	3.92263	1.73725	1		1.2835	1		0.943337	2	8.52933	0.490056	1		1.7787	1		1.54992	2	5.29155	2.69772	1
Q3ZCJ2	Aldo-keto reductase family 1 member A1	AKR1A1	Aldo-keto reductase family 1 member A1 OS=Bos taurus OX=9913 GN=AKR1A1 PE=2 SV=1 - [AK1A1_BOVIN]	7.38	2	2	4	325	36.594	7.26904	1.1759	1		1.17601	3	11.7236				0.746229	1		1.06585	3	6.65601				1.45627	1		1.23456	3	11.9674
Q5E9E6	60S ribosomal protein L10a	RPL10A	60S ribosomal protein L10a OS=Bos taurus OX=9913 GN=RPL10A PE=2 SV=3 - [RL10A_BOVIN]	7.37	2	2	2	217	24.8155	9.93506				1.57305	2	89.2045							0.900905	2	61.1634							0.823086	2	0.0435839
Q5E968	Cathepsin K	CTSK	Cathepsin K OS=Bos taurus OX=9913 GN=CTSK PE=2 SV=2 - [CATK_BOVIN]	7.29	2	3	3	329	36.9234	8.60205	0.769313	2	0.396876							1.63062	2	1.14306							1.42367	2	9.17114
A0A3Q1M471	Arylsulfatase A	ARSA	Arylsulfatase A OS=Bos taurus OX=9913 GN=ARSA PE=4 SV=1 - [A0A3Q1M471_BOVIN]	7.25	2	2	4	483	51.6653	5.5415	0.940116	1		1.40455	3	6.26595				1.22979	1		0.630376	3	27.906				1.03472	1		1.19581	3	23.3325
A6QPC6	SIRPA protein	SIRPA	SIRPA protein OS=Bos taurus OX=9913 GN=SIRPA PE=2 SV=1 - [A6QPC6_BOVIN]	7.17	2	2	2	251	27.3309	8.74854				1.08264	2	7.49871							1.06826	2	7.16378							1.1595	2	4.78847
A6QPC1	GNAS protein	GNAS	GNAS protein OS=Bos taurus OX=9913 GN=GNAS PE=2 SV=1 - [A6QPC1_BOVIN]	7.05	2	2	2	241	27.4763	5.10986				3.85677	2	3.01247							0.267949	2	13.561							0.389606	2	6.98937
Q3T0I4	THO complex subunit 4	ALYREF	THO complex subunit 4 OS=Bos taurus OX=9913 GN=ALYREF PE=2 SV=1 - [THOC4_BOVIN]	7	2	2	5	257	26.9366	11.1509	1.11541	2	2.14029	1.24805	3	24.6961				1.05355	2	12.8049	0.994514	3	4.54094				0.910778	2	38.0378	0.885076	3	8.07517
A6QNX2	DPP7 protein	DPP7	DPP7 protein OS=Bos taurus OX=9913 GN=DPP7 PE=2 SV=1 - [A6QNX2_BOVIN]	6.97	2	2	3	488	53.6086	5.23682	1.13395	2	19.0971	1.63541	1					0.724267	2	31.3614	0.606672	1					1.14946	2	16.8123	0.856019	1
A1L568	Peptidase D	PEPD	Peptidase D OS=Bos taurus OX=9913 GN=PEPD PE=2 SV=1 - [A1L568_BOVIN]	6.74	2	2	2	386	43.0611	5.74463				1.3366	2	12.3089							0.784463	2	8.80638							1.26073	2	11.2483
A0A3Q1MEH2	Glycoprotein M6B	GPM6B	Glycoprotein M6B OS=Bos taurus OX=9913 GN=GPM6B PE=4 SV=1 - [A0A3Q1MEH2_BOVIN]	6.54	2	2	5	306	33.9987	6.20166	0.84123	2	4.05168	1.16534	3	4.20858				1.06929	2	19.9811	0.752129	3	3.56841				0.824424	2	5.00778	1.34981	3	11.6677
A0A3Q1LSC6	Uncharacterized protein	LOC519737	Uncharacterized protein OS=Bos taurus OX=9913 GN=LOC519737 PE=4 SV=1 - [A0A3Q1LSC6_BOVIN]	6.47	2	2	3	278	31.9273	7.79639	1.20404	1		1.30287	1		1.16054	1		0.91793	1		0.912878	1		1.31556	1		0.880059	1		1.13682	1		0.937678	1
A0A452DJD5	Adaptin ear-binding coat-associated protein 2	NECAP2	Adaptin ear-binding coat-associated protein 2 OS=Bos taurus OX=9913 GN=NECAP2 PE=4 SV=1 - [A0A452DJD5_BOVIN]	6.39	2	2	2	266	28.5634	8.38232				1.06802	1		0.850495	1					1.21434	1		1.18365	1					1.18181	1		0.926582	1
F1MHV5	Microtubule-associated protein RP/EB family member 1	MAPRE1	Microtubule-associated protein RP/EB family member 1 OS=Bos taurus OX=9913 GN=MAPRE1 PE=1 SV=2 - [F1MHV5_BOVIN]	6.34	2	2	3	268	30.1782	5.31299	0.666192	1		0.766352	2	18.6331				1.17358	1		1.11392	2	15.8658				0.814072	1		1.24134	2	35.5274
A0A3Q1MRA9	CapZ-interacting protein	RCSD1	CapZ-interacting protein OS=Bos taurus OX=9913 GN=RCSD1 PE=4 SV=1 - [A0A3Q1MRA9_BOVIN]	6.27	2	2	3	351	37.2662	5.09717	1.67475	1		0.342108	2	485.792				0.982521	1		1.58749	2	54.875				0.898991	1		0.747163	2	65.7393
A0A3Q1MUV3	Cytosolic purine 5'-nucleotidase	NT5C2	Cytosolic purine 5'-nucleotidase OS=Bos taurus OX=9913 GN=NT5C2 PE=4 SV=1 - [A0A3Q1MUV3_BOVIN]	6.25	2	2	3	528	61.0134	5.90967				0.532547	2	51.5996	0.599171	1					1.76575	2	12.1079	1.53494	1					0.646803	2	15.1926	0.763709	1
Q1JPD9	G protein-coupled receptor class C group 5 member B	GPRC5B	G protein-coupled receptor class C group 5 member B OS=Bos taurus OX=9913 GN=GPRC5B PE=2 SV=1 - [Q1JPD9_BOVIN]	6.2	2	2	35	387	43.0454	7.62061	1.19144	13	25.2954	1.38598	9	12.3261	1.09566	13	20.4254	0.679004	13	15.82	0.524591	9	41.9022	0.555434	13	12.3946	0.918375	13	31.8227	0.903906	9	16.2542	1.05843	13	44.076
G3X811	Beta-arrestin-2	ARRB2	Beta-arrestin-2 OS=Bos taurus OX=9913 GN=ARRB2 PE=4 SV=1 - [G3X811_BOVIN]	6.19	2	2	3	420	47.2204	7.88428	0.618662	1		0.779474	2	15.4478				1.33053	1		1.40269	2	23.0844				0.499298	1		0.805882	2	25.1588
Q3ZCH9	Haloacid dehalogenase-like hydrolase domain-containing protein 2	HDHD2	Haloacid dehalogenase-like hydrolase domain-containing protein 2 OS=Bos taurus OX=9913 GN=HDHD2 PE=2 SV=1 - [HDHD2_BOVIN]	6.18	2	2	2	259	28.576	6.65381				0.637846	1		1.17557	1					1.49851	1		1.11724	1					0.911927	1		0.817695	1
A0PCH9	Caspase-1 (Fragment)	Casp1	Caspase-1 (Fragment) OS=Bos taurus OX=9913 GN=Casp1 PE=2 SV=1 - [A0PCH9_BOVIN]	6.17	2	2	2	389	43.5653	6.46826				0.916964	2	26.5932							1.10133	2	17.4268							0.879241	2	0.735417
Q3SZX4	Carbonic anhydrase 3	CA3	Carbonic anhydrase 3 OS=Bos taurus OX=9913 GN=CA3 PE=2 SV=3 - [CAH3_BOVIN]	6.15	2	2	3	260	29.3518	7.84033				0.599748	3	16.6583							0.655723	3	39.6614							0.676489	3	63.0395
Q3T115	Chaperonin containing TCP1, subunit 5 (Epsilon)	CCT5	Chaperonin containing TCP1, subunit 5 (Epsilon) OS=Bos taurus OX=9913 GN=CCT5 PE=2 SV=1 - [Q3T115_BOVIN]	5.98	2	2	5	301	33.1732	5.61768	0.640753	2	15.2321	0.54589	3	21.7197				1.21236	2	27.9713	1.10734	3	11.3275				1.55384	2	96.3303	0.928853	3	21.5076
P79391	Oxidized low-density lipoprotein receptor 1	OLR1	Oxidized low-density lipoprotein receptor 1 OS=Bos taurus OX=9913 GN=OLR1 PE=1 SV=1 - [OLR1_BOVIN]	5.93	2	2	4	270	30.8726	7.10791	0.993263	1		0.411623	3	45.6783				1.22436	1		1.51026	3	0.243242				0.976031	1		0.77024	3	12.6124
Q3T0S6	60S ribosomal protein L8	RPL8	60S ribosomal protein L8 OS=Bos taurus OX=9913 GN=RPL8 PE=2 SV=3 - [RL8_BOVIN]	5.84	2	2	4	257	28.0073	11.0337	0.917373	3	14.8566	1.11493	1					1.30733	3	3.82815	1.31845	1					1.18147	3	14.897	0.988196	1
F1MGK3	Endoplasmic reticulum lectin 1	ERLEC1	Endoplasmic reticulum lectin 1 OS=Bos taurus OX=9913 GN=ERLEC1 PE=4 SV=2 - [F1MGK3_BOVIN]	5.83	2	2	2	429	48.7751	6.25244	1.07713	2	9.4208							0.695731	2	74.4908							1.51714	2	46.5189
A0A3Q1LL25	Serine/threonine-protein phosphatase 2A activator	PTPA	Serine/threonine-protein phosphatase 2A activator OS=Bos taurus OX=9913 GN=PTPA PE=3 SV=1 - [A0A3Q1LL25_BOVIN]	5.57	2	2	2	323	36.8838	6.93213	1.05384	1					1.08182	1		1.03146	1					1.09721	1		1.38259	1					1.57701	1
Q6QRN6	NAD(P)H-hydrate epimerase	NAXE	NAD(P)H-hydrate epimerase OS=Bos taurus OX=9913 GN=NAXE PE=2 SV=1 - [NNRE_BOVIN]	5.21	2	2	3	288	31.3431	7.15186	0.92193	2	40.5201	0.796736	1					1.24162	2	0.952869	1.30415	1					0.953555	2	38.3745	1.02379	1
A0A3Q1M7R2	Matrix metallopeptidase 19	MMP19	Matrix metallopeptidase 19 OS=Bos taurus OX=9913 GN=MMP19 PE=3 SV=1 - [A0A3Q1M7R2_BOVIN]	5.07	2	2	2	454	51.1046	7.85498	0.919686	1					1.11068	1		0.743253	1					0.949074	1		1.4319	1					1.2079	1
F1MZ33	Deoxyribonuclease-2-alpha	DNASE2	Deoxyribonuclease-2-alpha OS=Bos taurus OX=9913 GN=DNASE2 PE=4 SV=2 - [F1MZ33_BOVIN]	4.93	2	2	2	365	40.2409	7.73779	1.01859	1					0.962349	1		1.11724	1					0.832645	1		1.03531	1					1.66854	1
F1N468	PfkB domain-containing protein	ADK	PfkB domain-containing protein OS=Bos taurus OX=9913 GN=ADK PE=1 SV=2 - [F1N468_BOVIN]	4.93	2	2	4	345	38.5075	6.25244				0.916343	2	51.116	1.47	1					1.18806	3	21.1901	0.881117	1					1.17078	3	24.5174	0.785296	1
A0A3Q1LQY1	Ciliary neurotrophic factor receptor	CNTFR	Ciliary neurotrophic factor receptor OS=Bos taurus OX=9913 GN=CNTFR PE=4 SV=1 - [A0A3Q1LQY1_BOVIN]	4.92	2	2	2	386	42.9816	7.10791	0.662109	2	70.719							1.26421	2	8.17491							1.40381	2	23.7823
A0A3Q1MQ68	Dihydropyrimidinase-related protein 2	DPYSL2	Dihydropyrimidinase-related protein 2 OS=Bos taurus OX=9913 GN=DPYSL2 PE=1 SV=1 - [A0A3Q1MQ68_BOVIN]	4.85	2	2	3	536	58.1104	6.15088	0.856429	1					1.3878	2	16.9937	0.871992	1					0.782718	2	28.2675	0.644284	1					1.32311	2	40.5025
Q0VD16	MAP2K1 protein	MAP2K1	MAP2K1 protein OS=Bos taurus OX=9913 GN=MAP2K1 PE=2 SV=2 - [Q0VD16_BOVIN]	4.83	2	2	2	393	43.4113	6.62451				1.24567	1		1.0115	1					1.00496	1		1.17099	1					0.774666	1		1.03673	1
F1MRG6	Uncharacterized protein	LOC536097	Uncharacterized protein OS=Bos taurus OX=9913 GN=LOC536097 PE=4 SV=3 - [F1MRG6_BOVIN]	4.74	2	2	2	380	41.266	8.38232				0.883804	1		1.09841	1					1.12768	1		1.17119	1					1.42987	1		0.667192	1
F1MU79	Peptidylprolyl isomerase	FKBP4	Peptidylprolyl isomerase OS=Bos taurus OX=9913 GN=FKBP4 PE=4 SV=2 - [F1MU79_BOVIN]	4.58	2	2	4	459	51.5271	5.38916	0.841549	2	14.3106	0.589133	1		0.654582	1		1.38879	2	3.41275	1.40565	1		1.5408	1		0.958464	2	6.44032	1.015	1		0.60516	1
Q3SZI2	Lamin A/C	LMNA	Lamin A/C OS=Bos taurus OX=9913 GN=LMNA PE=2 SV=1 - [Q3SZI2_BOVIN]	4.55	2	3	3	572	65.0826	6.99072				0.935891	2	6.27069							1.10403	2	9.4723							1.10385	2	14.0362
E1BF95	Protein phosphatase, Mg2+/Mn2+ dependent 1F	PPM1F	Protein phosphatase, Mg2+/Mn2+ dependent 1F OS=Bos taurus OX=9913 GN=PPM1F PE=3 SV=2 - [E1BF95_BOVIN]	4.45	2	2	2	427	46.7186	5.21143				0.81157	2	41.5916							1.43225	2	23.9759							0.977455	2	41.7468
A0A3Q1MFF3	Carboxypeptidase Q	CPQ	Carboxypeptidase Q OS=Bos taurus OX=9913 GN=CPQ PE=4 SV=1 - [A0A3Q1MFF3_BOVIN]	4.42	2	2	4	452	49.2452	5.74463	1.10583	1		1.69338	2	18.9258	1.49066	1		0.596349	1		0.635997	2	33.6975	0.749076	1		0.603476	1		1.05291	2	16.182	1.3573	1
A0A452DHZ7	Adipocyte plasma membrane-associated protein	APMAP	Adipocyte plasma membrane-associated protein OS=Bos taurus OX=9913 GN=APMAP PE=4 SV=1 - [A0A452DHZ7_BOVIN]	4.37	2	2	4	412	46.0629	6.45557	1.46284	2	0.0234752	1.35743	1		1.1571	1		0.810223	2	17.0065	0.738984	1		0.722171	1		1.20981	2	1.63529	1.48107	1		1.53679	1
Q2HJ26	Phosphoribosylaminoimidazole carboxylase, phosphoribosylaminoimidazole succinocarboxamide synthetase	PAICS	Phosphoribosylaminoimidazole carboxylase, phosphoribosylaminoimidazole succinocarboxamide synthetase OS=Bos taurus OX=9913 GN=PAICS PE=2 SV=1 - [Q2HJ26_BOVIN]	4.24	2	2	2	425	47.0923	7.50342	0.878513	1		1.08821	1					0.934066	1		1.06715	1					1.36473	1		0.887212	1
A0A3Q1MFD0	Major vault protein	MVP	Major vault protein OS=Bos taurus OX=9913 GN=MVP PE=4 SV=1 - [A0A3Q1MFD0_BOVIN]	4.16	2	2	2	865	96.0393	5.63037				0.780636	2	8.60461							1.16919	2	10.724							0.988331	2	8.43595
E1B9D0	Hexosyltransferase	CHPF2	Hexosyltransferase OS=Bos taurus OX=9913 GN=CHPF2 PE=3 SV=2 - [E1B9D0_BOVIN]	4.13	2	2	2	775	85.9573	7.85498				1.2456	2	9.19466							0.955803	2	33.4163							1.14778	2	14.9578
P39872	60S ribosomal protein L3	RPL3	60S ribosomal protein L3 OS=Bos taurus OX=9913 GN=RPL3 PE=2 SV=2 - [RL3_BOVIN]	3.97	2	2	2	403	45.9948	10.228				1.15942	2	29.7879							1.27972	2	10.3802							0.963695	2	29.7091
Q3SZN8	Ribonuclease/angiogenin inhibitor 1	RNH1	Ribonuclease/angiogenin inhibitor 1 OS=Bos taurus OX=9913 GN=RNH1 PE=1 SV=1 - [Q3SZN8_BOVIN]	3.95	2	2	3	456	48.8188	4.7417	0.780177	2	32.8294	0.79128	1					1.64491	2	10.2378	1.43666	1					0.720437	2	2.08078	0.883049	1
A0A3Q1LL34	Amyloid beta precursor protein binding family B member 1 interacting protein	APBB1IP	Amyloid beta precursor protein binding family B member 1 interacting protein OS=Bos taurus OX=9913 GN=APBB1IP PE=4 SV=1 - [A0A3Q1LL34_BOVIN]	3.94	2	2	2	634	70.0171	5.13525	1.19084	1		0.760389	1					1.00158	1		1.11478	1					0.774453	1		0.961174	1
Q2KJ55	Rho GTPase activating protein 25	ARHGAP25	Rho GTPase activating protein 25 OS=Bos taurus OX=9913 GN=ARHGAP25 PE=2 SV=1 - [Q2KJ55_BOVIN]	3.91	2	2	2	640	72.3094	5.96045				1.09513	2	7.94649							0.972693	2	36.837							1.14943	2	6.86698
E1BEM2	Group 3 secretory phospholipase A2	PLA2G3	Group 3 secretory phospholipase A2 OS=Bos taurus OX=9913 GN=PLA2G3 PE=3 SV=1 - [E1BEM2_BOVIN]	3.88	2	2	3	516	56.9464	9.11475	1.28003	1		0.871764	2	4.54933				0.766415	1		0.993816	2	8.30189				2.30355	1		1.73951	2	6.52652
F1MYI2	Heterogeneous nuclear ribonucleoprotein M	HNRNPM	Heterogeneous nuclear ribonucleoprotein M OS=Bos taurus OX=9913 GN=HNRNPM PE=1 SV=3 - [F1MYI2_BOVIN]	3.86	2	2	2	673	71.7024	8.79248				0.543834	2	23.8174							1.73913	2	6.03408							0.645471	2	19.3
A0A3Q1N8S4	Calcium-transporting ATPase	ATP2A2	Calcium-transporting ATPase OS=Bos taurus OX=9913 GN=ATP2A2 PE=1 SV=1 - [A0A3Q1N8S4_BOVIN]	3.83	2	2	2	941	103.334	5.50342				1.01082	2	16.5298							0.637784	2	11.2849							1.29824	2	28.3142
A0A3Q1NGD2	Kinesin-like protein	KIF23	Kinesin-like protein OS=Bos taurus OX=9913 GN=KIF23 PE=3 SV=1 - [A0A3Q1NGD2_BOVIN]	3.83	2	2	2	888	101.857	7.98682				3.64044	2	12.722							0.380153	2	34.0742							0.516775	2	17.5392
Q3MHW6	Monocarboxylate transporter 1	SLC16A1	Monocarboxylate transporter 1 OS=Bos taurus OX=9913 GN=SLC16A1 PE=2 SV=2 - [MOT1_BOVIN]	3.79	2	2	5	501	54.2621	8.03076	1.35948	3	4.87598	1.62645	2	2.31848				1.02704	3	6.5153	0.812374	2	13.0896				1.18362	3	30.4194	0.842789	2	5.51388
G3MZH4	AP-1 complex subunit gamma	AP1G1	AP-1 complex subunit gamma OS=Bos taurus OX=9913 GN=AP1G1 PE=3 SV=2 - [G3MZH4_BOVIN]	3.69	2	2	2	786	87.7993	7.02002				1.30211	2	7.00709							0.986594	2	8.2738							0.957264	2	34.7592
Q05FF2	Signal transducer and activator of transcription	STAT1	Signal transducer and activator of transcription OS=Bos taurus OX=9913 GN=STAT1 PE=2 SV=1 - [Q05FF2_BOVIN]	3.65	2	2	2	712	82.8535	6.50732				0.594869	2	28.3859							1.23928	2	33.9404							1.31073	2	53.6859
A0A3Q1M124	Calpain-1 catalytic subunit	CAPN1	Calpain-1 catalytic subunit OS=Bos taurus OX=9913 GN=CAPN1 PE=3 SV=1 - [A0A3Q1M124_BOVIN]	3.63	2	3	5	716	82.1691	5.59229	0.781052	2	1.22168	0.926143	2	3.05068				1.18827	2	26.4788	1.3791	2	7.63063				0.758884	2	30.3741	0.853935	2	6.99538
A5PKG9	Tyrosine-protein kinase	FGR	Tyrosine-protein kinase OS=Bos taurus OX=9913 GN=FGR PE=2 SV=1 - [A5PKG9_BOVIN]	3.61	2	2	2	527	59.2943	5.64307				0.748774	1		1.4329	1					1.28754	1		1.26498	1					1.27564	1		0.777238	1
F1MXZ0	N-acetylglucosamine-6-sulfatase	GNS	N-acetylglucosamine-6-sulfatase OS=Bos taurus OX=9913 GN=GNS PE=3 SV=1 - [F1MXZ0_BOVIN]	3.57	2	2	2	560	62.7594	8.42627	1.21011	1					1.68255	1		0.961682	1					0.851599	1		0.990677	1					0.965999	1
Q2HJA3	Hexosyltransferase	B3GALT4	Hexosyltransferase OS=Bos taurus OX=9913 GN=B3GALT4 PE=2 SV=1 - [Q2HJA3_BOVIN]	3.44	2	2	4	378	41.2777	8.90967	1.49412	2	17.0913	1.35254	1		1.24372	1		0.97524	2	11.8116	0.63073	1		1.00715	1		0.802703	2	32.3366	1.66027	1		1.11005	1
Q9MYM4	Lysosomal alpha-glucosidase	GAA	Lysosomal alpha-glucosidase OS=Bos taurus OX=9913 GN=GAA PE=2 SV=1 - [LYAG_BOVIN]	3.42	2	2	4	937	104.69	5.52881	1.18904	2	10.9824	1.44786	1		1.37634	1		0.852735	2	15.7886	0.603681	1		0.733582	1		1.02296	2	29.756	1.37562	1		1.13894	1
Q08DQ6	Zyxin	ZYX	Zyxin OS=Bos taurus OX=9913 GN=ZYX PE=1 SV=1 - [Q08DQ6_BOVIN]	3.4	2	2	2	559	60.0626	6.75635				0.373704	2	70.2357							1.88692	2	19.8267							0.634683	2	71.6708
F1MH27	Acidic mammalian chitinase	CHIA	Acidic mammalian chitinase OS=Bos taurus OX=9913 GN=CHIA PE=3 SV=2 - [F1MH27_BOVIN]	3.39	2	2	3	472	52.0361	5.57959				1.41238	2	1.48042	1.14757	1					0.85359	2	22.2596	0.939279	1					0.722084	2	30.8707	0.751064	1
A0A3Q1LYI3	Bridging integrator 2	BIN2	Bridging integrator 2 OS=Bos taurus OX=9913 GN=BIN2 PE=4 SV=1 - [A0A3Q1LYI3_BOVIN]	3.29	2	2	2	487	53.5378	5.36377				0.64633	2	18.1614							1.57907	2	15.6858							0.977654	2	22.8414
A0A3Q1M1K1	Asparagine--tRNA ligase, cytoplasmic	NARS	Asparagine--tRNA ligase, cytoplasmic OS=Bos taurus OX=9913 GN=NARS PE=4 SV=1 - [A0A3Q1M1K1_BOVIN]	3.23	2	2	3	557	63.8381	5.93506	0.95813	2	3.46853	0.6038	1					1.27702	2	4.49172	1.42994	1					0.866672	2	21.8588	1.04147	1
G3MXQ8	alpha-1,2-Mannosidase	MAN1B1	alpha-1,2-Mannosidase OS=Bos taurus OX=9913 GN=MAN1B1 PE=3 SV=2 - [G3MXQ8_BOVIN]	3.21	2	2	7	655	74.0623	9.23193	1.29899	4	1.66124	1.17432	3	7.417				1.08176	4	10.0994	0.805492	3	14.3848				1.26178	4	19.1258	1.98119	3	4.77376
G3MXR5	Ribos_L4_asso_C domain-containing protein		Ribos_L4_asso_C domain-containing protein OS=Bos taurus OX=9913 PE=4 SV=2 - [G3MXR5_BOVIN]	3.16	2	2	2	412	46.2832	10.7114	0.756235	1		0.508083	1					1.14966	1		1.68323	1					0.961584	1		0.917142	1
A0A3Q1MUU9	T-complex protein 1 subunit eta	CCT7	T-complex protein 1 subunit eta OS=Bos taurus OX=9913 GN=CCT7 PE=3 SV=1 - [A0A3Q1MUU9_BOVIN]	3.15	2	2	2	540	59.1578	7.1958				0.765762	2	12.5948							1.2929	2	1.19001							0.963404	2	2.33395
E1BMM8	Hexosyltransferase	CHPF	Hexosyltransferase OS=Bos taurus OX=9913 GN=CHPF PE=3 SV=1 - [E1BMM8_BOVIN]	3.1	2	2	6	775	85.4351	7.29834	1.47483	4	3.68676	1.38422	2	12.6684				0.830416	4	4.87033	0.70167	2	6.10346				1.22497	4	7.12971	0.827794	2	2.28159
E1BB48	Polypeptide N-acetylgalactosaminyltransferase 2	GALNT2	Polypeptide N-acetylgalactosaminyltransferase 2 OS=Bos taurus OX=9913 GN=GALNT2 PE=3 SV=3 - [E1BB48_BOVIN]	3.1	2	2	2	516	58.3787	8.76318				1.80434	2	18.9961							0.581684	2	19.2793							1.16522	2	21.1164
F1MD34	Family with sequence similarity 129 member B	NIBAN2	Family with sequence similarity 129 member B OS=Bos taurus OX=9913 GN=NIBAN2 PE=4 SV=3 - [F1MD34_BOVIN]	3.02	2	2	2	993	110.052	8.30908				0.968852	2	19.6618							0.919321	2	6.09299							1.11992	2	23.147
E1B9H1	Tubulointerstitial nephritis antigen like 1	TINAGL1	Tubulointerstitial nephritis antigen like 1 OS=Bos taurus OX=9913 GN=TINAGL1 PE=3 SV=1 - [E1B9H1_BOVIN]	2.99	2	2	2	469	52.8684	7.2251	0.952524	1		0.718775	1					0.813083	1		1.09736	1					1.08039	1		1.9218	1
A0A3Q1N2M1	Coiled-coil domain containing 80	CCDC80	Coiled-coil domain containing 80 OS=Bos taurus OX=9913 GN=CCDC80 PE=4 SV=1 - [A0A3Q1N2M1_BOVIN]	2.95	2	2	2	881	99.2495	9.979	1.64591	1		1.79003	1					0.662643	1		0.719063	1					1.66436	1		1.1565	1
Q08DN1	TNF receptor superfamily member 21	TNFRSF21	TNF receptor superfamily member 21 OS=Bos taurus OX=9913 GN=TNFRSF21 PE=2 SV=1 - [Q08DN1_BOVIN]	2.91	2	2	3	652	71.2597	7.75244	1.1517	1		1.04216	2	12.4272				0.766622	1		0.882446	2	2.84093				0.783222	1		1.33131	2	25.5183
A6QPT7	Endoplasmic reticulum aminopeptidase 2	ERAP2	Endoplasmic reticulum aminopeptidase 2 OS=Bos taurus OX=9913 GN=ERAP2 PE=2 SV=1 - [ERAP2_BOVIN]	2.83	2	2	3	954	109.649	6.7124	1.20204	3	4.10299							0.678875	3	3.57149							1.16323	3	9.15535
A0A3Q1LFX6	Cytochrome b-245 heavy chain	CYBB	Cytochrome b-245 heavy chain OS=Bos taurus OX=9913 GN=CYBB PE=4 SV=1 - [A0A3Q1LFX6_BOVIN]	2.81	2	2	4	533	61.7295	8.51416	0.734228	1		0.609106	2	28.6291	0.46396	1		1.18783	1		1.3355	2	6.86018	1.7124	1		0.60027	1		1.32029	2	38.4765	0.553432	1
A0A3Q1N2V9	Procollagen galactosyltransferase 1	COLGALT1	Procollagen galactosyltransferase 1 OS=Bos taurus OX=9913 GN=COLGALT1 PE=4 SV=1 - [A0A3Q1N2V9_BOVIN]	2.71	2	2	2	590	68.0324	7.7085				1.36617	2	52.5674							0.645902	2	6.78185							1.00302	2	55.6277
A8E654	COL18A1 protein	COL18A1	COL18A1 protein OS=Bos taurus OX=9913 GN=COL18A1 PE=2 SV=1 - [A8E654_BOVIN]	2.56	2	2	3	1329	134.985	5.90967				1.30588	3	9.12285							0.873219	3	28.7894							1.21976	3	32.4885
A6QQV8	LBR protein	LBR	LBR protein OS=Bos taurus OX=9913 GN=LBR PE=2 SV=1 - [A6QQV8_BOVIN]	2.42	2	2	3	621	71.2093	9.36377	1.21566	1		0.909632	2	6.87541				1.32081	1		1.34597	2	1.86887				1.2737	1		0.84939	2	11.7928
E1BJ49	Mannan binding lectin serine peptidase 2	MASP2	Mannan binding lectin serine peptidase 2 OS=Bos taurus OX=9913 GN=MASP2 PE=3 SV=3 - [E1BJ49_BOVIN]	2.33	2	2	5	686	76.3362	6.20166	1.62562	2	16.1229	1.83021	2	6.95346	1.46918	1		0.705913	2	5.77287	0.783586	2	1.52603	0.858008	1		1.23165	2	20.402	0.919442	2	32.444	1.62112	1
A0A3Q1LSR2	Coagulation factor XIII B chain	F13B	Coagulation factor XIII B chain OS=Bos taurus OX=9913 GN=F13B PE=4 SV=1 - [A0A3Q1LSR2_BOVIN]	2.33	2	2	7	601	68.2645	6.55127	1.46244	3	18.1152	1.49212	2	29.1123	1.16226	2	9.51861	0.784004	3	40.3628	0.789861	2	9.4318	1.06815	2	3.59239	0.797856	3	1.14867	1.12746	2	46.1457	1.16943	2	28.2624
A0A3Q1N6B9	Rac GTPase activating protein 1	RACGAP1	Rac GTPase activating protein 1 OS=Bos taurus OX=9913 GN=RACGAP1 PE=4 SV=1 - [A0A3Q1N6B9_BOVIN]	2.22	2	2	2	632	70.7755	8.80713				4.32356	2	15.5621							0.288409	2	31.3576							0.384298	2	20.7927
E1BG25	Melanotransferrin	MELTF	Melanotransferrin OS=Bos taurus OX=9913 GN=MELTF PE=3 SV=1 - [E1BG25_BOVIN]	2.17	2	2	2	739	80.6425	5.8208	1.26007	1		0.84538	1					0.431175	1		1.27253	1					0.627419	1		0.891675	1
A0A3Q1MEX6	Phosphatidylinositol-glycan-specific phospholipase D	GPLD1	Phosphatidylinositol-glycan-specific phospholipase D OS=Bos taurus OX=9913 GN=GPLD1 PE=4 SV=1 - [A0A3Q1MEX6_BOVIN]	2.06	2	2	3	827	91.1884	6.75635	0.985328	1		0.994032	1		1.4756	1		1.50956	1		1.44491	1		0.989306	1		0.88203	1		0.928012	1		0.879545	1
F1MCZ3	Adseverin	SCIN	Adseverin OS=Bos taurus OX=9913 GN=SCIN PE=4 SV=3 - [F1MCZ3_BOVIN]	2.05	2	2	2	684	76.9828	6.01123	0.699449	2	9.42738							0.814336	2	29.4664							1.25668	2	10.4519
A5D7I4	Exostosin-1	EXT1	Exostosin-1 OS=Bos taurus OX=9913 GN=EXT1 PE=2 SV=1 - [EXT1_BOVIN]	2.01	2	2	2	746	86.2438	9.0415				0.926929	1		1.4143	1					1.1496	1		0.847655	1					1.34405	1		0.987718	1
A0A3Q1M837	Peptidyl-glycine alpha-amidating monooxygenase	PAM	Peptidyl-glycine alpha-amidating monooxygenase OS=Bos taurus OX=9913 GN=PAM PE=4 SV=1 - [A0A3Q1M837_BOVIN]	1.85	2	2	2	865	96.0341	6.69775	0.944214	1		0.923782	1					1.15794	1		1.08889	1					1.11432	1		1.36644	1
F1N272	Cation-transporting ATPase	ATP13A4	Cation-transporting ATPase OS=Bos taurus OX=9913 GN=ATP13A4 PE=3 SV=2 - [F1N272_BOVIN]	1.84	2	2	3	1197	133.757	6.96143	1.21989	2	32.2622				0.931043	1		0.740706	2	11.8908				0.758847	1		1.05978	2	6.43539				1.17918	1
A0A3Q1MF69	Semaphorin 3F	SEMA3F	Semaphorin 3F OS=Bos taurus OX=9913 GN=SEMA3F PE=3 SV=1 - [A0A3Q1MF69_BOVIN]	1.84	2	2	4	761	85.6898	8.03076	1.01561	2	27.5176	1.27059	2	29.2055				0.922007	2	5.11492	0.701356	2	17.1554				1.17854	2	0.998072	1.55047	2	37.5164
A4IF82	MATR3 protein	MATR3	MATR3 protein OS=Bos taurus OX=9913 GN=MATR3 PE=2 SV=1 - [A4IF82_BOVIN]	1.78	2	2	2	844	93.7672	5.51611				0.643884	2	78.6476							1.5074	2	22.7154							0.983255	2	15.078
E1B9R3	UDP-glucose glycoprotein glucosyltransferase 1	UGGT1	UDP-glucose glycoprotein glucosyltransferase 1 OS=Bos taurus OX=9913 GN=UGGT1 PE=4 SV=3 - [E1B9R3_BOVIN]	1.7	2	2	2	1413	161.926	5.77002	1.12197	2	12.7045							0.931332	2	13.9288							1.02713	2	3.77333
E1BKQ9	Polypeptide N-acetylgalactosaminyltransferase	GALNT5	Polypeptide N-acetylgalactosaminyltransferase OS=Bos taurus OX=9913 GN=GALNT5 PE=3 SV=2 - [E1BKQ9_BOVIN]	1.49	2	2	2	940	106.683	9.48096	0.834179	1		0.881756	1					1.15339	1		0.690008	1					1.28995	1		1.59296	1
F1N0W1	Uncharacterized protein	DIAPH1	Uncharacterized protein OS=Bos taurus OX=9913 GN=DIAPH1 PE=1 SV=3 - [F1N0W1_BOVIN]	1.33	2	2	2	1206	134.644	5.5415				0.951685	2	20.3445							1.20956	2	6.43001							1.14178	2	33.6062
F1N0Q2	A-kinase anchoring protein 6	AKAP6	A-kinase anchoring protein 6 OS=Bos taurus OX=9913 GN=AKAP6 PE=4 SV=2 - [F1N0Q2_BOVIN]	1.21	2	2	4	2319	255.97	4.98291	1.93955	1		1.15683	3	9.33454				0.601613	1		0.762344	3	18.3447				2.58443	1		1.86884	3	8.86957
A0A3Q1MEF9	Nebulin	NEB	Nebulin OS=Bos taurus OX=9913 GN=NEB PE=4 SV=1 - [A0A3Q1MEF9_BOVIN]	1.07	2	2	2	3928	453.819	8.98291				0.699297	2	55.9533							0.618825	2	30.8052							0.640875	2	46.5928
E1BL90	Partner and localizer of BRCA2	PALB2	Partner and localizer of BRCA2 OS=Bos taurus OX=9913 GN=PALB2 PE=4 SV=3 - [E1BL90_BOVIN]	1	2	2	3	1195	132.329	7.98682							0.657441	1								1.63392	1								0.560285	1
A0A3Q1MNU0	Transport and Golgi organization protein 1 homolog	MIA3	Transport and Golgi organization protein 1 homolog OS=Bos taurus OX=9913 GN=MIA3 PE=4 SV=1 - [A0A3Q1MNU0_BOVIN]	0.96	2	2	3	1882	209.281	4.90674				1.74109	2	6.25735	1.36408	1					0.638447	2	6.70503	0.860313	1					0.975176	2	7.25101	0.993177	1
D3TJU5	CSN1S1 (Fragment)	CSN1S1	CSN1S1 (Fragment) OS=Bos taurus OX=9913 GN=CSN1S1 PE=4 SV=1 - [D3TJU5_BOVIN]	100	1	1	10	8	0.948422	4.23389	1.70554	5	5.71417	0.860662	4	5.86035	1.69605	1		0.777856	5	6.80526	1.11852	4	2.72424	0.749514	1		2.60001	5	11.1194	1.77923	4	1.80884	2.42806	1
A0A3Q1MJE5	Alpha-S1-casein	CSN1S1	Alpha-S1-casein OS=Bos taurus OX=9913 GN=CSN1S1 PE=1 SV=1 - [A0A3Q1MJE5_BOVIN]	91	1	17	2051	200	22.7764	4.79248	1.65967	8	16.6931	0.888	6	29.7496	0.951529	4	21.8082	0.540958	8	5.56455	0.613863	6	9.90861	0.755888	4	1.27776	2.25953	8	18.9619	2.09849	6	38.9375	2.57343	4	7.66793
A0A3Q1NG86	Alpha-S1-casein	CSN1S1	Alpha-S1-casein OS=Bos taurus OX=9913 GN=CSN1S1 PE=1 SV=1 - [A0A3Q1NG86_BOVIN]	89.81	1	18	2254	206	23.674	5.18604	2.23561	2	5.61597	1.06117	1		1.35828	2	4.05473	0.70347	2	3.47396	0.977524	1		0.715983	2	3.47585	2.60744	2	7.36101	2.07656	1		2.61319	2	1.78516
D3TJW2	CSN1S1 (Fragment)	CSN1S1	CSN1S1 (Fragment) OS=Bos taurus OX=9913 GN=CSN1S1 PE=4 SV=1 - [D3TJW2_BOVIN]	88.89	1	1	25	9	1.01452	6.23975	1.1451	10	53.3025	1.13356	9	32.9294	1.25304	6	39.371	1.03461	10	53.9805	1.06042	9	37.5431	0.7244	6	11.0994	0.902627	10	22.7454	1.17538	9	13.9614	1.53808	6	40.0801
Q9TQS0	C-kit (Fragment)	kit	C-kit (Fragment) OS=Bos taurus OX=9913 GN=kit PE=4 SV=1 - [Q9TQS0_BOVIN]	81.82	1	1	1	11	1.12571	10.0083							2.27298	1								0.475159	1								0.880835	1
Q9TRG8	Lactoferrin (Fragment)		Lactoferrin (Fragment) OS=Bos taurus OX=9913 PE=1 SV=1 - [Q9TRG8_BOVIN]	72.22	1	3	26	18	2.13701	8.73389				0.802991	2	45.5139	1.40298	1					0.954561	2	7.86828	1.09394	1					1.81272	2	30.4298	0.857317	1
Q9TUM6	Perilipin-2	PLIN2	Perilipin-2 OS=Bos taurus OX=9913 GN=PLIN2 PE=2 SV=1 - [PLIN2_BOVIN]	71.78	1	29	157	450	49.3373	8.55811
F1N1N6	Perilipin	PLIN2	Perilipin OS=Bos taurus OX=9913 GN=PLIN2 PE=3 SV=1 - [F1N1N6_BOVIN]	71.78	1	29	157	450	49.3093	8.55811
Q8SPP7	Peptidoglycan recognition protein 1	PGLYRP1	Peptidoglycan recognition protein 1 OS=Bos taurus OX=9913 GN=PGLYRP1 PE=1 SV=1 - [PGRP1_BOVIN]	70	1	9	204	190	21.0496	9.49561	0.822932	10	55.8763	1.00061	11	15.1406	1.28438	15	61.3351	1.09164	10	101.711	1.0118	11	26.3513	1.13274	15	36.8662	0.734269	10	39.3814	0.95837	11	20.6714	1.24167	15	31.4204
H2CNR1	Peptidoglycan-recognition protein	PGLYRP1	Peptidoglycan-recognition protein OS=Bos taurus OX=9913 GN=PGLYRP1 PE=3 SV=1 - [H2CNR1_BOVIN]	70	1	9	205	190	21.0236	9.5249	0.833798	11	54.4753	0.746093	13	26.5418	0.926153	11	27.2605	1.19457	11	33.4885	1.42836	15	49.1084	1.21406	12	22.3694	0.874635	9	79.653	0.93552	15	68.5197	1.02986	12	75.9811
D3TJT8	CSN1S1 (Fragment)	CSN1S1	CSN1S1 (Fragment) OS=Bos taurus OX=9913 GN=CSN1S1 PE=4 SV=1 - [D3TJT8_BOVIN]	69.23	1	1	4	13	1.56285	4.50049	1.74818	1		1.07278	2	11.7675	2.94516	1		0.921069	1		0.995168	2	2.20108	0.453543	1		2.37024	1		1.73307	2	2.37722	2.27839	1
P60712	Actin, cytoplasmic 1	ACTB	Actin, cytoplasmic 1 OS=Bos taurus OX=9913 GN=ACTB PE=1 SV=1 - [ACTB_BOVIN]	67.2	1	18	355	375	41.7097	5.47803	0.733046	6	85.1604	0.536883	8	67.9601				1.71762	6	38.7104	1.54315	8	31.4832				1.0324	6	107.746	0.953902	8	35.9721
P63258	Actin, cytoplasmic 2	ACTG1	Actin, cytoplasmic 2 OS=Bos taurus OX=9913 GN=ACTG1 PE=1 SV=1 - [ACTG_BOVIN]	67.2	1	18	354	375	41.7658	5.47803	1.04452	6	14.6122	0.771807	7	13.632				1.49245	6	12.6315	1.11091	7	13.5411				1.25941	6	7.48889	1.00493	7	13.779
P21752	Thymosin beta-10	TMSB10	Thymosin beta-10 OS=Bos taurus OX=9913 GN=TMSB10 PE=1 SV=2 - [TYB10_BOVIN]	66.67	1	3	12	42	4.8025	6.66846				0.390206	1								1.95574	1								0.643651	1
A1A4R1	Histone H2A type 2-C	HIST2H2AC	Histone H2A type 2-C OS=Bos taurus OX=9913 GN=HIST2H2AC PE=2 SV=1 - [H2A2C_BOVIN]	65.12	1	7	57	129	13.9798	10.9019	0.298552	1								2.01768	1								1.30023	1
A0A3Q1MU33	Annexin	ANXA5	Annexin OS=Bos taurus OX=9913 GN=ANXA5 PE=1 SV=1 - [A0A3Q1MU33_BOVIN]	64.89	1	19	59	319	35.8534	4.95752				1.18568	2	27.2005	1.23006	1					0.842079	2	20.0686	0.6411	1					1.03751	2	4.34998	1.30539	1
A0A3Q8WRY0	S100 calcium binding protein A9	S100A9	S100 calcium binding protein A9 OS=Bos taurus OX=9913 GN=S100A9 PE=3 SV=1 - [A0A3Q8WRY0_BOVIN]	64.74	1	11	243	156	17.0871	6.80029	0.880533	11	38.5452				1	7	111.242	1.11684	11	38.0509				1.50617	7	47.6309	1.21673	11	27.2195				0.65569	7	63.8768
F1MHS5	Protein S100-A9	S100A9	Protein S100-A9 OS=Bos taurus OX=9913 GN=S100A9 PE=3 SV=3 - [F1MHS5_BOVIN]	64.74	1	11	265	156	17.1181	6.80029	0.659964	17	60.7565	0.832716	15	23.3396	1.11687	8	29.1656	1.52514	17	34.4105	1.26696	15	21.423	1.10168	8	26.9622	0.847351	16	37.7139	0.982966	15	31.5027	1.03743	8	57.0571
Q3T0K7	MFGE8 protein	MFGE8	MFGE8 protein OS=Bos taurus OX=9913 GN=MFGE8 PE=2 SV=1 - [Q3T0K7_BOVIN]	64.73	1	30	388	431	47.8312	7.15186				1.29627	1								0.733611	1								1.2086	1
P81287	Annexin A5	ANXA5	Annexin A5 OS=Bos taurus OX=9913 GN=ANXA5 PE=1 SV=3 - [ANXA5_BOVIN]	64.49	1	19	64	321	36.0665	4.95752	0.903901	3	7.78369	1.07219	2	4.47414	0.896335	3	7.1825	1.16501	3	5.78996	0.678719	2	1.42782	0.972998	3	28.8282	1.19902	3	6.49835	1.24826	2	31.9496	1.43321	3	18.8044
Q8MII0	Lactotransferrin (Fragment)		Lactotransferrin (Fragment) OS=Bos taurus OX=9913 PE=2 SV=1 - [Q8MII0_BOVIN]	64.23	1	23	714	355	38.8361	7.37158				0.587402	2	12.6926	0.120889	2	46.9546				0.592209	2	5.69552	1.79179	2	1.64192				2.76955	2	3.0223	1.2847	2	3.98179
K4JB97	Alpha-2-macroglobulin variant 4	A2M	Alpha-2-macroglobulin variant 4 OS=Bos taurus OX=9913 GN=A2M PE=2 SV=1 - [K4JB97_BOVIN]	63.19	1	19	114	383	42.3059	7.13721	1.24005	5	4.83362	1.16861	5	8.68483	0.72784	6	27.4577	0.807168	5	7.71187	1.17648	5	4.71871	1.32564	6	15.6211	0.865484	5	25.7005	0.620574	5	13.055	0.747412	6	49.5889
A0A3Q1MJJ4	Apolipoprotein A-I	APOA1	Apolipoprotein A-I OS=Bos taurus OX=9913 GN=APOA1 PE=1 SV=1 - [A0A3Q1MJJ4_BOVIN]	61.6	1	17	234	250	28.7249	5.77002				1.83788	2	4.13807	2.03746	1					0.987636	2	9.94649	0.596151	1					1.34995	2	0.83688	1.84103	1
Q95M56	Lactoferrin (Fragment)		Lactoferrin (Fragment) OS=Bos taurus OX=9913 PE=4 SV=1 - [Q95M56_BOVIN]	60.66	1	3	62	61	6.8285	8.06006	0.487792	2	22.2141	1.07195	1		1.02092	2	37.3041	1.37217	2	9.29191	0.88739	1		1.03894	2	10.1785	1.91012	2	2.36038	1.53108	1		1.80221	2	14.5158
Q32PB7	Serum amyloid A protein	SAA3	Serum amyloid A protein OS=Bos taurus OX=9913 GN=SAA3 PE=2 SV=1 - [Q32PB7_BOVIN]	59.54	1	12	183	131	14.7602	9.29053	1.02823	11	34.7784	1.13412	4	4.74962	0.806359	7	35.7874	1.44519	11	32.9179	1.12507	4	5.79861	1.45988	7	29.4034	0.71388	11	25.3402	1.36824	4	7.20671	0.643432	7	33.7172
P30922	Chitinase-3-like protein 1	CHI3L1	Chitinase-3-like protein 1 OS=Bos taurus OX=9913 GN=CHI3L1 PE=1 SV=3 - [CH3L1_BOVIN]	59.01	1	19	227	383	43.0048	8.67529	0.640378	2	14.6651	0.562368	2	71.9764	0.691052	2	66.236	1.62705	2	7.76069	0.904028	2	10.2938	1.31566	2	21.0037	1.07519	2	1.73846	2.39802	2	20.1693	1.35662	2	6.11772
F1N5M2	Vitamin D-binding protein	GC	Vitamin D-binding protein OS=Bos taurus OX=9913 GN=GC PE=4 SV=2 - [F1N5M2_BOVIN]	58.86	1	25	237	474	53.3211	5.60498	1.68951	9	17.0573	2.08685	5	22.5926	1.03734	2	3.6658	0.619391	9	32.884	0.720923	5	18.9595	0.866938	2	11.2204	0.822116	9	20.9722	0.873119	5	4.01206	1.00236	2	29.9369
A0A3Q1MT29	Chitinase-3-like protein 1	CHI3L1	Chitinase-3-like protein 1 OS=Bos taurus OX=9913 GN=CHI3L1 PE=3 SV=1 - [A0A3Q1MT29_BOVIN]	58.79	1	19	227	381	42.6255	8.45557	0.650441	2	2.47783	0.591904	2	25.6199	0.17123	2	153.541	1.94005	2	0.232813	0.797073	2	1.69673	1.56654	2	5.70079	1.00984	2	0.953649	2.7168	2	11.8388	1.35512	2	4.10246
P62326	Thymosin beta-4	TMSB4	Thymosin beta-4 OS=Bos taurus OX=9913 GN=TMSB4 PE=1 SV=2 - [TYB4_BOVIN]	56.82	1	3	15	44	5.04952	5.05908	0.946974	2	29.9323	1.11422	2	3.44467				1.52362	2	19.1734	1.27432	2	3.84118				1.03386	2	62.3028	0.579449	2	1.50185
Q3MHN5	Vitamin D-binding protein	GC	Vitamin D-binding protein OS=Bos taurus OX=9913 GN=GC PE=2 SV=1 - [VTDB_BOVIN]	56.75	1	24	215	474	53.3071	5.51611				0.807482	1		0.558461	1					1.35131	1		1.51437	1					0.936388	1		0.948847	1
P18892	Butyrophilin subfamily 1 member A1	BTN1A1	Butyrophilin subfamily 1 member A1 OS=Bos taurus OX=9913 GN=BTN1A1 PE=1 SV=2 - [BT1A1_BOVIN]	56.65	1	26	309	526	59.2387	5.19873	0.721034	3	0.0165927	0.727277	2	14.6673	1.58201	4	42.3072	0.873457	3	2.28875	1.19485	2	11.5507	0.498115	4	7.08656	1.15362	3	0.75808	0.917738	2	15.3751	1.41638	4	0.551319
F1MZQ4	Butyrophilin subfamily 1 member A1	BTN1A1	Butyrophilin subfamily 1 member A1 OS=Bos taurus OX=9913 GN=BTN1A1 PE=4 SV=3 - [F1MZQ4_BOVIN]	56.65	1	26	306	526	59.1937	5.19873	0.924901	1		1.32331	3	0.518483	1.0217	2	31.4579	1.04005	1		0.572617	3	51.0473	0.46851	2	44.5326	1.43393	1		0.548537	3	24.7246	1.91814	2	4.96791
A0A3Q1LQ02	Vitamin D-binding protein	GC	Vitamin D-binding protein OS=Bos taurus OX=9913 GN=GC PE=4 SV=1 - [A0A3Q1LQ02_BOVIN]	56	1	24	212	475	53.6273	5.88428				1.00667	1								0.761487	1								0.864663	1
B3IVN4	M1-type pyruvate kinase (Fragment)	PKM	M1-type pyruvate kinase (Fragment) OS=Bos taurus OX=9913 GN=PKM PE=2 SV=1 - [B3IVN4_BOVIN]	55.7	1	10	61	149	16.5164	8.95361	1.23382	1		1.2422	2	17.9246				1.08635	1		0.960581	2	5.79482				1.3919	1		1.10887	2	4.42261
Q2HJF0	Serotransferrin-like	LOC525947	Serotransferrin-like OS=Bos taurus OX=9913 GN=LOC525947 PE=2 SV=1 - [Q2HJF0_BOVIN]	55.47	1	28	225	622	69.138	7.88428	1.26675	3	11.0495	1.82277	2	4.61239	1.01458	2	6.0552	0.926553	3	0.781099	0.607301	2	1.56874	1.1111	2	2.25269	0.943782	3	24.3351	0.97434	2	0.708197	0.764546	2	5.3524
D4QBB3	Hemoglobin beta	HBB	Hemoglobin beta OS=Bos taurus OX=9913 GN=HBB PE=3 SV=1 - [D4QBB3_BOVIN]	54.48	1	7	30	145	15.9692	6.88818	1.9983	2	17.8783							0.658401	2	20.1733							1.13684	2	8.9224
P80457	Xanthine dehydrogenase/oxidase	XDH	Xanthine dehydrogenase/oxidase OS=Bos taurus OX=9913 GN=XDH PE=1 SV=4 - [XDH_BOVIN]	54.05	1	60	558	1332	146.696	7.73779	0.473934	3	21.5107	1.53106	2	4.45201	0.795246	1		1.48689	3	4.55721	0.437022	2	23.3726	0.500677	1		1.29822	3	1.21654	1.63392	2	8.24595	1.49111	1
F1MUT3	Xanthine dehydrogenase/oxidase	XDH	Xanthine dehydrogenase/oxidase OS=Bos taurus OX=9913 GN=XDH PE=4 SV=2 - [F1MUT3_BOVIN]	54.05	1	60	555	1332	146.697	7.6792	0.781783	1		0.901423	1		1.05017	1		1.10912	1		1.15044	1		0.623091	1		1.33499	1		1.15499	1		2.41058	1
A6H7J7	Uncharacterized protein		Uncharacterized protein OS=Bos taurus OX=9913 PE=2 SV=1 - [A6H7J7_BOVIN]	51.91	1	13	414	235	24.5311	6.99072	1.25039	6	10.0422	1.6612	4	2.16822	1.71271	5	12.7274	0.555362	6	17.9685	0.748255	4	17.9617	0.630117	5	3.79006	0.847076	6	13.8305	0.813122	4	8.7352	0.793753	5	12.08
Q3SYV4	Adenylyl cyclase-associated protein 1	CAP1	Adenylyl cyclase-associated protein 1 OS=Bos taurus OX=9913 GN=CAP1 PE=2 SV=3 - [CAP1_BOVIN]	51.48	1	19	88	472	51.2404	7.51807	1.0532	1		1.3496	1		1.38288	1		0.799507	1		1.07798	1		1.00462	1		0.677817	1		0.626889	1		0.911801	1
A6QLB7	Adenylyl cyclase-associated protein	CAP1	Adenylyl cyclase-associated protein OS=Bos taurus OX=9913 GN=CAP1 PE=2 SV=1 - [A6QLB7_BOVIN]	51.38	1	19	90	471	51.1694	7.51807	0.791964	2	10.0013	1.37447	1		0.738245	2	35.8939	1.23046	2	8.75639	0.999589	1		1.04684	2	30.4393	0.890801	2	40.6714	0.807559	1		0.91053	2	34.8381
A5PK49	IGL@ protein	IGL@	IGL@ protein OS=Bos taurus OX=9913 GN=IGL@ PE=2 SV=1 - [A5PK49_BOVIN]	50.43	1	12	402	234	24.5772	7.62061							1.64354	1								0.692899	1								0.899772	1
Q0VCW4	L-serine dehydratase/L-threonine deaminase	SDS	L-serine dehydratase/L-threonine deaminase OS=Bos taurus OX=9913 GN=SDS PE=2 SV=1 - [SDHL_BOVIN]	49.24	1	14	53	327	34.419	7.37158	1.0045	1		0.765494	3	24.8136				1.23614	1		1.51011	3	14.5515				1.05435	1		0.813761	3	5.97528
Q9TS85	Histidine-rich GLYCOPROTEIN=FACTOR XIIIA substrate (Fragments)		Histidine-rich GLYCOPROTEIN=FACTOR XIIIA substrate (Fragments) OS=Bos taurus OX=9913 PE=1 SV=1 - [Q9TS85_BOVIN]	49.07	1	9	29	214	23.9676	5.40186	1.59286	2	94.1244	0.541252	2	178.006				1.07572	2	73.0573	1.52166	2	45.1204				0.927163	2	4.98578	0.822132	2	6.73054
Q7M365	Haptoglobin (Fragments)		Haptoglobin (Fragments) OS=Bos taurus OX=9913 PE=1 SV=1 - [Q7M365_BOVIN]	48.89	1	2	25	45	4.67724	4.71631	0.467611	6	50.4058	0.384437	7	34.1186				2.14695	6	13.6216	1.74704	8	8.07242				0.436414	6	47.975	0.967075	8	6.25795
F1MR22	Polymeric immunoglobulin receptor	PIGR	Polymeric immunoglobulin receptor OS=Bos taurus OX=9913 GN=PIGR PE=4 SV=3 - [F1MR22_BOVIN]	48.35	1	29	383	757	82.5702	7.26904	0.576222	4	28.6382	0.843739	1					1.11996	4	54.4733	0.889937	1					1.09141	4	13.5792	2.31014	1
Q7M3H5	GTP-binding protein rhoB (Fragments)		GTP-binding protein rhoB (Fragments) OS=Bos taurus OX=9913 PE=4 SV=1 - [Q7M3H5_BOVIN]	47.67	1	2	5	86	10.074	4.41162	0.843512	3	29.9645							1.25469	3	24.8049							0.892388	3	19.7756
Q32L48	Histone H2B type 1-N	HIST1H2BN	Histone H2B type 1-N OS=Bos taurus OX=9913 GN=HIST1H2BN PE=1 SV=3 - [H2B1N_BOVIN]	47.62	1	7	102	126	13.9145	10.3159	0.73382	7	11.6641	0.929615	6	31.7342				1.35386	7	22.2957	1.029	6	19.9243				1.33255	7	15.2768	1.35466	6	7.3086
A4IFI0	IGLL1 protein	IGLL1	IGLL1 protein OS=Bos taurus OX=9913 GN=IGLL1 PE=2 SV=1 - [A4IFI0_BOVIN]	47.23	1	11	395	235	24.7482	6.99072	1.33973	1		1.93471	1					0.675759	1		0.559968	1					0.85446	1		0.736664	1
G8JKW7	Serpin A3-7	SERPINA3-7	Serpin A3-7 OS=Bos taurus OX=9913 GN=SERPINA3-7 PE=3 SV=2 - [G8JKW7_BOVIN]	46.99	1	17	214	415	46.546	5.80811	0.927708	1		0.686029	2	2.82713	1.37194	1		0.857403	1		0.971115	2	0.453006	1.00853	1		0.898776	1		1.22985	2	0.642338	0.967438	1
Q3YFG6	Non-classical MHC class I antigen (Fragment)	BoLa	Non-classical MHC class I antigen (Fragment) OS=Bos taurus OX=9913 GN=BoLa PE=2 SV=1 - [Q3YFG6_BOVIN]	46.69	1	13	70	317	36.0189	6.15088	1.18862	4	17.3932	2.06189	17	31.1568				0.842838	4	36.0255	0.871511	15	38.9877				1.17437	4	35.4508	0.530184	12	65.8809
A0A3Q1MA31	Inter-alpha-trypsin inhibitor heavy chain H4	ITIH4	Inter-alpha-trypsin inhibitor heavy chain H4 OS=Bos taurus OX=9913 GN=ITIH4 PE=4 SV=1 - [A0A3Q1MA31_BOVIN]	44.38	1	33	300	899	99.5835	6.39209	0.901666	5	14.9725	0.676291	4	25.0696	0.611434	3	9.02941	0.766044	5	15.533	1.12361	4	16.6739	1.32441	3	2.2702	0.991217	5	5.10101	0.888706	4	8.46379	0.673345	3	0.156848
A0A3Q1LZ09	Inter-alpha-trypsin inhibitor heavy chain H4	ITIH4	Inter-alpha-trypsin inhibitor heavy chain H4 OS=Bos taurus OX=9913 GN=ITIH4 PE=4 SV=1 - [A0A3Q1LZ09_BOVIN]	43.85	1	33	293	910	100.619	6.59521	1.29679	1		0.974283	2	17.2952	0.73456	2	32.7552	0.814882	1		1.01855	2	6.04618	1.25505	2	7.98745	1.24793	1		1.11346	2	3.31466	0.970573	2	12.2289
A1XEA3	Histidine triad nucleotide binding protein 1 (Fragment)	HINT1	Histidine triad nucleotide binding protein 1 (Fragment) OS=Bos taurus OX=9913 GN=HINT1 PE=2 SV=1 - [A1XEA3_BOVIN]	43.64	1	1	1	55	5.99614	7.34229				1.12627	1								0.894689	1								1.01963	1
F1MX65	Protein OS-9	OS9	Protein OS-9 OS=Bos taurus OX=9913 GN=OS9 PE=4 SV=2 - [F1MX65_BOVIN]	42.84	1	25	78	656	74.2183	5.021				1.31598	2	15.4796							0.75558	2	12.4138							1.3971	2	9.96972
A0A3Q1LTZ6	L-serine dehydratase/L-threonine deaminase	SDS	L-serine dehydratase/L-threonine deaminase OS=Bos taurus OX=9913 GN=SDS PE=4 SV=1 - [A0A3Q1LTZ6_BOVIN]	40.76	1	14	55	395	41.8057	6.84424	0.463808	2	32.7189	0.367299	1		0.335242	3	12.6928	1.7173	2	2.56733	1.88887	1		1.91502	3	0.313	0.867184	2	36.6697	0.684962	1		0.336023	3	35.9999
G5E6M1	Polymeric immunoglobulin receptor	PIGR	Polymeric immunoglobulin receptor OS=Bos taurus OX=9913 GN=PIGR PE=4 SV=2 - [G5E6M1_BOVIN]	39.89	1	18	256	539	58.6282	7.6499	0.998976	4	6.421	1.52012	2	7.3485				0.779161	4	4.67775	0.627776	2	31.5701				1.08089	4	8.56518	1.23152	2	15.0181
P50448	Factor XIIa inhibitor		Factor XIIa inhibitor OS=Bos taurus OX=9913 PE=1 SV=1 - [F12AI_BOVIN]	38.89	1	15	132	468	51.6908	6.66846	1.06969	4	3.8937	1.56041	4	5.31833	1.16521	1		0.638691	4	18.7097	0.635978	4	9.57405	0.612375	1		1.03745	4	10.0655	0.984843	4	4.66593	1.55446	1
E1BMJ0	Serpin family G member 1	SERPING1	Serpin family G member 1 OS=Bos taurus OX=9913 GN=SERPING1 PE=3 SV=3 - [E1BMJ0_BOVIN]	38.89	1	15	131	468	51.7399	6.75635	1.02642	3	12.131	1.16664	4	6.63006	1.22865	1		0.584807	3	4.63411	0.724975	4	2.53555	0.680439	1		1.11375	3	7.76915	1.10614	4	7.44247	1.98318	1
G3N1U4	Serpin A3-3	SERPINA3-3	Serpin A3-3 OS=Bos taurus OX=9913 GN=SERPINA3-3 PE=1 SV=1 - [G3N1U4_BOVIN]	38.69	1	16	192	411	46.1272	6.48096	1.12798	8	12.7779	0.810632	5	14.5056	1.02178	3	17.8436	0.999279	8	4.23803	1.00041	5	4.9282	0.902207	3	24.6136	0.767307	8	6.92094	1.16736	5	6.67323	0.973821	3	19.7412
P62833	Ras-related protein Rap-1A	RAP1A	Ras-related protein Rap-1A OS=Bos taurus OX=9913 GN=RAP1A PE=1 SV=1 - [RAP1A_BOVIN]	38.59	1	6	23	184	20.9737	6.66846	1.31575	1		1.02618	1					0.723963	1		0.808735	1					0.652403	1		0.715505	1
A0A3Q1MU98	Complement component C9	C9	Complement component C9 OS=Bos taurus OX=9913 GN=C9 PE=1 SV=1 - [A0A3Q1MU98_BOVIN]	37.75	1	19	80	506	57.3632	5.99854	1.15528	1								0.590309	1								0.906627	1
A0A0M4FJ17	Kappa-casein (Fragment)	CSN3	Kappa-casein (Fragment) OS=Bos taurus OX=9913 GN=CSN3 PE=4 SV=1 - [A0A0M4FJ17_BOVIN]	37.24	1	5	709	145	16.0152	6.771	0.959835	16	7.98472	1.30166	10	5.31814	1.13035	18	5.80557	0.717003	16	7.51706	0.501539	10	10.7067	0.349169	18	20.621	0.635807	15	36.0321	1.21941	10	3.23756	1.36993	18	4.6003
Q3SZF2	ADP-ribosylation factor 4	ARF4	ADP-ribosylation factor 4 OS=Bos taurus OX=9913 GN=ARF4 PE=2 SV=3 - [ARF4_BOVIN]	37.22	1	6	14	180	20.5146	6.18896							0.609661	1								1.19491	1								1.2664	1
E7E1P7	Kappa casein (Fragment)	CSN3	Kappa casein (Fragment) OS=Bos taurus OX=9913 GN=CSN3 PE=4 SV=1 - [E7E1P7_BOVIN]	35.92	1	5	664	142	15.654	6.771	1.33292	2	8.17163							0.635637	2	8.21767							0.999883	2	11.8849
A0A3Q1N471	Ras-related protein Rab-8A	RAB8A	Ras-related protein Rab-8A OS=Bos taurus OX=9913 GN=RAB8A PE=4 SV=1 - [A0A3Q1N471_BOVIN]	35.32	1	7	20	201	22.7087	8.96826				0.975811	1								0.977923	1								1.08547	1
A0A3Q1M999	Glypican 4	GPC4	Glypican 4 OS=Bos taurus OX=9913 GN=GPC4 PE=1 SV=1 - [A0A3Q1M999_BOVIN]	34.39	1	12	18	503	56.2176	6.12549	1.82142	2	2.60609							0.539977	2	9.54155							0.8726	2	10.3354
Q5E9F8	Histone H3.3	H3F3A	Histone H3.3 OS=Bos taurus OX=9913 GN=H3F3A PE=1 SV=3 - [H33_BOVIN]	32.35	1	6	31	136	15.3185	11.2681	0.584544	1		0.551828	1		0.470226	1		1.71717	1		1.30135	1		1.77996	1		1.0962	1		1.71649	1		0.536658	1
P12260	Coagulation factor XIII A chain (Fragment)	F13A1	Coagulation factor XIII A chain (Fragment) OS=Bos taurus OX=9913 GN=F13A1 PE=1 SV=2 - [F13A_BOVIN]	32.32	1	5	10	198	22.7303	6.354
A0A3Q1MNM3	Immunoglobulin superfamily member 5	IGSF5	Immunoglobulin superfamily member 5 OS=Bos taurus OX=9913 GN=IGSF5 PE=4 SV=1 - [A0A3Q1MNM3_BOVIN]	31.82	1	2	2	132	13.987	5.13525				0.86228	1								0.916462	1								0.987855	1
A0A3Q1LIW8	RNAse_Pc domain-containing protein	LOC112448555	RNAse_Pc domain-containing protein OS=Bos taurus OX=9913 GN=LOC112448555 PE=3 SV=1 - [A0A3Q1LIW8_BOVIN]	31.52	1	4	17	184	21.1068	10.814							1.31248	1								0.621609	1								1.25598	1
Q9TRL6	CA(2+)-dependent carbohydrate-binding protein (Fragment)		CA(2+)-dependent carbohydrate-binding protein (Fragment) OS=Bos taurus OX=9913 PE=4 SV=1 - [Q9TRL6_BOVIN]	31.03	1	1	1	29	3.26366	4.729				1.0047	1								0.918978	1								1.08426	1
Q3MHM5	Tubulin beta-4B chain	TUBB4B	Tubulin beta-4B chain OS=Bos taurus OX=9913 GN=TUBB4B PE=2 SV=1 - [TBB4B_BOVIN]	29.89	1	11	23	445	49.799	4.89404	0.897376	1		0.87016	1					1.27383	1		1.35842	1					1.01549	1		0.927283	1
F1MCX1	Glypican 4	GPC4	Glypican 4 OS=Bos taurus OX=9913 GN=GPC4 PE=1 SV=2 - [F1MCX1_BOVIN]	29.32	1	12	18	556	62.3764	6.18896	2.44224	1					3.08998	1		0.252918	1					0.232714	1		0.540259	1					0.495342	1
A0A3Q1LY36	SERPIN domain-containing protein	LOC511695	SERPIN domain-containing protein OS=Bos taurus OX=9913 GN=LOC511695 PE=3 SV=1 - [A0A3Q1LY36_BOVIN]	28.21	1	12	51	390	44.5055	5.90967	0.957126	1								1.30956	1								1.10441	1
G5E5V1	Ig-like domain-containing protein		Ig-like domain-containing protein OS=Bos taurus OX=9913 PE=4 SV=2 - [G5E5V1_BOVIN]	27.94	1	4	63	136	14.0911	8.00146	1.42844	18	8.77303	2.02339	14	26.037	2.07546	12	14.2176	0.402743	18	23.1051	0.531737	14	32.3731	0.519235	12	31.8461	0.6516	18	12.3554	0.683245	14	33.7485	0.668501	12	43.2712
A0A3Q1LI44	Ig-like domain-containing protein		Ig-like domain-containing protein OS=Bos taurus OX=9913 PE=4 SV=1 - [A0A3Q1LI44_BOVIN]	26.57	1	4	24	143	15.0615	8.67529	1.42486	2	4.51971	2.08319	1		1.99822	2	14.3023	0.37153	2	7.03338	0.546206	1		0.48794	2	36.4215	0.833711	2	16.5803	0.791311	1		1.0129	2	15.6875
A0A3Q1LKZ3	Beta-defensin		Beta-defensin OS=Bos taurus OX=9913 PE=3 SV=1 - [A0A3Q1LKZ3_BOVIN]	26.05	1	1	1	119	13.3438	9.65674
E1B7N8	Histone domain-containing protein		Histone domain-containing protein OS=Bos taurus OX=9913 PE=3 SV=2 - [E1B7N8_BOVIN]	25.95	1	5	39	131	14.3478	10.4771	0.878942	1								0.979774	1								0.961017	1
Q3HWF0	MHC class I antigen (Fragment)	BoLA	MHC class I antigen (Fragment) OS=Bos taurus OX=9913 GN=BoLA PE=2 SV=1 - [Q3HWF0_BOVIN]	25.92	1	8	36	355	39.841	6.07471				1.5011	1								0.51343	1								0.962871	1
P79342	Protein S100-A13	S100A13	Protein S100-A13 OS=Bos taurus OX=9913 GN=S100A13 PE=3 SV=2 - [S10AD_BOVIN]	25.51	1	1	1	98	11.1919	5.57959
A0A4D6WI58	Beta-casein (Fragment)	CSN2	Beta-casein (Fragment) OS=Bos taurus OX=9913 GN=CSN2 PE=4 SV=1 - [A0A4D6WI58_BOVIN]	25.5	1	8	168	149	16.7218	6.68311	1.37459	12	11.6261	0.841836	9	17.4675	1.36193	7	6.09999	1.03514	12	10.3454	1.30063	9	27.8249	0.989264	7	5.57225	1.68886	12	16.4471	0.922948	9	9.37928	1.48465	7	11.2185
A0A3Q1MTT3	Histone domain-containing protein		Histone domain-containing protein OS=Bos taurus OX=9913 PE=3 SV=1 - [A0A3Q1MTT3_BOVIN]	25.37	1	2	15	67	7.39685	9.24658							1.16189	2	10.6007							1.19557	2	2.21593							0.987252	2	3.89719
A0A3Q1LL35	Uncharacterized protein		Uncharacterized protein OS=Bos taurus OX=9913 PE=4 SV=1 - [A0A3Q1LL35_BOVIN]	24.77	1	2	7	109	12.7565	5.05908	1.51956	1		1.05233	3	9.80691	0.87798	1		1.11911	1		1.12751	3	4.05281	0.975544	1		1.5726	1		1.17811	3	8.18164	1.72806	1
A0A2U8URK6	Beta-caesin (Fragment)		Beta-caesin (Fragment) OS=Bos taurus OX=9913 PE=4 SV=1 - [A0A2U8URK6_BOVIN]	24.6	1	6	118	126	14.2466	8.19189	1.4961	8	49.6401	1.39673	8	10.9964	1.83122	10	36.0739	0.699002	8	11.5078	0.749402	8	17.4655	0.643936	10	19.0027	1.209	8	15.2808	0.863427	8	36.5602	1.67095	10	22.8975
A0A3Q1MD93	AKAP7_RIRII_bdg domain-containing protein		AKAP7_RIRII_bdg domain-containing protein OS=Bos taurus OX=9913 PE=4 SV=1 - [A0A3Q1MD93_BOVIN]	23.88	1	1	1	67	7.33687	10.7993							0.998179	1								1.71648	1								0.22529	1
Q6PT98	Gamma-inducible protein 30 (Fragment)	IFI30	Gamma-inducible protein 30 (Fragment) OS=Bos taurus OX=9913 GN=IFI30 PE=4 SV=1 - [Q6PT98_BOVIN]	23.81	1	1	1	84	9.47274	6.771							0.682646	1								1.22333	1								1.16934	1
Q0IIG7	Ras-related protein Rab-5A	RAB5A	Ras-related protein Rab-5A OS=Bos taurus OX=9913 GN=RAB5A PE=2 SV=1 - [RAB5A_BOVIN]	23.72	1	4	7	215	23.6738	8.14795				1.00538	1								0.903574	1								1.2628	1
A0A3Q1LS20	Cellular repressor of E1A stimulated genes 1	CREG1	Cellular repressor of E1A stimulated genes 1 OS=Bos taurus OX=9913 GN=CREG1 PE=1 SV=1 - [A0A3Q1LS20_BOVIN]	23.67	1	4	26	207	22.3197	9.1001	0.701198	1		0.999237	2	11.3283				0.982685	1		0.424816	2	8.80683				1.15113	1		1.12118	2	3.57532
A0A3Q1MUR2	Ig-like domain-containing protein		Ig-like domain-containing protein OS=Bos taurus OX=9913 PE=4 SV=1 - [A0A3Q1MUR2_BOVIN]	23.64	1	3	6	220	23.1515	8.47021							1.17599	1								0.841131	1								1.50887	1
A0A3Q1MFI7	Ig-like domain-containing protein	LOC104968484	Ig-like domain-containing protein OS=Bos taurus OX=9913 GN=LOC104968484 PE=4 SV=1 - [A0A3Q1MFI7_BOVIN]	23.32	1	3	21	223	23.7177	8.04541	1.71918	5	35.1522	2.44131	5	10.5926	1.9995	4	3.59153	0.34383	5	11.1578	0.381653	5	22.2451	0.44462	4	3.3944	0.765473	5	23.6918	0.555949	5	23.5017	0.72863	4	4.42182
A0A3Q1MNN6	Uncharacterized protein	LOC506828	Uncharacterized protein OS=Bos taurus OX=9913 GN=LOC506828 PE=4 SV=1 - [A0A3Q1MNN6_BOVIN]	22.8	1	30	84	1430	159.745	7.81104	1.23952	1					0.931887	1		0.8496	1					1.14109	1		1.00503	1					0.703499	1
O62741	Eukaryotic translation initiation factor 1A (Fragment)		Eukaryotic translation initiation factor 1A (Fragment) OS=Bos taurus OX=9913 PE=2 SV=1 - [O62741_BOVIN]	22.73	1	1	1	44	4.89619	3.9292				1.09448	1								1.0258	1								1.47481	1
A0A3Q1MHR7	Uncharacterized protein	LOC787904	Uncharacterized protein OS=Bos taurus OX=9913 GN=LOC787904 PE=4 SV=1 - [A0A3Q1MHR7_BOVIN]	22.56	1	4	29	532	58.8656	4.79248	1.18542	1								1.274	1								1.05058	1
P46160	Beta-defensin 2	DEFB2	Beta-defensin 2 OS=Bos taurus OX=9913 GN=DEFB2 PE=1 SV=1 - [DEFB2_BOVIN]	22.5	1	1	3	40	4.64535	11.1948	1.16575	1					0.647985	2	83.733	0.686939	1					1.63826	2	22.8232	0.937599	1					0.292538	2	58.3261
A8YXZ2	C8G protein	C8G	C8G protein OS=Bos taurus OX=9913 GN=C8G PE=2 SV=1 - [A8YXZ2_BOVIN]	22.36	1	4	7	237	25.2722	11.0483	1.77308	1		1.22616	1					0.842457	1		0.952856	1					2.4404	1		1.40896	1
P02639	Protein S100-A1	S100A1	Protein S100-A1 OS=Bos taurus OX=9913 GN=S100A1 PE=1 SV=2 - [S10A1_BOVIN]	22.34	1	1	1	94	10.5111	4.50049				1.0535	1								0.528392	1								0.750083	1
A0A3Q1LV05	Uncharacterized protein		Uncharacterized protein OS=Bos taurus OX=9913 PE=3 SV=1 - [A0A3Q1LV05_BOVIN]	22.29	1	3	7	166	19.1159	5.36377	1.14195	1		1.41274	1					0.814935	1		0.737971	1					0.836815	1		1.06202	1
A0A3Q1LWB5	Uncharacterized protein		Uncharacterized protein OS=Bos taurus OX=9913 PE=4 SV=1 - [A0A3Q1LWB5_BOVIN]	21.74	1	1	1	69	7.40483	8.99756							1.90503	1								0.686826	1								1.45653	1
Q5W5H4	Beta-defensin 405 (Fragment)	defb405	Beta-defensin 405 (Fragment) OS=Bos taurus OX=9913 GN=defb405 PE=4 SV=1 - [Q5W5H4_BOVIN]	21.43	1	1	1	42	4.77137	10.0669							0.484434	1								1.77584	1								0.350674	1
Q58DS9	Ras-related protein Rab-5C	RAB5C	Ras-related protein Rab-5C OS=Bos taurus OX=9913 GN=RAB5C PE=2 SV=1 - [RAB5C_BOVIN]	21.3	1	4	7	216	23.4518	8.41162				0.997157	1								1.06878	1								1.17892	1
A0A452DIH2	U6 snRNA-associated Sm-like protein LSm5	LSM5	U6 snRNA-associated Sm-like protein LSm5 OS=Bos taurus OX=9913 GN=LSM5 PE=3 SV=1 - [A0A452DIH2_BOVIN]	20.88	1	1	1	91	9.71309	5.05908				1.13108	1								0.862903	1								0.905257	1
G3MYB1	Histone domain-containing protein		Histone domain-containing protein OS=Bos taurus OX=9913 PE=3 SV=2 - [G3MYB1_BOVIN]	20.63	1	4	37	126	13.9154	10.0083				1.15396	1								1.17035	1								0.794096	1
G3MWT1	Ig-like domain-containing protein		Ig-like domain-containing protein OS=Bos taurus OX=9913 PE=4 SV=2 - [G3MWT1_BOVIN]	20.38	1	2	9	211	22.9427	9.23193				1.52985	1		1.82984	2	76.8472				0.609193	1		0.114811	2	0.0164779				0.967996	1		0.6456	2	125.464
Q28029	V-type proton ATPase subunit F	ATP6V1F	V-type proton ATPase subunit F OS=Bos taurus OX=9913 GN=ATP6V1F PE=3 SV=2 - [VATF_BOVIN]	20.17	1	1	1	119	13.39	5.8208							1.42405	1								0.63453	1								1.76263	1
A0A3Q1N0N4	Tropomyosin alpha-1 chain	TPM1	Tropomyosin alpha-1 chain OS=Bos taurus OX=9913 GN=TPM1 PE=1 SV=1 - [A0A3Q1N0N4_BOVIN]	20.13	1	11	36	457	49.2496	5.93506				0.790439	2	11.3188							1.22953	2	4.60548							1.10571	2	4.9733
Q9TS74	Pancreatic elastase inhibitor (Fragments)		Pancreatic elastase inhibitor (Fragments) OS=Bos taurus OX=9913 PE=4 SV=1 - [Q9TS74_BOVIN]	20	1	1	20	60	6.2972	4.42432	1.32219	8	12.9117	0.847936	5	48.5811	1.04567	7	8.70095	0.955693	8	13.8054	0.956679	5	5.84972	0.921956	7	4.32533	0.874241	8	14.0875	1.53762	5	58.6453	1.00734	7	42.7571
Q9TSB1	Calvasculin (Fragments)		Calvasculin (Fragments) OS=Bos taurus OX=9913 PE=4 SV=1 - [Q9TSB1_BOVIN]	20	1	1	1	55	6.44808	4.58936				0.704121	1								1.46358	1								0.836552	1
A0A3Q1ML26	Ig-like domain-containing protein		Ig-like domain-containing protein OS=Bos taurus OX=9913 PE=4 SV=1 - [A0A3Q1ML26_BOVIN]	19.63	1	2	7	219	23.2907	8.79248	1.30822	1								0.496851	1								0.904688	1
Q9TS73	Trypsin inhibitor (Fragments)		Trypsin inhibitor (Fragments) OS=Bos taurus OX=9913 PE=1 SV=1 - [Q9TS73_BOVIN]	19.51	1	1	24	41	4.80872	11.2534	0.979322	11	6.01054	0.847083	8	13.7671	0.913434	5	17.0855	1.11206	11	12.9062	1.16341	8	24.641	1.12082	5	3.79518	0.851481	11	7.65071	1.12275	8	9.42399	0.850132	5	14.4316
A0A3Q1LKL0	Ribosomal_S10 domain-containing protein		Ribosomal_S10 domain-containing protein OS=Bos taurus OX=9913 PE=4 SV=1 - [A0A3Q1LKL0_BOVIN]	18.75	1	1	1	64	7.24285	8.92432				0.758759	1								1.16172	1								1.56656	1
F1MYN0	Uncharacterized protein	BOLA2B	Uncharacterized protein OS=Bos taurus OX=9913 GN=BOLA2B PE=3 SV=3 - [F1MYN0_BOVIN]	18.6	1	1	2	86	10.0942	6.15088	0.925184	1		1.00147	1					1.06934	1		0.998922	1					2.04152	1		1.6444	1
G3N1H5	Ig-like domain-containing protein	LOC100300716	Ig-like domain-containing protein OS=Bos taurus OX=9913 GN=LOC100300716 PE=4 SV=2 - [G3N1H5_BOVIN]	18.56	1	2	5	167	18.1413	9.87646	1.97381	3	18.7737	2.08129	1					0.765361	3	40.1909	0.638517	1					1.00433	3	8.58842	0.976621	1
P46170	Beta-defensin 12	DEFB12	Beta-defensin 12 OS=Bos taurus OX=9913 GN=DEFB12 PE=1 SV=1 - [DFB12_BOVIN]	18.42	1	1	3	38	4.103	9.15869	1.09977	1		0.474378	2	55.6481				1.36812	1		1.60478	2	13.1132				1.08225	1		0.862972	2	21.3914
G4XKY4	Prolactin (Fragment)	Prol	Prolactin (Fragment) OS=Bos taurus OX=9913 GN=Prol PE=3 SV=1 - [G4XKY4_BOVIN]	17.54	1	1	1	57	6.4944	4.94482	2.08866	1								0.473322	1								0.737011	1
F1MD23	C-X-C motif chemokine	CXCL3	C-X-C motif chemokine OS=Bos taurus OX=9913 GN=CXCL3 PE=3 SV=1 - [F1MD23_BOVIN]	17.31	1	1	8	104	10.991	10.1255	0.861299	2	9.89236	0.693915	4	11.4086	0.697854	2	10.5535	1.26135	2	6.30481	1.21135	4	6.98641	1.37905	2	8.18384	1.34474	2	34.9389	1.53158	4	2.63107	1.06562	2	18.3286
A0A3Q1MBD4	Myosin light chain 3	MYL3	Myosin light chain 3 OS=Bos taurus OX=9913 GN=MYL3 PE=4 SV=1 - [A0A3Q1MBD4_BOVIN]	17.28	1	3	6	191	20.9375	5.35107				0.380998	1								0.529525	1								0.464013	1
Q3ZC10	Small nuclear ribonucleoprotein Sm D1	SNRPD1	Small nuclear ribonucleoprotein Sm D1 OS=Bos taurus OX=9913 GN=SNRPD1 PE=3 SV=1 - [SMD1_BOVIN]	16.81	1	1	1	119	13.2734	11.561	1.26842	1								0.916169	1								0.821072	1
A0A3Q1M0L3	Eukaryotic initiation factor 4A-II	EIF4A2	Eukaryotic initiation factor 4A-II OS=Bos taurus OX=9913 GN=EIF4A2 PE=1 SV=1 - [A0A3Q1M0L3_BOVIN]	16.8	1	5	14	363	41.9338	6.56592				0.970127	1								1.13383	1								1.0816	1
Q9TR91	Epithelial-derived neutrophil-activating peptide (Fragment)		Epithelial-derived neutrophil-activating peptide (Fragment) OS=Bos taurus OX=9913 PE=4 SV=1 - [Q9TR91_BOVIN]	16.67	1	1	1	48	5.06263	8.35303				1.10382	1								1.23793	1								0.992606	1
A5PJH9	Uridine phosphorylase	UPP1	Uridine phosphorylase OS=Bos taurus OX=9913 GN=UPP1 PE=1 SV=1 - [A5PJH9_BOVIN]	16.5	1	4	12	309	33.8628	5.90967				0.990475	1								1.2012	1								1.12506	1
P11017	Guanine nucleotide-binding protein G(I)/G(S)/G(T) subunit beta-2	GNB2	Guanine nucleotide-binding protein G(I)/G(S)/G(T) subunit beta-2 OS=Bos taurus OX=9913 GN=GNB2 PE=2 SV=3 - [GBB2_BOVIN]	16.47	1	6	34	340	37.3071	5.99854	0.741585	1		0.864956	1					1.26536	1		1.06589	1					1.12015	1		1.19675	1
P02638	Protein S100-B	S100B	Protein S100-B OS=Bos taurus OX=9913 GN=S100B PE=1 SV=2 - [S100B_BOVIN]	16.3	1	1	3	92	10.6611	4.58936	0.655887	1		0.925978	2	21.9422				1.20609	1		0.933406	2	4.67045				1.45732	1		1.44393	2	25.2172
A0A3Q1MWK3	Uncharacterized protein		Uncharacterized protein OS=Bos taurus OX=9913 PE=4 SV=1 - [A0A3Q1MWK3_BOVIN]	16.3	1	1	1	92	9.99492	4.36084	0.927834	1								1.17587	1								1.6799	1
F1MTS0	Uncharacterized protein	MYL10	Uncharacterized protein OS=Bos taurus OX=9913 GN=MYL10 PE=4 SV=3 - [F1MTS0_BOVIN]	15.66	1	2	2	166	18.8732	4.80518				0.805197	1								0.434939	1								0.624995	1
A0A3Q1MUP6	Uncharacterized protein		Uncharacterized protein OS=Bos taurus OX=9913 PE=4 SV=1 - [A0A3Q1MUP6_BOVIN]	15.38	1	1	1	117	12.6544	4.84326				0.750459	1								1.31731	1								1.19938	1
D1MBJ4	Tumor necrosis factor alpha (Fragment)	TNF-alpha	Tumor necrosis factor alpha (Fragment) OS=Bos taurus OX=9913 GN=TNF-alpha PE=3 SV=1 - [D1MBJ4_BOVIN]	15.03	1	1	1	153	17.0266	5.8335				1.98027	1								0.585719	1								0.843862	1
Q3SZ54	Eukaryotic initiation factor 4A-I	EIF4A1	Eukaryotic initiation factor 4A-I OS=Bos taurus OX=9913 GN=EIF4A1 PE=2 SV=1 - [IF4A1_BOVIN]	14.78	1	5	14	406	46.1246	5.47803				1.20068	1								0.985879	1								0.679021	1
F1MJJ8	Radixin	RDX	Radixin OS=Bos taurus OX=9913 GN=RDX PE=1 SV=1 - [F1MJJ8_BOVIN]	14.41	1	13	67	583	68.5413	6.16357	0.95993	2	17.3815	1.00045	2	9.3325				1.08388	2	16.1004	1.2125	2	9.93399				1.15939	2	0.413805	0.820237	2	7.37258
Q32LJ9	Eukaryotic translation initiation factor 1B	EIF1B	Eukaryotic translation initiation factor 1B OS=Bos taurus OX=9913 GN=EIF1B PE=2 SV=1 - [Q32LJ9_BOVIN]	14.16	1	1	1	113	12.8157	7.37158				1.02735	1								1.05751	1								1.07654	1
Q862D5	Ferritin (Fragment)		Ferritin (Fragment) OS=Bos taurus OX=9913 PE=2 SV=1 - [Q862D5_BOVIN]	14.13	1	1	1	92	11.2026	8.42627				1.2063	1								0.624791	1								1.4994	1
E1BCL5	Uncharacterized protein		Uncharacterized protein OS=Bos taurus OX=9913 PE=3 SV=1 - [E1BCL5_BOVIN]	14.04	1	1	1	114	11.5667	4.32275	1.33102	1								0.958365	1								1.23214	1
Q9TS78	PA700 subunit P48=ATP-dependent 20 S proteasome activator (Fragments)		PA700 subunit P48=ATP-dependent 20 S proteasome activator (Fragments) OS=Bos taurus OX=9913 PE=1 SV=1 - [Q9TS78_BOVIN]	13.95	1	1	4	129	14.6356	4.34814	0.638519	2	3.27401	0.684075	2	5.47438				1.14335	2	19.5068	1.07852	2	37.3833				1.11724	2	1.22392	0.651056	2	15.1035
Q862J3	Similar to vacuolar H-ATPase subunit D (Fragment)		Similar to vacuolar H-ATPase subunit D (Fragment) OS=Bos taurus OX=9913 PE=2 SV=1 - [Q862J3_BOVIN]	13.94	1	1	2	165	18.379	9.87646							1.76361	2	0.520286							0.499295	2	10.953							1.87879	2	12.072
G3N2D7	Ig-like domain-containing protein		Ig-like domain-containing protein OS=Bos taurus OX=9913 PE=4 SV=2 - [G3N2D7_BOVIN]	13.79	1	2	25	116	12.14	6.52197	1.1866	6	5.11648	1.71295	6	19.2228	1.58468	5	1.84704	0.311944	6	21.173	0.631689	6	21.2254	0.760507	5	6.60124	0.475523	6	15.5977	0.852492	6	73.5781	0.924253	5	7.53775
G3N188	Ig-like domain-containing protein		Ig-like domain-containing protein OS=Bos taurus OX=9913 PE=4 SV=2 - [G3N188_BOVIN]	13.76	1	2	2	218	24.0844	9.43701	1.21657	1								0.410933	1								0.535448	1
Q3MHZ5	FXYD domain-containing ion transport regulator 6	FXYD6	FXYD domain-containing ion transport regulator 6 OS=Bos taurus OX=9913 GN=FXYD6 PE=3 SV=1 - [FXYD6_BOVIN]	13.68	1	1	1	95	10.4584	5.09717	0.85729	1								1.20893	1								0.815868	1
A0A3Q1MI29	Ig-like domain-containing protein		Ig-like domain-containing protein OS=Bos taurus OX=9913 PE=4 SV=1 - [A0A3Q1MI29_BOVIN]	13.64	1	2	5	220	23.2245	8.17725	1.25018	3	1.46441	2.05116	1					0.37107	3	93.3362	0.494325	1					0.556399	3	71.202	0.692043	1
P62866	40S ribosomal protein S30	FAU	40S ribosomal protein S30 OS=Bos taurus OX=9913 GN=FAU PE=3 SV=1 - [RS30_BOVIN]	13.56	1	1	4	59	6.64382	12.147	1.15618	1		1.61613	1		2.02469	2	9.59716	1.35215	1		0.919704	1		1.07554	2	6.19841	1.02992	1		0.995661	1		0.868183	2	11.3356
A0A3Q1MGL5	Uncharacterized protein		Uncharacterized protein OS=Bos taurus OX=9913 PE=4 SV=1 - [A0A3Q1MGL5_BOVIN]	13.31	1	2	2	338	35.9654	4.89404							0.886846	1								1.27995	1								1.71998	1
A0A3Q1M4I4	Histidine triad nucleotide-binding protein 2, mitochondrial	HINT2	Histidine triad nucleotide-binding protein 2, mitochondrial OS=Bos taurus OX=9913 GN=HINT2 PE=1 SV=1 - [A0A3Q1M4I4_BOVIN]	13.25	1	1	1	151	16.4227	8.20654	1.13708	1								0.990093	1								1.00933	1
A0A3Q1N4Z3	Guanine nucleotide-binding protein subunit gamma	LOC104968964	Guanine nucleotide-binding protein subunit gamma OS=Bos taurus OX=9913 GN=LOC104968964 PE=3 SV=1 - [A0A3Q1N4Z3_BOVIN]	13.24	1	1	1	68	7.32881	9.49561	0.752083	1								1.32242	1								0.770156	1
A0A3Q1M2S3	Uncharacterized protein		Uncharacterized protein OS=Bos taurus OX=9913 PE=4 SV=1 - [A0A3Q1M2S3_BOVIN]	13.1	1	1	1	84	9.43986	9.83252				1.26867	1								0.828865	1								0.996021	1
E1BL84	Uncharacterized protein		Uncharacterized protein OS=Bos taurus OX=9913 PE=3 SV=3 - [E1BL84_BOVIN]	13.01	1	2	18	123	13.7251	5.92236	0.494057	2	21.7667	0.298334	1		0.600035	1		2.08628	2	4.27243	1.94292	1		1.63492	1		0.638147	2	44.7105	0.76945	1		0.788367	1
P01252	Prothymosin alpha	PTMA	Prothymosin alpha OS=Bos taurus OX=9913 GN=PTMA PE=1 SV=2 - [PTMA_BOVIN]	12.73	1	1	3	110	12.0649	3.78955	0.404235	2	1.11365	0.312811	1					2.0941	2	1.7332	2.04963	1					0.460664	2	2.19891	0.544996	1
A6QQL9	Signal recognition particle 14 kDa protein	SRP14	Signal recognition particle 14 kDa protein OS=Bos taurus OX=9913 GN=SRP14 PE=3 SV=1 - [SRP14_BOVIN]	12.73	1	1	1	110	12.4527	10.1255				1.32275	1								0.74838	1								0.986365	1
F1MWU9	Heat shock protein family A (Hsp70) member 6	HSPA6	Heat shock protein family A (Hsp70) member 6 OS=Bos taurus OX=9913 GN=HSPA6 PE=1 SV=3 - [F1MWU9_BOVIN]	12.68	1	7	28	639	70.5271	5.93506	0.781306	1		0.734316	1		0.598648	1		1.27391	1		1.46261	1		1.12492	1		0.76647	1		0.907158	1		0.836388	1
A4IFU2	RAP2B protein	RAP2B	RAP2B protein OS=Bos taurus OX=9913 GN=RAP2B PE=2 SV=1 - [A4IFU2_BOVIN]	12.57	1	2	2	183	20.4752	4.80518	0.87728	1								1.02668	1								1.17023	1
Q6EIP9	Prion protein (Fragment)		Prion protein (Fragment) OS=Bos taurus OX=9913 PE=3 SV=1 - [Q6EIP9_BOVIN]	12.37	1	1	1	97	11.7065	6.91748				1.02112	1								1.09804	1								0.884858	1
Q24M91	E2 ubiquitin conjugating enzyme UbcH5B (Fragment)	UBCH5B	E2 ubiquitin conjugating enzyme UbcH5B (Fragment) OS=Bos taurus OX=9913 GN=UBCH5B PE=2 SV=1 - [Q24M91_BOVIN]	12.36	1	1	2	89	9.85286	7.34229	1.23995	1					1.02665	1		1.44144	1					1.29096	1		0.653997	1					0.679057	1
A0A3Q1MM86	Tr-type G domain-containing protein		Tr-type G domain-containing protein OS=Bos taurus OX=9913 PE=4 SV=1 - [A0A3Q1MM86_BOVIN]	12.3	1	4	12	431	47.9583	6.3667				1.05533	1		0.663527	1					1.15601	1		0.966107	1					1.06844	1		1.70543	1
A0A3Q1ML30	Destrin	DSTN	Destrin OS=Bos taurus OX=9913 GN=DSTN PE=1 SV=1 - [A0A3Q1ML30_BOVIN]	12.21	1	2	8	131	14.9937	8.49951				0.825647	1								1.26018	1								1.14806	1
F1MHQ4	Fatty acid-binding protein, adipocyte	FABP4	Fatty acid-binding protein, adipocyte OS=Bos taurus OX=9913 GN=FABP4 PE=3 SV=2 - [F1MHQ4_BOVIN]	12.12	1	2	16	132	14.6365	5.65576	1.04792	1								0.463695	1								1.16855	1
Q3ZBQ9	APOM protein	APOM	APOM protein OS=Bos taurus OX=9913 GN=APOM PE=2 SV=1 - [Q3ZBQ9_BOVIN]	12.07	1	1	1	116	13.0185	8.6167							1.19688	1								1.15309	1								0.918408	1
A8YXX8	BRICK1 subunit of SCAR/WAVE actin nucleating complex	BRK1	BRICK1 subunit of SCAR/WAVE actin nucleating complex OS=Bos taurus OX=9913 GN=BRK1 PE=2 SV=1 - [A8YXX8_BOVIN]	12	1	1	2	75	8.72545	5.45264	1.05734	2	7.82698							1.15686	2	6.36201							1.08626	2	8.72533
Q7M309	Transforming protein (c-Ki-ras p21) (Fragments)		Transforming protein (c-Ki-ras p21) (Fragments) OS=Bos taurus OX=9913 PE=1 SV=1 - [Q7M309_BOVIN]	12	1	1	3	75	8.96146	5.8208	1.12538	2	8.8869	0.989963	1					1.06512	2	6.82307	0.816359	1					1.31828	2	4.95952	1.2953	1
A0A3Q1MDS4	RAB3D, member RAS oncogene family	RAB3D	RAB3D, member RAS oncogene family OS=Bos taurus OX=9913 GN=RAB3D PE=4 SV=1 - [A0A3Q1MDS4_BOVIN]	11.87	1	2	5	219	24.3719	4.93213				0.977462	2	28.4665							1.16341	2	14.6357							1.07941	2	14.2731
A0A3Q1M0X1	Uncharacterized protein		Uncharacterized protein OS=Bos taurus OX=9913 PE=4 SV=1 - [A0A3Q1M0X1_BOVIN]	11.86	1	1	1	59	6.97058	9.75928							1.59155	1								1.03937	1								1.10479	1
Q148C2	Troponin C type 2 (Fast)	TNNC2	Troponin C type 2 (Fast) OS=Bos taurus OX=9913 GN=TNNC2 PE=2 SV=1 - [Q148C2_BOVIN]	11.8	1	2	2	161	18.1994	4.1958				0.834568	1								0.437421	1								0.793054	1
Q3T0E0	Copper transport protein ATOX1	ATOX1	Copper transport protein ATOX1 OS=Bos taurus OX=9913 GN=ATOX1 PE=3 SV=1 - [ATOX1_BOVIN]	11.76	1	1	1	68	7.36071	7.23975	1.3781	1								0.975432	1								1.306	1
A0A3Q1ME55	Uncharacterized protein	C8G	Uncharacterized protein OS=Bos taurus OX=9913 GN=C8G PE=3 SV=1 - [A0A3Q1ME55_BOVIN]	11.43	1	4	9	481	50.8024	10.8726	1.38881	2	7.44017	1.40687	1		1.11307	1		0.486497	2	2.04041	0.88927	1		0.720906	1		0.877501	2	22.6168	0.871549	1		1.19179	1
Q1RMM7	Myosin light chain 4	MYL4	Myosin light chain 4 OS=Bos taurus OX=9913 GN=MYL4 PE=2 SV=1 - [Q1RMM7_BOVIN]	11.4	1	2	3	193	21.2567	5.03369				0.70933	1								0.974619	1								0.703101	1
O77953	MHC class II antigen (Fragment)	DQB	MHC class II antigen (Fragment) OS=Bos taurus OX=9913 GN=DQB PE=4 SV=1 - [O77953_BOVIN]	11.39	1	1	1	79	9.55356	5.47803	1.33582	1								1.03368	1								1.1738	1
A6QPB4	Vesicle transport protein	SFT2D2	Vesicle transport protein OS=Bos taurus OX=9913 GN=SFT2D2 PE=2 SV=1 - [A6QPB4_BOVIN]	11.36	1	1	1	88	9.355	9.29053	0.826743	1								1.16299	1								1.72865	1
A8KC84	PDE1B protein (Fragment)	PDE1B	PDE1B protein (Fragment) OS=Bos taurus OX=9913 GN=PDE1B PE=2 SV=1 - [A8KC84_BOVIN]	11.36	1	1	1	264	30.0607	5.0083							1.78602	1								0.527935	1								1.68462	1
Q9N1C1	Insulin-like growth factor I (Fragment)	IGF1	Insulin-like growth factor I (Fragment) OS=Bos taurus OX=9913 GN=IGF1 PE=3 SV=1 - [Q9N1C1_BOVIN]	11.28	1	1	1	133	14.6643	9.27588							3.35945	1								0.400842	1								0.606788	1
Q0V8F2	GTP-binding protein PTD004	OLA1	GTP-binding protein PTD004 OS=Bos taurus OX=9913 GN=OLA1 PE=2 SV=1 - [Q0V8F2_BOVIN]	11.28	1	1	1	133	14.2754	9.29053							0.958033	1								1.11861	1								1.22042	1
A0A452DHX8	Amine oxidase	LOC100138645	Amine oxidase OS=Bos taurus OX=9913 GN=LOC100138645 PE=3 SV=1 - [A0A452DHX8_BOVIN]	11.18	1	8	32	787	87.09	5.90967							1.25468	1								0.762757	1								0.987817	1
A0A452DJJ2	Dynein light chain	LOC101902172	Dynein light chain OS=Bos taurus OX=9913 GN=LOC101902172 PE=3 SV=1 - [A0A452DJJ2_BOVIN]	11.11	1	1	2	63	7.35762	6.29053	0.964183	1		0.544935	1					1.2724	1		1.75996	1					1.0061	1		0.711913	1
A0A3Q1LGU7	Lipocln_cytosolic_FA-bd_dom domain-containing protein	LOC505052	Lipocln_cytosolic_FA-bd_dom domain-containing protein OS=Bos taurus OX=9913 GN=LOC505052 PE=3 SV=1 - [A0A3Q1LGU7_BOVIN]	11.05	1	1	1	172	19.5913	4.38623	0.989942	1								0.827326	1								1.97955	1
H6V5H1	MHC class I antigen (Fragment)	BoLA-NC	MHC class I antigen (Fragment) OS=Bos taurus OX=9913 GN=BoLA-NC PE=3 SV=1 - [H6V5H1_BOVIN]	10.99	1	3	14	355	40.8242	5.30029	1.44289	1								0.784371	1								0.818058	1
A0A3Q1MB96	Ribosomal_S13_N domain-containing protein		Ribosomal_S13_N domain-containing protein OS=Bos taurus OX=9913 PE=3 SV=1 - [A0A3Q1MB96_BOVIN]	10.79	1	1	3	139	15.6288	10.1548	1.03496	1		0.732207	1		0.612881	1		1.24122	1		1.39224	1		1.3622	1		1.09485	1		1.0891	1		0.959242	1
P23805	Conglutinin	CGN1	Conglutinin OS=Bos taurus OX=9913 GN=CGN1 PE=1 SV=2 - [CONG_BOVIN]	10.78	1	5	9	371	37.9708	6.06201				1.36789	1		2.8003	1					1.00928	1		0.491241	1					1.31418	1		0.967208	1
Q32PA9	Peptidyl-prolyl cis-trans isomerase FKBP2	FKBP2	Peptidyl-prolyl cis-trans isomerase FKBP2 OS=Bos taurus OX=9913 GN=FKBP2 PE=2 SV=1 - [FKBP2_BOVIN]	10.71	1	1	1	140	15.3942	8.88037							1.07256	1								0.803022	1								0.968244	1
F1N0Z9	BPTI/Kunitz inhibitor domain-containing protein	SPINT3	BPTI/Kunitz inhibitor domain-containing protein OS=Bos taurus OX=9913 GN=SPINT3 PE=4 SV=2 - [F1N0Z9_BOVIN]	10.68	1	1	5	103	11.2402	4.56396	2.90143	4	5.49769	5.18555	1					0.120715	4	47.0487	0.0851057	1					0.233031	4	79.1606	0.130661	1
Q9TUI9	Apelin	APLN	Apelin OS=Bos taurus OX=9913 GN=APLN PE=1 SV=1 - [APEL_BOVIN]	10.39	1	1	1	77	8.73761	11.3853				1.77757	1								0.957777	1								1.05079	1
A0A3Q1N0C4	Uncharacterized protein		Uncharacterized protein OS=Bos taurus OX=9913 PE=4 SV=1 - [A0A3Q1N0C4_BOVIN]	10.36	1	2	3	357	37.6472	4.99561	0.99316	1		1.01523	1					1.17584	1		1.18855	1					1.30241	1		1.07456	1
A0A3Q1NIK5	Membrane-associated progesterone receptor component 1	PGRMC1	Membrane-associated progesterone receptor component 1 OS=Bos taurus OX=9913 GN=PGRMC1 PE=3 SV=1 - [A0A3Q1NIK5_BOVIN]	10.31	1	1	1	194	21.6097	4.65283	1.59972	1								0.705341	1								2.01196	1
A0A3Q1MDR9	Serine/arginine-rich-splicing factor 7	SRSF7	Serine/arginine-rich-splicing factor 7 OS=Bos taurus OX=9913 GN=SRSF7 PE=4 SV=1 - [A0A3Q1MDR9_BOVIN]	10.22	1	1	1	137	15.7528	9.80322				0.81528	1								0.368851	1								0.535592	1
P04421	Lysozyme C	LYZ1	Lysozyme C OS=Bos taurus OX=9913 GN=LYZ1 PE=1 SV=2 - [LYSC_BOVIN]	10.2	1	2	2	147	16.362	7.62061							3.14574	1								0.66876	1								0.694338	1
F1MXU9	Protein O-fucosyltransferase 2	POFUT2	Protein O-fucosyltransferase 2 OS=Bos taurus OX=9913 GN=POFUT2 PE=4 SV=2 - [F1MXU9_BOVIN]	10.19	1	5	12	481	54.2132	9.18799	0.992612	2	37.5384	1.30512	1					0.887429	2	44.2923	0.742969	1					1.08962	2	5.0263	1.47261	1
Q862J1	Similar to ribosomal protein L17 (Fragment)		Similar to ribosomal protein L17 (Fragment) OS=Bos taurus OX=9913 PE=2 SV=1 - [Q862J1_BOVIN]	10.11	1	1	2	89	10.3693	9.65674				1.08115	2	14.8523							1.21837	2	34.3789							1.06714	2	46.714
A6H7F7	Trafficking protein particle complex subunit 2-like protein	TRAPPC2L	Trafficking protein particle complex subunit 2-like protein OS=Bos taurus OX=9913 GN=TRAPPC2L PE=2 SV=1 - [TPC2L_BOVIN]	10.07	1	1	3	139	15.9889	6.771				0.232293	2	91.3754	0.776384	1					2.15543	2	10.8264	1.43557	1					0.373484	2	5.2567	1.18827	1
A0A452DJR7	C-type lectin domain-containing protein	LOC112444733	C-type lectin domain-containing protein OS=Bos taurus OX=9913 GN=LOC112444733 PE=4 SV=1 - [A0A452DJR7_BOVIN]	10.05	1	4	7	368	38.0047	5.80811	0.834642	1								1.34267	1								0.790271	1
A1L575	Deoxyribonuclease I-like 1 (Fragment)	DNASE1L1	Deoxyribonuclease I-like 1 (Fragment) OS=Bos taurus OX=9913 GN=DNASE1L1 PE=2 SV=1 - [A1L575_BOVIN]	10	1	1	1	190	21.632	5.77002	0.985244	1								1.13802	1								1.0569	1
Q8WN14	Insulin-like growth factor-binding protein 4 (Fragment)	IGFBP-4	Insulin-like growth factor-binding protein 4 (Fragment) OS=Bos taurus OX=9913 GN=IGFBP-4 PE=4 SV=1 - [Q8WN14_BOVIN]	9.93	1	1	1	141	15.6907	8.32373	1.41673	1								0.935576	1								1.34667	1
Q3ZBN0	Costars family protein ABRACL	ABRACL	Costars family protein ABRACL OS=Bos taurus OX=9913 GN=ABRACL PE=3 SV=1 - [ABRAL_BOVIN]	9.88	1	1	2	81	9.04087	6.29053				0.852005	2	4.69407							1.44366	2	2.74534							0.824632	2	15.2514
Q32LE3	Centrin-1	CETN1	Centrin-1 OS=Bos taurus OX=9913 GN=CETN1 PE=2 SV=1 - [CETN1_BOVIN]	9.88	1	1	1	172	19.6849	4.94482							1.08948	1								0.585462	1								0.955466	1
A6QQ02	LOC617406 protein (Fragment)	LOC617406	LOC617406 protein (Fragment) OS=Bos taurus OX=9913 GN=LOC617406 PE=2 SV=1 - [A6QQ02_BOVIN]	9.75	1	2	5	318	36.4113	5.59229				1.13079	1								0.760172	1								0.742196	1
F1N3J3	Anterior gradient 2, protein disulphide isomerase family member	AGR2	Anterior gradient 2, protein disulphide isomerase family member OS=Bos taurus OX=9913 GN=AGR2 PE=1 SV=2 - [F1N3J3_BOVIN]	9.71	1	1	4	175	19.9246	8.79248	0.989466	2	6.34987	0.936744	1		0.597436	1		0.635828	2	0.0509001	0.763561	1		0.594079	1		1.13565	2	2.16645	1.20106	1		1.94931	1
F1MWI1	Clusterin		Clusterin OS=Bos taurus OX=9913 PE=3 SV=3 - [F1MWI1_BOVIN]	9.61	1	2	23	385	42.8784	8.01611	1.47101	4	3.8798	1.97142	5	19.6311	2.13652	3	14.8623	0.785718	4	6.43223	0.390184	5	44.4455	0.472658	3	19.302	0.77588	4	15.687	1.33265	5	24.2618	1.79831	3	4.69082
A0A3Q1MVB3	Ribosomal_L7Ae domain-containing protein	LOC107131598	Ribosomal_L7Ae domain-containing protein OS=Bos taurus OX=9913 GN=LOC107131598 PE=4 SV=1 - [A0A3Q1MVB3_BOVIN]	9.57	1	1	1	94	10.5605	8.76318				0.598879	1								1.54903	1								0.99162	1
Q8MKH6	Troponin T, slow skeletal muscle	TNNT1	Troponin T, slow skeletal muscle OS=Bos taurus OX=9913 GN=TNNT1 PE=2 SV=3 - [TNNT1_BOVIN]	9.51	1	2	2	263	31.2651	5.87158				1.07463	1								0.493627	1								0.576141	1
A2VDY3	Charged multivesicular body protein 4a	CHMP4A	Charged multivesicular body protein 4a OS=Bos taurus OX=9913 GN=CHMP4A PE=2 SV=1 - [CHM4A_BOVIN]	9.46	1	2	2	222	24.9328	4.66553				1.20852	1								0.96386	1								1.01979	1
P79251	V-type proton ATPase subunit G 1	ATP6V1G1	V-type proton ATPase subunit G 1 OS=Bos taurus OX=9913 GN=ATP6V1G1 PE=1 SV=3 - [VATG1_BOVIN]	9.32	1	1	2	118	13.674	7.97217	1.31352	1		0.702091	1					0.724435	1		0.787167	1					2.35235	1		2.45256	1
A0A3Q1MF86	Actin related protein 1A	ACTR1A	Actin related protein 1A OS=Bos taurus OX=9913 GN=ACTR1A PE=1 SV=1 - [A0A3Q1MF86_BOVIN]	9.29	1	2	4	366	41.4294	7.28369				1.25095	2	9.35529							1.13018	2	5.71672							0.810336	2	2.04358
E1B785	Uncharacterized protein		Uncharacterized protein OS=Bos taurus OX=9913 PE=4 SV=3 - [E1B785_BOVIN]	9.21	1	1	1	76	8.57626	10.1108				0.869695	1								1.22755	1								1.29463	1
P07107	Acyl-CoA-binding protein	DBI	Acyl-CoA-binding protein OS=Bos taurus OX=9913 GN=DBI PE=1 SV=2 - [ACBP_BOVIN]	9.2	1	1	1	87	10.038	6.56592				1.04593	1								0.98697	1								1.10311	1
Q2KJD1	SERPINE1 mRNA binding protein 1	SERBP1	SERPINE1 mRNA binding protein 1 OS=Bos taurus OX=9913 GN=SERBP1 PE=1 SV=1 - [Q2KJD1_BOVIN]	9.09	1	1	1	176	18.4331	8.1333	0.971048	1								0.982048	1								1.4179	1
Q0QEM9	ATP synthase subunit beta (Fragment)	ATP5B	ATP synthase subunit beta (Fragment) OS=Bos taurus OX=9913 GN=ATP5B PE=2 SV=1 - [Q0QEM9_BOVIN]	9.01	1	1	2	322	34.7482	5.41455							1.80694	2	6.53963							0.446396	2	36.7948							2.45163	2	2.64362
P81644	Apolipoprotein A-II	APOA2	Apolipoprotein A-II OS=Bos taurus OX=9913 GN=APOA2 PE=1 SV=2 - [APOA2_BOVIN]	9	1	1	2	100	11.1949	8.104	2.78113	1		1.20448	1					0.836958	1		1.35263	1					0.49087	1		1.09252	1
Q3KUS5	Anti-inflammatory factor 1 (Fragment)	AIF1	Anti-inflammatory factor 1 (Fragment) OS=Bos taurus OX=9913 GN=AIF1 PE=4 SV=1 - [Q3KUS5_BOVIN]	8.96	1	1	1	67	7.61003	9.30518				0.619421	1								1.50294	1								1.18657	1
G5E604	Ig-like domain-containing protein		Ig-like domain-containing protein OS=Bos taurus OX=9913 PE=4 SV=2 - [G5E604_BOVIN]	8.94	1	1	2	123	12.9333	7.12256	0.973376	2	20.7137							0.326493	2	55.2208							0.555207	2	15.4947
A1XED4	RPL23 (Fragment)		RPL23 (Fragment) OS=Bos taurus OX=9913 PE=2 SV=1 - [A1XED4_BOVIN]	8.89	1	1	1	90	9.73024	10.1401				1.18661	1								0.897964	1								1.46439	1
Q08DM8	Translin	TSN	Translin OS=Bos taurus OX=9913 GN=TSN PE=2 SV=1 - [TSN_BOVIN]	8.77	1	1	3	228	26.1528	6.44287
A0A3Q1M2E6	RRM domain-containing protein		RRM domain-containing protein OS=Bos taurus OX=9913 PE=4 SV=1 - [A0A3Q1M2E6_BOVIN]	8.74	1	1	1	103	11.1398	9.84717				0.730702	1								1.38451	1								1.18064	1
E1BGX1	TATA-box binding protein associated factor 15	TAF15	TATA-box binding protein associated factor 15 OS=Bos taurus OX=9913 GN=TAF15 PE=4 SV=3 - [E1BGX1_BOVIN]	8.68	1	1	1	622	64.5763	7.75244				0.370162	1								1.94405	1								0.670394	1
A0A3Q1MBS7	Uncharacterized protein	RAB6A	Uncharacterized protein OS=Bos taurus OX=9913 GN=RAB6A PE=4 SV=1 - [A0A3Q1MBS7_BOVIN]	8.65	1	2	5	208	23.5479	5.5415	1.02504	1		1.14683	1					1.33239	1		1.22628	1					0.825844	1		0.891411	1
A6QR61	SNX12 protein	SNX12	SNX12 protein OS=Bos taurus OX=9913 GN=SNX12 PE=2 SV=1 - [A6QR61_BOVIN]	8.64	1	1	1	162	18.8727	8.44092	1.23595	1								0.864611	1								2.11377	1
Q2V9X0	High-mobility group AT-hook 1 (Fragment)	HMGA1	High-mobility group AT-hook 1 (Fragment) OS=Bos taurus OX=9913 GN=HMGA1 PE=4 SV=1 - [Q2V9X0_BOVIN]	8.51	1	1	2	94	10.3855	10.4331	1.10401	1		1.16617	1					0.888398	1		1.0182	1					0.864792	1		1.08996	1
A0A3Q1MPZ9	RAS related 2	RRAS2	RAS related 2 OS=Bos taurus OX=9913 GN=RRAS2 PE=4 SV=1 - [A0A3Q1MPZ9_BOVIN]	8.51	1	1	1	188	21.9088	5.0083	1.1008	1								1.01303	1								1.38146	1
Q3ZCJ0	60S ribosomal protein L36a	RPL36AL	60S ribosomal protein L36a OS=Bos taurus OX=9913 GN=RPL36AL PE=2 SV=1 - [Q3ZCJ0_BOVIN]	8.51	1	1	1	94	11.048	10.521				1.07871	1								1.18691	1								0.936434	1
Q864B6	Platelet activating factor acetylhydrolase 45 kDa subunit brain isoform variant (Fragment)	LIS1	Platelet activating factor acetylhydrolase 45 kDa subunit brain isoform variant (Fragment) OS=Bos taurus OX=9913 GN=LIS1 PE=2 SV=1 - [Q864B6_BOVIN]	8.49	1	1	2	106	11.8729	8.19189	0.718283	1		0.698196	1					1.54121	1		1.21952	1					1.36006	1		1.62343	1
Q1RMM2	Lymphocyte antigen 6 complex, locus E	LY6E	Lymphocyte antigen 6 complex, locus E OS=Bos taurus OX=9913 GN=LY6E PE=2 SV=1 - [Q1RMM2_BOVIN]	8.46	1	1	1	130	13.743	8.19189							1.35692	1								0.741685	1								1.13547	1
Q0QEV5	Ribosomal protein L18 (Fragment)	RPL18	Ribosomal protein L18 (Fragment) OS=Bos taurus OX=9913 GN=RPL18 PE=2 SV=1 - [Q0QEV5_BOVIN]	8.43	1	1	1	166	18.8445	11.7808	1.68896	1								0.99627	1								0.963353	1
A0A3Q1M2I5	Keratin, type I cytoskeletal 14	KRT14	Keratin, type I cytoskeletal 14 OS=Bos taurus OX=9913 GN=KRT14 PE=1 SV=1 - [A0A3Q1M2I5_BOVIN]	8.3	1	4	10	458	49.9479	5.16064	0.964843	2	24.8137	1.11347	1					0.677999	2	43.1282	1.12948	1					2.04314	2	39.0761	1.13864	1
A0A3Q1N5S0	Uncharacterized protein		Uncharacterized protein OS=Bos taurus OX=9913 PE=4 SV=1 - [A0A3Q1N5S0_BOVIN]	8.24	1	1	1	364	41.7357	7.53271							1.03882	1								1.02743	1								0.931857	1
A0A3Q1LT59	Annexin	ANXA3	Annexin OS=Bos taurus OX=9913 GN=ANXA3 PE=3 SV=1 - [A0A3Q1LT59_BOVIN]	8.22	1	2	5	304	33.9236	6.58057				0.860077	1		0.724086	1					1.24601	1		1.54289	1					1.22509	1		0.712666	1
A0A3Q1LX83	Proteasome subunit alpha type		Proteasome subunit alpha type OS=Bos taurus OX=9913 PE=3 SV=1 - [A0A3Q1LX83_BOVIN]	8.12	1	1	7	234	25.9283	7.38623	0.791574	2	14.3456	0.750107	5	53.8028				1.51575	2	10.9467	1.45957	5	15.9655				0.819312	2	11.6819	0.974794	5	4.43963
Q7YRW9	Reticulon	RTN4	Reticulon OS=Bos taurus OX=9913 GN=RTN4 PE=1 SV=2 - [Q7YRW9_BOVIN]	8.04	1	1	1	199	22.3813	9.30518	0.938314	1								1.04566	1								1.2326	1
P35604	Coatomer subunit zeta-1	COPZ1	Coatomer subunit zeta-1 OS=Bos taurus OX=9913 GN=COPZ1 PE=1 SV=2 - [COPZ1_BOVIN]	7.91	1	1	1	177	20.2155	4.80518				1.36188	1								0.9223	1								0.789656	1
Q58DW3	60S ribosomal protein L29	RPL29	60S ribosomal protein L29 OS=Bos taurus OX=9913 GN=RPL29 PE=2 SV=3 - [RL29_BOVIN]	7.89	1	1	2	152	16.7614	11.8101				0.542637	1		0.885786	1					1.58066	1		1.52326	1					1.01724	1		1.02132	1
A0A411KUF5	Galanin and gmap prepropeptide (Fragment)		Galanin and gmap prepropeptide (Fragment) OS=Bos taurus OX=9913 PE=2 SV=1 - [A0A411KUF5_BOVIN]	7.89	1	1	1	76	8.58847	6.94678				1.23792	1								0.766295	1								2.10773	1
P61283	Barrier-to-autointegration factor	BANF1	Barrier-to-autointegration factor OS=Bos taurus OX=9913 GN=BANF1 PE=3 SV=1 - [BAF_BOVIN]	7.87	1	1	1	89	10.052	6.0874	0.493937	1								1.60957	1								0.914506	1
Q2NL22	Eukaryotic initiation factor 4A-III	EIF4A3	Eukaryotic initiation factor 4A-III OS=Bos taurus OX=9913 GN=EIF4A3 PE=2 SV=3 - [IF4A3_BOVIN]	7.79	1	3	5	411	46.8112	6.72705				0.618233	1								1.29131	1								1.46057	1
Q0VD18	Phospholysine phosphohistidine inorganic pyrophosphate phosphatase	LHPP	Phospholysine phosphohistidine inorganic pyrophosphate phosphatase OS=Bos taurus OX=9913 GN=LHPP PE=1 SV=1 - [LHPP_BOVIN]	7.78	1	1	2	270	29.1618	5.5415	1.06615	1		0.871568	1					1.09916	1		0.932156	1					0.786086	1		1.17154	1
Q3MHR5	Serine/arginine-rich splicing factor 2	SRSF2	Serine/arginine-rich splicing factor 2 OS=Bos taurus OX=9913 GN=SRSF2 PE=2 SV=3 - [SRSF2_BOVIN]	7.69	1	1	1	221	25.4612	11.854				0.690993	1								1.27544	1								1.11945	1
Q9N1C3	DDVit1 (Fragment)	DDVit1	DDVit1 (Fragment) OS=Bos taurus OX=9913 GN=DDVit1 PE=2 SV=1 - [Q9N1C3_BOVIN]	7.63	1	1	1	131	14.8273	5.07178				0.708713	1								1.30828	1								0.87439	1
E1BJ20	Ubiquitin-like domain-containing protein		Ubiquitin-like domain-containing protein OS=Bos taurus OX=9913 PE=4 SV=1 - [E1BJ20_BOVIN]	7.63	1	1	1	118	13.1877	5.0083				0.720361	1								1.64653	1								0.753959	1
E1B9P4	Epididymal sperm binding protein 1	ELSPBP1	Epididymal sperm binding protein 1 OS=Bos taurus OX=9913 GN=ELSPBP1 PE=4 SV=1 - [E1B9P4_BOVIN]	7.62	1	1	1	223	25.9969	7.94287	1.54671	1								0.207007	1								0.456869	1
A0A3Q1LWV4	Ig-like domain-containing protein	VPREB1	Ig-like domain-containing protein OS=Bos taurus OX=9913 GN=VPREB1 PE=4 SV=1 - [A0A3Q1LWV4_BOVIN]	7.62	1	1	2	210	22.4324	9.99365	1.5342	1					1.07763	1		1.33876	1					0.887953	1		1.27391	1					1.62271	1
Q5E970	DEAD (Asp-Glu-Ala-Asp) box polypeptide 39 isoform 1	DDX39A	DEAD (Asp-Glu-Ala-Asp) box polypeptide 39 isoform 1 OS=Bos taurus OX=9913 GN=DDX39A PE=2 SV=1 - [Q5E970_BOVIN]	7.49	1	3	4	427	49.112	5.68115	0.716732	1								1.27372	1								0.918761	1
Q3T110	Transmembrane 4 L6 family member 18	TM4SF18	Transmembrane 4 L6 family member 18 OS=Bos taurus OX=9913 GN=TM4SF18 PE=2 SV=1 - [T4S18_BOVIN]	7.46	1	1	3	201	22.1844	6.87354	1.38472	2	11.4137	1.20257	1					0.677453	2	29.9157	0.490269	1					1.32116	2	53.4028	1.87722	1
A0A3Q1N134	Heterogeneous nuclear ribonucleoprotein U	HNRNPU	Heterogeneous nuclear ribonucleoprotein U OS=Bos taurus OX=9913 GN=HNRNPU PE=1 SV=1 - [A0A3Q1N134_BOVIN]	7.46	1	7	14	804	88.145	5.85889				0.174408	1								2.19818	1								0.542149	1
A0A3Q1M5V9	C-C motif chemokine	CCL26	C-C motif chemokine OS=Bos taurus OX=9913 GN=CCL26 PE=3 SV=1 - [A0A3Q1M5V9_BOVIN]	7.45	1	1	1	94	10.8567	9.93506	0.514396	1								1.44588	1								1.17691	1
J9QDG2	Periostin variant 8		Periostin variant 8 OS=Bos taurus OX=9913 PE=2 SV=1 - [J9QDG2_BOVIN]	7.44	1	4	6	806	89.6741	7.50342				1.40798	2	11.4618							0.754205	2	10.6669							1.19574	2	2.83885
A5PK63	40S ribosomal protein S17	RPS17	40S ribosomal protein S17 OS=Bos taurus OX=9913 GN=RPS17 PE=2 SV=1 - [RS17_BOVIN]	7.41	1	1	2	135	15.5724	9.72998	0.697381	1		0.71595	1					1.40825	1		1.34484	1					0.827545	1		1.07241	1
P33672	Proteasome subunit beta type-3	PSMB3	Proteasome subunit beta type-3 OS=Bos taurus OX=9913 GN=PSMB3 PE=1 SV=3 - [PSB3_BOVIN]	7.32	1	1	1	205	22.9775	6.55127				1.15053	1								0.969634	1								0.875901	1
Q3T0I5	Mitochondrial fission 1 protein	FIS1	Mitochondrial fission 1 protein OS=Bos taurus OX=9913 GN=FIS1 PE=2 SV=1 - [FIS1_BOVIN]	7.24	1	1	2	152	16.927	9.01221				0.932591	1		1.13744	1					0.897046	1		1.03612	1					1.06064	1		1.20606	1
E1BA29	G protein subunit alpha q	GNAQ	G protein subunit alpha q OS=Bos taurus OX=9913 GN=GNAQ PE=4 SV=1 - [E1BA29_BOVIN]	7.24	1	2	2	359	42.1153	5.68115							1.22093	1								0.673855	1								1.72116	1
P00570	Adenylate kinase isoenzyme 1	AK1	Adenylate kinase isoenzyme 1 OS=Bos taurus OX=9913 GN=AK1 PE=1 SV=2 - [KAD1_BOVIN]	7.22	1	1	2	194	21.6503	8.32373				1.2157	2	18.8063							0.545414	2	17.9879							0.718142	2	5.48504
A0A3Q1M1B1	Phosphatidylinositol transfer protein beta isoform	PITPNB	Phosphatidylinositol transfer protein beta isoform OS=Bos taurus OX=9913 GN=PITPNB PE=4 SV=1 - [A0A3Q1M1B1_BOVIN]	7.2	1	2	3	250	28.9706	7.15186	1.05664	1								1.48704	1								1.05193	1
A0A3Q1NNK1	Periostin	POSTN	Periostin OS=Bos taurus OX=9913 GN=POSTN PE=1 SV=1 - [A0A3Q1NNK1_BOVIN]	7.18	1	4	6	808	89.9664	7.79639	1.32202	1		0.757477	1					0.609871	1		1.0138	1					1.65685	1		2.22133	1
A0A3Q1N489	SER_THR_PHOSPHATASE domain-containing protein		SER_THR_PHOSPHATASE domain-containing protein OS=Bos taurus OX=9913 PE=4 SV=1 - [A0A3Q1N489_BOVIN]	7.08	1	1	1	113	12.9624	4.94482				1.18602	1								1.00255	1								0.898568	1
A2VDN7	Heterogeneous nuclear ribonucleoprotein U	HNRNPU	Heterogeneous nuclear ribonucleoprotein U OS=Bos taurus OX=9913 GN=HNRNPU PE=1 SV=1 - [A2VDN7_BOVIN]	7.03	1	7	15	825	90.396	5.99854	0.302905	1		0.13234	1					2.14556	1		2.15394	1					0.657124	1		0.704252	1
F1N0Y0	Uridine phosphorylase	UPP1	Uridine phosphorylase OS=Bos taurus OX=9913 GN=UPP1 PE=1 SV=2 - [F1N0Y0_BOVIN]	7	1	4	14	500	52.5502	7.15186	0.476291	1		0.582796	2	35.7482				1.67609	1		1.75735	2	15.7005				1.37133	1		0.909413	2	37.5638
Q5E9A1	Nascent polypeptide-associated complex subunit alpha	NACA	Nascent polypeptide-associated complex subunit alpha OS=Bos taurus OX=9913 GN=NACA PE=1 SV=1 - [NACA_BOVIN]	6.98	1	1	1	215	23.3557	4.56396				1.84844	1								0.606813	1								0.866177	1
A1XEE1	RPLP2		RPLP2 OS=Bos taurus OX=9913 PE=2 SV=1 - [A1XEE1_BOVIN]	6.96	1	1	3	115	11.831	4.76709	0.671636	2	21.9018	0.830067	1					1.37597	2	20.8651	1.46711	1					0.958893	2	10.5369	0.919046	1
Q3ZBG9	Phospholipid scramblase 2	PLSCR2	Phospholipid scramblase 2 OS=Bos taurus OX=9913 GN=PLSCR2 PE=2 SV=1 - [PLS2_BOVIN]	6.83	1	1	1	293	32.555	5.43994	1.18732	1								0.705952	1								0.862798	1
Q3SX33	Thy-1 cell surface antigen	THY1	Thy-1 cell surface antigen OS=Bos taurus OX=9913 GN=THY1 PE=1 SV=1 - [Q3SX33_BOVIN]	6.83	1	1	4	161	18.0006	9.15869	0.473704	1		0.353981	1		0.562741	2	55.5325	1.87721	1		1.88306	1		1.79071	2	12.7499	0.379559	1		0.806095	1		0.223918	2	1.33093
A5D989	Elongation factor 1-delta	EEF1D	Elongation factor 1-delta OS=Bos taurus OX=9913 GN=EEF1D PE=2 SV=2 - [EF1D_BOVIN]	6.79	1	2	4	280	31.1227	5.05908				0.886429	1								1.32459	1								1.04718	1
Q29RS5	Retinoic acid receptor responder protein 2	RARRES2	Retinoic acid receptor responder protein 2 OS=Bos taurus OX=9913 GN=RARRES2 PE=2 SV=1 - [RARR2_BOVIN]	6.79	1	1	3	162	18.3454	8.67529	0.954768	2	19.585	1.46178	1					0.815775	2	3.39657	0.623374	1					1.35386	2	11.2963	0.950129	1
Q3SZC0	Enhancer of rudimentary homolog	ERH	Enhancer of rudimentary homolog OS=Bos taurus OX=9913 GN=ERH PE=3 SV=1 - [ERH_BOVIN]	6.73	1	1	3	104	12.251	5.92236	0.792645	1		0.265843	2	18.0437				1.83595	1		1.89015	2	1.05633				0.64914	1		0.955706	2	2.89658
Q0VD44	Twisted gastrulation BMP signaling modulator 1	TWSG1	Twisted gastrulation BMP signaling modulator 1 OS=Bos taurus OX=9913 GN=TWSG1 PE=2 SV=1 - [Q0VD44_BOVIN]	6.73	1	1	1	223	24.9192	5.33838				1.49321	1								0.727411	1								1.08795	1
G3MY03	Uncharacterized protein	TSNAX	Uncharacterized protein OS=Bos taurus OX=9913 GN=TSNAX PE=4 SV=1 - [G3MY03_BOVIN]	6.55	1	1	1	290	33.0287	6.55127				1.52146	1								0.647123	1								1.07381	1
G8JKY9	ADP-ribosylation factor-like protein 15	ARL15	ADP-ribosylation factor-like protein 15 OS=Bos taurus OX=9913 GN=ARL15 PE=4 SV=2 - [G8JKY9_BOVIN]	6.52	1	1	1	138	14.9895	6.7417				1.103	1								0.887124	1								1.36925	1
E1BC32	Tropomodulin 2	TMOD2	Tropomodulin 2 OS=Bos taurus OX=9913 GN=TMOD2 PE=4 SV=3 - [E1BC32_BOVIN]	6.45	1	2	7	310	34.9114	5.88428							1.35834	1								0.975774	1								1.12927	1
Q32PA4	14 kDa phosphohistidine phosphatase	PHPT1	14 kDa phosphohistidine phosphatase OS=Bos taurus OX=9913 GN=PHPT1 PE=2 SV=1 - [PHP14_BOVIN]	6.4	1	1	2	125	13.9218	5.8208	0.925965	1		0.804954	1					1.30698	1		1.41671	1					1.37108	1		1.2671	1
A6QLY4	Isochorismatase domain-containing protein 1	ISOC1	Isochorismatase domain-containing protein 1 OS=Bos taurus OX=9913 GN=ISOC1 PE=2 SV=1 - [ISOC1_BOVIN]	6.38	1	1	1	298	32.0951	7.38623				1.43076	1								0.648484	1								1.2082	1
A0A3Q1N1M7	Uncharacterized protein		Uncharacterized protein OS=Bos taurus OX=9913 PE=4 SV=1 - [A0A3Q1N1M7_BOVIN]	6.36	1	1	1	346	38.9165	7.92822				1.01137	1								0.934496	1								1.15509	1
A0A3Q1LUB3	S-methyl-5'-thioadenosine phosphorylase	MTAP	S-methyl-5'-thioadenosine phosphorylase OS=Bos taurus OX=9913 GN=MTAP PE=3 SV=1 - [A0A3Q1LUB3_BOVIN]	6.36	1	1	1	283	31.32	6.97607				1.05077	1								1.15232	1								0.957787	1
A0A452DIU3	Prostaglandin E synthase 3	PTGES3	Prostaglandin E synthase 3 OS=Bos taurus OX=9913 GN=PTGES3 PE=4 SV=1 - [A0A452DIU3_BOVIN]	6.29	1	1	2	159	18.5544	4.53857	0.671168	1		0.519531	1					1.53095	1		1.56443	1					0.998481	1		1.12566	1
Q148C9	Heme-binding protein 1	HEBP1	Heme-binding protein 1 OS=Bos taurus OX=9913 GN=HEBP1 PE=2 SV=1 - [HEBP1_BOVIN]	6.28	1	1	1	191	21.2164	5.47803	1.01745	1								0.972966	1								1.16679	1
A4FUH1	Torsin-2A	TOR2A	Torsin-2A OS=Bos taurus OX=9913 GN=TOR2A PE=2 SV=1 - [TOR2A_BOVIN]	6.23	1	1	1	321	36.1466	7.10791				1.47831	1								0.730904	1								0.998119	1
E1BAT6	Uncharacterized protein		Uncharacterized protein OS=Bos taurus OX=9913 PE=3 SV=2 - [E1BAT6_BOVIN]	6.21	1	1	1	145	16.359	10.1401	0.823458	1								1.48625	1								1.28156	1
A0A3Q1LTV3	SCY domain-containing protein	LOC508666	SCY domain-containing protein OS=Bos taurus OX=9913 GN=LOC508666 PE=4 SV=1 - [A0A3Q1LTV3_BOVIN]	6.16	1	1	5	146	16.2493	8.89502	0.781635	2	5.95915	0.586905	2	34.4029	0.858963	1		1.5899	2	5.88634	1.34067	2	3.91147	1.40966	1		1.51911	2	5.99385	1.61945	2	28.0844	1.08805	1
F1MFW9	Keratin 24	KRT24	Keratin 24 OS=Bos taurus OX=9913 GN=KRT24 PE=3 SV=3 - [F1MFW9_BOVIN]	6.1	1	3	5	525	55.0947	4.99561	1.13141	1		1.46625	1					0.453663	1		0.776889	1					1.9299	1		1.04739	1
E1BIK4	C-X-C motif chemokine	PPBP	C-X-C motif chemokine OS=Bos taurus OX=9913 GN=PPBP PE=1 SV=2 - [E1BIK4_BOVIN]	6.09	1	1	5	115	12.5919	9.24658	0.554533	2	1.72046	0.390216	3	33.8167				2.06035	2	2.0963	1.81435	3	7.26524				0.581888	2	6.45975	0.972	3	4.48544
Q148C8	Migration and invasion enhancer 1	MIEN1	Migration and invasion enhancer 1 OS=Bos taurus OX=9913 GN=MIEN1 PE=3 SV=1 - [MIEN1_BOVIN]	6.09	1	1	1	115	12.3341	4.51318				0.773679	1								1.36029	1								0.969771	1
F1MVE2	IQ domain-containing protein C	IQCC	IQ domain-containing protein C OS=Bos taurus OX=9913 GN=IQCC PE=4 SV=1 - [F1MVE2_BOVIN]	6.06	1	1	2	429	47.8035	7.00537	1.11915	1		1.21191	1					0.829448	1		0.913923	1					1.22255	1		1.22131	1
Q32P74	NSBP1 protein (Fragment)	NSBP1	NSBP1 protein (Fragment) OS=Bos taurus OX=9913 GN=NSBP1 PE=2 SV=1 - [Q32P74_BOVIN]	6.03	1	1	2	116	13.094	9.61279	0.704435	1		0.915726	1					1.44398	1		1.3318	1					0.886128	1		0.78994	1
A4IFR3	Transcription elongation factor 1 homolog	ELOF1	Transcription elongation factor 1 homolog OS=Bos taurus OX=9913 GN=ELOF1 PE=3 SV=1 - [ELOF1_BOVIN]	6.02	1	1	1	83	9.45554	8.00146				0.647784	1								0.748081	1								0.924358	1
F1MK50	Lipocln_cytosolic_FA-bd_dom domain-containing protein	LOC618559	Lipocln_cytosolic_FA-bd_dom domain-containing protein OS=Bos taurus OX=9913 GN=LOC618559 PE=3 SV=2 - [F1MK50_BOVIN]	5.95	1	1	1	168	18.7168	8.57275	1.02185	1								0.633396	1								0.890491	1
A0A452DI02	Acyl-protein thioesterase 1	LYPLA1	Acyl-protein thioesterase 1 OS=Bos taurus OX=9913 GN=LYPLA1 PE=4 SV=1 - [A0A452DI02_BOVIN]	5.94	1	1	1	219	23.5602	7.37158				1.15073	1								1.11892	1								0.856717	1
G3X8E2	Uncharacterized protein	VPS4A	Uncharacterized protein OS=Bos taurus OX=9913 GN=VPS4A PE=3 SV=2 - [G3X8E2_BOVIN]	5.92	1	3	7	473	52.8159	7.48877				1.29173	1								0.660257	1								0.777329	1
Q3T0L7	60S ribosomal protein L28	RPL28	60S ribosomal protein L28 OS=Bos taurus OX=9913 GN=RPL28 PE=2 SV=3 - [RL28_BOVIN]	5.84	1	1	1	137	15.6826	11.9712							0.729309	1								1.64957	1								0.711872	1
F6S1Q0	Keratin 18	KRT18	Keratin 18 OS=Bos taurus OX=9913 GN=KRT18 PE=1 SV=1 - [F6S1Q0_BOVIN]	5.83	1	3	5	429	47.9355	5.37646	0.831021	1								0.696458	1								2.20781	1
Q5E9A6	Vacuolar protein-sorting-associated protein 25	VPS25	Vacuolar protein-sorting-associated protein 25 OS=Bos taurus OX=9913 GN=VPS25 PE=2 SV=1 - [VPS25_BOVIN]	5.68	1	1	1	176	20.7335	6.34131				2.05194	1								0.682979	1								0.758289	1
Q6WQW9	Colony-stimulating factor-1 splice variant (Fragment)		Colony-stimulating factor-1 splice variant (Fragment) OS=Bos taurus OX=9913 PE=2 SV=1 - [Q6WQW9_BOVIN]	5.62	1	1	3	249	28.6514	5.49072	1.39344	2	8.84847	1.40793	1					0.784217	2	1.45123	0.886957	1					1.14376	2	12.39	0.785451	1
A0A3Q1LN23	Calsequestrin	CASQ1	Calsequestrin OS=Bos taurus OX=9913 GN=CASQ1 PE=3 SV=1 - [A0A3Q1LN23_BOVIN]	5.59	1	1	1	376	42.5835	4.06885				0.820746	1								0.741188	1								0.986127	1
A0A3Q1MDT6	Uncharacterized protein	A3GALT2	Uncharacterized protein OS=Bos taurus OX=9913 GN=A3GALT2 PE=4 SV=1 - [A0A3Q1MDT6_BOVIN]	5.58	1	1	1	233	26.5513	10.1548	0.923994	1								0.592012	1								0.976944	1
G5E6P3	G protein subunit alpha 13	GNA13	G protein subunit alpha 13 OS=Bos taurus OX=9913 GN=GNA13 PE=4 SV=2 - [G5E6P3_BOVIN]	5.57	1	2	5	377	43.9188	7.73779	1.62881	1								0.967392	1								0.91039	1
Q3T0Y1	Ubiquitin thioesterase	OTUB1	Ubiquitin thioesterase OS=Bos taurus OX=9913 GN=OTUB1 PE=1 SV=1 - [Q3T0Y1_BOVIN]	5.54	1	1	1	271	31.2885	4.99561				0.700813	1								1.0642	1								0.7648	1
Q6L6S3	Transient receptor potential cation channel TRPC4 middle region 2 (Fragment)	trpc4	Transient receptor potential cation channel TRPC4 middle region 2 (Fragment) OS=Bos taurus OX=9913 GN=trpc4 PE=2 SV=1 - [Q6L6S3_BOVIN]	5.51	1	1	3	127	14.5505	6.50732
A0A3Q1MWL9	Thioredoxin domain-containing protein 12	TXNDC12	Thioredoxin domain-containing protein 12 OS=Bos taurus OX=9913 GN=TXNDC12 PE=1 SV=1 - [A0A3Q1MWL9_BOVIN]	5.49	1	1	1	164	18.2364	6.87354	1.0451	1								0.641492	1								1.20099	1
A5PK73	Fructose-bisphosphate aldolase	ALDOB	Fructose-bisphosphate aldolase OS=Bos taurus OX=9913 GN=ALDOB PE=2 SV=1 - [A5PK73_BOVIN]	5.49	1	2	3	364	39.5022	8.45557							1.20589	1								1.08651	1								0.816875	1
Q3T0F4	40S ribosomal protein S10	RPS10	40S ribosomal protein S10 OS=Bos taurus OX=9913 GN=RPS10 PE=2 SV=1 - [RS10_BOVIN]	5.45	1	1	1	165	18.8859	10.1548	0.824041	1								1.07169	1								1.67123	1
F1MXU1	Plasmolipin	PLLP	Plasmolipin OS=Bos taurus OX=9913 GN=PLLP PE=4 SV=1 - [F1MXU1_BOVIN]	5.44	1	1	1	147	16.2114	8.47021	0.867653	1								1.16199	1								0.873963	1
Q2NKU4	Calcium regulated heat stable protein 1, 24kDa	CARHSP1	Calcium regulated heat stable protein 1, 24kDa OS=Bos taurus OX=9913 GN=CARHSP1 PE=1 SV=1 - [Q2NKU4_BOVIN]	5.44	1	1	1	147	15.8809	7.86963				0.660448	1								1.63078	1								0.645277	1
A0A3Q1MS75	Ig-like domain-containing protein		Ig-like domain-containing protein OS=Bos taurus OX=9913 PE=4 SV=1 - [A0A3Q1MS75_BOVIN]	5.37	1	1	10	149	15.5255	7.72314	1.67356	4	27.3426	1.39158	4	4.66943	1.49202	2	9.81271	0.576173	4	3.31203	0.880013	4	2.15169	0.790245	2	22.1442	1.54079	4	20.8253	1.38713	4	8.48942	1.90764	2	46.5018
Q3YMR4	Stearoyl-coenzyme A desaturase (Fragment)	SCD	Stearoyl-coenzyme A desaturase (Fragment) OS=Bos taurus OX=9913 GN=SCD PE=3 SV=1 - [Q3YMR4_BOVIN]	5.36	1	1	1	112	13.1149	10.4624							1.4922	1								0.623241	1								1.97035	1
Q3T0M7	Ran-specific GTPase-activating protein	RANBP1	Ran-specific GTPase-activating protein OS=Bos taurus OX=9913 GN=RANBP1 PE=2 SV=1 - [RANG_BOVIN]	5.34	1	1	2	206	23.6977	5.021				0.524429	2	29.5119							1.67032	2	7.13515							0.701669	2	12.8336
Q2KJE5	Glyceraldehyde-3-phosphate dehydrogenase, testis-specific	GAPDHS	Glyceraldehyde-3-phosphate dehydrogenase, testis-specific OS=Bos taurus OX=9913 GN=GAPDHS PE=2 SV=1 - [G3PT_BOVIN]	5.32	1	2	6	395	43.2603	8.11865	1.43932	1								0.510655	1								1.69653	1
A0A3Q1LT53	Microfibrillar-associated protein 5	MFAP5	Microfibrillar-associated protein 5 OS=Bos taurus OX=9913 GN=MFAP5 PE=4 SV=1 - [A0A3Q1LT53_BOVIN]	5.29	1	1	2	170	19.0375	7.1958	1.51147	1		2.2513	1					0.678369	1		0.440504	1					0.817245	1		0.878309	1
A6QLP7	Translocon-associated protein subunit alpha	SSR1	Translocon-associated protein subunit alpha OS=Bos taurus OX=9913 GN=SSR1 PE=2 SV=1 - [SSRA_BOVIN]	5.24	1	1	1	286	32.0342	4.44971	0.90723	1								1.00169	1								1.3692	1
Q3SZQ6	60S ribosomal protein L32	RPL32	60S ribosomal protein L32 OS=Bos taurus OX=9913 GN=RPL32 PE=2 SV=3 - [RL32_BOVIN]	5.19	1	1	1	135	15.8638	11.3267							0.790252	1								1.17565	1								1.10629	1
A0A3Q1ND33	Uncharacterized protein		Uncharacterized protein OS=Bos taurus OX=9913 PE=4 SV=1 - [A0A3Q1ND33_BOVIN]	5.05	1	1	1	198	22.0969	5.04639	0.658811	1								1.74389	1								0.706058	1
A0A3Q1LSR3	Uncharacterized protein		Uncharacterized protein OS=Bos taurus OX=9913 PE=4 SV=1 - [A0A3Q1LSR3_BOVIN]	5	1	1	1	160	17.8073	7.41553	1.09196	1								0.787833	1								0.900364	1
A6QLB1	RAB27A protein	RAB27A	RAB27A protein OS=Bos taurus OX=9913 GN=RAB27A PE=2 SV=1 - [A6QLB1_BOVIN]	4.98	1	1	1	221	24.9624	5.50342				1.39585	1								0.861237	1								0.832908	1
P50291	Follistatin	FST	Follistatin OS=Bos taurus OX=9913 GN=FST PE=2 SV=2 - [FST_BOVIN]	4.94	1	1	1	344	37.9325	6.07471	0.971877	1								0.855093	1								1.79188	1
Q0R345	Protein O-fucosyltransferase 1	POFUT1	Protein O-fucosyltransferase 1 OS=Bos taurus OX=9913 GN=POFUT1 PE=2 SV=1 - [Q0R345_BOVIN]	4.89	1	1	1	184	20.9937	8.66064	1.14388	1								0.866978	1								1.16154	1
A5D7V3	ESM1 protein	ESM1	ESM1 protein OS=Bos taurus OX=9913 GN=ESM1 PE=2 SV=1 - [A5D7V3_BOVIN]	4.89	1	1	1	184	20.3095	7.57666				1.65135	1								0.719263	1								1.1765	1
Q3ZBK5	Tumor necrosis factor alpha-induced protein 8-like protein 2	TNFAIP8L2	Tumor necrosis factor alpha-induced protein 8-like protein 2 OS=Bos taurus OX=9913 GN=TNFAIP8L2 PE=2 SV=1 - [TP8L2_BOVIN]	4.89	1	1	2	184	20.5609	9.05615				0.727441	2	41.0991							1.21953	2	25.0636							0.758788	2	7.71764
P00435	Glutathione peroxidase 1	GPX1	Glutathione peroxidase 1 OS=Bos taurus OX=9913 GN=GPX1 PE=1 SV=3 - [GPX1_BOVIN]	4.88	1	1	1	205	22.6454	7.18115	0.853501	1								1.28892	1								0.601304	1
G3MZ71	Keratin 2	KRT2	Keratin 2 OS=Bos taurus OX=9913 GN=KRT2 PE=1 SV=2 - [G3MZ71_BOVIN]	4.85	1	3	7	619	64.3987	8.55811							0.865413	1								0.597057	1								3.52611	1
A0A3Q1M3W4	40S ribosomal protein S15	RPS15	40S ribosomal protein S15 OS=Bos taurus OX=9913 GN=RPS15 PE=1 SV=1 - [A0A3Q1M3W4_BOVIN]	4.83	1	1	4	145	17.0722	10.5796	0.778237	1		0.956931	1		0.945527	2	0.170217	1.64898	1		1.18234	1		1.53363	2	1.01705	0.753534	1		1.0291	1		0.741349	2	11.2062
Q1RMU6	C1H3ORF21 protein	XXYLT1	C1H3ORF21 protein OS=Bos taurus OX=9913 GN=XXYLT1 PE=2 SV=2 - [Q1RMU6_BOVIN]	4.83	1	1	1	393	43.8084	8.1333				1.40899	1								0.671145	1								0.879327	1
G8JKY8	Reticulon	RTN3	Reticulon OS=Bos taurus OX=9913 GN=RTN3 PE=4 SV=1 - [G8JKY8_BOVIN]	4.82	1	1	1	166	17.4481	7.40088	0.846647	1								1.11669	1								0.73299	1
A0A3Q1N3K4	Target of myb1 membrane trafficking protein	TOM1	Target of myb1 membrane trafficking protein OS=Bos taurus OX=9913 GN=TOM1 PE=3 SV=1 - [A0A3Q1N3K4_BOVIN]	4.82	1	1	1	477	52.3434	5.03369				1.70618	1								0.695427	1								0.992664	1
A1L4Z9	Uncharacterized protein KIAA1797 (Fragment)	KIAA1797	Uncharacterized protein KIAA1797 (Fragment) OS=Bos taurus OX=9913 GN=KIAA1797 PE=2 SV=1 - [A1L4Z9_BOVIN]	4.82	1	1	1	519	57.7107	9.0415							1.07427	1								0.416007	1								1.91913	1
Q2HJ54	Phosphatidylinositol transfer protein alpha isoform	PITPNA	Phosphatidylinositol transfer protein alpha isoform OS=Bos taurus OX=9913 GN=PITPNA PE=1 SV=3 - [PIPNA_BOVIN]	4.81	1	2	4	270	31.8291	6.55127	0.99851	1		0.751617	1					1.1718	1		1.32186	1					1.7433	1		0.983725	1
A0A3Q1N842	Tumor necrosis factor alpha-induced protein 8	TNFAIP8	Tumor necrosis factor alpha-induced protein 8 OS=Bos taurus OX=9913 GN=TNFAIP8 PE=4 SV=1 - [A0A3Q1N842_BOVIN]	4.79	1	1	1	188	21.7953	8.71924				1.26786	1								0.742534	1								0.935985	1
E1BNM5	Interferon stimulated exonuclease gene 20	ISG20	Interferon stimulated exonuclease gene 20 OS=Bos taurus OX=9913 GN=ISG20 PE=4 SV=1 - [E1BNM5_BOVIN]	4.68	1	1	1	171	19.391	8.90967				1.13051	1								1.18701	1								0.958628	1
F1MPP1	RAB21, member RAS oncogene family	RAB21	RAB21, member RAS oncogene family OS=Bos taurus OX=9913 GN=RAB21 PE=4 SV=2 - [F1MPP1_BOVIN]	4.67	1	1	3	214	23.5059	7.63525				0.873969	1		1.17603	2	10.4378				0.883555	1		0.894862	2	15.5656				1.47079	1		1.39582	2	28.7941
A0A3Q1MKK7	Thymopoietin	TMPO	Thymopoietin OS=Bos taurus OX=9913 GN=TMPO PE=1 SV=1 - [A0A3Q1MKK7_BOVIN]	4.64	1	1	1	345	38.7183	9.21729				1.45616	1								0.623874	1								0.933955	1
A0A3Q1MUB1	Lysophosphatidylserine lipase ABHD12	ABHD12	Lysophosphatidylserine lipase ABHD12 OS=Bos taurus OX=9913 GN=ABHD12 PE=4 SV=1 - [A0A3Q1MUB1_BOVIN]	4.64	1	1	1	366	41.7278	7.00537				1.34477	1								0.609907	1								1.19972	1
F6PU21	Mitogen-activated protein kinase	MAPK14	Mitogen-activated protein kinase OS=Bos taurus OX=9913 GN=MAPK14 PE=4 SV=1 - [F6PU21_BOVIN]	4.6	1	1	1	326	37.539	5.63037				1.5566	1								0.783736	1								1.00789	1
Q3SZC4	NSFL1 cofactor p47	NSFL1C	NSFL1 cofactor p47 OS=Bos taurus OX=9913 GN=NSFL1C PE=2 SV=1 - [NSF1C_BOVIN]	4.59	1	1	1	370	40.6293	5.18604	0.980987	1								0.85914	1								2.87214	1
P45478	Palmitoyl-protein thioesterase 1	PPT1	Palmitoyl-protein thioesterase 1 OS=Bos taurus OX=9913 GN=PPT1 PE=1 SV=1 - [PPT1_BOVIN]	4.58	1	1	2	306	34.1204	6.78564				0.709442	1		1.38867	1					0.95021	1		0.861667	1					1.81833	1		1.49003	1
G3MZA0	MARCKS like 1	MARCKSL1	MARCKS like 1 OS=Bos taurus OX=9913 GN=MARCKSL1 PE=1 SV=1 - [G3MZA0_BOVIN]	4.55	1	1	1	198	19.8414	4.61475	0.526963	1								1.71843	1								0.78435	1
Q17QG2	Nuclear migration protein nudC	NUDC	Nuclear migration protein nudC OS=Bos taurus OX=9913 GN=NUDC PE=2 SV=1 - [NUDC_BOVIN]	4.52	1	2	2	332	38.2192	5.31299	0.876854	1								1.43823	1								1.04894	1
P23956	V-type proton ATPase 16 kDa proteolipid subunit	ATP6V0C	V-type proton ATPase 16 kDa proteolipid subunit OS=Bos taurus OX=9913 GN=ATP6V0C PE=1 SV=1 - [VATL_BOVIN]	4.52	1	1	2	155	15.7095	9.12939				0.59939	2	12.1774							0.665533	2	0.414634							3.12043	2	1.76021
A0A140T8A3	Mitochondrial GTPase 1	MTG1	Mitochondrial GTPase 1 OS=Bos taurus OX=9913 GN=MTG1 PE=3 SV=1 - [A0A140T8A3_BOVIN]	4.52	1	1	1	332	37.0088	9.45166							0.434131	1								1.4382	1								1.65847	1
F6QIC1	Troponin I2, fast skeletal type	TNNI2	Troponin I2, fast skeletal type OS=Bos taurus OX=9913 GN=TNNI2 PE=4 SV=1 - [F6QIC1_BOVIN]	4.49	1	1	1	178	20.9568	9.23193				0.732093	1								0.437928	1								0.569346	1
Q862I1	60S ribosomal protein L24	RPL24	60S ribosomal protein L24 OS=Bos taurus OX=9913 GN=RPL24 PE=2 SV=2 - [RL24_BOVIN]	4.46	1	1	2	157	17.7679	11.2534	1.4593	1		0.902376	1					0.929388	1		1.08714	1					1.58867	1		1.56108	1
A0A3Q1M6N0	Tetraspanin	TSPAN6	Tetraspanin OS=Bos taurus OX=9913 GN=TSPAN6 PE=3 SV=1 - [A0A3Q1M6N0_BOVIN]	4.4	1	1	1	182	20.7823	7.07861	1.27258	1								1.05262	1								1.29976	1
A7YWG4	Gamma-glutamyl hydrolase	GGH	Gamma-glutamyl hydrolase OS=Bos taurus OX=9913 GN=GGH PE=2 SV=1 - [GGH_BOVIN]	4.4	1	1	1	318	35.6604	9.05615				1.27817	1								0.763124	1								1.04623	1
A0A3Q1MMT0	Aldo_ket_red domain-containing protein	AKR7A2	Aldo_ket_red domain-containing protein OS=Bos taurus OX=9913 GN=AKR7A2 PE=1 SV=1 - [A0A3Q1MMT0_BOVIN]	4.4	1	1	1	250	28.0359	7.29834				1.21336	1								0.913824	1								1.04619	1
A0A140T887	Uridine 5'-monophosphate synthase	UMPS	Uridine 5'-monophosphate synthase OS=Bos taurus OX=9913 GN=UMPS PE=3 SV=1 - [A0A140T887_BOVIN]	4.38	1	1	1	480	52.2494	6.55127				1.11171	1								1.06835	1								0.873141	1
Q2KHV3	Lipopolysaccharide-induced TNF factor	LITAF	Lipopolysaccharide-induced TNF factor OS=Bos taurus OX=9913 GN=LITAF PE=2 SV=1 - [Q2KHV3_BOVIN]	4.35	1	1	1	161	16.9681	6.44287	0.937842	1								1.09716	1								0.919622	1
A0A3Q1M2I4	Lipase H	LIPH	Lipase H OS=Bos taurus OX=9913 GN=LIPH PE=3 SV=1 - [A0A3Q1M2I4_BOVIN]	4.35	1	1	2	437	48.9366	7.63525	1.05402	1		0.511297	1					0.621365	1		0.913875	1					1.17652	1		0.826511	1
G3X6P5	Vacuolar protein sorting-associated protein 29	VPS29	Vacuolar protein sorting-associated protein 29 OS=Bos taurus OX=9913 GN=VPS29 PE=3 SV=2 - [G3X6P5_BOVIN]	4.3	1	1	1	186	20.9399	6.78564							1.08637	1								1.26286	1								0.898501	1
F8SWQ9	Slow skeletal troponin I		Slow skeletal troponin I OS=Bos taurus OX=9913 PE=2 SV=1 - [F8SWQ9_BOVIN]	4.28	1	1	1	187	21.6456	9.64209				0.843848	1								0.89525	1								0.694122	1
Q3T102	Eukaryotic translation initiation factor 3 subunit E	EIF3E	Eukaryotic translation initiation factor 3 subunit E OS=Bos taurus OX=9913 GN=EIF3E PE=2 SV=1 - [EIF3E_BOVIN]	4.27	1	1	2	445	52.1574	6.03662	1.28878	1		1.37535	1					0.701796	1		0.777318	1					0.800906	1		1.10207	1
P00515	cAMP-dependent protein kinase type II-alpha regulatory subunit	PRKAR2A	cAMP-dependent protein kinase type II-alpha regulatory subunit OS=Bos taurus OX=9913 GN=PRKAR2A PE=1 SV=2 - [KAP2_BOVIN]	4.24	1	1	1	401	45.0656	4.93213				1.48418	1								0.639136	1								1.35981	1
F1MDM4	Receptor expression-enhancing protein	REEP5	Receptor expression-enhancing protein OS=Bos taurus OX=9913 GN=REEP5 PE=3 SV=1 - [F1MDM4_BOVIN]	4.23	1	1	2	189	21.415	8.11865				0.607331	1		0.757359	1					1.56029	1		1.65931	1					0.902	1		0.729638	1
Q3ZCK3	3'(2'),5'-bisphosphate nucleotidase 1	BPNT1	3'(2'),5'-bisphosphate nucleotidase 1 OS=Bos taurus OX=9913 GN=BPNT1 PE=2 SV=1 - [BPNT1_BOVIN]	4.22	1	1	1	308	33.3072	5.52881				1.30128	1								0.762054	1								0.847693	1
A0A3Q1LPN6	26S proteasome regulatory subunit 8	PSMC5	26S proteasome regulatory subunit 8 OS=Bos taurus OX=9913 GN=PSMC5 PE=3 SV=1 - [A0A3Q1LPN6_BOVIN]	4.11	1	1	1	389	43.4035	6.63916				1.55803	1								0.949095	1								0.81719	1
A0A3Q1NM64	Platelet-derived growth factor subunit A	PDGFA	Platelet-derived growth factor subunit A OS=Bos taurus OX=9913 GN=PDGFA PE=3 SV=1 - [A0A3Q1NM64_BOVIN]	4.08	1	1	4	196	22.1455	8.19189	1.70835	2	17.1633	1.64592	2	4.39167				0.793772	2	19.3229	0.822877	2	7.90965				0.937805	2	1.24575	0.860436	2	2.33581
F6PZJ9	CD58 molecule	CD58	CD58 molecule OS=Bos taurus OX=9913 GN=CD58 PE=4 SV=1 - [F6PZJ9_BOVIN]	4.08	1	1	1	245	27.1436	6.1001							1.17685	1								1.14421	1								0.65541	1
G8JKV6	26S proteasome non-ATPase regulatory subunit 13	PSMD13	26S proteasome non-ATPase regulatory subunit 13 OS=Bos taurus OX=9913 GN=PSMD13 PE=4 SV=1 - [G8JKV6_BOVIN]	4.06	1	1	1	345	39.3984	5.56689				1.15768	1								0.822772	1								0.85189	1
F6QIT9	Uncharacterized protein	RNASET2	Uncharacterized protein OS=Bos taurus OX=9913 GN=RNASET2 PE=3 SV=1 - [F6QIT9_BOVIN]	4.05	1	1	1	247	28.134	6.93213							1.2916	1								0.879408	1								1.26547	1
A0A3Q1N9L4	Abl interactor 1	ABI1	Abl interactor 1 OS=Bos taurus OX=9913 GN=ABI1 PE=1 SV=1 - [A0A3Q1N9L4_BOVIN]	4.04	1	1	1	446	48.6622	6.87354				1.23144	1								1.00384	1								0.886911	1
Q3SYZ4	Aspartate--tRNA ligase, cytoplasmic	DARS	Aspartate--tRNA ligase, cytoplasmic OS=Bos taurus OX=9913 GN=DARS PE=2 SV=1 - [SYDC_BOVIN]	3.99	1	1	1	501	57	6.84424				1.0493	1								1.13611	1								1.39138	1
A7YY69	DPYD protein	DPYD	DPYD protein OS=Bos taurus OX=9913 GN=DPYD PE=2 SV=1 - [A7YY69_BOVIN]	3.98	1	1	1	452	49.4333	7.86963							0.830582	1								1.31339	1								0.824709	1
A0A3Q1MF05	Leucine-rich repeat flightless-interacting protein 2	LRRFIP2	Leucine-rich repeat flightless-interacting protein 2 OS=Bos taurus OX=9913 GN=LRRFIP2 PE=4 SV=1 - [A0A3Q1MF05_BOVIN]	3.94	1	1	3	432	49.1158	5.36377	1.40479	2	22.2282	1.61399	1					0.364326	2	65.7576	0.251277	1					2.45932	2	111.294	0.933181	1
F6QT01	Glycerol-3-phosphate dehydrogenase [NAD(+)]	GPD1L	Glycerol-3-phosphate dehydrogenase [NAD(+)] OS=Bos taurus OX=9913 GN=GPD1L PE=3 SV=1 - [F6QT01_BOVIN]	3.94	1	2	2	330	35.8928	7.57666				0.984365	1								1.01809	1								1.14242	1
Q58D84	Follistatin-related protein 1	FSTL1	Follistatin-related protein 1 OS=Bos taurus OX=9913 GN=FSTL1 PE=2 SV=1 - [FSTL1_BOVIN]	3.91	1	1	2	307	34.8337	5.61768	1.7897	1		1.31543	1					0.524843	1		0.849515	1					1.17784	1		1.33203	1
Q17QH1	APOF protein	APOF	APOF protein OS=Bos taurus OX=9913 GN=APOF PE=2 SV=2 - [Q17QH1_BOVIN]	3.91	1	1	1	307	33.6561	6.53662				1.55733	1								0.864616	1								1.198	1
A0A3Q1MUI5	Serine/threonine kinase 3	STK3	Serine/threonine kinase 3 OS=Bos taurus OX=9913 GN=STK3 PE=4 SV=1 - [A0A3Q1MUI5_BOVIN]	3.91	1	2	2	486	55.7456	5.14795				1.41168	1								0.922765	1								1.12239	1
E1BLL9	Out at first homolog	OAF	Out at first homolog OS=Bos taurus OX=9913 GN=OAF PE=4 SV=2 - [E1BLL9_BOVIN]	3.9	1	1	1	282	31.408	7.97217	1.07654	1								0.805791	1								1.11682	1
P02192	Myoglobin	MB	Myoglobin OS=Bos taurus OX=9913 GN=MB PE=1 SV=3 - [MYG_BOVIN]	3.9	1	1	1	154	17.0669	7.45947				0.140296	1								0.190721	1								0.258809	1
A3KN12	Adenylosuccinate lyase	ADSL	Adenylosuccinate lyase OS=Bos taurus OX=9913 GN=ADSL PE=2 SV=1 - [PUR8_BOVIN]	3.88	1	1	1	490	55.4482	6.88818				1.24743	1								1.15659	1								0.839222	1
A0A3Q1MSA1	Lectin, mannose binding 1	LMAN1	Lectin, mannose binding 1 OS=Bos taurus OX=9913 GN=LMAN1 PE=1 SV=1 - [A0A3Q1MSA1_BOVIN]	3.86	1	1	1	518	58.1221	6.771	1.93927	1								0.820032	1								1.46869	1
A6QL48	Interleukin-34	IL34	Interleukin-34 OS=Bos taurus OX=9913 GN=IL34 PE=2 SV=1 - [IL34_BOVIN]	3.85	1	1	2	234	26.2776	7.63525	1.10206	2	1.42109							0.909521	2	3.95076							0.941304	2	17.6768
P68102	Eukaryotic translation initiation factor 2 subunit 1	EIF2S1	Eukaryotic translation initiation factor 2 subunit 1 OS=Bos taurus OX=9913 GN=EIF2S1 PE=2 SV=2 - [IF2A_BOVIN]	3.81	1	1	1	315	36.0854	5.08447				1.00231	1								1.15107	1								1.09687	1
Q1ECT1	Secreted and transmembrane protein 1A		Secreted and transmembrane protein 1A OS=Bos taurus OX=9913 PE=2 SV=1 - [Q1ECT1_BOVIN]	3.8	1	1	2	184	20.2814	8.82178				1.25455	1		1.24379	1					0.536623	1		0.585984	1					0.825143	1		0.585611	1
Q3T108	Proteasome subunit beta type-4	PSMB4	Proteasome subunit beta type-4 OS=Bos taurus OX=9913 GN=PSMB4 PE=1 SV=1 - [PSB4_BOVIN]	3.79	1	1	1	264	29.0125	5.66846				1.31968	1								1.01699	1								1.02104	1
A0A3Q1LR52	Reverse transcriptase domain-containing protein		Reverse transcriptase domain-containing protein OS=Bos taurus OX=9913 PE=4 SV=1 - [A0A3Q1LR52_BOVIN]	3.79	1	1	1	475	54.5731	8.20654							1.33996	1								0.580695	1								2.72277	1
G3N1L1	Leucine rich repeat containing 10B	LRRC10B	Leucine rich repeat containing 10B OS=Bos taurus OX=9913 GN=LRRC10B PE=4 SV=1 - [G3N1L1_BOVIN]	3.77	1	1	1	292	32.7904	6.41748				1.72619	1								0.839497	1								0.58113	1
F1N3R0	Secernin 2	SCRN2	Secernin 2 OS=Bos taurus OX=9913 GN=SCRN2 PE=4 SV=2 - [F1N3R0_BOVIN]	3.76	1	1	1	425	46.7694	6.20166				0.925896	1								0.91893	1								1.59722	1
A0A3Q1NDY6	Sorting nexin 6	SNX6	Sorting nexin 6 OS=Bos taurus OX=9913 GN=SNX6 PE=4 SV=1 - [A0A3Q1NDY6_BOVIN]	3.74	1	1	1	294	33.7827	8.57275				0.890294	1								1.20296	1								1.05321	1
A6QPV1	RCC2 protein	RCC2	RCC2 protein OS=Bos taurus OX=9913 GN=RCC2 PE=2 SV=1 - [A6QPV1_BOVIN]	3.73	1	1	2	402	42.9596	9.0708				1.18442	2	0.850138							1.06939	2	3.78328							0.930838	2	10.2151
Q3ZCF0	Dynactin subunit 2	DCTN2	Dynactin subunit 2 OS=Bos taurus OX=9913 GN=DCTN2 PE=2 SV=1 - [DCTN2_BOVIN]	3.72	1	1	1	403	44.2668	5.16064				1.2346	1								1.06069	1								0.937826	1
A0A3Q1MDA5	Uncharacterized protein	MSLN	Uncharacterized protein OS=Bos taurus OX=9913 GN=MSLN PE=4 SV=1 - [A0A3Q1MDA5_BOVIN]	3.64	1	1	1	385	42.5972	7.00537	1.00949	1								0.860403	1								1.66435	1
P29105	Hippocalcin-like protein 1	HPCAL1	Hippocalcin-like protein 1 OS=Bos taurus OX=9913 GN=HPCAL1 PE=1 SV=4 - [HPCL1_BOVIN]	3.63	1	1	2	193	22.271	5.35107	0.488355	1		0.712324	1					1.56223	1		1.44562	1					1.74126	1		0.971166	1
F1MTW5	Liver mannan-binding lectin	MBL1	Liver mannan-binding lectin OS=Bos taurus OX=9913 GN=MBL1 PE=2 SV=1 - [F1MTW5_BOVIN]	3.63	1	1	1	248	26.2771	7.89893				1.18536	1								0.704282	1								0.626919	1
Q148H5	Keratin, type II cytoskeletal 71	KRT71	Keratin, type II cytoskeletal 71 OS=Bos taurus OX=9913 GN=KRT71 PE=2 SV=1 - [K2C71_BOVIN]	3.62	1	2	3	525	57.3719	6.60986	0.861188	1		1.64967	1					0.626774	1		0.751572	1					1.87115	1		0.913329	1
Q2KI50	Serine/threonine kinase 16	STK16	Serine/threonine kinase 16 OS=Bos taurus OX=9913 GN=STK16 PE=2 SV=1 - [Q2KI50_BOVIN]	3.61	1	1	1	305	34.7657	6.94678
E1BNK3	Transforming growth factor beta	TGFB1	Transforming growth factor beta OS=Bos taurus OX=9913 GN=TGFB1 PE=3 SV=3 - [E1BNK3_BOVIN]	3.59	1	2	7	390	44.4088	8.70459	0.823668	2	13.2438	0.748397	1					1.05466	2	13.4806	0.992215	1					1.67173	2	4.76222	1.63717	1
Q3T179	HSPD1 protein (Fragment)	HSPD1	HSPD1 protein (Fragment) OS=Bos taurus OX=9913 GN=HSPD1 PE=2 SV=1 - [Q3T179_BOVIN]	3.59	1	1	2	390	42.1377	8.88037	1.12334	1		0.937223	1					0.787324	1		1.23725	1					1.16382	1		0.987731	1
A4IFM4	Claudin	CLDN8	Claudin OS=Bos taurus OX=9913 GN=CLDN8 PE=2 SV=1 - [A4IFM4_BOVIN]	3.56	1	1	2	225	24.5636	8.38232				2.19018	1		1.87775	1					0.266044	1		0.508936	1					0.850201	1		0.676034	1
A0A3Q1LKV8	Thioredoxin like 1	TXNL1	Thioredoxin like 1 OS=Bos taurus OX=9913 GN=TXNL1 PE=1 SV=1 - [A0A3Q1LKV8_BOVIN]	3.54	1	1	1	254	28.2108	4.97021	0.737776	1								0.858048	1								2.25872	1
Q3ZBV9	Dehydrogenase/reductase SDR family member 11	DHRS11	Dehydrogenase/reductase SDR family member 11 OS=Bos taurus OX=9913 GN=DHRS11 PE=2 SV=1 - [DHR11_BOVIN]	3.53	1	1	1	255	27.7929	6.7124	1.22527	1								0.993169	1								1.20488	1
A5PKI3	Protein FAM3C	FAM3C	Protein FAM3C OS=Bos taurus OX=9913 GN=FAM3C PE=2 SV=1 - [FAM3C_BOVIN]	3.52	1	1	1	227	24.7807	8.51416	1.67704	1								0.552776	1								1.92598	1
A7E396	DDX17 protein (Fragment)	DDX17	DDX17 protein (Fragment) OS=Bos taurus OX=9913 GN=DDX17 PE=2 SV=1 - [A7E396_BOVIN]	3.52	1	1	2	341	38.6648	7.89893	0.831363	1		0.454714	1					1.5618	1		1.84345	1					0.851908	1		0.698487	1
E1BIB8	Lysophospholipase 2	LYPLA2	Lysophospholipase 2 OS=Bos taurus OX=9913 GN=LYPLA2 PE=4 SV=3 - [E1BIB8_BOVIN]	3.52	1	1	1	227	24.2434	7.21045				1.15568	1								1.14545	1								0.888347	1
F1MLZ1	Cytochrome b reductase 1	CYBRD1	Cytochrome b reductase 1 OS=Bos taurus OX=9913 GN=CYBRD1 PE=4 SV=2 - [F1MLZ1_BOVIN]	3.51	1	1	2	285	31.5331	9.17334	1.60302	1		1.68396	1					0.720196	1		0.416474	1					0.556351	1		0.922061	1
Q58DR7	ATPase, H+ transporting, lysosomal 31kD, V1 subunit E isoform 1	ATP6V1E1	ATPase, H+ transporting, lysosomal 31kD, V1 subunit E isoform 1 OS=Bos taurus OX=9913 GN=ATP6V1E1 PE=1 SV=1 - [Q58DR7_BOVIN]	3.47	1	1	3	202	23.4504	8.60205				0.770124	1		1.1589	2	6.58398				1.46478	1		0.504874	2	5.3395				1.05991	1		1.20724	2	5.97926
Q32LA3	Chromosome 12 C13orf46 homolog	C12H13orf46	Chromosome 12 C13orf46 homolog OS=Bos taurus OX=9913 GN=C12H13orf46 PE=2 SV=1 - [Q32LA3_BOVIN]	3.41	1	1	1	205	22.3208	4.85596	1.44024	1								0.281377	1								0.892605	1
A5D7S0	NAPA protein	NAPA	NAPA protein OS=Bos taurus OX=9913 GN=NAPA PE=2 SV=1 - [A5D7S0_BOVIN]	3.39	1	1	1	295	33.1832	5.36377	0.723378	1								1.32252	1								1.19783	1
A0JNB0	Tyrosine-protein kinase Fyn	FYN	Tyrosine-protein kinase Fyn OS=Bos taurus OX=9913 GN=FYN PE=2 SV=1 - [FYN_BOVIN]	3.35	1	2	2	537	60.6793	6.66846	1.13528	1								0.810168	1								1.06312	1
A3KMV6	HNRNPR protein	HNRNPR	HNRNPR protein OS=Bos taurus OX=9913 GN=HNRNPR PE=1 SV=1 - [A3KMV6_BOVIN]	3.32	1	2	2	633	70.9122	8.1333				0.916755	1								1.2746	1								0.934566	1
D3JUI8	RNA-binding motif protein, X chromosome	RBMX	RNA-binding motif protein, X chromosome OS=Bos taurus OX=9913 GN=RBMX PE=1 SV=1 - [D3JUI8_BOVIN]	3.32	1	1	1	391	42.2873	10.0229				0.640982	1								1.49984	1								1.1035	1
A0A3Q1NIU2	rRNA adenine N(6)-methyltransferase	DIMT1	rRNA adenine N(6)-methyltransferase OS=Bos taurus OX=9913 GN=DIMT1 PE=3 SV=1 - [A0A3Q1NIU2_BOVIN]	3.3	1	1	1	303	34.1424	9.5249				0.769717	1								0.877896	1								2.1397	1
Q27971	Calpain-2 catalytic subunit	CAPN2	Calpain-2 catalytic subunit OS=Bos taurus OX=9913 GN=CAPN2 PE=2 SV=2 - [CAN2_BOVIN]	3.29	1	2	2	700	79.8848	4.97021				1.30807	1								1.10065	1								1.13256	1
E1BBU8	Hyaluronidase	LOC527125	Hyaluronidase OS=Bos taurus OX=9913 GN=LOC527125 PE=3 SV=3 - [E1BBU8_BOVIN]	3.27	1	1	1	489	55.91	8.71924	1.33342	1								0.554364	1								0.756032	1
Q2KJA1	Endophilin-A2	SH3GL1	Endophilin-A2 OS=Bos taurus OX=9913 GN=SH3GL1 PE=2 SV=1 - [SH3G1_BOVIN]	3.26	1	1	1	368	41.429	5.50342				1.01037	1								1.15621	1								0.927979	1
P00760	Cationic trypsin		Cationic trypsin OS=Bos taurus OX=9913 PE=1 SV=3 - [TRY1_BOVIN]	3.25	1	1	3	246	25.7686	8.07471	0.994735	1		1.90638	1		2.6695	1		0.468823	1		0.38073	1		0.593167	1		0.919068	1		0.771215	1		0.874076	1
F1N5K7	Matrix metalloproteinase-23	MMP23	Matrix metalloproteinase-23 OS=Bos taurus OX=9913 GN=MMP23 PE=3 SV=2 - [F1N5K7_BOVIN]	3.23	1	1	1	372	41.0211	9.83252	1.66429	1								0.856814	1								1.74694	1
A0A3Q1MP35	Gamma-soluble NSF attachment protein	NAPG	Gamma-soluble NSF attachment protein OS=Bos taurus OX=9913 GN=NAPG PE=4 SV=1 - [A0A3Q1MP35_BOVIN]	3.21	1	1	1	312	34.7253	5.32568	0.605154	1								1.59751	1								1.11091	1
Q0QEK4	Citrate synthase (Fragment)	CS	Citrate synthase (Fragment) OS=Bos taurus OX=9913 GN=CS PE=2 SV=1 - [Q0QEK4_BOVIN]	3.2	1	1	1	219	24.4734	7.29834							1.07354	1								0.951905	1								0.808258	1
A0A3Q1N5G5	Vacuolar protein-sorting-associated protein 36	VPS36	Vacuolar protein-sorting-associated protein 36 OS=Bos taurus OX=9913 GN=VPS36 PE=4 SV=1 - [A0A3Q1N5G5_BOVIN]	3.17	1	1	1	378	43.0113	7.25439	1.19977	1								0.797525	1								1.44311	1
A0A3Q1MYN2	Hook microtubule tethering protein 2	HOOK2	Hook microtubule tethering protein 2 OS=Bos taurus OX=9913 GN=HOOK2 PE=4 SV=1 - [A0A3Q1MYN2_BOVIN]	3.15	1	1	1	571	65.5363	5.19873				1.0232	1								0.44726	1								0.803351	1
Q5E959	Serine-threonine kinase receptor-associated protein	STRAP	Serine-threonine kinase receptor-associated protein OS=Bos taurus OX=9913 GN=STRAP PE=2 SV=1 - [STRAP_BOVIN]	3.14	1	1	1	350	38.461	5.12256				1.07457	1								1.14272	1								1.03041	1
A0A3Q1MLE7	Syntaxin binding protein 3	STXBP3	Syntaxin binding protein 3 OS=Bos taurus OX=9913 GN=STXBP3 PE=3 SV=1 - [A0A3Q1MLE7_BOVIN]	3.09	1	1	3	551	62.9635	8.26514	0.95103	2	0.991115	1.11544	1					0.899552	2	7.09789	1.18452	1					0.846042	2	21.6686	0.920029	1
E1BDE3	CTD small phosphatase 1	CTDSP1	CTD small phosphatase 1 OS=Bos taurus OX=9913 GN=CTDSP1 PE=4 SV=2 - [E1BDE3_BOVIN]	3.08	1	1	1	260	29.1028	5.99854				0.90891	1								0.949441	1								1.18422	1
Q3ZBW4	Proliferating cell nuclear antigen	PCNA	Proliferating cell nuclear antigen OS=Bos taurus OX=9913 GN=PCNA PE=2 SV=1 - [PCNA_BOVIN]	3.07	1	1	1	261	28.7303	4.69092							1.32976	1								0.965632	1								0.871671	1
A6H768	Galactokinase	GALK1	Galactokinase OS=Bos taurus OX=9913 GN=GALK1 PE=2 SV=2 - [GALK1_BOVIN]	3.06	1	1	1	392	42.2006	6.15088				0.994189	1								1.19433	1								1.13946	1
Q2NKY7	Septin-2	SEPTIN2	Septin-2 OS=Bos taurus OX=9913 GN=SEPTIN2 PE=2 SV=1 - [SEPT2_BOVIN]	3.05	1	1	1	361	41.5453	6.59521				0.631009	1								1.55769	1								1.04775	1
Q9XT56	Junctional adhesion molecule A	F11R	Junctional adhesion molecule A OS=Bos taurus OX=9913 GN=F11R PE=2 SV=1 - [JAM1_BOVIN]	3.02	1	1	1	298	32.4352	7.97217				1.8697	1								0.503605	1								1.18882	1
Q2TBQ5	60S ribosomal protein L7a	RPL7A	60S ribosomal protein L7a OS=Bos taurus OX=9913 GN=RPL7A PE=2 SV=3 - [RL7A_BOVIN]	3.01	1	1	1	266	30.007	10.6089							1.04825	1								1.33979	1								0.804102	1
A0A3Q1M473	Glycerol kinase	GK	Glycerol kinase OS=Bos taurus OX=9913 GN=GK PE=3 SV=1 - [A0A3Q1M473_BOVIN]	3.01	1	1	1	532	58.7237	5.47803							1.65454	1								0.779516	1								1.06426	1
A0A3S5ZPJ8	Cathepsin L1	CTSL	Cathepsin L1 OS=Bos taurus OX=9913 GN=CTSL PE=3 SV=1 - [A0A3S5ZPJ8_BOVIN]	3	1	1	3	333	37.0988	6.88818	0.806158	1		0.736183	1		0.808885	1		1.06621	1		1.14844	1		1	1		1.31095	1		1.13715	1		1.92458	1
Q29RN2	Glycogenin 1	GYG1	Glycogenin 1 OS=Bos taurus OX=9913 GN=GYG1 PE=2 SV=1 - [Q29RN2_BOVIN]	3	1	1	1	333	37.5067	5.38916				0.924036	1								1.39432	1								0.67266	1
Q3T2L0	Caspase-15	LOC515736	Caspase-15 OS=Bos taurus OX=9913 GN=LOC515736 PE=2 SV=1 - [Q3T2L0_BOVIN]	2.99	1	1	1	368	42.0084	7.13721	0.988982	1								0.579091	1								0.64935	1
G3N3E1	Uncharacterized protein	WAS	Uncharacterized protein OS=Bos taurus OX=9913 GN=WAS PE=4 SV=2 - [G3N3E1_BOVIN]	2.99	1	1	1	502	52.7135	7.88428				0.50036	1								1.85669	1								0.619986	1
A0A3Q1N552	Uncharacterized protein	LOC112441545	Uncharacterized protein OS=Bos taurus OX=9913 GN=LOC112441545 PE=3 SV=1 - [A0A3Q1N552_BOVIN]	2.98	1	1	3	336	38.9872	4.64014	0.582299	1		0.744315	2	14.7011				1.50483	1		1.43871	2	4.04321				1.43732	1		1.16738	2	5.43824
A7MB36	TRIM3 protein	TRIM3	TRIM3 protein OS=Bos taurus OX=9913 GN=TRIM3 PE=2 SV=1 - [A7MB36_BOVIN]	2.96	1	1	1	744	80.795	7.92822
A0A3Q1MV72	Amino acid transporter	SLC1A2	Amino acid transporter OS=Bos taurus OX=9913 GN=SLC1A2 PE=3 SV=1 - [A0A3Q1MV72_BOVIN]	2.96	1	1	1	507	54.7258	5.96045				1.17318	1								0.753747	1								0.770198	1
Q9XSK2	CD63 antigen	CD63	CD63 antigen OS=Bos taurus OX=9913 GN=CD63 PE=2 SV=4 - [CD63_BOVIN]	2.95	1	1	2	237	25.7343	7.6499	0.937645	1		0.851954	1					0.957014	1		0.690501	1					0.826215	1		0.938786	1
Q2KJ47	EH-domain containing 2	EHD2	EH-domain containing 2 OS=Bos taurus OX=9913 GN=EHD2 PE=1 SV=1 - [Q2KJ47_BOVIN]	2.95	1	2	2	543	61.1788	6.3667				2.0537	1								0.619149	1								0.891521	1
A0A3Q1LTK3	Heparan-sulfate 6-O-sulfotransferase	HS6ST1	Heparan-sulfate 6-O-sulfotransferase OS=Bos taurus OX=9913 GN=HS6ST1 PE=3 SV=1 - [A0A3Q1LTK3_BOVIN]	2.92	1	1	2	411	48.0852	8.96826	1.49342	1		1.24546	1					0.936174	1		0.838674	1					1.37487	1		1.37834	1
A0A3Q1MBY4	cAMP-dependent protein kinase type I-alpha regulatory subunit	PRKAR1A	cAMP-dependent protein kinase type I-alpha regulatory subunit OS=Bos taurus OX=9913 GN=PRKAR1A PE=4 SV=1 - [A0A3Q1MBY4_BOVIN]	2.91	1	1	1	378	42.4647	5.2749				1.52246	1								0.869367	1								0.936881	1
E1BKZ1	Glutathione reductase	GSR	Glutathione reductase OS=Bos taurus OX=9913 GN=GSR PE=3 SV=3 - [E1BKZ1_BOVIN]	2.89	1	1	1	519	56.3258	8.1333				1.20157	1								0.803953	1								0.884142	1
F1MW07	Transmembrane channel-like protein	TMC2	Transmembrane channel-like protein OS=Bos taurus OX=9913 GN=TMC2 PE=3 SV=2 - [F1MW07_BOVIN]	2.88	1	1	1	903	102.495	9.61279	0.768514	1								0.634701	1								2.68662	1
A0A3Q1LMX0	NADH-cytochrome b5 reductase	CYB5R3	NADH-cytochrome b5 reductase OS=Bos taurus OX=9913 GN=CYB5R3 PE=1 SV=1 - [A0A3Q1LMX0_BOVIN]	2.88	1	1	3	278	31.5873	7.25439	0.833051	2	19.5837	1.3522	1					0.747705	2	35.7938	0.762771	1					1.40151	2	4.57488	0.995792	1
Q2HJB6	Procollagen C-endopeptidase enhancer	PCOLCE	Procollagen C-endopeptidase enhancer OS=Bos taurus OX=9913 GN=PCOLCE PE=2 SV=1 - [Q2HJB6_BOVIN]	2.88	1	1	1	451	48.1802	7.86963				1.7501	1								0.788739	1								1.54763	1
Q29S11	Nuclear ubiquitous casein and cyclin-dependent kinase substrate 1	NUCKS1	Nuclear ubiquitous casein and cyclin-dependent kinase substrate 1 OS=Bos taurus OX=9913 GN=NUCKS1 PE=2 SV=1 - [NUCKS_BOVIN]	2.88	1	1	1	243	27.2211	5.08447				0.483637	1								1.85278	1								0.617214	1
A0A3Q1LSA8	Sulfotransferase		Sulfotransferase OS=Bos taurus OX=9913 PE=3 SV=1 - [A0A3Q1LSA8_BOVIN]	2.87	1	1	1	209	24.1856	9.48096	1.08135	1								0.407497	1								5.91952	1
Q17QQ2	Thiopurine S-methyltransferase	TPMT	Thiopurine S-methyltransferase OS=Bos taurus OX=9913 GN=TPMT PE=2 SV=1 - [TPMT_BOVIN]	2.86	1	1	1	245	28.3173	6.55127	0.916331	1								1.57813	1								1.06832	1
G3MWU0	AT-rich interaction domain 3C	ARID3C	AT-rich interaction domain 3C OS=Bos taurus OX=9913 GN=ARID3C PE=4 SV=1 - [G3MWU0_BOVIN]	2.86	1	1	1	385	41.2081	7.12256				0.999336	1								0.92539	1								1.21731	1
Q56JZ1	60S ribosomal protein L13	RPL13	60S ribosomal protein L13 OS=Bos taurus OX=9913 GN=RPL13 PE=2 SV=3 - [RL13_BOVIN]	2.84	1	1	1	211	24.2765	11.5903	0.767132	1								1.61867	1								0.888152	1
A5PK77	SERPINA11 protein	SERPINA11	SERPINA11 protein OS=Bos taurus OX=9913 GN=SERPINA11 PE=2 SV=1 - [A5PK77_BOVIN]	2.84	1	1	1	422	46.8144	7.13721				1.16467	1								0.883836	1								1.03582	1
A0A3Q1LHW9	Coilin	COIL	Coilin OS=Bos taurus OX=9913 GN=COIL PE=4 SV=1 - [A0A3Q1LHW9_BOVIN]	2.81	1	1	1	570	62.4872	9.53955							0.881645	1								1.07256	1								2.50305	1
A0A3Q1M477	Rap1 GTPase-GDP dissociation stimulator 1	RAP1GDS1	Rap1 GTPase-GDP dissociation stimulator 1 OS=Bos taurus OX=9913 GN=RAP1GDS1 PE=4 SV=1 - [A0A3Q1M477_BOVIN]	2.8	1	1	1	608	66.3605	5.31299	1.21523	1								1.04805	1								1.04766	1
Q3T0Q2	Transmembrane protein 59	TMEM59	Transmembrane protein 59 OS=Bos taurus OX=9913 GN=TMEM59 PE=2 SV=2 - [TMM59_BOVIN]	2.79	1	1	1	323	36.0417	5.03369	1.02454	1								1.29892	1								1.2162	1
E1BMM6	SPO11, initiator of meiotic double stranded breaks	SPO11	SPO11, initiator of meiotic double stranded breaks OS=Bos taurus OX=9913 GN=SPO11 PE=4 SV=2 - [E1BMM6_BOVIN]	2.78	1	1	1	395	44.4372	9.01221	1.37776	1								1.34112	1								0.972137	1
F1N7H5	Mannose-1-phosphate guanyltransferase beta	GMPPB	Mannose-1-phosphate guanyltransferase beta OS=Bos taurus OX=9913 GN=GMPPB PE=4 SV=2 - [F1N7H5_BOVIN]	2.78	1	1	1	360	39.7705	6.31592							0.892583	1								1.03086	1								1.82127	1
A0A3Q1LLM6	Carbohydrate sulfotransferase 15	CHST15	Carbohydrate sulfotransferase 15 OS=Bos taurus OX=9913 GN=CHST15 PE=4 SV=1 - [A0A3Q1LLM6_BOVIN]	2.77	1	1	1	506	58.8474	7.59131	1.01973	1								0.329384	1								0.736452	1
Q5E9F9	26S proteasome regulatory subunit 7	PSMC2	26S proteasome regulatory subunit 7 OS=Bos taurus OX=9913 GN=PSMC2 PE=2 SV=3 - [PRS7_BOVIN]	2.77	1	1	1	433	48.6031	5.94775				0.938963	1								1.1445	1								1.25858	1
P46411	Excitatory amino acid transporter 1	SLC1A3	Excitatory amino acid transporter 1 OS=Bos taurus OX=9913 GN=SLC1A3 PE=2 SV=1 - [EAA1_BOVIN]	2.77	1	1	2	542	59.5527	8.1626							1.32135	2	19.9776							0.575773	2	10.1495							1.80918	2	21.464
A0A3Q1MC85	Reverse transcriptase domain-containing protein		Reverse transcriptase domain-containing protein OS=Bos taurus OX=9913 PE=4 SV=1 - [A0A3Q1MC85_BOVIN]	2.74	1	1	1	292	33.6165	9.1001				1.81325	1								0.772566	1								0.951885	1
A7MB78	Glycogen [starch] synthase, muscle	GYS1	Glycogen [starch] synthase, muscle OS=Bos taurus OX=9913 GN=GYS1 PE=2 SV=1 - [GYS1_BOVIN]	2.72	1	1	1	736	83.7605	6.03662				1.32022	1								1.00848	1								0.980745	1
A0A3Q1LLF6	Uncharacterized protein	NXPE4	Uncharacterized protein OS=Bos taurus OX=9913 GN=NXPE4 PE=4 SV=1 - [A0A3Q1LLF6_BOVIN]	2.71	1	1	1	516	58.7555	9.20264	0.923131	1								0.50365	1								0.744594	1
A6QP40	LRRFIP1 protein	LRRFIP1	LRRFIP1 protein OS=Bos taurus OX=9913 GN=LRRFIP1 PE=2 SV=1 - [A6QP40_BOVIN]	2.7	1	1	1	518	59.7918	5.87158	1.4831	1								1.10014	1								1.16985	1
A6QR28	Phosphoserine aminotransferase	PSAT1	Phosphoserine aminotransferase OS=Bos taurus OX=9913 GN=PSAT1 PE=2 SV=1 - [A6QR28_BOVIN]	2.7	1	1	1	370	40.5028	7.6499							0.593588	1								1.33019	1								1.07625	1
Q3T0B1	HARS protein (Fragment)	HARS	HARS protein (Fragment) OS=Bos taurus OX=9913 GN=HARS PE=2 SV=1 - [Q3T0B1_BOVIN]	2.69	1	1	1	335	37.1635	4.95752				1.41947	1								1.13179	1								1.01345	1
B2KJ42	Fructose-1,6-bisphosphatase 1		Fructose-1,6-bisphosphatase 1 OS=Bos taurus OX=9913 PE=2 SV=1 - [B2KJ42_BOVIN]	2.66	1	1	1	338	36.7169	6.99072	0.573465	1								1.29276	1								1.36009	1
A0A3Q1LW07	Membrane cofactor protein	CD46	Membrane cofactor protein OS=Bos taurus OX=9913 GN=CD46 PE=4 SV=1 - [A0A3Q1LW07_BOVIN]	2.66	1	1	2	338	37.343	6.771	1.15563	1		1.40914	1					0.79571	1		0.850263	1					0.942401	1		1.15958	1
A9QXB6	Intercellular adhesion molecule 1		Intercellular adhesion molecule 1 OS=Bos taurus OX=9913 PE=2 SV=1 - [A9QXB6_BOVIN]	2.62	1	1	3	535	58.3189	6.17627	1.27014	2	3.51012	1.1625	1					0.91473	2	10.3765	0.995101	1					0.971549	2	21.1872	1.07826	1
F1N318	Vacuolar protein sorting-associated protein VTA1 homolog	VTA1	Vacuolar protein sorting-associated protein VTA1 homolog OS=Bos taurus OX=9913 GN=VTA1 PE=4 SV=1 - [F1N318_BOVIN]	2.61	1	1	1	307	33.958	6.29053	1.03318	1								1.03255	1								0.825998	1
A0A3Q1NDQ7	Beta-galactosidase	GLB1	Beta-galactosidase OS=Bos taurus OX=9913 GN=GLB1 PE=3 SV=1 - [A0A3Q1NDQ7_BOVIN]	2.6	1	1	1	653	73.4894	7.56201	1.45476	1								0.637794	1								1.03486	1
P79122	Pinin	PNN	Pinin OS=Bos taurus OX=9913 GN=PNN PE=2 SV=3 - [PININ_BOVIN]	2.56	1	1	1	703	79.443	6.91748	1.08043	1								1.39643	1								1.2213	1
A0A452DJJ0	Fibrinogen C-terminal domain-containing protein	FCN1	Fibrinogen C-terminal domain-containing protein OS=Bos taurus OX=9913 GN=FCN1 PE=4 SV=1 - [A0A452DJJ0_BOVIN]	2.55	1	1	1	314	34.0415	6.97607				0.581848	1								1.52372	1								1.18325	1
F6PZM2	TNF alpha induced protein 6	TNFAIP6	TNF alpha induced protein 6 OS=Bos taurus OX=9913 GN=TNFAIP6 PE=4 SV=1 - [F6PZM2_BOVIN]	2.55	1	1	1	275	30.9644	8.14795							0.962685	1								1.10746	1								0.725689	1
Q1ZYR0	Ceroid-lipofuscinosis neuronal protein 5	CLN5	Ceroid-lipofuscinosis neuronal protein 5 OS=Bos taurus OX=9913 GN=CLN5 PE=2 SV=1 - [CLN5_BOVIN]	2.51	1	1	3	358	41.2005	7.91357	0.933046	1		1.06562	1		1.22548	1		0.962584	1		0.699204	1		0.832369	1		0.714852	1		1.48609	1		0.84473	1
Q0VCE8	CEACAM8 protein	CEACAM8	CEACAM8 protein OS=Bos taurus OX=9913 GN=CEACAM8 PE=2 SV=1 - [Q0VCE8_BOVIN]	2.47	1	1	1	365	40.0854	6.87354				0.599461	1								1.59293	1								1.00209	1
A0A3Q1N9T2	Uncharacterized protein	ADM2	Uncharacterized protein OS=Bos taurus OX=9913 GN=ADM2 PE=4 SV=1 - [A0A3Q1N9T2_BOVIN]	2.47	1	1	1	324	33.9171	11.9565				1.60877	1								0.779069	1								1.0623	1
F1N2P8	Insulin-like growth factor-binding protein 2	IGFBP2	Insulin-like growth factor-binding protein 2 OS=Bos taurus OX=9913 GN=IGFBP2 PE=4 SV=2 - [F1N2P8_BOVIN]	2.46	1	1	1	285	30.8753	7.76709				1.01814	1								1.25006	1								0.932428	1
A0A3Q1LZ47	Core histone macro-H2A	H2AFY	Core histone macro-H2A OS=Bos taurus OX=9913 GN=H2AFY PE=1 SV=1 - [A0A3Q1LZ47_BOVIN]	2.45	1	1	1	368	39.0631	9.80322							0.943247	1								1.14892	1								1.09848	1
A0A452DKH0	Poly(rC)-binding protein 1	PCBP1	Poly(rC)-binding protein 1 OS=Bos taurus OX=9913 GN=PCBP1 PE=4 SV=1 - [A0A452DKH0_BOVIN]	2.44	1	1	1	328	34.6575	6.62451				0.84183	1								1.42309	1								0.809197	1
P26882	Peptidyl-prolyl cis-trans isomerase D	PPID	Peptidyl-prolyl cis-trans isomerase D OS=Bos taurus OX=9913 GN=PPID PE=1 SV=6 - [PPID_BOVIN]	2.43	1	1	1	370	40.5946	6.55127				1.051	1								0.942988	1								0.924297	1
G3N370	HIV-1 Tat specific factor 1	HTATSF1	HIV-1 Tat specific factor 1 OS=Bos taurus OX=9913 GN=HTATSF1 PE=4 SV=2 - [G3N370_BOVIN]	2.43	1	1	2	740	84.3103	4.4751				1.03061	2	7.48879							0.774953	2	5.55849							0.951938	2	21.9355
A0A3Q1LVE7	Polyadenylate-binding protein	PABPC1	Polyadenylate-binding protein OS=Bos taurus OX=9913 GN=PABPC1 PE=1 SV=1 - [A0A3Q1LVE7_BOVIN]	2.4	1	1	2	625	69.5723	9.51025	1.1707	1		1.23279	1					1.03712	1		1.00853	1					1.37177	1		0.945231	1
Q0P5A6	26S proteasome non-ATPase regulatory subunit 5	PSMD5	26S proteasome non-ATPase regulatory subunit 5 OS=Bos taurus OX=9913 GN=PSMD5 PE=2 SV=1 - [PSMD5_BOVIN]	2.39	1	1	1	503	56.0071	5.2749				1.04933	1								0.925297	1								1.31328	1
E1BH94	Peptidoglycan recognition protein 2	PGLYRP2	Peptidoglycan recognition protein 2 OS=Bos taurus OX=9913 GN=PGLYRP2 PE=4 SV=3 - [E1BH94_BOVIN]	2.37	1	1	2	591	63.4466	6.96143	1.30079	1		1.30705	1					0.904064	1		1.01128	1					1.05615	1		1.22362	1
Q58D34	Peptidase inhibitor 16	PI16	Peptidase inhibitor 16 OS=Bos taurus OX=9913 GN=PI16 PE=2 SV=1 - [PI16_BOVIN]	2.37	1	1	1	464	49.2958	6.31592				1.09224	1								0.644445	1								1.40082	1
G3MYE2	Ribosomal_L18_c domain-containing protein		Ribosomal_L18_c domain-containing protein OS=Bos taurus OX=9913 PE=3 SV=2 - [G3MYE2_BOVIN]	2.37	1	1	1	295	33.9173	9.43701				0.859604	1								1.34924	1								0.937872	1
A0A3Q1MLK8	2-oxoglutarate and iron dependent oxygenase domain containing 3	OGFOD3	2-oxoglutarate and iron dependent oxygenase domain containing 3 OS=Bos taurus OX=9913 GN=OGFOD3 PE=4 SV=1 - [A0A3Q1MLK8_BOVIN]	2.36	1	1	1	296	32.9476	7.29834	1.41571	1								0.745381	1								1.43063	1
A7MBI6	GLOD4 protein	GLOD4	GLOD4 protein OS=Bos taurus OX=9913 GN=GLOD4 PE=1 SV=1 - [A7MBI6_BOVIN]	2.35	1	1	1	298	33.2316	5.96045				0.584465	1								1.61316	1								0.808966	1
E1BPC2	PDZ domain containing 8	PDZD8	PDZ domain containing 8 OS=Bos taurus OX=9913 GN=PDZD8 PE=4 SV=2 - [E1BPC2_BOVIN]	2.34	1	1	2	1154	128.354	5.87158	1.77657	1		2.37503	1					0.749481	1		0.448158	1					0.723783	1		0.824642	1
A0A3Q1M1X1	Uncharacterized protein	PXN	Uncharacterized protein OS=Bos taurus OX=9913 GN=PXN PE=1 SV=1 - [A0A3Q1M1X1_BOVIN]	2.34	1	1	1	556	60.729	6.44287				0.569948	1								1.78511	1								0.656381	1
Q2NL21	DnaJ homolog subfamily C member 11	DNAJC11	DnaJ homolog subfamily C member 11 OS=Bos taurus OX=9913 GN=DNAJC11 PE=2 SV=1 - [DJC11_BOVIN]	2.33	1	1	3	559	63.1978	8.32373							1.37618	3	1.75143							1.12994	3	0.360119							0.611413	3	11.0703
Q5E9H3	Tyrosine-protein kinase	FES	Tyrosine-protein kinase OS=Bos taurus OX=9913 GN=FES PE=2 SV=1 - [Q5E9H3_BOVIN]	2.31	1	1	1	822	93.4822	6.96143				1.04781	1								0.972436	1								0.977751	1
E1BAZ4	Putative hydroxypyruvate isomerase	HYI	Putative hydroxypyruvate isomerase OS=Bos taurus OX=9913 GN=HYI PE=3 SV=3 - [E1BAZ4_BOVIN]	2.3	1	1	2	304	33.6241	5.68115	1.20033	1					1.98624	1		0.531618	1					0.592476	1		0.622021	1					1.93731	1
F1MCZ0	GMP reductase	GMPR2	GMP reductase OS=Bos taurus OX=9913 GN=GMPR2 PE=3 SV=3 - [F1MCZ0_BOVIN]	2.3	1	1	1	348	37.9791	7.23975				1.36487	1								1.05938	1								1.36827	1
Q5E9Q1	Protein O-glucosyltransferase 1	POGLUT1	Protein O-glucosyltransferase 1 OS=Bos taurus OX=9913 GN=POGLUT1 PE=2 SV=1 - [PGLT1_BOVIN]	2.3	1	1	1	392	45.9795	8.48486							1.52554	1								0.776204	1								0.971454	1
E1BGT1	Cadherin-3	CDH3	Cadherin-3 OS=Bos taurus OX=9913 GN=CDH3 PE=4 SV=3 - [E1BGT1_BOVIN]	2.29	1	2	3	829	91.1208	4.76709				2.17222	1								0.801047	1								1.01622	1
A0A3S5ZPU9	Arrestin domain containing 1	ARRDC1	Arrestin domain containing 1 OS=Bos taurus OX=9913 GN=ARRDC1 PE=4 SV=1 - [A0A3S5ZPU9_BOVIN]	2.28	1	1	1	394	42.1706	7.29834	1.23504	1								0.726911	1								1.2981	1
A0A3Q1N3C3	Ubiquitin-like modifier-activating enzyme ATG7	ATG7	Ubiquitin-like modifier-activating enzyme ATG7 OS=Bos taurus OX=9913 GN=ATG7 PE=3 SV=1 - [A0A3Q1N3C3_BOVIN]	2.27	1	1	2	662	73.2011	6.59521	1.21706	1		0.941455	1					0.833744	1		1.21856	1					1.19355	1		0.906215	1
Q58D08	Pyrroline-5-carboxylate reductase 3	PYCR3	Pyrroline-5-carboxylate reductase 3 OS=Bos taurus OX=9913 GN=PYCR3 PE=2 SV=1 - [P5CR3_BOVIN]	2.27	1	1	1	308	32.0144	7.23975				1.12289	1								1.03867	1								0.851803	1
A0A3Q1MFJ3	Methanethiol oxidase	SELENBP1	Methanethiol oxidase OS=Bos taurus OX=9913 GN=SELENBP1 PE=1 SV=1 - [A0A3Q1MFJ3_BOVIN]	2.27	1	1	1	441	49.2208	6.59521				1.35309	1								0.638072	1								1.14211	1
P06623	2',3'-cyclic-nucleotide 3'-phosphodiesterase	CNP	2',3'-cyclic-nucleotide 3'-phosphodiesterase OS=Bos taurus OX=9913 GN=CNP PE=2 SV=2 - [CN37_BOVIN]	2.25	1	1	1	400	44.8471	8.41162				0.421388	1								1.70348	1								0.999246	1
F1MKU3	B-box and SPRY domain containing	BSPRY	B-box and SPRY domain containing OS=Bos taurus OX=9913 GN=BSPRY PE=4 SV=3 - [F1MKU3_BOVIN]	2.24	1	1	1	402	44.6405	6.41748				0.815754	1								1.14578	1								1.09305	1
Q9MZ08	Basal cell adhesion molecule	BCAM	Basal cell adhesion molecule OS=Bos taurus OX=9913 GN=BCAM PE=2 SV=2 - [BCAM_BOVIN]	2.23	1	1	1	628	67.96	6.1001				1.74383	1								0.626993	1								1.00788	1
A4IFB5	TECTB protein	TECTB	TECTB protein OS=Bos taurus OX=9913 GN=TECTB PE=2 SV=1 - [A4IFB5_BOVIN]	2.23	1	1	1	314	34.9454	7.88428							0.743307	1								0.917742	1								1.13041	1
A0A3Q1LMS2	Spermatogenesis associated 5	SPATA5	Spermatogenesis associated 5 OS=Bos taurus OX=9913 GN=SPATA5 PE=4 SV=1 - [A0A3Q1LMS2_BOVIN]	2.2	1	1	1	819	89.4377	6.72705	1.04161	1								0.455337	1								1.54739	1
Q2TA42	Arginine and glutamate-rich protein 1	ARGLU1	Arginine and glutamate-rich protein 1 OS=Bos taurus OX=9913 GN=ARGLU1 PE=2 SV=1 - [ARGL1_BOVIN]	2.2	1	1	1	273	33.1968	10.3452				0.936073	1								1.29318	1								1.10111	1
Q0II90	Protein FAM81B	FAM81B	Protein FAM81B OS=Bos taurus OX=9913 GN=FAM81B PE=2 SV=1 - [FA81B_BOVIN]	2.17	1	1	1	414	47.7324	6.41748	1.07646	1								1.39386	1								1.1375	1
Q0VCU3	Cathepsin F	CTSF	Cathepsin F OS=Bos taurus OX=9913 GN=CTSF PE=2 SV=1 - [Q0VCU3_BOVIN]	2.17	1	1	2	460	50.8607	8.35303	0.939921	1		0.841731	1					1.20919	1		0.735313	1					1.11814	1		1.98225	1
Q29RL6	Vesicle amine transport 1 like	VAT1L	Vesicle amine transport 1 like OS=Bos taurus OX=9913 GN=VAT1L PE=2 SV=1 - [Q29RL6_BOVIN]	2.15	1	1	1	419	45.7561	5.09717	0.978706	1								1.03721	1								0.934807	1
A0A3Q1M403	Gln-synt_C domain-containing protein		Gln-synt_C domain-containing protein OS=Bos taurus OX=9913 PE=3 SV=1 - [A0A3Q1M403_BOVIN]	2.15	1	1	1	372	41.9222	7.09326	1.18434	1								0.728825	1								0.998313	1
A0A3Q1MDD4	Beta-glucuronidase	GUSB	Beta-glucuronidase OS=Bos taurus OX=9913 GN=GUSB PE=3 SV=1 - [A0A3Q1MDD4_BOVIN]	2.09	1	1	2	623	71.1918	6.41748				1.13877	1		0.777394	1					0.764394	1		1.08042	1					1.34967	1		1.501	1
A0A3Q1LYS7	Autophagy-related protein 3	ATG3	Autophagy-related protein 3 OS=Bos taurus OX=9913 GN=ATG3 PE=1 SV=1 - [A0A3Q1LYS7_BOVIN]	2.03	1	1	1	296	33.9306	5.05908				0.413493	1								1.94904	1								0.686152	1
O18739	CCN family member 2	CCN2	CCN family member 2 OS=Bos taurus OX=9913 GN=CCN2 PE=2 SV=2 - [CCN2_BOVIN]	2.01	1	1	1	349	37.8977	7.86963	1.78844	1								1.02738	1								0.683879	1
A6QL81	DKK3 protein	DKK3	DKK3 protein OS=Bos taurus OX=9913 GN=DKK3 PE=2 SV=1 - [A6QL81_BOVIN]	2.01	1	1	1	349	38.366	4.56396	1.54643	1								0.84717	1								1.80072	1
A0A3Q1NIF0	Suppressor of tumorigenicity 14 protein homolog	ST14	Suppressor of tumorigenicity 14 protein homolog OS=Bos taurus OX=9913 GN=ST14 PE=3 SV=1 - [A0A3Q1NIF0_BOVIN]	2.01	1	1	2	844	93.7189	6.32861	1.09551	1		1.10809	1					0.957821	1		0.77657	1					1.36904	1		1.24497	1
Q2KI28	LOC522319 protein (Fragment)	LOC522319	LOC522319 protein (Fragment) OS=Bos taurus OX=9913 GN=LOC522319 PE=2 SV=1 - [Q2KI28_BOVIN]	2.01	1	1	1	299	33.7732	8.55811				0.937724	1								1.02497	1								1.06548	1
A6QR60	CRISPLD1 protein	CRISPLD1	CRISPLD1 protein OS=Bos taurus OX=9913 GN=CRISPLD1 PE=2 SV=1 - [A6QR60_BOVIN]	2	1	1	1	500	56.6602	7.81104	2.1764	1								0.572089	1								0.785417	1
A0A3Q1LVE0	Zinc finger protein 69 homolog	ZFP69	Zinc finger protein 69 homolog OS=Bos taurus OX=9913 GN=ZFP69 PE=4 SV=1 - [A0A3Q1LVE0_BOVIN]	1.99	1	1	1	502	58.5769	8.88037	1.92101	1								1.20032	1								1.80317	1
Q1LZE6	Cholinephosphotransferase 1	CHPT1	Cholinephosphotransferase 1 OS=Bos taurus OX=9913 GN=CHPT1 PE=2 SV=1 - [CHPT1_BOVIN]	1.97	1	1	2	406	45.2194	7.47412	0.239857	1		0.304837	1					2.26349	1		1.9691	1					0.494996	1		0.680965	1
A0A3Q1MA62	Proline-serine-threonine phosphatase interacting protein 1	PSTPIP1	Proline-serine-threonine phosphatase interacting protein 1 OS=Bos taurus OX=9913 GN=PSTPIP1 PE=4 SV=1 - [A0A3Q1MA62_BOVIN]	1.97	1	1	1	407	46.2069	5.51611				0.68726	1								1.56265	1								0.807681	1
Q05204	Lysosome-associated membrane glycoprotein 1	LAMP1	Lysosome-associated membrane glycoprotein 1 OS=Bos taurus OX=9913 GN=LAMP1 PE=1 SV=2 - [LAMP1_BOVIN]	1.96	1	1	1	409	44.1253	8.104	1.66959	1								0.730254	1								1.87988	1
A0A3Q1LRP4	Fumarylacetoacetase	FAH	Fumarylacetoacetase OS=Bos taurus OX=9913 GN=FAH PE=3 SV=1 - [A0A3Q1LRP4_BOVIN]	1.95	1	1	1	410	45.1056	6.97607	1.27699	1								1.29846	1								0.863419	1
Q5EAD0	Brain-specific angiogenesis inhibitor 1-associated protein 2	BAIAP2	Brain-specific angiogenesis inhibitor 1-associated protein 2 OS=Bos taurus OX=9913 GN=BAIAP2 PE=2 SV=1 - [BAIP2_BOVIN]	1.92	1	1	1	521	57.53	8.79248	1.42123	1								0.732366	1								0.965761	1
F1MNM6	Transport and golgi organization 6 homolog	TANGO6	Transport and golgi organization 6 homolog OS=Bos taurus OX=9913 GN=TANGO6 PE=4 SV=3 - [F1MNM6_BOVIN]	1.92	1	1	1	1093	120.854	6.45557							0.422442	1								1.40904	1								1.29414	1
Q2KJH6	Serpin H1	SERPINH1	Serpin H1 OS=Bos taurus OX=9913 GN=SERPINH1 PE=2 SV=1 - [SERPH_BOVIN]	1.91	1	1	1	418	46.4772	8.96826				1.5197	1								0.91686	1								0.624655	1
A0A452DJG7	Dolichyl-diphosphooligosaccharide--protein glycosyltransferase subunit 2	RPN2	Dolichyl-diphosphooligosaccharide--protein glycosyltransferase subunit 2 OS=Bos taurus OX=9913 GN=RPN2 PE=3 SV=1 - [A0A452DJG7_BOVIN]	1.9	1	1	1	630	69.1591	5.8335	1.28035	1								0.839025	1								0.957594	1
A0A3Q1LXE1	PPFIA binding protein 1	PPFIBP1	PPFIA binding protein 1 OS=Bos taurus OX=9913 GN=PPFIBP1 PE=4 SV=1 - [A0A3Q1LXE1_BOVIN]	1.9	1	1	1	1002	112.454	5.57959							0.57074	1								0.710479	1								1.56038	1
E1BIB4	Heterogeneous nuclear ribonucleoprotein L	HNRNPL	Heterogeneous nuclear ribonucleoprotein L OS=Bos taurus OX=9913 GN=HNRNPL PE=1 SV=2 - [E1BIB4_BOVIN]	1.87	1	1	1	588	64.0353	8.22119				0.892799	1								1.50875	1								0.885073	1
F1MS56	Phosphoacetylglucosamine mutase	PGM3	Phosphoacetylglucosamine mutase OS=Bos taurus OX=9913 GN=PGM3 PE=3 SV=1 - [F1MS56_BOVIN]	1.85	1	1	1	542	59.9125	6.29053							0.95923	1								1.04065	1								1.34704	1
Q2KJJ8	Phospholipase D3	PLD3	Phospholipase D3 OS=Bos taurus OX=9913 GN=PLD3 PE=2 SV=1 - [PLD3_BOVIN]	1.84	1	1	2	490	54.5845	6.65381	1.32826	1		1.17744	1					0.959499	1		0.793582	1					1.61545	1		1.46675	1
F1N513	SLIT and NTRK like family member 3	SLITRK3	SLIT and NTRK like family member 3 OS=Bos taurus OX=9913 GN=SLITRK3 PE=4 SV=2 - [F1N513_BOVIN]	1.84	1	1	1	980	109.309	7.47412							1.18986	1								0.863889	1								1.2265	1
[truncated: 139 more rows]

## Sheet: C1
Accession	Protein Name	Gene Name	Description	Coverage	Unique Peptides	Peptides	PSMs	AAs	MW [kDa]	calc. pI	C1-1/REF	C1-1/REF Count	C1-1/REF Variability [%]	C1-2/REF	C1-2/REF Count	C1-2/REF Variability [%]	C1-3/REF	C1-3/REF Count	C1-3/REF Variability [%]
[truncated: 1,570 more rows]

[truncated: 2 more sheets: T1, T2]
