# Supplementary material for: Effect of anemoside B4 on milk whey in clinical mastitis-affected cows elucidated using tandem mass tag (TMT)-based quantitative proteomics
Source: Sci Rep. 2022 Nov 5;12:18829. doi: 10.1038/s41598-022-23749-x (PMC9637092; doi:10.1038/s41598-022-23749-x)
Supplement: Supplementary file 3 — Supplementary Table S2. [file 41598_2022_23749_MOESM3_ESM.xlsx]

## Sheet: EN BP
GO_ID	Term	Category	Test	Ref	TestAll	RefAll	Test_per	Ref_per	Over_Under	TestSeqs	RefSeqs	P value	FDR	richFactor
GO:0002526	acute inflammatory response	P	4	18	131	1677	0.0305344	0.0107335	over	Q32PB7,F1MNN7,P00735,A0A140T891	Q2UVX4,Q9BDR7,E1BMJ0,Q32PA1,Q5E946,Q56J78,Q32PB7,Q3SZR3,F1MNN7,P00735,P12763,E1BJF9,Q32L76,P28800,P50448,P02638,P08037,A0A140T891	0.0460583	0.377641	0.222222
GO:0006953	acute-phase response	P	3	9	131	1677	0.0229008	0.00536673	over	Q32PB7,F1MNN7,P00735	Q56J78,Q32PB7,Q3SZR3,F1MNN7,P00735,P12763,E1BJF9,Q32L76,P28800	0.0275947	0.377641	0.333333
GO:1990000	amyloid fibril formation	P	2	3	131	1677	0.0152672	0.00178891	over	P17697,P26201	P17697,P18203,P26201	0.017244	0.377641	0.666667
GO:0065007	biological regulation	P	58	585	131	1677	0.442748	0.348837	over	A0A3Q1ML59,Q95JH2,E1BJ49,P62248,P10152,F1N720,P06868,P00735,P01045,F1MBC5,A0A140T851,F1N045,A0A3Q1M3Q7,A7MAZ5,F1MX50,Q5E988,Q3MHX6,Q3SZV7,F1MS05,Q28085,Q0VCX2,Q1ZYR0,P26201,A0A3Q1LNM6,E1BJY4,O18836,A0A3Q1MI01,A0A452DJA5,Q3T0Q4,A0A452DI24,A0A140T897,F1N3J3,P11151,Q3ZBS7,A6QPP2,P34955,P48616,A0A3Q1LR40,P17697,P80311,A6QLS9,Q0P5I9,F1N6D4,F1MNN7,F1MWI1,A1L528,Q2HJH2,Q0IIG8,A5D7E0,P61223,Q05443,A0A140…	G3MWV5,A5D7J6,Q9GMB8,Q3SYW3,Q3ZC64,P50291,Q5E959,Q3ZBW4,P26882,E1BGW5,P62261,E1BNK3,Q2NL22,Q3T102,A0A3Q1M4H2,E1BPU0,Q9BGI3,Q0VD16,E1BI01,F1MJS9,Q0VCY7,Q3MHR5,A2VDN7,Q8WN55,E1BIB4,Q1RMU5,Q2KJH9,E1BA29,A6QLY8,A3KN51,P20959,E1BBP4,P00435,A0A3Q1ML59,Q2UVX4,Q9BDR7,B3VTM3,Q0VD44,Q95JH2,O02659,G3N0V2,F1MVS9,F1MTW5,E1BJ49,E1BMJ0,Q3MHP2,E1BGT1,F1MZV2,P04272,P15497,F1MHH5,Q17QE5,P18203,G3X811,F1N2F1,E1BDE3…	0.0129899	0.377641	0.0991453
GO:0007596	blood coagulation	P	5	25	131	1677	0.0381679	0.0149076	over	P00735,P01045,A0A140T851,P06868,F1MBC5	A0A140T843,F1MKS5,Q9BDR7,F1MRZ8,F1MAV0,Q3SZZ9,A5PJE3,G5E6P3,E1BMJ0,P00735,Q9BGI3,P81287,P01045,A0A3Q1MMH1,A0A140T851,P06868,P50448,P04272,P28800,A4IFU2,P12260,A0A3Q1LTB9,A0A3Q1NJR8,F1MBC5,F1N0I3	0.0401393	0.377641	0.2
GO:0055080	cation homeostasis	P	6	30	131	1677	0.0458015	0.0178891	over	Q3SZV7,F1MS05,Q1ZYR0,P01045,P26201,E1B6Z6	P20072,F1N272,Q3T0E0,G3X6N3,Q29443,Q3SZV7,A0A3Q1NJB1,Q862D5,F1MS05,P79251,P31404,E1BQ28,Q9XSA7,E1BHY6,P45478,Q1ZYR0,P01045,A6YT15,P26201,A0A3Q1M477,E1BPU0,P18203,F1MJS9,Q92176,Q3SX33,P81287,E1BPC2,F1MJW4,E1B6Z6,A0JNB0	0.0252145	0.377641	0.2
GO:0007154	cell communication	P	28	250	131	1677	0.21374	0.149076	over	F1N720,Q0VCX2,P26201,A0A3Q1LNM6,E1BJY4,O18836,A0A3Q1MI01,A0A452DJA5,Q3T0Q4,A0A452DI24,A0A140T897,P62248,F1MNN7,P11151,A1L528,Q2HJH2,Q0IIG8,A6QLS9,A5D7E0,P61223,F1MU12,A5D7D1,F1N3J3,P48616,Q0P5I9,E1B6Z6,P17697,A0A140T891	P62261,E1BNK3,A0A3Q1M4H2,E1BPU0,Q9BGI3,Q0VD16,E1BI01,F1MJS9,A7MBH9,G3X811,F1N720,Q9BDR7,Q3T0I2,Q9MZ06,Q3SX33,Q3SZK8,P63103,F6R233,A7E3V7,A0A3Q1MIB0,A5PJT7,P11017,Q7M309,A8KC84,A0A3Q1MPZ9,A0A140T867,A0A3Q1LSR3,A0A3Q1LL34,Q2KJ55,A0A3Q1MUI5,Q05FF2,Q08DQ6,F1MHU2,A0A3Q1MLL6,A0A3Q1LJP2,E1BBP4,A5PKG9,A0JNB0,Q5E9H3,A5D9B6,E1BPC2,A0A3Q1N6B9,A0A3Q1N4X6,A0A3Q1N802,A4FV18,E1BI70,A0A452DHY1,A3KN51,Q5E9A6,Q0VC…	0.0243632	0.377641	0.112
GO:0030003	cellular cation homeostasis	P	6	29	131	1677	0.0458015	0.0172928	over	Q3SZV7,F1MS05,Q1ZYR0,P01045,P26201,E1B6Z6	P20072,F1N272,Q3T0E0,G3X6N3,Q29443,Q3SZV7,A0A3Q1NJB1,Q862D5,F1MS05,P79251,P31404,E1BQ28,Q9XSA7,E1BHY6,P45478,Q1ZYR0,P01045,A6YT15,P26201,A0A3Q1M477,E1BPU0,P18203,F1MJS9,Q92176,Q3SX33,P81287,E1BPC2,E1B6Z6,A0JNB0	0.0215139	0.377641	0.206897
GO:0055082	cellular chemical homeostasis	P	8	34	131	1677	0.0610687	0.0202743	over	A0A3Q1ML59,Q3SZV7,F1MS05,Q1ZYR0,P01045,P26201,F1N6D4,E1B6Z6	A0A3Q1ML59,P20072,F1N272,Q3T0E0,G3X6N3,Q29443,Q3SZV7,A0A3Q1NJB1,Q862D5,F1MS05,P79251,P31404,E1BQ28,Q9XSA7,E1BHY6,P45478,Q1ZYR0,P01045,A6YT15,P26201,Q3SZK8,F1N6D4,Q5EA61,A0A3Q1M477,E1BPU0,Q3MHP2,P18203,F1MJS9,Q92176,Q3SX33,P81287,E1BPC2,E1B6Z6,A0JNB0	0.0035719	0.332673	0.235294
GO:0019725	cellular homeostasis	P	10	56	131	1677	0.0763359	0.033393	over	A0A3Q1ML59,A0A3Q1M3Q7,Q3SZV7,F1MS05,Q1ZYR0,P01045,P26201,F1N6D4,O18836,E1B6Z6	A0A3Q1ML59,A6H7J6,A0A3Q1N9Y5,Q5E947,Q3ZCL8,Q9BGI2,Q9BGI1,O77834,A5D7E8,A0A3Q1LUG9,E1B773,F6QH94,A0A3Q1M3Q7,Q3T0L2,Q9BGI3,A0A3Q1MWL9,P00435,A0A3Q1LKV8,E1BKZ1,P20072,F1N272,Q3T0E0,G3X6N3,Q29443,Q3SZV7,A0A3Q1NJB1,Q862D5,F1MS05,P79251,P31404,E1BQ28,Q9XSA7,E1BHY6,P45478,Q1ZYR0,P01045,A6YT15,P26201,P61085,Q3SZK8,F1N6D4,Q5EA61,A0A3Q1M477,E1BPU0,Q3MHP2,O18836,Q9MYM4,P18203,F1MJS9,Q92176,Q3SX33,P81287,E1B…	0.00952994	0.377641	0.178571
GO:0006873	cellular ion homeostasis	P	7	32	131	1677	0.0534351	0.0190817	over	Q3SZV7,F1MS05,Q1ZYR0,P01045,P26201,F1N6D4,E1B6Z6	P20072,F1N272,Q3T0E0,G3X6N3,Q29443,Q3SZV7,A0A3Q1NJB1,Q862D5,F1MS05,P79251,P31404,E1BQ28,Q9XSA7,E1BHY6,P45478,Q1ZYR0,P01045,A6YT15,P26201,Q3SZK8,F1N6D4,Q5EA61,A0A3Q1M477,E1BPU0,P18203,F1MJS9,Q92176,Q3SX33,P81287,E1BPC2,E1B6Z6,A0JNB0	0.0097261	0.377641	0.21875
GO:0006879	cellular iron ion homeostasis	P	3	9	131	1677	0.0229008	0.00536673	over	E1B6Z6,Q3SZV7,F1MS05	E1B6Z6,G3X6N3,Q29443,Q3SZV7,A0A3Q1NJB1,Q862D5,F1MS05,P79251,P31404	0.0275947	0.377641	0.333333
GO:0006875	cellular metal ion homeostasis	P	5	24	131	1677	0.0381679	0.0143113	over	Q3SZV7,F1MS05,P01045,P26201,E1B6Z6	P20072,F1N272,Q3T0E0,G3X6N3,Q29443,Q3SZV7,A0A3Q1NJB1,Q862D5,F1MS05,P79251,P31404,E1BQ28,P01045,A6YT15,P26201,A0A3Q1M477,P18203,F1MJS9,Q92176,Q3SX33,P81287,E1BPC2,E1B6Z6,A0JNB0	0.0341893	0.377641	0.208333
GO:0071229	cellular response to acid chemical	P	2	4	131	1677	0.0152672	0.00238521	over	E1BJY4,P11151	E1BJY4,Q27971,Q08E14,P11151	0.0327285	0.377641	0.5
GO:0071221	cellular response to bacterial lipopeptide	P	2	2	131	1677	0.0152672	0.00119261	over	P26201,F1N720	P26201,F1N720	0.00605909	0.332673	1
GO:0071220	cellular response to bacterial lipoprotein	P	2	2	131	1677	0.0152672	0.00119261	over	P26201,F1N720	P26201,F1N720	0.00605909	0.332673	1
GO:0071216	cellular response to biotic stimulus	P	5	14	131	1677	0.0381679	0.00834824	over	Q0VCX2,F1MNN7,P48616,F1N720,P26201	Q0VCX2,F1MNN7,E1BNK3,Q9BGI3,C4T7Z1,P48616,P61585,F1MQF6,F1MD23,F1MZV2,E1BIK4,A0A3Q1M4H2,F1N720,P26201	0.00303566	0.332673	0.357143
GO:0071726	cellular response to diacyl bacterial lipopeptide	P	2	2	131	1677	0.0152672	0.00119261	over	P26201,F1N720	P26201,F1N720	0.00605909	0.332673	1
GO:0071496	cellular response to external stimulus	P	3	11	131	1677	0.0229008	0.00655933	over	A0A140T897,P11151,Q0VCX2	A0A140T897,A5D977,F1N1D5,E1BPU0,F1MJS9,P11151,Q5EAE6,P68102,Q0VCX2,Q5E9H3,Q95M18	0.0483085	0.377641	0.272727
GO:0031668	cellular response to extracellular stimulus	P	3	11	131	1677	0.0229008	0.00655933	over	A0A140T897,P11151,Q0VCX2	A0A140T897,A5D977,F1N1D5,E1BPU0,P11151,Q5EAE6,P68102,Q0VCX2,Q5E9H3,Q95M18,F1MJS9	0.0483085	0.377641	0.272727
GO:0071402	cellular response to lipoprotein particle stimulus	P	2	4	131	1677	0.0152672	0.00238521	over	P11151,P26201	P11151,Q9BDR7,P26201,P32592	0.0327285	0.377641	0.5
GO:0071223	cellular response to lipoteichoic acid	P	2	2	131	1677	0.0152672	0.00119261	over	F1MNN7,F1N720	F1MNN7,F1N720	0.00605909	0.332673	1
GO:0071404	cellular response to low-density lipoprotein particle stimulus	P	2	4	131	1677	0.0152672	0.00238521	over	P11151,P26201	P11151,Q9BDR7,P26201,P32592	0.0327285	0.377641	0.5
GO:0071219	cellular response to molecule of bacterial origin	P	4	13	131	1677	0.0305344	0.00775194	over	F1MNN7,P48616,F1N720,P26201	F1MNN7,E1BNK3,Q9BGI3,C4T7Z1,P48616,P61585,F1MQF6,F1MD23,F1MZV2,E1BIK4,A0A3Q1M4H2,F1N720,P26201	0.0145945	0.377641	0.307692
GO:0031669	cellular response to nutrient levels	P	3	10	131	1677	0.0229008	0.00596303	over	A0A140T897,P11151,Q0VCX2	A0A140T897,A5D977,F1N1D5,E1BPU0,P11151,Q5EAE6,P68102,Q0VCX2,Q5E9H3,Q95M18	0.037211	0.377641	0.3
GO:0071310	cellular response to organic substance	P	14	108	131	1677	0.10687	0.0644007	over	O18836,E1BJY4,Q0VCX2,F1MNN7,A6QLS9,F1MU12,Q2TBX4,Q0P5I9,P48616,P61223,F1N720,P11151,Q0VCK0,F1N3J3	F1MJS9,O18836,P21214,Q0VD44,G3X811,A0A3Q1M4H2,E1BNK3,Q08DQ6,F1MME1,Q08E14,A7MBH9,E1BA29,A0A3Q1LMG9,Q3T0F9,Q29RS5,Q3ZBG1,F1MQF6,P15497,Q3Y5Z3,P18203,Q29423,E1BJY4,Q27971,P22444,P50291,Q58D84,Q0VCX2,Q5E959,F1MNB7,F1N6H1,P61585,A6QPK0,F1MU79,A5D7J6,E1BNX4,F1MNN7,Q9BGI3,C4T7Z1,A5D984,F1N2J9,A6QLS9,F1MU12,F6S1Q0,P19120,Q2TBX4,F1MWU9,P61085,A0A140T8D4,Q3MHP2,F1N650,A0JNB0,Q5E946,Q9BDR7,Q17QE5,Q92176,P6…	0.0367581	0.377641	0.12963
GO:0071417	cellular response to organonitrogen compound	P	5	23	131	1677	0.0381679	0.013715	over	E1BJY4,A6QLS9,O18836,P48616,P61223	Q3T0F9,Q29RS5,E1BJY4,Q27971,Q08E14,A5D984,F1N2J9,A6QLS9,Q3Y5Z3,O18836,P48616,F1MZV2,Q95M18,P61223,P62833,F1N0Q2,A0A3Q1MSS6,P60712,A0A3Q1LWS8,P81287,E1BPU0,A0A140T8D4,A0JNB0	0.0288217	0.377641	0.217391
GO:1901701	cellular response to oxygen-containing compound	P	8	51	131	1677	0.0610687	0.0304114	over	E1BJY4,F1MNN7,A6QLS9,O18836,P48616,F1N720,P61223,P11151	A7MBH9,E1BA29,A0A3Q1LMG9,Q3T0F9,Q29RS5,Q5E947,F1MNQ4,A6QPT4,A3KLR9,Q9BGI3,E1BJY4,Q27971,Q08E14,F1MNN7,E1BNK3,C4T7Z1,A5D984,F1N2J9,A6QLS9,Q3Y5Z3,Q9BGI1,A0A452DHY1,F1MME1,Q3MHP2,Q5E946,O18836,F1N650,Q3T169,P48616,P61585,F1MQF6,F1MD23,F1MZV2,E1BIK4,A0A3Q1M4H2,F1N720,Q5E9H3,Q95M18,P61223,P62833,F1N0Q2,Q2HJ49,P11151,A0A3Q1MSS6,P60712,A0A3Q1LWS8,P81287,Q3ZCJ2,E1BPU0,A0A140T8D4,A0JNB0	0.0405298	0.377641	0.156863
GO:0051716	cellular response to stimulus	P	32	308	131	1677	0.244275	0.183661	over	F1N720,F1MNN7,Q0VCX2,P26201,A0A3Q1LNM6,E1BJY4,O18836,A0A3Q1MI01,A0A452DJA5,Q3T0Q4,A0A452DI24,A0A140T897,P62248,Q3MHX6,G3MXQ8,P11151,A1L528,Q2HJH2,Q0IIG8,A6QLS9,A5D7E0,P61223,F1MU12,Q2TBX4,A5D7D1,F1N3J3,Q0P5I9,P48616,E1B6Z6,P17697,Q0VCK0,A0A140T891	P62261,E1BNK3,A0A3Q1M4H2,E1BPU0,Q9BGI3,Q0VD16,E1BI01,F1MJS9,E1BMM6,E1BL90,A7MBH9,G3X811,F1N720,F1MNN7,Q9BDR7,F1N650,A6QLZ0,A0A3Q1M5V9,Q3T0I2,Q3SZK8,P63103,F6R233,A7E3V7,A0A3Q1MIB0,A5PJT7,P11017,Q7M309,A8KC84,A0A3Q1MPZ9,A0A140T867,A0A3Q1LSR3,A0A3Q1LL34,Q2KJ55,A0A3Q1MUI5,Q05FF2,Q08DQ6,F1MHU2,A0A3Q1MLL6,A0A3Q1LJP2,E1BBP4,A5PKG9,A0JNB0,Q5E9H3,A5D9B6,E1BPC2,A0A3Q1N6B9,A0A3Q1N4X6,A0A3Q1N802,A4FV18,E1BI…	0.0434506	0.377641	0.103896
GO:0035967	cellular response to topologically incorrect protein	P	3	8	131	1677	0.0229008	0.00477042	over	Q0VCX2,Q2TBX4,F1N3J3	Q0VCX2,A5D7J6,E1BNX4,P19120,Q2TBX4,F1MWU9,E1B9R3,F1N3J3	0.0194936	0.377641	0.375
GO:0034620	cellular response to unfolded protein	P	3	7	131	1677	0.0229008	0.00417412	over	Q0VCX2,F1N3J3,Q2TBX4	Q0VCX2,A5D7J6,E1BNX4,F1N3J3,P19120,Q2TBX4,F1MWU9	0.0129131	0.377641	0.428571
GO:0046916	cellular transition metal ion homeostasis	P	3	11	131	1677	0.0229008	0.00655933	over	Q3SZV7,F1MS05,E1B6Z6	Q3T0E0,G3X6N3,Q29443,Q3SZV7,A0A3Q1NJB1,Q862D5,F1MS05,P79251,P31404,E1BQ28,E1B6Z6	0.0483085	0.377641	0.272727
GO:0061077	chaperone-mediated protein folding	P	4	13	131	1677	0.0305344	0.00775194	over	Q0VCX2,Q2TBX4,P17697,P80311	P19120,Q0VCX2,Q2TBX4,F1MWU9,A7E3S8,F1MBM5,A4FUH1,P17697,P80311,P18203,E1BJ75,F1MU79,P26882	0.0145945	0.377641	0.307692
GO:0048878	chemical homeostasis	P	11	53	131	1677	0.0839695	0.0316041	over	A0A3Q1ML59,Q3SZV7,F1MS05,Q1ZYR0,P01045,P26201,F1N6D4,P11151,A0A3Q1LR40,P42916,E1B6Z6	A0A3Q1ML59,P20072,F1N272,Q3T0E0,G3X6N3,Q29443,Q3SZV7,A0A3Q1NJB1,Q862D5,F1MS05,P79251,P31404,E1BQ28,Q9XSA7,E1BHY6,P45478,Q1ZYR0,P01045,A6YT15,P26201,Q3SZK8,F1N6D4,Q5EA61,A0A3Q1M477,E1BPU0,Q3MHP2,Q5E946,Q3Y5Z3,P55052,P15497,Q32PJ2,P11151,P19035,Q5E9R3,F1MHQ4,A0A3Q1LR40,P81644,O02659,P42916,Q3T0I2,P23805,P18203,F1MJS9,Q92176,Q3SX33,P81287,E1BPC2,P21793,F1MJW4,G3N0V2,Q2KJ51,E1B6Z6,A0JNB0	0.00192255	0.332673	0.207547
GO:0032602	chemokine production	P	3	8	131	1677	0.0229008	0.00477042	over	F1MNN7,F1N720,P11151	F1MNN7,F1N720,Q32KY0,P02638,Q3Y5Z3,F1MQF6,F1MH27,P11151	0.0194936	0.377641	0.375
GO:0050817	coagulation	P	5	26	131	1677	0.0381679	0.0155039	over	P06868,P00735,P01045,F1MBC5,A0A140T851	P81287,P06868,P00735,P50448,P01045,F1MBC5,F1N0I3,A0A140T851,A0A140T843,A0A3Q1MU33,F1MKS5,Q9BDR7,F1MRZ8,F1MAV0,Q3SZZ9,A5PJE3,G5E6P3,E1BMJ0,Q9BGI3,A0A3Q1MMH1,P04272,P28800,A4IFU2,P12260,A0A3Q1LTB9,A0A3Q1NJR8	0.0466825	0.377641	0.192308
GO:0051181	cofactor transport	P	3	11	131	1677	0.0229008	0.00655933	over	Q4GZT4,Q9XSC9,E1B6Z6	Q4GZT4,P02702,F1MKS5,Q9XSC9,E1BCU6,E1B6Z6,Q3SZK8,A0A3Q1MRP4,Q0VCN9,F1N6H1,P45478	0.0483085	0.377641	0.272727
GO:0106106	cold-induced thermogenesis	P	2	4	131	1677	0.0152672	0.00238521	over	E1B6Z6,E1BJY4	E1B6Z6,E1BJY4,P55052,F1MHQ4	0.0327285	0.377641	0.5
GO:0006241	CTP biosynthetic process	P	2	3	131	1677	0.0152672	0.00178891	over	Q3T0Q4,A5PK70	A1A4N9,Q3T0Q4,A5PK70	0.017244	0.377641	0.666667
GO:0046036	CTP metabolic process	P	2	3	131	1677	0.0152672	0.00178891	over	Q3T0Q4,A5PK70	A1A4N9,Q3T0Q4,A5PK70	0.017244	0.377641	0.666667
GO:0032490	detection of molecule of bacterial origin	P	2	3	131	1677	0.0152672	0.00178891	over	F1N720,F1MNN7	C4T7Z1,F1N720,F1MNN7	0.017244	0.377641	0.666667
GO:0030968	endoplasmic reticulum unfolded protein response	P	2	4	131	1677	0.0152672	0.00238521	over	Q0VCX2,F1N3J3	Q0VCX2,F1N3J3,A5D7J6,E1BNX4	0.0327285	0.377641	0.5
GO:0036503	ERAD pathway	P	3	8	131	1677	0.0229008	0.00477042	over	Q0VCX2,Q3MHX6,G3MXQ8	Q0VCX2,Q3MHX6,F1MX65,G3MZ88,Q95M18,F1MGK3,G3MXQ8,E1B9R3	0.0194936	0.377641	0.375
GO:0006984	ER-nucleus signaling pathway	P	2	2	131	1677	0.0152672	0.00119261	over	Q0VCX2,F1N3J3	Q0VCX2,F1N3J3	0.00605909	0.332673	1
GO:0051234	establishment of localization	P	32	267	131	1677	0.244275	0.159213	over	F1N720,Q2TBX4,A0A452DJE9,A0A3Q1M4Z2,Q9XSC9,Q58DQ6,A0A3Q1MJJ4,A1L528,Q2HJH2,Q0IIG8,A6QLS9,A5D7D1,A0A452DI24,Q32KV6,A0A3Q1LHT7,Q4GZT4,E1B6Z6,F1MNN7,A5D7E0,P26201,Q3MHX6,Q0VCX2,A0A3Q1LR40,Q1ZYR0,F1N6D4,P17697,P10152,P11151,P42916,F1N3J3,O46375,P61223	F1MTV9,Q3SZC4,Q3T054,E1BFV0,E1BPU0,Q92176,G3X811,P84080,A6H701,Q9XSK2,F1N720,F1MR22,Q9BDR7,P15497,P81644,P28782,Q3SZK8,E1BF27,Q3T0D7,P19120,Q2KJA1,Q3SZF2,P21856,Q2TBX4,Q3T0Y8,F1MWU9,A6QPB4,P63009,A0A452DJE9,G3MZH4,A0A3Q1M4Z2,A0A3Q1MCV5,F1MDL3,Q3T000,Q3T0I4,A0A3Q1MME4,Q3T147,Q5E970,P63103,A0A140T894,A7Z057,Q3MHE8,A5D7J6,E1BNK3,A0A452DHY1,A6QLD1,A6QQL9,A2VDY3,Q3B7M5,Q3MHZ5,F1N272,E1BKR6,F1N6H1,Q9XS…	0.00566663	0.332673	0.11985
GO:0048144	fibroblast proliferation	P	2	3	131	1677	0.0152672	0.00178891	over	E1BJY4,O18836	P04272,E1BJY4,O18836	0.017244	0.377641	0.666667
GO:0006183	GTP biosynthetic process	P	2	3	131	1677	0.0152672	0.00178891	over	Q3T0Q4,A5PK70	A1A4N9,Q3T0Q4,A5PK70	0.017244	0.377641	0.666667
GO:1901070	guanosine-containing compound biosynthetic process	P	2	3	131	1677	0.0152672	0.00178891	over	Q3T0Q4,A5PK70	A1A4N9,Q3T0Q4,A5PK70	0.017244	0.377641	0.666667
GO:0007599	hemostasis	P	5	25	131	1677	0.0381679	0.0149076	over	P06868,P00735,P01045,F1MBC5,A0A140T851	P81287,P06868,P00735,P50448,P01045,F1MBC5,F1N0I3,A0A140T851,A0A140T843,F1MKS5,Q9BDR7,F1MRZ8,F1MAV0,Q3SZZ9,A5PJE3,G5E6P3,E1BMJ0,Q9BGI3,A0A3Q1MMH1,P04272,P28800,A4IFU2,P12260,A0A3Q1LTB9,A0A3Q1NJR8	0.0401393	0.377641	0.2
GO:0042592	homeostatic process	P	14	92	131	1677	0.10687	0.0548599	over	A0A3Q1ML59,A0A3Q1M3Q7,Q3SZV7,F1MS05,Q1ZYR0,P01045,P26201,F1N6D4,P11151,A0A3Q1LR40,P42916,O18836,E1B6Z6,E1BJY4	P00435,A0A3Q1ML59,E1BGT1,A6H7J6,A0A3Q1N9Y5,Q5E947,Q3ZCL8,Q9BGI2,Q9BGI1,O77834,A5D7E8,A0A3Q1LUG9,E1B773,F6QH94,A0A3Q1M3Q7,Q3T0L2,Q9BGI3,A0A3Q1MWL9,A0A3Q1LKV8,E1BKZ1,P20072,F1N272,Q3T0E0,G3X6N3,Q29443,Q3SZV7,A0A3Q1NJB1,Q862D5,F1MS05,P79251,P31404,E1BQ28,Q9XSA7,E1BHY6,P45478,Q1ZYR0,P01045,A6YT15,P26201,P61085,Q3SYW3,F1MZ33,Q5E959,Q3SZK8,F1N6D4,Q5EA61,A2VDN7,Q3T0K2,G5E531,F1N0E5,A0A3Q1M477,Q9BDR7,F1N…	0.00988459	0.377641	0.152174
GO:0098771	inorganic ion homeostasis	P	7	33	131	1677	0.0534351	0.019678	over	Q3SZV7,F1MS05,Q1ZYR0,P01045,P26201,F1N6D4,E1B6Z6	P20072,F1N272,Q3T0E0,G3X6N3,Q29443,Q3SZV7,A0A3Q1NJB1,Q862D5,F1MS05,P79251,P31404,E1BQ28,Q9XSA7,E1BHY6,P45478,Q1ZYR0,P01045,A6YT15,P26201,Q3SZK8,F1N6D4,Q5EA61,A0A3Q1M477,E1BPU0,P18203,F1MJS9,Q92176,Q3SX33,P81287,E1BPC2,F1MJW4,E1B6Z6,A0JNB0	0.0115584	0.377641	0.212121
GO:0032635	interleukin-6 production	P	3	8	131	1677	0.0229008	0.00477042	over	F1MNN7,P11151,F1N720	F1N1D5,G3X811,F1MNN7,Q9BDR7,E1BMK2,P11151,F1MQF6,F1N720	0.0194936	0.377641	0.375
GO:0072604	interleukin-6 secretion	P	2	3	131	1677	0.0152672	0.00178891	over	P11151,F1N720	P11151,F1MQF6,F1N720	0.017244	0.377641	0.666667
GO:0035556	intracellular signal transduction	P	14	110	131	1677	0.10687	0.0655933	over	F1N720,A0A452DI24,P62248,E1BJY4,A1L528,Q2HJH2,Q0IIG8,A6QLS9,A5D7E0,P61223,O18836,P26201,P17697,A0A140T891	P62261,E1BNK3,A0A3Q1M4H2,E1BPU0,Q9BGI3,Q0VD16,E1BI01,F1MJS9,P58073,P04896,E1BA29,G5E6P3,G5E538,E1BEC6,G3N2A9,Q3SZK8,A0A3Q1MR28,P30922,F1N720,G3X6N3,A0A452DI24,B6VAP7,A0A3Q1MC96,E1B7C4,Q1JPH2,A5D977,Q9TU03,P61585,P19803,Q9TU25,F1MNG3,Q1RMI2,A0A3Q1LGY9,Q3Y5Z3,Q3SYW3,P62248,E1BJY4,P21214,P21793,A0A452DHY1,A5PKG9,A8YXX8,P00515,E1BFV0,F1N1D5,A0A3Q1LSR3,A1L528,Q2HJH2,Q0IIG8,Q3MHP2,F1MJQ1,F1N2J9,A6QLS9,…	0.0421685	0.377641	0.127273
GO:0050801	ion homeostasis	P	8	36	131	1677	0.0610687	0.0214669	over	Q3SZV7,F1MS05,Q1ZYR0,P01045,P26201,F1N6D4,A0A3Q1LR40,E1B6Z6	P20072,F1N272,Q3T0E0,G3X6N3,Q29443,Q3SZV7,A0A3Q1NJB1,Q862D5,F1MS05,P79251,P31404,E1BQ28,Q9XSA7,E1BHY6,P45478,Q1ZYR0,P01045,A6YT15,P26201,Q3SZK8,F1N6D4,Q5EA61,A0A3Q1M477,E1BPU0,P18203,F1MJS9,Q92176,Q3SX33,P81287,E1BPC2,P21793,F1MJW4,P15497,A0A3Q1LR40,E1B6Z6,A0JNB0	0.00520864	0.332673	0.222222
GO:0036498	IRE1-mediated unfolded protein response	P	2	2	131	1677	0.0152672	0.00119261	over	Q0VCX2,F1N3J3	Q0VCX2,F1N3J3	0.00605909	0.332673	1
GO:0055072	iron ion homeostasis	P	3	9	131	1677	0.0229008	0.00536673	over	Q3SZV7,F1MS05,E1B6Z6	G3X6N3,Q29443,Q3SZV7,A0A3Q1NJB1,Q862D5,F1MS05,P79251,P31404,E1B6Z6	0.0275947	0.377641	0.333333
GO:0051179	localization	P	36	335	131	1677	0.274809	0.199761	over	F1MNN7,F1N720,Q2TBX4,A0A452DJE9,A0A3Q1M4Z2,Q3MHX6,Q9XSC9,Q58DQ6,A0A3Q1MJJ4,A1L528,Q2HJH2,Q0IIG8,A6QLS9,O18836,P11151,A5D7D1,A0A452DI24,Q32KV6,A0A3Q1LHT7,Q4GZT4,E1B6Z6,A5D7E0,P26201,Q0VCX2,E1BJY4,Q0P5I9,A0A3Q1LR40,Q1ZYR0,F1N6D4,P17697,P10152,P42916,A0A140T897,F1N3J3,O46375,P61223	F1MTV9,Q3SZC4,Q3T054,E1BFV0,E1BPU0,Q5E9F7,F1MEW1,A7MB70,G3MYK9,A5D7D5,A0JNB0,F1MHH5,Q92176,G3X811,P84080,A6H701,Q9XSK2,F1MNN7,F1N720,F1MR22,P28782,F1MHS5,F1N650,A6QLZ0,A0A3Q1M5V9,Q9BDR7,Q3SX33,P15497,P81644,Q3SZK8,E1BF27,Q3T0D7,P21752,P62326,P19120,Q2KJA1,Q3SZF2,P21856,Q2TBX4,Q3T0Y8,F1MWU9,A6QPB4,P63009,A0A452DJE9,G3MZH4,A0A3Q1M4Z2,A0A3Q1MCV5,F1MXJ5,F1MET0,F1MDL3,Q3T000,Q3T0I4,A0A3Q1MME4,Q3T147,Q…	0.0193609	0.377641	0.107463
GO:0051651	maintenance of location in cell	P	3	11	131	1677	0.0229008	0.00655933	over	Q3MHX6,Q0VCX2,A0A140T897	P21752,P62326,Q3MHX6,F1MX65,A0A3Q1MLQ7,A0A3Q1LQU4,Q0VCX2,Q9MYM4,Q5E946,A2VDN7,A0A140T897	0.0483085	0.377641	0.272727
GO:0035437	maintenance of protein localization in endoplasmic reticulum	P	2	3	131	1677	0.0152672	0.00178891	over	Q3MHX6,Q0VCX2	Q3MHX6,F1MX65,Q0VCX2	0.017244	0.377641	0.666667
GO:0055065	metal ion homeostasis	P	5	25	131	1677	0.0381679	0.0149076	over	Q3SZV7,F1MS05,P01045,P26201,E1B6Z6	P20072,F1N272,Q3T0E0,G3X6N3,Q29443,Q3SZV7,A0A3Q1NJB1,Q862D5,F1MS05,P79251,P31404,E1BQ28,P01045,A6YT15,P26201,A0A3Q1M477,P18203,F1MJS9,Q92176,Q3SX33,P81287,E1BPC2,F1MJW4,E1B6Z6,A0JNB0	0.0401393	0.377641	0.2
GO:0030195	negative regulation of blood coagulation	P	3	10	131	1677	0.0229008	0.00596303	over	P06868,P01045,A0A140T851	P06868,P50448,P04272,A0A140T843,F1MKS5,P28800,P81287,P01045,A0A3Q1MMH1,A0A140T851	0.037211	0.377641	0.3
GO:0060548	negative regulation of cell death	P	8	43	131	1677	0.0610687	0.025641	over	A0A140T897,Q0VCX2,Q3T0Q4,P62248,A0A140T891,P17697,Q3ZC35,F1N3J3	A0A140T897,B5B3R8,Q0VCX2,F1N036,Q3T0Q4,Q17QE5,Q95M18,P62248,Q3T0I2,F1N169,P01252,Q148C8,F6S1Q0,P45478,F1MD34,F1N6H1,F1MUI0,E1BL90,Q9BDR7,A0A140T843,P00435,P61585,Q92176,E1BHY6,A0A140T8D4,Q3ZC64,A2VDY3,F1N1D5,Q2HJG5,E1BPU0,Q6QRN7,A0A140T891,P17697,Q5E946,Q3SYW3,Q2KJ51,A6QLZ0,Q9BGI3,G3MZE2,Q3T0U5,Q3ZC35,F1N3J3,O18739	0.0156634	0.377641	0.186047
GO:0050819	negative regulation of coagulation	P	3	11	131	1677	0.0229008	0.00655933	over	P01045,A0A140T851,P06868	P81287,P01045,A0A140T843,A0A3Q1MMH1,A0A140T851,P06868,P50448,P04272,F1MKS5,P28800,A0A3Q1MU33	0.0483085	0.377641	0.272727
GO:1900047	negative regulation of hemostasis	P	3	10	131	1677	0.0229008	0.00596303	over	P01045,A0A140T851,P06868	P81287,P01045,A0A140T843,A0A3Q1MMH1,A0A140T851,P06868,P50448,P04272,F1MKS5,P28800	0.037211	0.377641	0.3
GO:0032463	negative regulation of protein homooligomerization	P	2	3	131	1677	0.0152672	0.00178891	over	P17697,F1MWI1	P17697,F1MWI1,Q2HJG5	0.017244	0.377641	0.666667
GO:0032460	negative regulation of protein oligomerization	P	3	4	131	1677	0.0229008	0.00238521	over	P17697,F1MWI1,A0A140T897	P17697,F1MWI1,Q2HJG5,A0A140T897	0.00175952	0.332673	0.75
GO:1903035	negative regulation of response to wounding	P	3	10	131	1677	0.0229008	0.00596303	over	P01045,A0A140T851,P06868	P81287,P01045,A0A140T843,A0A3Q1MMH1,A0A140T851,P06868,P50448,P04272,F1MKS5,P28800	0.037211	0.377641	0.3
GO:0061045	negative regulation of wound healing	P	3	10	131	1677	0.0229008	0.00596303	over	P01045,A0A140T851,P06868	P81287,P01045,A0A140T843,A0A3Q1MMH1,A0A140T851,P06868,P50448,P04272,F1MKS5,P28800	0.037211	0.377641	0.3
GO:0071705	nitrogen compound transport	P	19	150	131	1677	0.145038	0.0894454	over	F1N720,Q58DQ6,A1L528,Q2HJH2,Q0IIG8,A6QLS9,A0A452DJE9,A5D7D1,A0A452DI24,Q32KV6,A0A3Q1LHT7,Q4GZT4,Q9XSC9,Q3MHX6,Q0VCX2,P26201,P10152,P11151,F1N3J3	F1MTV9,Q3T054,E1BFV0,E1BPU0,F1N720,Q9BDR7,P15497,P81644,P28782,E1BF27,Q3T0I4,A0A3Q1MME4,Q3T147,Q5E970,P63103,A0A140T894,A7Z057,Q3MHE8,A5D7J6,E1BNK3,A0A452DHY1,A6QLD1,A6QQL9,A2VDY3,P46411,Q58DQ6,A1L528,Q2HJH2,P84080,Q0IIG8,Q3MHP2,F1MJQ1,F1N2J9,Q3SZF2,A6QLS9,Q5E9R3,Q0IIG7,Q58DS9,P68509,F1MDL3,Q3ZBG1,Q3T0D7,Q3ZC13,P63009,F1MPU0,P35604,A0A452DJE9,Q2HJG5,A0A3Q1MS92,A6QLB1,A0A3Q1N3K4,F1MPP1,G3X6P5,A0A3…	0.019844	0.377641	0.126667
GO:0034654	nucleobase-containing compound biosynthetic process	P	15	121	131	1677	0.114504	0.0721527	over	A0A3Q1ML59,Q3T0Q4,A5PK70,Q0VCK0,Q05927,A7MAZ5,F1MX50,P10152,Q95JH2,O18836,Q05443,P62248,F1N085,P17697,F1N720	G3MWV5,A5D7J6,Q9GMB8,Q3SYW3,Q3ZC64,P50291,Q5E959,Q3ZBW4,P26882,E1BGW5,G3X811,F1MS56,Q32PF2,A5D984,Q3T0P6,Q3SZ62,P10096,Q9XSJ4,A6QLL8,Q5E956,Q3ZBD7,Q3ZC09,A0A3Q1ML59,Q3ZBY4,A1A4J1,A5PK73,Q2KJE5,A2VE47,Q9GJT9,A0A3Q1LUB3,F1N468,P08166,P00570,A1A4N9,Q3T0Q4,A5PK70,Q0VCK0,Q2HJ26,A3KN12,Q05927,Q2KIW9,A0A140T887,F1MVC0,A4IFR3,G3N081,A7MAZ5,P02253,F1MX50,F1MMU4,G3N131,E1BGX1,A0A3Q1MF05,A6QP40,F1MF42,P6158…	0.0441373	0.377641	0.123967
GO:0071702	organic substance transport	P	22	167	131	1677	0.167939	0.0995826	over	F1N720,Q58DQ6,A0A3Q1MJJ4,A1L528,Q2HJH2,Q0IIG8,A6QLS9,A0A452DJE9,A5D7D1,A0A452DI24,Q32KV6,A0A3Q1LHT7,Q4GZT4,Q9XSC9,F1MNN7,P26201,Q3MHX6,Q0VCX2,A0A3Q1LR40,P10152,P11151,F1N3J3	F1MTV9,Q3T054,E1BFV0,E1BPU0,F1N720,Q9BDR7,P15497,P81644,P28782,E1BF27,Q3T0I4,A0A3Q1MME4,Q3T147,Q5E970,P63103,A0A140T894,A7Z057,Q3MHE8,A5D7J6,E1BNK3,A0A452DHY1,A6QLD1,A6QQL9,A2VDY3,P46411,Q58DQ6,A0A3Q1LPF0,A0A3Q1MJJ4,Q32KY0,E1BPC2,A1L528,Q2HJH2,P84080,Q0IIG8,Q3MHP2,F1MJQ1,F1N2J9,Q3SZF2,A6QLS9,Q5E9R3,Q0IIG7,Q58DS9,P68509,F1MDL3,Q3ZBG1,Q3T0D7,Q3ZC13,P63009,F1MPU0,P35604,A0A452DJE9,Q2HJG5,A0A3Q1MS92,…	0.00772331	0.377641	0.131737
GO:1901564	organonitrogen compound metabolic process	P	45	442	131	1677	0.343511	0.263566	over	P80311,Q2HJA3,E1BJ49,P62248,Q56JX6,F1N045,A0A3Q1ML59,O46375,Q3T0Q4,A5PK70,Q0VCK0,Q05927,Q5E988,P62866,Q862S8,G3N0K3,Q1ZYR0,Q95KW3,G3MXQ8,P00735,A0A452DJA5,Q3MHX6,A0A3Q1MI01,Q28085,E1BJY4,F1N720,O18836,A6QPP2,P34955,P01045,A0A140T891,Q95JH2,P48616,P10152,A0A3Q1MA31,Q0VCX2,F1MBC5,P17697,F1MWI1,A0A3Q1MJJ4,Q3SZV7,F1MNN7,F1N085,A0A3Q1LR40,P26201	P14568,P62261,E1BNK3,A0A3Q1M4H2,E1BPU0,Q9BGI3,Q0VD16,E1BI01,F1MJS9,A7MB36,O02741,P62935,P80311,P18203,Q08E11,F1MU79,P26882,Q2HJA3,Q3T102,A7MB16,O02659,G3N0V2,F1MVS9,F1MTW5,E1BJ49,E1BMJ0,P15497,F1MHH5,Q17QE5,P20959,G3X811,F1N2F1,E1BDE3,Q2UVX4,P04272,Q3Y5Z3,P62248,Q29RS5,A6QL48,Q32PA1,P45478,E1BIB8,Q56JX6,Q58DQ3,E1BK63,E1BCL5,Q3T199,G3MX45,Q58DW3,Q5E9E6,Q3T0S6,Q3SZQ6,Q862I1,Q3SZ54,P01030,F1MVK1,E1B…	0.0215862	0.377641	0.10181
GO:0032722	positive regulation of chemokine production	P	3	6	131	1677	0.0229008	0.00357782	over	P11151,F1MNN7,F1N720	Q3Y5Z3,F1MQF6,F1MH27,P11151,F1MNN7,F1N720	0.00782263	0.377641	0.5
GO:0050921	positive regulation of chemotaxis	P	3	10	131	1677	0.0229008	0.00596303	over	O18836,Q0P5I9,F1MNN7	O18836,Q29RS5,Q0P5I9,F1MNN7,Q9TU25,A0A140T8D4,A5D7J6,A0A3Q1M5V9,E1BF95,E1BNK3	0.037211	0.377641	0.3
GO:0120162	positive regulation of cold-induced thermogenesis	P	2	4	131	1677	0.0152672	0.00238521	over	E1B6Z6,E1BJY4	E1B6Z6,E1BJY4,P55052,F1MHQ4	0.0327285	0.377641	0.5
GO:0001819	positive regulation of cytokine production	P	5	20	131	1677	0.0381679	0.0119261	over	F1MNN7,F1N720,Q05443,P11151,Q95JH2	Q2UVX4,F1MNN7,F1N720,F1MQF6,Q9BDR7,E1BNK3,F1N650,Q3T169,E1BMK2,Q5E946,Q3Y5Z3,C4T7Z1,F1MJS9,Q05443,P81644,A5PKG9,P11151,P28800,F1MH27,Q95JH2	0.016047	0.377641	0.25
GO:0001938	positive regulation of endothelial cell proliferation	P	2	4	131	1677	0.0152672	0.00238521	over	P10152,P62248	Q9MZ06,P10152,P62248,A0A3Q1M5V9	0.0327285	0.377641	0.5
GO:0050679	positive regulation of epithelial cell proliferation	P	3	8	131	1677	0.0229008	0.00477042	over	P10152,P62248,Q3T0Q4	P10152,P62248,A0A3Q1M5V9,E1BGT1,P08037,Q9MZ06,Q3T0Q4,E1BHY6	0.0194936	0.377641	0.375
GO:0050729	positive regulation of inflammatory response	P	3	10	131	1677	0.0229008	0.00596303	over	F1MNN7,P11151,F1N720	Q2UVX4,Q9BDR7,Q5E946,F1MNN7,Q3T0Y8,P28782,F1MHS5,P11151,F1N720,F1MHQ4	0.037211	0.377641	0.3
GO:0032755	positive regulation of interleukin-6 production	P	3	6	131	1677	0.0229008	0.00357782	over	P11151,F1N720,F1MNN7	P11151,F1MQF6,F1N720,F1MNN7,Q9BDR7,E1BMK2	0.00782263	0.377641	0.5
GO:2000778	positive regulation of interleukin-6 secretion	P	2	3	131	1677	0.0152672	0.00178891	over	P11151,F1N720	P11151,F1MQF6,F1N720	0.017244	0.377641	0.666667
GO:0051240	positive regulation of multicellular organismal process	P	13	78	131	1677	0.0992366	0.0465116	over	Q95JH2,A0A3Q1LR40,P00735,F1MNN7,F1N720,Q05443,A0A140T891,P80311,Q3T0Q4,P62248,P11151,E1B6Z6,E1BJY4	Q95JH2,F1MRZ8,Q2UVX4,A0A3Q1LGY9,A5D7J6,Q3T0I2,P21214,E1BF95,E1BNK3,P62833,Q1RMH8,A0JNB0,Q5E9H3,A0A3Q1LR40,P00735,Q9BGI3,O02741,Q3SYW3,P04272,F1MNN7,F1N720,F1MQF6,Q9BDR7,F1N650,Q3T169,E1BMK2,Q5E946,Q3Y5Z3,C4T7Z1,F1MJS9,Q05443,A0A140T891,P80311,P81644,Q3T0Q4,A6QL48,P61585,Q5E9B7,P30922,A0A3Q1MT29,F1MU34,P62248,A6H7G2,F1N6H4,G3X6N3,P31096,Q9TUI9,F1MXJ5,A5PKG9,P11151,Q95121,Q0VD16,A0A3Q1M4H2,A0A140T8…	0.00592314	0.332673	0.166667
GO:1901800	positive regulation of proteasomal protein catabolic process	P	2	4	131	1677	0.0152672	0.00238521	over	P17697,F1MWI1	P17697,F1MWI1,F1N1D5,E1BPU0	0.0327285	0.377641	0.5
GO:0032436	positive regulation of proteasomal ubiquitin-dependent protein catabolic process	P	2	4	131	1677	0.0152672	0.00238521	over	P17697,F1MWI1	P17697,F1MWI1,F1N1D5,E1BPU0	0.0327285	0.377641	0.5
GO:0050714	positive regulation of protein secretion	P	3	11	131	1677	0.0229008	0.00655933	over	P11151,F1N720,P10152	A5PKG9,E1BMK2,P11151,F1MQF6,Q2HJG5,F1MH27,F1N720,P10152,P21214,A0A3Q1M4H2,P26882	0.0483085	0.377641	0.272727
GO:1903052	positive regulation of proteolysis involved in cellular protein catabolic process	P	2	4	131	1677	0.0152672	0.00238521	over	P17697,F1MWI1	P17697,F1MWI1,F1N1D5,E1BPU0	0.0327285	0.377641	0.5
GO:0032103	positive regulation of response to external stimulus	P	5	23	131	1677	0.0381679	0.013715	over	O18836,P11151,F1N720,Q0P5I9,F1MNN7	Q2UVX4,Q9BDR7,Q5E946,O18836,Q29RS5,C4T7Z1,P28782,F1MHS5,P11151,F1N720,F1MHQ4,A0A3Q1M5V9,E1BF95,E1BNK3,Q0P5I9,A0A140T843,F1MKS5,P28800,F1MNN7,Q9TU25,A0A140T8D4,Q3T0Y8,A5D7J6	0.0288217	0.377641	0.217391
GO:0034123	positive regulation of toll-like receptor signaling pathway	P	2	2	131	1677	0.0152672	0.00119261	over	F1MNN7,F1N720	F1MNN7,F1N720	0.00605909	0.332673	1
GO:2000060	positive regulation of ubiquitin-dependent protein catabolic process	P	2	4	131	1677	0.0152672	0.00238521	over	P17697,F1MWI1	P17697,F1MWI1,F1N1D5,E1BPU0	0.0327285	0.377641	0.5
GO:0043161	proteasome-mediated ubiquitin-dependent protein catabolic process	P	5	26	131	1677	0.0381679	0.0155039	over	Q0VCX2,Q3MHX6,G3MXQ8,P17697,F1MWI1	Q0VCX2,Q3MHX6,F1MX65,G3MZ88,Q95M18,F1MGK3,G3MXQ8,P61085,Q5E946,P17697,F1MWI1,F1N1D5,E1BPU0,F1MTS8,G5E589,Q3ZCK9,Q58DU5,Q3T0X5,Q5E987,Q3T112,P33672,G3X811,Q3SZC4,Q3T108,A7MB36,A1A4K3	0.0466825	0.377641	0.192308
GO:0070972	protein localization to endoplasmic reticulum	P	3	9	131	1677	0.0229008	0.00536673	over	Q3MHX6,Q0VCX2,A6QLS9	A6QQL9,Q3MHE8,A2VDY3,Q3MHX6,F1MX65,Q0VCX2,Q3SZU5,E1BPU0,A6QLS9	0.0275947	0.377641	0.333333
GO:0042026	protein refolding	P	3	9	131	1677	0.0229008	0.00536673	over	Q0VCX2,P80311,Q2TBX4	P62935,P19120,Q0VCX2,P80311,Q08E11,Q2TBX4,F1MWU9,Q3T179,P26882	0.0275947	0.377641	0.333333
GO:0009148	pyrimidine nucleoside triphosphate biosynthetic process	P	2	4	131	1677	0.0152672	0.00238521	over	Q3T0Q4,A5PK70	A1A4N9,Q3T0Q4,A5PK70,F1MVC0	0.0327285	0.377641	0.5
GO:0009147	pyrimidine nucleoside triphosphate metabolic process	P	2	4	131	1677	0.0152672	0.00238521	over	Q3T0Q4,A5PK70	A1A4N9,Q3T0Q4,A5PK70,F1MVC0	0.0327285	0.377641	0.5
GO:0006221	pyrimidine nucleotide biosynthetic process	P	3	9	131	1677	0.0229008	0.00536673	over	Q3T0Q4,A5PK70,Q95JH2	A0A140T887,A1A4N9,Q3T0Q4,A5PK70,F1MVC0,Q95JH2,A5PJH9,F1N0Y0,Q2KIW9	0.0275947	0.377641	0.333333
GO:0006220	pyrimidine nucleotide metabolic process	P	3	9	131	1677	0.0229008	0.00536673	over	Q3T0Q4,A5PK70,Q95JH2	Q2KIW9,A0A140T887,A1A4N9,Q3T0Q4,A5PK70,F1MVC0,Q95JH2,A5PJH9,F1N0Y0	0.0275947	0.377641	0.333333
GO:0009209	pyrimidine ribonucleoside triphosphate biosynthetic process	P	2	4	131	1677	0.0152672	0.00238521	over	Q3T0Q4,A5PK70	A1A4N9,Q3T0Q4,A5PK70,F1MVC0	0.0327285	0.377641	0.5
GO:0009208	pyrimidine ribonucleoside triphosphate metabolic process	P	2	4	131	1677	0.0152672	0.00238521	over	Q3T0Q4,A5PK70	A1A4N9,Q3T0Q4,A5PK70,F1MVC0	0.0327285	0.377641	0.5
GO:0072528	pyrimidine-containing compound biosynthetic process	P	3	9	131	1677	0.0229008	0.00536673	over	Q3T0Q4,A5PK70,Q95JH2	Q2KIW9,A0A140T887,F1MVC0,A1A4N9,Q3T0Q4,A5PK70,Q95JH2,A5PJH9,F1N0Y0	0.0275947	0.377641	0.333333
GO:0072527	pyrimidine-containing compound metabolic process	P	3	10	131	1677	0.0229008	0.00596303	over	Q3T0Q4,A5PK70,Q95JH2	Q3T0Q4,A5PK70,Q2KIW9,A0A140T887,F1MVC0,E1BFN6,A1A4N9,Q95JH2,A5PJH9,F1N0Y0	0.037211	0.377641	0.3
GO:0032482	Rab protein signal transduction	P	5	14	131	1677	0.0381679	0.00834824	over	A1L528,Q2HJH2,Q0IIG8,A6QLS9,A5D7E0	A1L528,Q2HJH2,Q0IIG8,Q3MHP2,F1MJQ1,F1N2J9,A6QLS9,P21856,A5D7E0,Q0IIG7,Q58DS9,Q3ZBG1,A6QLB1,F1MPP1	0.00303566	0.332673	0.357143
GO:0007265	Ras protein signal transduction	P	6	33	131	1677	0.0458015	0.019678	over	A1L528,Q2HJH2,Q0IIG8,A6QLS9,A5D7E0,P61223	Q9TU03,P61585,P19803,Q9TU25,F1MNG3,Q1RMI2,G5E6P3,A8YXX8,E1BFV0,A1L528,Q2HJH2,Q0IIG8,Q3MHP2,F1MJQ1,F1N2J9,A6QLS9,P21856,A5D7E0,Q0IIG7,Q58DS9,Q3ZBG1,A6QLB1,F1MPP1,P61223,P62833,Q08DI5,A4IFU2,P15497,P19035,Q08E14,A0A3Q1N802,Q1JPH2,A5D977	0.0387907	0.377641	0.181818
GO:0065008	regulation of biological quality	P	28	235	131	1677	0.21374	0.140131	over	A0A3Q1ML59,P06868,P00735,P01045,F1MBC5,A0A140T851,A0A3Q1M3Q7,Q5E988,Q3MHX6,Q3SZV7,F1MS05,Q1ZYR0,P26201,P11151,P17697,P80311,F1N6D4,Q0VCX2,O46375,A0A3Q1LR40,P42916,P48616,O18836,A0A140T897,F1N3J3,E1B6Z6,E1BJY4,P61223	Q2KJH9,E1BA29,P00435,A0A3Q1ML59,E1BGT1,P61585,F1MM07,F1N2G0,Q1RMM7,Q9MYM4,F1MEW1,P28800,A0A3Q1LGY9,F1MQJ0,F1MJH1,A4FUA8,Q865V6,A0A3Q1LPZ4,P21752,P62326,P81287,P06868,P00735,P50448,P01045,F1MBC5,F1N0I3,A0A140T851,A6H7J6,A0A3Q1N9Y5,Q5E947,Q3ZCL8,Q9BGI2,Q9BGI1,O77834,A5D7E8,A0A3Q1LUG9,E1B773,F6QH94,A0A3Q1M3Q7,Q3T0L2,Q9BGI3,A0A3Q1MWL9,A0A3Q1LKV8,E1BKZ1,Q5E988,Q3MHX6,F1MX65,Q3ZBV9,P68509,P20072,F1N272…	0.0108553	0.377641	0.119149
GO:0030193	regulation of blood coagulation	P	4	16	131	1677	0.0305344	0.00954085	over	P00735,P01045,A0A140T851,P06868	F1MKS5,Q9BDR7,F1MRZ8,P00735,Q9BGI3,P81287,P01045,A0A140T843,A0A3Q1MMH1,A0A140T851,P06868,P50448,P04272,P28800,A0A3Q1NJR8,E1BMJ0	0.0309279	0.377641	0.25
GO:0050878	regulation of body fluid levels	P	6	28	131	1677	0.0458015	0.0166965	over	P06868,P00735,P01045,F1MBC5,A0A140T851,F1N3J3	P81287,P06868,P00735,P50448,P01045,F1MBC5,F1N0I3,A0A140T851,A0A140T843,F1MKS5,Q9BDR7,F1MRZ8,F1MAV0,Q3SZZ9,A5PJE3,G5E6P3,E1BMJ0,Q9BGI3,A0A3Q1MMH1,P04272,P28800,G3N0V2,Q3T0Y8,F1N3J3,A4IFU2,P12260,A0A3Q1LTB9,A0A3Q1NJR8	0.0182	0.377641	0.214286
GO:0032642	regulation of chemokine production	P	3	8	131	1677	0.0229008	0.00477042	over	F1MNN7,F1N720,P11151	F1MNN7,F1N720,Q32KY0,P02638,Q3Y5Z3,F1MQF6,F1MH27,P11151	0.0194936	0.377641	0.375
GO:0050818	regulation of coagulation	P	4	17	131	1677	0.0305344	0.0101371	over	P00735,P01045,A0A140T851,P06868	A0A3Q1MU33,F1MKS5,Q9BDR7,F1MRZ8,E1BMJ0,P00735,Q9BGI3,P81287,P01045,A0A140T843,A0A3Q1MMH1,A0A140T851,P06868,P50448,P04272,P28800,A0A3Q1NJR8	0.0380602	0.377641	0.235294
GO:0120161	regulation of cold-induced thermogenesis	P	2	4	131	1677	0.0152672	0.00238521	over	E1B6Z6,E1BJY4	E1B6Z6,E1BJY4,P55052,F1MHQ4	0.0327285	0.377641	0.5
GO:1900101	regulation of endoplasmic reticulum unfolded protein response	P	2	2	131	1677	0.0152672	0.00119261	over	Q0VCX2,F1N3J3	Q0VCX2,F1N3J3	0.00605909	0.332673	1
GO:0048145	regulation of fibroblast proliferation	P	2	3	131	1677	0.0152672	0.00178891	over	E1BJY4,O18836	P04272,E1BJY4,O18836	0.017244	0.377641	0.666667
GO:1900046	regulation of hemostasis	P	4	16	131	1677	0.0305344	0.00954085	over	P00735,P01045,A0A140T851,P06868	F1MKS5,Q9BDR7,F1MRZ8,E1BMJ0,P00735,Q9BGI3,P81287,P01045,A0A140T843,A0A3Q1MMH1,A0A140T851,P06868,P50448,P04272,P28800,A0A3Q1NJR8	0.0309279	0.377641	0.25
GO:0032675	regulation of interleukin-6 production	P	3	8	131	1677	0.0229008	0.00477042	over	F1MNN7,P11151,F1N720	F1N1D5,G3X811,F1MNN7,Q9BDR7,E1BMK2,P11151,F1MQF6,F1N720	0.0194936	0.377641	0.375
GO:1903894	regulation of IRE1-mediated unfolded protein response	P	2	2	131	1677	0.0152672	0.00119261	over	Q0VCX2,F1N3J3	Q0VCX2,F1N3J3	0.00605909	0.332673	1
GO:0051239	regulation of multicellular organismal process	P	18	153	131	1677	0.137405	0.0912343	over	Q95JH2,P48616,A0A3Q1LR40,P00735,P01045,A0A140T851,F1MNN7,F1N720,Q05443,A0A140T891,P80311,P06868,Q3T0Q4,P62248,O18836,P11151,E1B6Z6,E1BJY4	B3VTM3,Q0VD44,Q95JH2,F1MM07,F1N2G0,Q1RMM7,Q9MYM4,F1MEW1,P15497,P81644,Q8MKH6,Q8MKH7,P02639,A0A3Q1MU33,Q5E9Q1,F1MKS5,Q9BDR7,F1MRZ8,Q2UVX4,A0A3Q1LGY9,A5D7J6,A0A140T843,P21793,Q5E959,Q3T0I2,P21214,E1BF95,F1MXU9,E1BNK3,Q3ZC64,P19035,P61585,P62833,Q1RMH8,A0JNB0,Q5E9H3,P48616,Q17QE5,A0A3Q1LR40,E1BPU0,Q3T0P6,Q95121,F1N3A1,Q9GMB8,G3N2A9,E1BMJ0,P00735,Q9BGI3,P81287,P01045,A0A3Q1MMH1,A0A140T851,Q32PJ2,P075…	0.0452077	0.377641	0.117647
GO:0032462	regulation of protein homooligomerization	P	2	3	131	1677	0.0152672	0.00178891	over	P17697,F1MWI1	P17697,F1MWI1,Q2HJG5	0.017244	0.377641	0.666667
GO:0032459	regulation of protein oligomerization	P	3	5	131	1677	0.0229008	0.00298151	over	A0A140T897,P17697,F1MWI1	A0A140T897,Q3SYR8,P17697,F1MWI1,Q2HJG5	0.00414744	0.332673	0.6
GO:0032101	regulation of response to external stimulus	P	9	62	131	1677	0.0687023	0.0369708	over	O18836,P00735,P01045,A0A140T851,P06868,P11151,F1N720,Q0P5I9,F1MNN7	Q2UVX4,Q9BDR7,E1BMJ0,Q32PA1,F1MQF6,Q3T0X5,P00435,Q3T108,Q5E946,F1MKS5,F1MRZ8,O18836,Q29RS5,P00735,Q9BGI3,P81287,P01045,A0A140T843,A0A3Q1MMH1,A0A140T851,C4T7Z1,Q0IIH5,P06868,P50448,P04272,P02638,Q0VD16,F1MEW1,A7MB70,G3MYK9,Q29RY7,A0A3Q8WRY0,F1N650,P12763,G3N2D8,E1BH94,P15497,Q8SPP7,P62326,Q3Y5Z3,G3N0V2,E1B8A0,Q2HJG5,Q3ZBK5,P28782,F1MHS5,P11151,F1N720,F1MHQ4,A0A3Q1M5V9,E1BF95,E1BNK3,Q0P5I9,P28800,F…	0.0475154	0.377641	0.145161
GO:0080134	regulation of response to stress	P	11	77	131	1677	0.0839695	0.0459153	over	F1N720,P00735,P01045,A0A140T851,F1MNN7,P06868,P11151,A0A140T891,P17697,Q0VCX2,F1N3J3	Q2UVX4,Q9BDR7,E1BMJ0,Q32PA1,E1BMK2,F1MQF6,F1N720,Q3T0X5,P00435,Q3T108,Q5E946,G3X6N3,F1MKS5,F1MRZ8,P00735,Q9BGI3,P81287,P01045,A0A140T843,A0A3Q1MMH1,A0A140T851,Q5E947,P21214,G3X811,C4T7Z1,F1MLW2,F1MNN7,P06868,P50448,P04272,Q05204,Q3T169,A5PKG9,F1MF42,Q3ZBW4,P02638,P28800,A0A452DHY1,Q0VD16,Q29RY7,A0A3Q8WRY0,F1N650,P12763,G3N2D8,E1BH94,P15497,Q8SPP7,P62326,Q3Y5Z3,G3N0V2,E1B8A0,Q2HJG5,Q3ZBK5,P28782,F…	0.0331195	0.377641	0.142857
GO:0034121	regulation of toll-like receptor signaling pathway	P	2	4	131	1677	0.0152672	0.00238521	over	F1N720,F1MNN7	G3X811,F1N720,F1MLW2,F1MNN7	0.0327285	0.377641	0.5
GO:0001101	response to acid chemical	P	3	8	131	1677	0.0229008	0.00477042	over	E1BJY4,P26201,P11151	E1BJY4,Q27971,Q08E14,Q3T0I2,Q5E9F7,P46411,P26201,P11151	0.0194936	0.377641	0.375
GO:0070339	response to bacterial lipopeptide	P	2	2	131	1677	0.0152672	0.00119261	over	F1N720,P26201	F1N720,P26201	0.00605909	0.332673	1
GO:0032493	response to bacterial lipoprotein	P	2	2	131	1677	0.0152672	0.00119261	over	F1N720,P26201	F1N720,P26201	0.00605909	0.332673	1
GO:0071724	response to diacyl bacterial lipopeptide	P	2	2	131	1677	0.0152672	0.00119261	over	F1N720,P26201	F1N720,P26201	0.00605909	0.332673	1
GO:0034976	response to endoplasmic reticulum stress	P	4	18	131	1677	0.0305344	0.0107335	over	Q0VCX2,Q3MHX6,G3MXQ8,F1N3J3	Q0VCX2,Q3MHX6,F1MX65,G3MZ88,Q95M18,F1MGK3,G3MXQ8,A5D7J6,E1BNX4,F1N036,E1B9R3,Q5E946,E1BPU0,F1N3J3,A6H7J6,A5D7E8,F1N2F1,P68102	0.0460583	0.377641	0.222222
GO:0070542	response to fatty acid	P	2	2	131	1677	0.0152672	0.00119261	over	P26201,P11151	P26201,P11151	0.00605909	0.332673	1
GO:0009408	response to heat	P	3	11	131	1677	0.0229008	0.00655933	over	Q0VCX2,Q2TBX4,P06868	P19120,Q0VCX2,P62261,Q76LV2,G5E507,Q2TBX4,F1MWU9,Q32LE3,P06868,Q9XSC6,Q2HJ94	0.0483085	0.377641	0.272727
GO:0055094	response to lipoprotein particle	P	2	4	131	1677	0.0152672	0.00238521	over	P11151,P26201	P11151,Q9BDR7,P26201,P32592	0.0327285	0.377641	0.5
GO:0070391	response to lipoteichoic acid	P	2	2	131	1677	0.0152672	0.00119261	over	F1MNN7,F1N720	F1MNN7,F1N720	0.00605909	0.332673	1
GO:0002237	response to molecule of bacterial origin	P	4	17	131	1677	0.0305344	0.0101371	over	F1MNN7,F1N720,P48616,P26201	F1MNN7,E1BNK3,Q9BGI3,C4T7Z1,G3N2D8,E1BAD2,E1B8A0,F1MYJ3,F1N720,P48616,P61585,F1MQF6,F1MD23,F1MZV2,E1BIK4,A0A3Q1M4H2,P26201	0.0380602	0.377641	0.235294
GO:1901698	response to nitrogen compound	P	10	46	131	1677	0.0763359	0.0274299	over	E1BJY4,Q0VCX2,Q3MHX6,G3MXQ8,A6QLS9,O18836,P11151,P48616,P61223,P26201	A7MBH9,E1BA29,A0A3Q1LMG9,Q3T0F9,Q29RS5,E1BJY4,Q27971,Q08E14,Q0VCX2,Q3MHX6,F1MX65,G3MZ88,Q95M18,F1MGK3,G3MXQ8,P18203,P20959,Q9N1C1,A5D984,F1N2J9,A6QLS9,Q3Y5Z3,Q5E9F7,P46411,F1N650,O18836,P11151,B5B3R8,P02663,P48616,F1MZV2,P61223,P62833,F1N0Q2,A5D977,Q9BDR7,P26201,P32592,A0A3Q1MSS6,E1B9R3,P60712,A0A3Q1LWS8,P81287,E1BPU0,A0A140T8D4,A0JNB0	0.00214618	0.332673	0.217391
GO:0010033	response to organic substance	P	18	134	131	1677	0.137405	0.0799046	over	Q0VCX2,Q2TBX4,O18836,P11151,E1BJY4,Q3MHX6,G3MXQ8,F1MNN7,A6QLS9,F1MU12,P26201,F1N720,P17697,Q0P5I9,P48616,P61223,Q0VCK0,F1N3J3	F1MJS9,P19120,Q0VCX2,Q2TBX4,F1MWU9,O18836,P21214,Q0VD44,G3X811,A0A3Q1M4H2,E1BNK3,Q08DQ6,F1MME1,Q08E14,A7MBH9,E1BA29,A0A3Q1LMG9,Q3T0F9,Q29RS5,Q3ZBG1,A5PKB4,Q3SYW3,P11151,Q3Y5Z3,P81644,A1A4J1,F1MQF6,P15497,P18203,Q29423,E1BJY4,Q27971,Q3MHX6,F1MX65,G3MZ88,Q95M18,F1MGK3,G3MXQ8,P22444,P50291,Q58D84,Q5E959,F1MNB7,F1N6H1,P61585,A6QPK0,F1MU79,A5D7J6,E1BNX4,F1MNN7,Q9BGI3,C4T7Z1,B5B3R8,P02663,F1N650,Q28049…	0.0131342	0.377641	0.134328
GO:0010243	response to organonitrogen compound	P	10	42	131	1677	0.0763359	0.0250447	over	E1BJY4,Q0VCX2,Q3MHX6,G3MXQ8,A6QLS9,O18836,P11151,P48616,P61223,P26201	Q3T0F9,Q29RS5,E1BJY4,Q27971,Q08E14,Q0VCX2,Q3MHX6,F1MX65,G3MZ88,Q95M18,F1MGK3,G3MXQ8,P18203,P20959,Q9N1C1,A5D984,F1N2J9,A6QLS9,Q3Y5Z3,Q5E9F7,P46411,F1N650,O18836,P11151,B5B3R8,P02663,P48616,F1MZV2,P61223,P62833,F1N0Q2,Q9BDR7,P26201,P32592,A0A3Q1MSS6,E1B9R3,P60712,A0A3Q1LWS8,P81287,E1BPU0,A0A140T8D4,A0JNB0	0.00101626	0.332673	0.238095
GO:0050896	response to stimulus	P	52	539	131	1677	0.396947	0.321407	over	P10152,E1BJ49,F1N720,F1MNN7,A0A140T891,Q0VCX2,Q2TBX4,A0A3Q1LRG2,Q0P5I9,Q32PB7,P00735,E1B6Z6,P80025,B9TUC9,P06868,P01045,F1MBC5,A0A140T851,F1N045,A8DBT6,Q3ZBS7,P26201,A0A3Q1LTV3,Q1ECT1,Q28085,A0A3Q1LNM6,E1BJY4,O18836,A0A3Q1MI01,A0A452DJA5,Q3T0Q4,A0A452DI24,A0A140T897,F1MU12,P11151,F1MS05,P62248,Q4GZT4,Q9XSC9,Q3MHX6,G3MXQ8,A1L528,Q2HJH2,Q0IIG8,A6QLS9,A5D7E0,P61223,A5D7D1,F1N3J3,P17697,P48616,Q0VCK0	P62261,E1BNK3,A0A3Q1M4H2,E1BPU0,Q9BGI3,Q0VD16,E1BI01,F1MJS9,O77834,Q32KY0,E1BMM6,E1BL90,A0A452DK44,F1MR22,P10152,Q95M18,P02192,Q5E9E3,F1MQ37,Q2UVX4,Q9BDR7,O02659,G3N0V2,F1MVS9,F1MTW5,E1BJ49,E1BMJ0,A6QPT4,Q3T0I2,Q32PA1,A7MBH9,G3X811,E1BMK2,F1MQF6,F1N720,F1MLW2,F1MNN7,Q3SYR8,P25326,A6H7G2,A0JNB0,Q08DN1,A6QPT7,Q29RY7,P11116,P28782,F1MHS5,P08037,A0A140T891,F1MH27,F1N650,A6QLZ0,A0A3Q1M5V9,P15497,P8164…	0.0350631	0.377641	0.096475
GO:0006950	response to stress	P	28	234	131	1677	0.21374	0.139535	over	P10152,E1BJ49,F1N720,F1MNN7,A0A140T891,Q0VCX2,Q2TBX4,A0A3Q1LRG2,Q0P5I9,Q32PB7,P00735,E1B6Z6,P80025,B9TUC9,P06868,P01045,F1MBC5,A0A140T851,A8DBT6,Q28085,A0A140T897,O18836,Q3MHX6,G3MXQ8,P11151,P17697,P48616,F1N3J3	O77834,Q32KY0,E1BMM6,E1BL90,P10152,Q95M18,P02192,Q5E9E3,F1MQ37,Q2UVX4,Q9BDR7,O02659,G3N0V2,F1MVS9,F1MTW5,E1BJ49,E1BMJ0,Q32PA1,E1BMK2,F1MQF6,F1N720,F1MLW2,F1MNN7,P28782,F1MHS5,P08037,A0A140T891,F1MH27,Q9BGI3,A6QPT4,Q3T0X5,P00435,Q3T108,Q5E946,Q17QE5,P19120,Q0VCX2,Q2TBX4,F1MWU9,A0A3Q1LRG2,B9UKL8,A5PJH7,A0A3Q1LWB5,Q0P5I9,Q56J78,Q32PB7,Q3SZR3,P00735,P12763,E1BJF9,Q32L76,P28800,P02663,E1B6Z6,P80025,B9…	0.010239	0.377641	0.119658
GO:0035966	response to topologically incorrect protein	P	4	9	131	1677	0.0305344	0.00536673	over	Q0VCX2,Q2TBX4,P17697,F1N3J3	P19120,Q0VCX2,Q2TBX4,F1MWU9,A5D7J6,E1BNX4,P17697,E1B9R3,F1N3J3	0.00329149	0.332673	0.444444
GO:0006986	response to unfolded protein	P	3	7	131	1677	0.0229008	0.00417412	over	Q0VCX2,Q2TBX4,F1N3J3	Q0VCX2,A5D7J6,E1BNX4,P19120,Q2TBX4,F1MWU9,F1N3J3	0.0129131	0.377641	0.428571
GO:0000028	ribosomal small subunit assembly	P	2	4	131	1677	0.0152672	0.00238521	over	Q56JX6,Q5E988	Q56JX6,E1BHA5,Q5E988,Q3T0F4	0.0327285	0.377641	0.5
GO:0050953	sensory perception of light stimulus	P	2	2	131	1677	0.0152672	0.00119261	over	Q05443,Q1ZYR0	Q05443,Q1ZYR0	0.00605909	0.332673	1
GO:0007165	signal transduction	P	27	233	131	1677	0.206107	0.138939	over	F1N720,Q0VCX2,P26201,A0A3Q1LNM6,E1BJY4,O18836,A0A3Q1MI01,A0A452DJA5,Q3T0Q4,A0A452DI24,P62248,F1MNN7,A1L528,Q2HJH2,Q0IIG8,A6QLS9,A5D7E0,P61223,F1MU12,A5D7D1,F1N3J3,P11151,P48616,Q0P5I9,E1B6Z6,P17697,A0A140T891	P62261,E1BNK3,A0A3Q1M4H2,E1BPU0,Q9BGI3,Q0VD16,E1BI01,F1MJS9,A7MBH9,G3X811,F1N720,Q9BDR7,Q3T0I2,Q3SZK8,E1BBP4,A5PKG9,A0JNB0,Q5E9H3,A5D9B6,E1BPC2,A0A3Q1N6B9,A0A3Q1N4X6,A0A3Q1N802,A4FV18,E1BI70,A0A452DHY1,A3KN51,Q5E9A6,Q0VCX2,F1N650,P26201,A0A3Q1LNM6,G5E538,E1BEC6,G3N2A9,E1BJY4,F1MR22,O18836,P21214,Q0VD44,Q08DQ6,F1MME1,Q08E14,P18203,P15497,A0A3Q1LGY9,P19035,Q9TU25,Q28024,A0A3Q1N4Z3,A0A3Q1LSZ7,P04896…	0.0178042	0.377641	0.11588
GO:0023052	signaling	P	27	249	131	1677	0.206107	0.148479	over	F1N720,Q0VCX2,P26201,A0A3Q1LNM6,E1BJY4,O18836,A0A3Q1MI01,A0A452DJA5,Q3T0Q4,A0A452DI24,P62248,F1MNN7,A1L528,Q2HJH2,Q0IIG8,A6QLS9,A5D7E0,P61223,F1MU12,A5D7D1,F1N3J3,P11151,P48616,Q0P5I9,E1B6Z6,P17697,A0A140T891	P62261,E1BNK3,A0A3Q1M4H2,E1BPU0,Q9BGI3,Q0VD16,E1BI01,F1MJS9,F1MZV2,P04272,A7MBH9,G3X811,F1N720,Q9BDR7,Q3T0I2,Q9MZ06,Q3SX33,Q3SZK8,P63103,F6R233,A7E3V7,A0A3Q1MIB0,A5PJT7,P11017,Q7M309,A8KC84,A0A3Q1MPZ9,A0A140T867,A0A3Q1LSR3,A0A3Q1LL34,Q2KJ55,A0A3Q1MUI5,Q05FF2,Q08DQ6,F1MHU2,A0A3Q1MLL6,A0A3Q1LJP2,E1BBP4,A5PKG9,A0JNB0,Q5E9H3,A5D9B6,E1BPC2,A0A3Q1N6B9,A0A3Q1N4X6,A0A3Q1N802,A4FV18,E1BI70,A0A452DHY1,A3KN…	0.0395127	0.377641	0.108434
GO:0007264	small GTPase mediated signal transduction	P	7	39	131	1677	0.0534351	0.0232558	over	A1L528,Q2HJH2,Q0IIG8,A6QLS9,A5D7E0,P61223,A0A452DI24	Q1JPH2,A5D977,Q9TU03,P61585,P19803,Q9TU25,F1MNG3,Q1RMI2,G5E6P3,A8YXX8,E1BFV0,A1L528,Q2HJH2,Q0IIG8,Q3MHP2,F1MJQ1,F1N2J9,A6QLS9,P21856,A5D7E0,Q0IIG7,Q58DS9,Q3ZBG1,A6QLB1,F1MPP1,P61223,P62833,Q08DI5,A4IFU2,P15497,P19035,Q08E14,A0A3Q1N802,A0A3Q1MVU0,Q2KJ55,A0A452DI24,B6VAP7,A0A3Q1MC96,E1B7C4	0.0280829	0.377641	0.179487
GO:0055076	transition metal ion homeostasis	P	3	11	131	1677	0.0229008	0.00655933	over	Q3SZV7,F1MS05,E1B6Z6	Q3T0E0,G3X6N3,Q29443,Q3SZV7,A0A3Q1NJB1,Q862D5,F1MS05,P79251,P31404,E1BQ28,E1B6Z6	0.0483085	0.377641	0.272727
GO:0006810	transport	P	32	265	131	1677	0.244275	0.15802	over	F1N720,Q2TBX4,A0A452DJE9,A0A3Q1M4Z2,Q9XSC9,Q58DQ6,A0A3Q1MJJ4,A1L528,Q2HJH2,Q0IIG8,A6QLS9,A5D7D1,A0A452DI24,Q32KV6,A0A3Q1LHT7,Q4GZT4,E1B6Z6,F1MNN7,A5D7E0,P26201,Q3MHX6,Q0VCX2,A0A3Q1LR40,Q1ZYR0,F1N6D4,P17697,P10152,P11151,P42916,F1N3J3,O46375,P61223	F1MTV9,Q3T054,E1BFV0,E1BPU0,Q92176,G3X811,P84080,A6H701,Q9XSK2,F1N720,F1MR22,Q9BDR7,P15497,P81644,P28782,Q3SZK8,E1BF27,Q3T0D7,P19120,Q2KJA1,Q3SZF2,P21856,Q2TBX4,Q3T0Y8,F1MWU9,A6QPB4,P63009,A0A452DJE9,G3MZH4,A0A3Q1M4Z2,A0A3Q1MCV5,F1MDL3,Q3T000,Q3T0I4,A0A3Q1MME4,Q3T147,Q5E970,P63103,A0A140T894,A7Z057,Q3MHE8,A5D7J6,E1BNK3,A0A452DHY1,A6QLD1,A6QQL9,A2VDY3,Q3B7M5,Q3MHZ5,F1N272,E1BKR6,F1N6H1,Q9XSC9,Q3T0…	0.00502447	0.332673	0.120755
GO:0030433	ubiquitin-dependent ERAD pathway	P	3	7	131	1677	0.0229008	0.00417412	over	Q0VCX2,Q3MHX6,G3MXQ8	Q0VCX2,Q3MHX6,F1MX65,G3MZ88,Q95M18,F1MGK3,G3MXQ8	0.0129131	0.377641	0.428571
GO:0006228	UTP biosynthetic process	P	2	4	131	1677	0.0152672	0.00238521	over	Q3T0Q4,A5PK70	A1A4N9,Q3T0Q4,A5PK70,F1MVC0	0.0327285	0.377641	0.5
GO:0046051	UTP metabolic process	P	2	4	131	1677	0.0152672	0.00238521	over	Q3T0Q4,A5PK70	A1A4N9,Q3T0Q4,A5PK70,F1MVC0	0.0327285	0.377641	0.5
GO:0007601	visual perception	P	2	2	131	1677	0.0152672	0.00119261	over	Q05443,Q1ZYR0	Q05443,Q1ZYR0	0.00605909	0.332673	1

## Sheet: EN MF
GO_ID	Term	Category	Test	Ref	TestAll	RefAll	Test_per	Ref_per	Over_Under	TestSeqs	RefSeqs	P value	FDR	richFactor
GO:0051184	cofactor transmembrane transporter activity	F	2	2	131	1677	0.0152672	0.00119261	over	Q4GZT4,Q3SZV7	Q4GZT4,Q3SZV7	0.00605909	0.332673	1
GO:0005125	cytokine activity	F	4	18	131	1677	0.0305344	0.0107335	over	Q0P5I9,A0A3Q1LTV3,O18836,Q1ECT1	A6YT15,Q0P5I9,F1MD23,Q9TR91,A0A3Q1M5V9,A0A3Q1LTV3,E1BIK4,P31096,O18836,Q3ZBD7,A4IFH0,P21214,D1MBJ4,P22444,Q6WQW9,A6QL48,Q1ECT1,E1BNK3	0.0460583	0.377641	0.222222
GO:1903981	enterobactin binding	F	2	2	131	1677	0.0152672	0.00119261	over	A0A140T897,E1B6Z6	A0A140T897,E1B6Z6	0.00605909	0.332673	1
GO:0019003	GDP binding	F	5	15	131	1677	0.0381679	0.00894454	over	Q0IIG8,Q3T0Q4,P61223,A6QLS9,A5D7E0	Q0IIG8,Q3MHP2,Q3T0Q4,P61223,P62833,F1N2J9,A5D977,A6QLS9,A5D7E0,Q0IIG7,Q58DS9,A0A3Q1MHX8,Q08DI5,Q3ZBG1,A4IFU2	0.00427148	0.332673	0.333333
GO:0005539	glycosaminoglycan binding	F	6	30	131	1677	0.0458015	0.0178891	over	P10152,O18836,P11151,Q3ZC35,A0A3Q1LNE7,F1N720	Q29423,F6PZM2,P81287,P10152,Q2KIS7,A0A3Q1NJR8,O18836,A6QLZ7,P11151,F1MKS5,F1N3A1,A6QPT4,Q3ZC35,A6QR11,A0A3Q1LNE7,G3MZI7,E1B9P4,Q58D84,Q2HJB6,O18739,A0A3Q1M9W8,F1MJS9,Q8SPP7,H2CNR1,Q3SYR8,F1N720,E1BH94,P21809,P21793,F1MXZ0	0.0252145	0.377641	0.2
GO:0008201	heparin binding	F	5	20	131	1677	0.0381679	0.0119261	over	P10152,O18836,P11151,Q3ZC35,A0A3Q1LNE7	P81287,P10152,Q2KIS7,A0A3Q1NJR8,O18836,A6QLZ7,P11151,F1MKS5,F1N3A1,A6QPT4,Q3ZC35,A6QR11,A0A3Q1LNE7,G3MZI7,E1B9P4,Q58D84,Q2HJB6,O18739,A0A3Q1M9W8,F1MJS9	0.016047	0.377641	0.25
GO:0071723	lipopeptide binding	F	2	2	131	1677	0.0152672	0.00119261	over	F1N720,F1MNN7	F1N720,F1MNN7	0.00605909	0.332673	1
GO:0004465	lipoprotein lipase activity	F	2	2	131	1677	0.0152672	0.00119261	over	P11151,A0A3Q1LR40	P11151,A0A3Q1LR40	0.00605909	0.332673	1
GO:0051787	misfolded protein binding	F	4	8	131	1677	0.0305344	0.00477042	over	Q0VCX2,P17697,Q2TBX4,F1MWI1	P19120,Q0VCX2,F1N036,P17697,G3MZ88,Q2TBX4,F1MWU9,F1MWI1	0.00194569	0.332673	0.5
GO:0044183	protein binding involved in protein folding	F	2	4	131	1677	0.0152672	0.00238521	over	Q0VCX2,Q2TBX4	P19120,Q0VCX2,Q2TBX4,F1MWU9	0.0327285	0.377641	0.5
GO:0048018	receptor ligand activity	F	7	42	131	1677	0.0534351	0.0250447	over	O18836,Q1ECT1,O46375,Q0P5I9,A0A3Q1LTV3,E1BJY4,A0A3Q1NM64	P31096,O18836,Q3ZBD7,A4IFH0,P21214,D1MBJ4,P22444,Q6WQW9,A6QL48,Q1ECT1,E1BNK3,O46375,Q762I5,Q3Y5Z3,G4XKY4,P58073,Q9N1C1,Q9TUI9,A0A411KUF5,A0A3Q1N9T2,Q863C3,A6YT15,Q0P5I9,F1MD23,Q9TR91,A0A3Q1M5V9,A0A3Q1LTV3,E1BIK4,P29392,Q56JZ9,E1BJY4,Q28038,A0A3Q1NM64,E1BJF9,Q32L76,P46160,A6QLZ0,P46170,P15497,F1MEW1,A7MB70,G3MYK9	0.0405084	0.377641	0.166667
GO:0004252	serine-type endopeptidase activity	F	6	30	131	1677	0.0458015	0.0178891	over	P06868,P00735,Q1LZE9,F1MBC5,A0A140T851,E1BJ49	A0A3Q1MB98,B3VTM3,Q3T0A3,P81187,P06868,P00735,F1N152,G3N0Q8,A6QPP7,A0A3Q1MF14,A5D9E9,A6QQ95,Q1LZE9,E1BNJ9,Q0VCX1,Q3T0I2,G3MXK8,A0A3Q1LHR9,E1BAD2,F1MBC5,A0A3Q1MAQ8,A0A3Q1M1P8,F1MVS9,A0A140T851,A0A3Q1M727,P00760,E1BJ49,A0A3Q1NIF0,F1N1S6,E1BCW0	0.0252145	0.377641	0.2
GO:1901681	sulfur compound binding	F	5	22	131	1677	0.0381679	0.0131187	over	P10152,O18836,P11151,Q3ZC35,A0A3Q1LNE7	P07107,P81287,P10152,Q2KIS7,A0A3Q1NJR8,O18836,A6QLZ7,P11151,F1MKS5,F1N3A1,A6QPT4,Q3ZC35,A6QR11,A0A3Q1LNE7,G3MZI7,E1B9P4,Q58D84,Q2HJB6,O18739,A0A3Q1M9W8,F1MJS9,Q17QQ2	0.024022	0.377641	0.227273
GO:0004806	triglyceride lipase activity	F	2	2	131	1677	0.0152672	0.00119261	over	P11151,A0A3Q1LR40	P11151,A0A3Q1LR40	0.00605909	0.332673	1

## Sheet: EN CC
GO_ID	Term	Category	Test	Ref	TestAll	RefAll	Test_per	Ref_per	Over_Under	TestSeqs	RefSeqs	P value	FDR	richFactor
GO:0005783	endoplasmic reticulum	C	22	102	131	1677	0.167939	0.0608229	over	P42916,Q0VCX2,Q3MHX6,P80311,Q32KV6,A8YXY3,A0A3Q1M3Q7,G3X7J5,A6QLS9,Q95JH2,A0A3Q1LHT7,Q56JX6,P17697,A0A140T897,Q2TBX4,P62248,A0A3Q1MIX0,A0A3Q1N4F6,F1N3J3,Q2HJA3,G3MXQ8,Q1ZYR0	O02853,O02659,P42916,Q58DQ3,Q3T199,P23805,E1BCW0,P18203,P02639,F1N0Q2,Q95M18,Q3MHE8,Q3SZU5,Q0VCX2,A5D7J6,F1N036,Q3MHX6,P80311,F1MX65,Q32KV6,G3MZ88,A8YXY3,Q3ZBA6,A0A3Q1LUG9,A0A3Q1M3Q7,Q3T0L2,F1MBM5,G3X7J5,A4FUH1,F1MGK3,Q5E9Q1,Q2KJH6,A6QLS9,F1MU34,Q3ZC71,Q6EWQ7,Q95JH2,Q32PA9,Q7YRW9,A6QLP7,A3KN04,A6QPT7,A6QQV8,E1BPC2,Q1LZE6,Q2KJJ8,F1MVW5,A0A452DJG7,A6QL77,A0A3Q1LHT7,Q1RMU6,A5D7I4,F1N4W0,A5D7E8,Q3T0D…	4.62867e-06	0.0106737	0.215686
GO:0005788	endoplasmic reticulum lumen	C	8	21	131	1677	0.0610687	0.0125224	over	P17697,Q0VCX2,Q3MHX6,P80311,Q32KV6,A8YXY3,A0A3Q1M3Q7,G3X7J5	Q95M18,P17697,Q0VCX2,A5D7J6,F1N036,Q3MHX6,P80311,F1MX65,Q32KV6,G3MZ88,A8YXY3,Q3ZBA6,A0A3Q1LUG9,A0A3Q1M3Q7,Q3T0L2,F1MBM5,G3X7J5,A4FUH1,F1MGK3,Q5E9Q1,Q2KJH6	9.58206e-05	0.110481	0.380952
GO:0044432	endoplasmic reticulum part	C	12	50	131	1677	0.0916031	0.0298151	over	Q0VCX2,Q3MHX6,P80311,Q32KV6,A8YXY3,A0A3Q1M3Q7,G3X7J5,A6QLS9,Q95JH2,P17697,A0A3Q1LHT7,Q56JX6	Q3MHE8,Q3SZU5,Q0VCX2,A5D7J6,F1N036,Q3MHX6,P80311,F1MX65,Q32KV6,G3MZ88,A8YXY3,Q3ZBA6,A0A3Q1LUG9,A0A3Q1M3Q7,Q3T0L2,F1MBM5,G3X7J5,A4FUH1,F1MGK3,Q5E9Q1,Q2KJH6,A6QLS9,F1MU34,Q3ZC71,Q95M18,Q6EWQ7,Q95JH2,Q32PA9,Q7YRW9,A6QLP7,A3KN04,A6QPT7,A6QQV8,E1BPC2,Q1LZE6,Q2KJJ8,F1MVW5,A0A452DJG7,A6QL77,F1N4W0,A5D7E8,Q3T0D7,E1BPU0,P18203,P17697,A0A3Q1LHT7,Q1RMU6,A5D7I4,Q56JX6,E1BFV0	0.000288896	0.222065	0.24
GO:0005576	extracellular region	C	45	373	131	1677	0.343511	0.222421	over	Q05443,P10152,E1B6Z6,O46375,P80025,Q3SZV7,F1MNN7,P17697,O18836,P00735,A6QPP2,P34955,P11151,P01045,F1MX50,A0A3Q1MI01,Q9XSC9,P42916,P62248,A0A452DHZ3,E1BJY4,A0A3Q1LR40,F1MBC5,F1N3J3,F1MWI1,A0A140T851,E1BJ49,Q3ZBS7,Q3ZC35,Q32PB7,A0A3Q1LTP5,A5D7E0,A0A140T897,A0A3Q1NG86,A0A3Q1MJJ4,A0A3Q1LRG2,B9TUC9,P06868,A0A452DHW7,A0A0M4FJ17,Q28085,Q1LZE9,Q0P5I9,A0A3Q1MIX0,A0A3Q1LTV3	G3N2A9,A0A3Q1LT53,A7YY58,F1MAV0,Q3SZZ9,A5PJE3,P28800,Q05443,Q08E14,G3MZI7,P10152,A6QLN9,P04272,F1MD77,A5D7D5,E1B7Q3,A6QNS6,B5B3R8,P02663,G3X6N3,Q2UVX4,P28782,Q29443,F1N1Z8,B0JYQ0,B3VTM3,Q8SPP7,E1B6Z6,O46375,Q9TTE1,F1MHS5,Q7SIH1,K4JB97,P22226,A0A3Q1LMW6,Q3T0P6,G3X8C3,P30922,F1N5M2,A0A452DK44,A0A3Q1MT29,Q95121,G3MZ19,P33046,P80025,Q1JPB0,P62326,Q3MHN5,A0A3Q1LQ02,F1N650,Q2HJF0,Q2KIS7,A0A3Q1NEQ0,Q3SZ…	0.000632714	0.332673	0.120643
GO:0022627	cytosolic small ribosomal subunit	C	5	15	131	1677	0.0381679	0.00894454	over	Q56JX6,Q5E988,P62866,Q862S8,G3N0K3	Q56JX6,A6QLG5,Q76I81,E1BHA5,Q5E988,P62866,Q3T199,G3N262,Q862S8,G3N0K3,Q3T0V4,Q3T169,A6H769,E1BAT6,Q3T0F4	0.00427148	0.332673	0.333333
GO:0044421	extracellular region part	C	33	277	131	1677	0.251908	0.165176	over	E1B6Z6,O46375,P80025,P10152,Q3SZV7,F1MNN7,P17697,O18836,P00735,A6QPP2,P34955,P11151,P01045,F1MX50,A0A3Q1MI01,Q9XSC9,P42916,P62248,A0A452DHZ3,E1BJY4,A0A3Q1LR40,F1MBC5,F1N3J3,F1MWI1,A0A140T851,E1BJ49,Q05443,Q3ZBS7,Q3ZC35,A5D7E0,A0A3Q1LTP5,Q32PB7,A0A140T897	F1MAV0,Q3SZZ9,A5PJE3,P28800,B5B3R8,P02663,G3X6N3,Q2UVX4,P28782,Q29443,F1N1Z8,B0JYQ0,B3VTM3,Q8SPP7,E1B6Z6,O46375,Q9TTE1,F1MHS5,Q7SIH1,K4JB97,P22226,A0A3Q1LMW6,Q3T0P6,G3X8C3,P30922,F1N5M2,A0A452DK44,A0A3Q1MT29,Q95121,G3MZ19,P33046,P80025,Q1JPB0,P62326,P10152,Q3MHN5,A0A3Q1LQ02,F1N650,Q2HJF0,Q2KIS7,A0A3Q1NEQ0,Q3SZV7,A0A0A0MP92,A0A3Q1LGY9,F1MH40,P80457,Q3T0A3,F1MUT3,Q3SZR3,P31096,A0A3Q1NJR8,P07688,F1N…	0.00540277	0.332673	0.119134
GO:0012505	endomembrane system	C	29	244	131	1677	0.221374	0.145498	over	G3X7J5,A6QLS9,A0A140T897,Q32KV6,Q2TBX4,P62248,Q95JH2,A0A3Q1MIX0,A0A3Q1N4F6,F1N3J3,Q2HJA3,G3MXQ8,Q1ZYR0,Q0IIG8,P26201,F1N720,A0A3Q1LR40,A0A3Q1M4Z2,A5D7E0,P42916,P17697,A0A452DJE9,Q0VCX2,Q3MHX6,P80311,A8YXY3,A0A3Q1M3Q7,A0A3Q1LHT7,Q56JX6	A5D7J6,Q3T054,Q9TU25,Q3T0U5,P61283,F1MBM5,G3X7J5,A4FUH1,P02702,F1N650,Q3MHR7,Q3MHP2,P61585,F1N2J9,A6QLS9,P04272,Q0IIG7,Q3T000,Q3T0F9,A6QQ20,Q2HJG5,G3X6P5,F1MQJ0,A0JNB0,F1N6H1,F1MIE6,G5E600,E1BPU0,A0A140T897,P79345,P30922,F1MKI5,A6H7J6,F1N036,A8E4P3,Q9BGI2,A5D7E8,Q32KV6,Q29437,Q5E946,A0A3Q1NC75,E1BHY6,Q95M18,Q3Y5Z3,Q2TBX4,P62248,Q95JH2,A0A3Q1MIX0,Q32KY0,F1MJW4,F1MJQ4,Q3T0D7,F1MET0,E1BJ75,A0A3Q1N4F…	0.0098028	0.377641	0.118852
GO:0015935	small ribosomal subunit	C	5	18	131	1677	0.0381679	0.0107335	over	Q56JX6,Q5E988,P62866,Q862S8,G3N0K3	Q56JX6,A6QLG5,Q76I81,E1BHA5,Q5E988,P62866,Q3T199,G3N262,Q862S8,G3N0K3,Q3T0V4,Q3T169,A6H769,E1BAT6,Q3T0F4,A0A3Q1LKL0,Q862M9,A0A3Q1M3W4	0.0100671	0.377641	0.277778
GO:0005794	Golgi apparatus	C	13	84	131	1677	0.0992366	0.0500894	over	Q2HJA3,A0A452DJE9,A0A140T897,Q0IIG8,A6QLS9,P26201,P62248,F1N720,A0A3Q1MIX0,A0A3Q1LR40,A0A3Q1N4F6,Q1ZYR0,A0A3Q1M4Z2	P08037,F1MQF6,A6H7G2,Q3T000,Q3T0D7,P35604,Q3SZB0,E1BNG2,Q2HJA3,Q3T0Q2,A5D7I4,Q1LZE6,E1BB36,E1BKQ9,F1MVW5,A0JN39,G3N2K4,A0A3Q1MCV5,Q3SZC4,F1MZU2,B5B3R8,P02663,F1MKI5,E7E1P7,P55906,Q3ZBG1,A6QQ20,F1MET0,F1N1D5,A0A3Q1MSS6,F1MIE6,F1MHU2,E1BPU0,G3MZH4,F1MPU0,A0A452DJE9,A0A3Q1N9Y5,F1N0M7,E1BIT9,Q07537,E1B9D0,E1BMM8,A0A140T897,P84080,Q0IIG8,F1N026,P12763,Q3SZF2,O02853,Q29437,F1N647,A6QLS9,E1BHY6,P21856,P…	0.0111603	0.377641	0.154762
GO:0005615	extracellular space	C	29	251	131	1677	0.221374	0.149672	over	A0A140T897,A0A3Q1LTP5,P11151,Q32PB7,P17697,E1B6Z6,O46375,P80025,P10152,Q3SZV7,F1MNN7,O18836,P00735,A6QPP2,P34955,P01045,F1MX50,A0A3Q1MI01,Q9XSC9,P42916,P62248,A0A452DHZ3,E1BJY4,A0A3Q1LR40,F1MBC5,F1N3J3,F1MWI1,A0A140T851,E1BJ49	F1MAV0,Q3SZZ9,A5PJE3,P28800,G3N0V0,G3MXG6,G3N342,G3N148,G3N188,A0A140T897,P63258,F1N650,A0A3Q1N9Y5,Q5E9B7,P18203,A3KN51,A4IFU2,Q1JPD9,F1MQJ0,E1BBY7,E1BNK3,P20959,A0A3Q1LTP5,P15497,P11151,P19035,A0A140T843,P81644,Q32PJ2,Q56J78,Q32PB7,E1BJF9,Q32L76,Q58DL9,P17697,Q3SYR8,B5B3R8,P02663,G3X6N3,Q2UVX4,P28782,Q29443,F1N1Z8,B0JYQ0,B3VTM3,Q8SPP7,E1B6Z6,O46375,Q9TTE1,F1MHS5,Q7SIH1,K4JB97,P22226,A0A3Q1LMW6,Q…	0.0145051	0.377641	0.115538
GO:0034663	endoplasmic reticulum chaperone complex	C	2	3	131	1677	0.0152672	0.00178891	over	Q0VCX2,P80311	Q0VCX2,P80311,Q95M18	0.017244	0.377641	0.666667
