# Supplementary material for: Effect of anemoside B4 on milk whey in clinical mastitis-affected cows elucidated using tandem mass tag (TMT)-based quantitative proteomics
Source: Sci Rep. 2022 Nov 5;12:18829. doi: 10.1038/s41598-022-23749-x (PMC9637092; doi:10.1038/s41598-022-23749-x)
Supplement: Supplementary file 4 — Supplementary Table S3. [file 41598_2022_23749_MOESM4_ESM.xlsx]

## Sheet: EN BP
GO_ID	Term	Category	Test	Ref	TestAll	RefAll	Test_per	Ref_per	Over_Under	TestSeqs	RefSeqs	P value	FDR	richFactor
GO:0065007	biological regulation	P	217	585	511	1677	0.424658	0.348837	over	G3MWV5,Q9GMB8,P62261,E1BNK3,Q3T102,E1BI01,A2VDN7,Q2KJH9,A6QLY8,P20959,E1BBP4,A0A3Q1ML59,B3VTM3,Q95JH2,O02659,F1MVS9,E1BJ49,E1BMJ0,Q3MHP2,F1MZV2,G3X811,P62248,A0A140T843,P10152,A6YT15,P61585,Q9MYM4,P28800,P84080,E1BMK2,F1MQF6,G3N2D8,F1N650,Q3SX33,P28782,F1MKS5,Q5E946,Q5E9B7,A4FUA8,Q865V6,A0A3Q1LPZ4,P06868,P00735,P50448,P01045,F1MBC5,F1N0I3,A0A140T851,F1N102,A0A3Q1LSP4,P63103,F6R233,A0A3Q1MIB0,E1BP…	G3MWV5,A5D7J6,Q9GMB8,Q3SYW3,Q3ZC64,P50291,Q5E959,Q3ZBW4,P26882,E1BGW5,P62261,E1BNK3,Q2NL22,Q3T102,A0A3Q1M4H2,E1BPU0,Q9BGI3,Q0VD16,E1BI01,F1MJS9,Q0VCY7,Q3MHR5,A2VDN7,Q8WN55,E1BIB4,Q1RMU5,Q2KJH9,E1BA29,A6QLY8,A3KN51,P20959,E1BBP4,P00435,A0A3Q1ML59,Q2UVX4,Q9BDR7,B3VTM3,Q0VD44,Q95JH2,O02659,G3N0V2,F1MVS9,F1MTW5,E1BJ49,E1BMJ0,Q3MHP2,E1BGT1,F1MZV2,P04272,P15497,F1MHH5,Q17QE5,P18203,G3X811,F1N2F1,E1BDE3…	1.18107e-05	0.0217739	0.37094
GO:0006950	response to stress	P	100	234	511	1677	0.195695	0.139535	over	O77834,P10152,Q5E9E3,F1MQ37,O02659,F1MVS9,E1BJ49,E1BMJ0,E1BMK2,F1MQF6,P28782,P08037,A0A140T891,A6QPT4,Q5E946,Q0VCX2,Q2TBX4,F1MWU9,A0A3Q1LRG2,B9UKL8,A5PJH7,Q0P5I9,P00735,E1BJF9,P28800,E1B6Z6,B9TUC9,Q5W5H8,A0A3Q1LX31,G3N342,G3N148,Q3ZBG1,P33046,Q2HJ57,P54228,F1MKS5,E1BAD2,P06868,P50448,P01045,F1MBC5,F1N0I3,A0A140T851,Q3T169,P30922,F1N650,F1N3A1,A4IFH0,F1MD23,E1BIK4,E1BNK3,Q3MHN2,Q17QG8,A0A140T8A5,Q…	O77834,Q32KY0,E1BMM6,E1BL90,P10152,Q95M18,P02192,Q5E9E3,F1MQ37,Q2UVX4,Q9BDR7,O02659,G3N0V2,F1MVS9,F1MTW5,E1BJ49,E1BMJ0,Q32PA1,E1BMK2,F1MQF6,F1N720,F1MLW2,F1MNN7,P28782,F1MHS5,P08037,A0A140T891,F1MH27,Q9BGI3,A6QPT4,Q3T0X5,P00435,Q3T108,Q5E946,Q17QE5,P19120,Q0VCX2,Q2TBX4,F1MWU9,A0A3Q1LRG2,B9UKL8,A5PJH7,A0A3Q1LWB5,Q0P5I9,Q56J78,Q32PB7,Q3SZR3,P00735,P12763,E1BJF9,Q32L76,P28800,P02663,E1B6Z6,P80025,B9…	1.22924e-05	0.0217739	0.42735
GO:1901564	organonitrogen compound metabolic process	P	169	442	511	1677	0.330724	0.263566	over	P14568,P62261,E1BNK3,E1BI01,P62935,P80311,Q08E11,F1MU79,Q2HJA3,Q3T102,O02659,F1MVS9,E1BJ49,E1BMJ0,P20959,G3X811,P62248,Q56JX6,G3MX45,Q58DW3,F1N102,A0A3Q1LSP4,A5D984,Q3T0P6,Q3SZ62,P10096,Q9XSJ4,A6QLL8,Q5E956,Q3ZBD7,A0A3Q1ML59,Q3ZBY4,F1MMK2,A0A3Q1LRN7,A0A140T8A5,O46375,Q3T0Q4,A5PK70,Q9GJT9,Q0VCK0,A6QLN9,P68103,G3N262,E1BE42,A0A3Q1MB96,Q862R3,Q3T0V4,A0A452DJM0,Q3T169,A5PK63,A0A3Q1M3W4,Q3SYU2,A1XEE1,…	P14568,P62261,E1BNK3,A0A3Q1M4H2,E1BPU0,Q9BGI3,Q0VD16,E1BI01,F1MJS9,A7MB36,O02741,P62935,P80311,P18203,Q08E11,F1MU79,P26882,Q2HJA3,Q3T102,A7MB16,O02659,G3N0V2,F1MVS9,F1MTW5,E1BJ49,E1BMJ0,P15497,F1MHH5,Q17QE5,P20959,G3X811,F1N2F1,E1BDE3,Q2UVX4,P04272,Q3Y5Z3,P62248,Q29RS5,A6QL48,Q32PA1,P45478,E1BIB8,Q56JX6,Q58DQ3,E1BK63,E1BCL5,Q3T199,G3MX45,Q58DW3,Q5E9E6,Q3T0S6,Q3SZQ6,Q862I1,Q3SZ54,P01030,F1MVK1,E1B…	2.8519e-05	0.029325	0.382353
GO:0043254	regulation of protein complex assembly	P	29	50	511	1677	0.0567515	0.0298151	over	A4FUA8,Q865V6,A0A3Q1LPZ4,P02584,Q2HJ57,A6H7G2,F1MQF6,Q3T0F9,Q3T169,P17697,F1N1D5,P17248,E1BNK3,Q3SYR8,F1MWI1,Q3MHR7,P61157,Q148J6,Q3T035,G3MXC8,Q1JPK9,P84080,Q56JZ9,Q92176,Q2HJ49,P61585,Q5E9F8,P26201,F1MKS5	Q3T0D7,F1MJH1,A4FUA8,Q865V6,A0A3Q1LPZ4,P21752,P62326,A5D7S0,P02584,Q2HJ57,Q3SYW3,A6H7G2,A2VDX0,F1MUI0,Q2TA49,F1MQF6,Q3T0F9,A0A3Q1M5V9,Q5EAD0,Q3T169,Q5E9H3,P17697,F1N1D5,P17248,E1BNK3,A0A140T897,Q3SYR8,F1MWI1,Q2HJG5,F1MRZ8,Q3MHR7,P61157,A0A3Q1LXR9,Q148J6,Q3T035,G3MXC8,Q1JPK9,P84080,Q56JZ9,Q5E9F9,Q92176,A0A3Q1LUF1,E1BC32,Q2HJ49,P61585,Q5E9F8,P26201,A8YXX8,G3N3E1,F1MKS5	3.82345e-05	0.029325	0.58
GO:0035239	tube morphogenesis	P	30	53	511	1677	0.0587084	0.0316041	over	P63103,Q95114,P10152,F1MQ37,Q2KJ51,P62248,A0A3Q1MG84,Q3SX33,Q5E9F7,E1BKS1,Q2KJJ7,F1N6H1,Q3T0P6,Q95121,A0A140T843,F1MKS5,F1N3A1,Q9GMB8,P17248,A0A3Q1LYS8,Q3SZN8,P30922,F1MU34,P28800,P08037,E1BBP4,F1N650,Q9MZ06,P61585,A5D984	P63103,Q95114,P10152,P80929,F1MQ37,Q2KJ51,Q17QE5,P55906,P04272,P62248,A0A3Q1MG84,Q9XSA7,Q3ZC64,Q9TUI9,Q3SX33,A5D7V3,A0A3Q1LTK3,G5E6P3,Q5E9F7,Q2TA49,E1BKS1,Q2KJJ7,F1N6H1,Q3T0P6,Q95121,A0A140T843,F1MKS5,F1N3A1,Q9GMB8,P21793,G3N2A9,P17248,A0A3Q1LYS8,Q3SZN8,Q2UVX4,P30922,A0A3Q1MT29,F1MU34,Q3T0I2,P28800,F1N3J3,Q3T0E7,P08037,P00435,Q08E14,E1BBP4,F1N650,Q9MZ06,P61585,A0A3Q1LGY9,A5D984,P02639,P62833	5.32495e-05	0.029325	0.566038
GO:0065008	regulation of biological quality	P	98	235	511	1677	0.191781	0.140131	over	Q2KJH9,A0A3Q1ML59,P61585,Q9MYM4,P28800,A4FUA8,Q865V6,A0A3Q1LPZ4,P06868,P00735,P50448,P01045,F1MBC5,F1N0I3,A0A140T851,A0A3Q1N9Y5,Q5E947,Q3ZCL8,Q9BGI2,Q9BGI1,O77834,A0A3Q1LUG9,Q3MHX6,P20072,Q29443,Q3SZV7,P31404,A0A3Q1MLQ7,A0A3Q1LQU4,A6YT15,P26201,A0A140T843,F1MU34,F1N650,A4IF97,Q2HJ49,P31976,Q92176,Q9TU25,F1MQ37,F1MTP5,A0A3Q1M6W5,F1MKS5,P61085,P10096,P17697,P80311,Q76LV2,G5E507,Q5E946,Q5EAC6,F1N169…	Q2KJH9,E1BA29,P00435,A0A3Q1ML59,E1BGT1,P61585,F1MM07,F1N2G0,Q1RMM7,Q9MYM4,F1MEW1,P28800,A0A3Q1LGY9,F1MQJ0,F1MJH1,A4FUA8,Q865V6,A0A3Q1LPZ4,P21752,P62326,P81287,P06868,P00735,P50448,P01045,F1MBC5,F1N0I3,A0A140T851,A6H7J6,A0A3Q1N9Y5,Q5E947,Q3ZCL8,Q9BGI2,Q9BGI1,O77834,A5D7E8,A0A3Q1LUG9,E1B773,F6QH94,A0A3Q1M3Q7,Q3T0L2,Q9BGI3,A0A3Q1MWL9,A0A3Q1LKV8,E1BKZ1,Q5E988,Q3MHX6,F1MX65,Q3ZBV9,P68509,P20072,F1N272…	5.35529e-05	0.029325	0.417021
GO:0006952	defense response	P	62	135	511	1677	0.121331	0.0805009	over	Q5E9E3,O02659,F1MVS9,E1BJ49,E1BMJ0,E1BMK2,F1MQF6,P28782,P08037,A0A140T891,A6QPT4,Q5E946,P00735,E1BJF9,P28800,E1B6Z6,B9TUC9,Q5W5H8,A0A3Q1LX31,G3N342,G3N148,Q3ZBG1,P33046,Q2HJ57,P54228,F1MKS5,E1BAD2,P30922,F1N650,P01045,F1N3A1,A4IFH0,F1MD23,E1BIK4,E1BNK3,Q3MHN2,Q5E947,P22226,Q27996,E1BL84,P80189,E1BH94,B3VTM3,Q3SYR8,G3X811,Q92176,H2CNR1,Q0VCG9,Q29RU4,Q0VCX1,Q2KIV9,F1MF42,P50448,G3N2D8,Q5EAC6,P61085…	Q5E9E3,Q2UVX4,Q9BDR7,O02659,G3N0V2,F1MVS9,F1MTW5,E1BJ49,E1BMJ0,Q32PA1,E1BMK2,F1MQF6,F1N720,F1MLW2,F1MNN7,P28782,F1MHS5,P08037,A0A140T891,F1MH27,Q9BGI3,A6QPT4,Q3T0X5,P00435,Q3T108,Q5E946,Q56J78,Q32PB7,Q3SZR3,P00735,P12763,E1BJF9,Q32L76,P28800,P02663,E1B6Z6,P80025,B9TUC9,G3N0V0,Q5W5H8,A0A3Q1LX31,G3MXG6,G3N342,A0A3Q1LKZ3,G3N148,P46160,Q5W5H4,P46170,Q3ZBG1,G3N188,O02741,P81644,Q8SPP7,P33046,Q2HJ57,P5…	5.79482e-05	0.029325	0.459259
GO:0050789	regulation of biological process	P	200	544	511	1677	0.391389	0.324389	over	G3MWV5,Q9GMB8,P62261,E1BNK3,Q3T102,E1BI01,A2VDN7,A6QLY8,P20959,E1BBP4,B3VTM3,Q95JH2,O02659,F1MVS9,E1BJ49,E1BMJ0,Q3MHP2,F1MZV2,G3X811,P62248,A0A140T843,P10152,A6YT15,Q9MYM4,P84080,E1BMK2,F1MQF6,G3N2D8,F1N650,Q3SX33,P28782,F1MKS5,Q5E946,Q5E9B7,A4FUA8,Q865V6,A0A3Q1LPZ4,F1N102,A0A3Q1LSP4,P63103,F6R233,A0A3Q1MIB0,E1BPC2,Q3SZ62,A0A3Q1N9Y5,Q5E947,Q3ZCL8,Q9BGI2,Q9BGI1,O77834,A0A3Q1LUG9,A7MAZ5,P02253,F1MM…	G3MWV5,A5D7J6,Q9GMB8,Q3SYW3,Q3ZC64,P50291,Q5E959,Q3ZBW4,P26882,E1BGW5,P62261,E1BNK3,Q2NL22,Q3T102,A0A3Q1M4H2,E1BPU0,Q9BGI3,Q0VD16,E1BI01,F1MJS9,Q0VCY7,Q3MHR5,A2VDN7,Q8WN55,E1BIB4,Q1RMU5,A6QLY8,A3KN51,P20959,E1BBP4,Q2UVX4,Q9BDR7,B3VTM3,Q0VD44,Q95JH2,O02659,G3N0V2,F1MVS9,F1MTW5,E1BJ49,E1BMJ0,Q3MHP2,F1MZV2,P04272,P15497,F1MHH5,Q17QE5,P18203,G3X811,F1N2F1,E1BDE3,Q3Y5Z3,P62248,Q29RS5,A6QL48,A0A140T843…	7.40283e-05	0.029325	0.367647
GO:0001568	blood vessel development	P	28	49	511	1677	0.0547945	0.0292188	over	P63103,Q95114,P10152,F1MQ37,Q2KJ51,P62248,A0A3Q1MG84,Q3SX33,Q3T0P6,Q95121,A0A140T843,F1MKS5,F1N3A1,Q9GMB8,F1N6H1,P17248,A0A3Q1LYS8,Q3SZN8,P30922,F1MU34,P28800,P08037,Q2KJJ7,F1N650,Q9MZ06,P61585,A5D984,G3MZI7	P63103,Q95114,P10152,P80929,F1MQ37,Q2KJ51,Q17QE5,P55906,P04272,P62248,A0A3Q1MG84,Q9XSA7,Q3ZC64,Q9TUI9,Q3SX33,A5D7V3,A0A3Q1LTK3,G5E6P3,A7MB70,Q3T0P6,Q95121,A0A140T843,F1MKS5,F1N3A1,Q9GMB8,P21793,G3N2A9,F1N6H1,P17248,A0A3Q1LYS8,Q3SZN8,Q2UVX4,P30922,A0A3Q1MT29,F1MU34,Q3T0I2,P28800,P08037,P00435,Q08E14,Q2KJJ7,Q0VD16,F1N650,Q9MZ06,P61585,A5D984,P02639,P62833,G3MZI7	7.57986e-05	0.029325	0.571429
GO:0001944	vasculature development	P	28	49	511	1677	0.0547945	0.0292188	over	P63103,Q95114,P10152,F1MQ37,Q2KJ51,P62248,A0A3Q1MG84,Q3SX33,G3MZI7,Q3T0P6,Q95121,A0A140T843,F1MKS5,F1N3A1,Q9GMB8,F1N6H1,P17248,A0A3Q1LYS8,Q3SZN8,P30922,F1MU34,P28800,P08037,Q2KJJ7,F1N650,Q9MZ06,P61585,A5D984	P63103,Q95114,P10152,P80929,F1MQ37,Q2KJ51,Q17QE5,P55906,P04272,P62248,A0A3Q1MG84,Q9XSA7,Q3ZC64,Q9TUI9,Q3SX33,A5D7V3,A0A3Q1LTK3,G3MZI7,G5E6P3,A7MB70,Q3T0P6,Q95121,A0A140T843,F1MKS5,F1N3A1,Q9GMB8,P21793,G3N2A9,F1N6H1,P17248,A0A3Q1LYS8,Q3SZN8,Q2UVX4,P30922,A0A3Q1MT29,F1MU34,Q3T0I2,P28800,P08037,P00435,Q08E14,Q2KJJ7,Q0VD16,F1N650,Q9MZ06,P61585,A5D984,P02639,P62833	7.57986e-05	0.029325	0.571429
GO:0035295	tube development	P	33	61	511	1677	0.0645793	0.0363745	over	P63103,Q95114,P10152,F1MQ37,Q2KJ51,P62248,A0A3Q1MG84,Q3SX33,F1MEP6,Q5E9F7,E1BKS1,Q2KJJ7,F1N6H1,Q3T0P6,Q95121,A0A140T843,F1MKS5,F1N3A1,Q9GMB8,F1MET0,P30922,P17248,A0A3Q1LYS8,Q3SZN8,F1MU34,P28800,E1BJY4,P08037,E1BBP4,F1N650,Q9MZ06,P61585,A5D984	P63103,Q95114,P10152,P80929,F1MQ37,Q2KJ51,Q17QE5,P55906,P04272,P62248,A0A3Q1MG84,Q9XSA7,Q3ZC64,Q9TUI9,Q3SX33,A5D7V3,A0A3Q1LTK3,G5E6P3,F1MEP6,Q5E9F7,Q2TA49,E1BKS1,Q2KJJ7,F1N6H1,Q3T0P6,Q95121,A0A140T843,F1MKS5,F1N3A1,Q9GMB8,P21793,G3N2A9,F1MET0,A7MB70,P30922,Q3T0E7,P17248,A0A3Q1LYS8,Q3SZN8,Q2UVX4,A0A3Q1MT29,F1MU34,Q3T0I2,P28800,F1N3J3,Q863C3,E1BJY4,Q08E14,P21214,Q29RS5,P08037,P00435,E1BBP4,Q0VD16,F…	7.72581e-05	0.029325	0.540984
GO:0051186	cofactor metabolic process	P	26	45	511	1677	0.0508806	0.0268336	over	A5D984,Q3T0P6,Q3SZ62,P10096,Q9XSJ4,A6QLL8,Q5E956,Q3ZBD7,A0A3Q1ML59,Q3ZBY4,F1MMK2,A0A3Q1LRN7,A0A140T8A5,G3N2D8,Q3ZCI4,G5E5C8,A0A140T891,Q5E946,Q3SZV7,P01966,P02070,Q5E947,Q9BGI2,Q9BGI1,A6QPT4,Q6QRN6	Q32PF2,A5D984,Q3T0P6,Q3SZ62,P10096,Q9XSJ4,A6QLL8,Q5E956,Q3ZBD7,Q3ZC09,A0A3Q1ML59,Q3ZBY4,A1A4J1,A5PK73,Q2KJE5,A2VE47,F1MMK2,A0A3Q1LRN7,A0A140T8A5,Q5EA88,P28801,P00435,E1BKZ1,G3N2D8,F1MYJ3,A6QQ07,Q3ZCI4,G5E5C8,Q0II59,Q9BGI3,A0A140T891,Q3ZCJ2,Q5E946,Q3SZV7,P01966,P02070,P80025,Q5E947,Q9BGI2,Q9BGI1,A6QPT4,Q6QRN6,A7YWG4,A6H768,P45478	0.000107188	0.0322794	0.577778
GO:0048514	blood vessel morphogenesis	P	26	45	511	1677	0.0508806	0.0268336	over	P63103,Q95114,P10152,F1MQ37,Q2KJ51,P62248,A0A3Q1MG84,Q3SX33,Q3T0P6,Q95121,A0A140T843,F1MKS5,F1N3A1,Q9GMB8,P17248,A0A3Q1LYS8,Q3SZN8,P30922,F1MU34,P08037,F1N6H1,F1N650,Q9MZ06,P61585,A5D984,P28800	P63103,Q95114,P10152,P80929,F1MQ37,Q2KJ51,Q17QE5,P55906,P04272,P62248,A0A3Q1MG84,Q9XSA7,Q3ZC64,Q9TUI9,Q3SX33,A5D7V3,A0A3Q1LTK3,G5E6P3,Q3T0P6,Q95121,A0A140T843,F1MKS5,F1N3A1,Q9GMB8,P21793,G3N2A9,P17248,A0A3Q1LYS8,Q3SZN8,Q2UVX4,P30922,A0A3Q1MT29,F1MU34,Q3T0I2,P08037,P00435,Q08E14,F1N6H1,F1N650,Q9MZ06,P61585,A5D984,P02639,P62833,P28800	0.000107188	0.0322794	0.577778
GO:0006733	oxidoreduction coenzyme metabolic process	P	16	23	511	1677	0.0313112	0.013715	over	A5D984,Q3T0P6,Q3SZ62,P10096,Q9XSJ4,A6QLL8,Q5E956,Q3ZBD7,A0A3Q1ML59,Q3ZBY4,F1MMK2,A0A3Q1LRN7,A0A140T8A5,Q3ZCI4,G5E5C8,Q6QRN6	A5D984,Q3T0P6,Q3SZ62,P10096,Q9XSJ4,A6QLL8,Q5E956,Q3ZBD7,Q3ZC09,A0A3Q1ML59,Q3ZBY4,A1A4J1,A5PK73,Q2KJE5,A2VE47,F1MMK2,A0A3Q1LRN7,Q5EA88,A0A140T8A5,Q3ZCI4,G5E5C8,Q6QRN6,A6H768	0.000115414	0.0322794	0.695652
GO:0019362	pyridine nucleotide metabolic process	P	16	23	511	1677	0.0313112	0.013715	over	A5D984,Q3T0P6,Q3SZ62,P10096,Q9XSJ4,A6QLL8,Q5E956,Q3ZBD7,A0A3Q1ML59,Q3ZBY4,F1MMK2,A0A3Q1LRN7,A0A140T8A5,Q3ZCI4,G5E5C8,Q6QRN6	A5D984,Q3T0P6,Q3SZ62,P10096,Q9XSJ4,A6QLL8,Q5E956,Q3ZBD7,Q3ZC09,A0A3Q1ML59,Q3ZBY4,A1A4J1,A5PK73,Q2KJE5,A2VE47,F1MMK2,A0A3Q1LRN7,Q5EA88,A0A140T8A5,Q3ZCI4,G5E5C8,Q6QRN6,A6H768	0.000115414	0.0322794	0.695652
GO:0046496	nicotinamide nucleotide metabolic process	P	16	23	511	1677	0.0313112	0.013715	over	A5D984,Q3T0P6,Q3SZ62,P10096,Q9XSJ4,A6QLL8,Q5E956,Q3ZBD7,A0A3Q1ML59,Q3ZBY4,F1MMK2,A0A3Q1LRN7,A0A140T8A5,Q3ZCI4,G5E5C8,Q6QRN6	A5D984,Q3T0P6,Q3SZ62,P10096,Q9XSJ4,A6QLL8,Q5E956,Q3ZBD7,Q3ZC09,A0A3Q1ML59,Q3ZBY4,A1A4J1,A5PK73,Q2KJE5,A2VE47,F1MMK2,A0A3Q1LRN7,Q5EA88,A0A140T8A5,Q3ZCI4,G5E5C8,A6H768,Q6QRN6	0.000115414	0.0322794	0.695652
GO:0072358	cardiovascular system development	P	28	50	511	1677	0.0547945	0.0298151	over	P63103,Q95114,P10152,F1MQ37,Q2KJ51,P62248,A0A3Q1MG84,Q3SX33,G3MZI7,Q3T0P6,Q95121,A0A140T843,F1MKS5,F1N3A1,Q9GMB8,F1N6H1,P17248,A0A3Q1LYS8,Q3SZN8,P30922,F1MU34,P28800,P08037,Q2KJJ7,F1N650,Q9MZ06,P61585,A5D984	P63103,Q95114,P10152,P80929,F1MQ37,Q2KJ51,Q17QE5,P55906,P04272,P62248,A0A3Q1MG84,Q9XSA7,Q3ZC64,Q9TUI9,Q3SX33,A5D7V3,A0A3Q1LTK3,G3MZI7,G5E6P3,A7MB70,Q3T0P6,Q95121,A0A140T843,F1MKS5,F1N3A1,Q9GMB8,P21793,G3N2A9,F1N6H1,P17248,A0A3Q1LYS8,Q3SZN8,Q2UVX4,P30922,A0A3Q1MT29,F1MU34,Q3T0I2,P28800,P08037,P00435,Q08E14,Q2KJJ7,Q0VD16,F1N650,Q9MZ06,P61585,A5D984,P02639,P62833,Q5E9Q1	0.000123607	0.0327102	0.56
GO:0008152	metabolic process	P	226	631	511	1677	0.44227	0.376267	over	Q2HJH2,P14568,F1N085,G3MWV5,Q9GMB8,P62261,E1BNK3,Q3T102,E1BI01,A2VDN7,P62935,P80311,Q08E11,F1MU79,Q2KJH9,O02853,Q2HJA3,O02659,F1MVS9,E1BJ49,E1BMJ0,Q3MHP2,F1MZV2,P20959,G3X811,P62248,P84080,A6QPT4,Q56JX6,G3MX45,Q58DW3,F1N102,A0A3Q1LSP4,P30922,G3MXK6,A0A3Q1LZU8,Q5E9B1,P19858,G5E5C8,Q58DQ6,F1MJQ3,F1MZP0,Q07130,Q0VCM4,Q9MYM4,P08037,Q2KIM0,P10096,F1MMK2,P55052,A0A3Q1LRN7,Q29451,A0A3Q1M671,Q3T0P6,Q5E95…	A1L528,Q2HJH2,Q3SZC4,P14568,F1N085,Q3T0J0,G3MWV5,A5D7J6,Q9GMB8,Q3SYW3,Q3ZC64,P50291,Q5E959,Q3ZBW4,P26882,E1BGW5,P62261,E1BNK3,Q2NL22,Q3T102,A0A3Q1M4H2,E1BPU0,Q9BGI3,Q0VD16,E1BI01,F1MJS9,A7MB36,O02741,Q3T147,Q1RMU5,Q0VCY7,Q3MHR5,A2VDN7,Q8WN55,E1BIB4,Q3ZC10,Q5E970,F1MYI2,G3N370,F1MWG3,A4FUD3,P62935,P80311,P18203,Q08E11,F1MU79,Q3T0I5,E1BAT6,E1BNQ2,Q5E9E6,Q2TBQ5,E1BMM6,E1BL90,E1BNM5,Q2KJH9,O02853,Q29…	0.000146342	0.0327102	0.358162
GO:0001525	angiogenesis	P	24	41	511	1677	0.0469667	0.0244484	over	Q3T0P6,Q95121,A0A140T843,F1MKS5,F1N3A1,Q9GMB8,P17248,A0A3Q1LYS8,Q3SZN8,P30922,F1MU34,P62248,P08037,F1N650,Q9MZ06,P61585,A5D984,P63103,Q95114,P10152,F1MQ37,Q2KJ51,A0A3Q1MG84,Q3SX33	G5E6P3,A5D7V3,Q3T0P6,Q95121,A0A140T843,F1MKS5,F1N3A1,Q9GMB8,P21793,G3N2A9,P17248,Q3ZC64,A0A3Q1LYS8,Q3SZN8,Q2UVX4,P30922,A0A3Q1MT29,F1MU34,P62248,Q3T0I2,P08037,P00435,F1N650,Q9MZ06,Q17QE5,P61585,A5D984,P02639,P63103,Q95114,P10152,P80929,F1MQ37,Q2KJ51,P55906,P04272,A0A3Q1MG84,Q9XSA7,Q9TUI9,Q3SX33,A0A3Q1LTK3	0.000150349	0.0327102	0.585366
GO:0042060	wound healing	P	24	41	511	1677	0.0469667	0.0244484	over	F1MQ37,P06868,P00735,P50448,P01045,F1MBC5,F1N0I3,A0A140T851,A0A140T843,F1MKS5,F1N650,O18836,Q3SZZ9,E1BMJ0,A0A3Q1MMH1,G3MZI7,P61585,F1N169,E1BBP4,P28800,P08037,A0A3Q1LTB9,E1BKS1,Q3SYU6	F1MQ37,P81287,P06868,P00735,P50448,P01045,F1MBC5,F1N0I3,A0A140T851,A0A140T843,F1MKS5,Q9BDR7,F1MRZ8,F1N650,O18836,F1MAV0,Q3SZZ9,A5PJE3,G5E6P3,E1BMJ0,Q9BGI3,A0A3Q1MMH1,G3MZI7,Q32KY0,P04272,P00435,P61585,F1N169,Q29423,E1BBP4,P28800,P08037,A4IFU2,P12260,A0A3Q1LTB9,P62326,A0A3Q1NJR8,E1BKS1,Q3SYU6,Q08E14,F1N6H4	0.000150349	0.0327102	0.585366
GO:0043933	protein-containing complex subunit organization	P	65	147	511	1677	0.127202	0.0876565	over	Q56JX6,Q3T102,G3N081,G3MWV5,A7MAZ5,P02253,G3MZR4,F1MMU4,G3N131,E1BCN3,A0A3Q1N552,P01252,A4FUA8,Q865V6,A0A3Q1LPZ4,F1MTP5,Q5E9F8,F1MU79,E1BJY4,E1BNK3,P10152,Q3MHR7,Q148J6,P61085,Q5E9F7,Q05443,P28800,F1MET0,G3MZI7,P02584,Q2HJ57,A6H7G2,F1MQF6,Q3T0F9,Q3T169,P17697,F1N1D5,P17248,Q3SYR8,F1MWI1,A0A3Q1MLQ7,P61157,Q3T035,G3MXC8,Q1JPK9,P84080,Q56JZ9,Q32PJ2,A6QPT4,A0A3Q1LR40,A8E4P3,P08037,Q3MHN2,F1MKS5,Q6EWQ…	Q58DQ3,Q862I1,P39872,G3MYE2,Q56JX6,E1BHA5,Q5E988,Q3T0F4,Q3T147,Q1RMU5,Q3ZC10,Q5E959,Q0VCY7,Q3T102,A7MB16,A5D7J6,Q3T0D7,G3N081,G3MWV5,A7MAZ5,P02253,Q32L48,E1B7N8,G3MZR4,F1MMU4,G3N131,G3MYB1,E1BCN3,A0A3Q1MQB1,A0A3Q1N552,A0A3Q1LZ47,P01252,F1MJH1,A4FUA8,Q865V6,A0A3Q1LPZ4,F1MTP5,A0A3Q1ML30,P21752,P62326,P19120,Q2KJA1,Q5E9F8,E1BBY7,F1MU79,Q17QE5,E1BJY4,P18203,E1BNK3,P10152,Q3MHR7,Q148J6,Q3SYW3,F1N0W1,A…	0.000159243	0.0327102	0.442177
GO:1901135	carbohydrate derivative metabolic process	P	49	104	511	1677	0.0958904	0.0620155	over	Q2HJA3,Q07130,A5D984,Q3T0P6,Q3SZ62,P10096,Q9XSJ4,A6QLL8,Q5E956,Q3ZBD7,A0A3Q1ML59,Q3ZBY4,F1MMK2,A0A3Q1LRN7,Q9GJT9,Q3T0Q4,A5PK70,Q0VCK0,Q3ZC71,F1MHF1,E1BIT9,Q3SZB0,P08037,A0A3Q1MTB8,F1MET0,Q07537,Q5E946,Q29451,F1N1D5,E1BNK3,Q3ZCI4,G5E5C8,P55859,F1N0Y0,H2CNR1,E1BH94,Q2KIM0,E1B725,Q3SX46,E1BB36,E1BMM8,A0A3Q1LK49,A0A3Q1LQ21,F1N026,P31404,Q3T054,A7Z014,F1N085,P61585	Q2HJA3,A1A4J1,Q07130,A0JN91,A5D7I4,F1MH27,F1MS56,Q5EA88,A0A3Q1M473,Q32PF2,A5D984,Q3T0P6,Q3SZ62,P10096,Q9XSJ4,A6QLL8,Q5E956,Q3ZBD7,Q3ZC09,A0A3Q1ML59,Q3ZBY4,A5PK73,Q2KJE5,A2VE47,F1MMK2,A0A3Q1LRN7,Q9GJT9,A0A3Q1LUB3,F1N468,P08166,P00570,A1A4N9,Q3T0Q4,A5PK70,Q0VCK0,Q2HJ26,A3KN12,Q05927,A0A140T887,F1MVC0,Q3ZC71,F1MHF1,E1BIT9,Q3SZB0,E1BB48,E1BKQ9,P08037,A0A452DJG7,A0A3Q1MTB8,E1BNG2,G3MXQ8,F1MET0,Q07537,…	0.000170197	0.0327102	0.471154
GO:0032501	multicellular organismal process	P	122	312	511	1677	0.238748	0.186047	over	Q2KIS7,P63103,Q95114,P10152,F1MQ37,Q2KJ51,P62248,A0A3Q1MG84,Q3SX33,G3MZI7,A0A452DK44,Q5E9F8,P20959,F1MEP6,P48616,F1MET0,Q5E9F7,B3VTM3,Q95JH2,E1BKS1,Q2KJJ7,F1N6H1,P09487,P61585,Q9MYM4,P28800,E1BNK3,P11116,Q3SYR8,A6QLN9,E1BA17,P06868,P00735,P50448,P01045,F1MBC5,F1N0I3,A0A140T851,Q0VCP3,G3N2D8,G3N131,P08037,E1BJY4,F1MD77,F1MNT4,A0A3Q1LNE7,P60712,A6H7G2,E1BBP4,F1MU79,P00760,A0A140T843,Q05443,P26201,Q…	P58073,Q0V8R6,P50291,Q2KIS7,P12763,P07507,E1B8A0,Q0VD44,A5D7I4,P63103,Q95114,P10152,P80929,F1MQ37,Q2KJ51,Q17QE5,P55906,P04272,P62248,A0A3Q1MG84,Q9XSA7,Q3ZC64,Q9TUI9,Q3SX33,A5D7V3,A0A3Q1LTK3,E1BMM6,G3MZI7,G5E6P3,A0A452DK44,F1MR22,P31096,Q5E9F8,P20959,P22444,Q0IIG8,P21214,Q3T0I2,F1MEP6,P00435,E1BEM2,P48616,F1N2G0,F1MET0,A8YXX8,F1MXU9,Q5E9F7,F1MEW1,A7MB70,G3MYK9,Q5E9Q1,E1BL90,A5D7D5,A0JNB0,F1MHH5,F1…	0.000194208	0.0344006	0.391026
GO:0006807	nitrogen compound metabolic process	P	189	517	511	1677	0.369863	0.308289	over	P14568,G3MWV5,Q9GMB8,P62261,E1BNK3,Q3T102,E1BI01,A2VDN7,P62935,P80311,Q08E11,F1MU79,Q2HJA3,O02659,F1MVS9,E1BJ49,E1BMJ0,P20959,G3X811,P62248,Q56JX6,G3MX45,Q58DW3,F1N102,A0A3Q1LSP4,Q07130,A5D984,Q3T0P6,Q3SZ62,P10096,Q9XSJ4,A6QLL8,Q5E956,Q3ZBD7,A0A3Q1ML59,Q3ZBY4,F1MMK2,A0A3Q1LRN7,A0A140T8A5,O46375,Q3T0Q4,A5PK70,Q9GJT9,Q0VCK0,Q5E946,Q3T169,F1MF42,E1BMK2,G3N081,A7MAZ5,P02253,F1MMU4,G3N131,A0A3Q1MF05,P…	P14568,G3MWV5,A5D7J6,Q9GMB8,Q3SYW3,Q3ZC64,P50291,Q5E959,Q3ZBW4,P26882,E1BGW5,P62261,E1BNK3,Q2NL22,Q3T102,A0A3Q1M4H2,E1BPU0,Q9BGI3,Q0VD16,E1BI01,F1MJS9,A7MB36,O02741,Q3T147,Q1RMU5,Q0VCY7,Q3MHR5,A2VDN7,Q8WN55,E1BIB4,Q3ZC10,Q5E970,F1MYI2,G3N370,F1MWG3,A4FUD3,P62935,P80311,P18203,Q08E11,F1MU79,E1BAT6,E1BNQ2,Q5E9E6,Q2TBQ5,E1BMM6,E1BL90,E1BNM5,Q2HJA3,A7MB16,O02659,G3N0V2,F1MVS9,F1MTW5,E1BJ49,E1BMJ0,P15…	0.000208271	0.0357017	0.365571
GO:0019682	glyceraldehyde-3-phosphate metabolic process	P	7	7	511	1677	0.0136986	0.00417412	over	F1MMK2,A0A3Q1LRN7,Q3ZCI4,G5E5C8,Q3SZ62,Q5E956,A7Z014	F1MMK2,A0A3Q1LRN7,Q3ZCI4,G5E5C8,Q3SZ62,Q5E956,A7Z014	0.000236993	0.0358756	1
GO:0045765	regulation of angiogenesis	P	16	24	511	1677	0.0313112	0.0143113	over	Q3T0P6,Q95121,A0A140T843,F1MKS5,F1N3A1,Q9GMB8,P30922,F1MU34,P62248,F1N650,Q9MZ06,P61585,A5D984,P17248,A0A3Q1LYS8,Q3SZN8	Q3T0P6,Q95121,A0A140T843,F1MKS5,F1N3A1,Q9GMB8,P21793,G3N2A9,Q2UVX4,P30922,A0A3Q1MT29,F1MU34,P62248,Q3T0I2,F1N650,Q9MZ06,Q17QE5,P61585,A5D984,P02639,P17248,Q3ZC64,A0A3Q1LYS8,Q3SZN8	0.000249792	0.0358756	0.666667
GO:0072524	pyridine-containing compound metabolic process	P	16	24	511	1677	0.0313112	0.0143113	over	A5D984,Q3T0P6,Q3SZ62,P10096,Q9XSJ4,A6QLL8,Q5E956,Q3ZBD7,A0A3Q1ML59,Q3ZBY4,F1MMK2,A0A3Q1LRN7,A0A140T8A5,Q3ZCI4,G5E5C8,Q6QRN6	A5D984,Q3T0P6,Q3SZ62,P10096,Q9XSJ4,A6QLL8,Q5E956,Q3ZBD7,Q3ZC09,A0A3Q1ML59,Q3ZBY4,A1A4J1,A5PK73,Q2KJE5,A2VE47,F1MMK2,A0A3Q1LRN7,Q5EA88,A0A140T8A5,Q3ZCI4,G5E5C8,Q0II59,Q6QRN6,A6H768	0.000249792	0.0358756	0.666667
GO:0044089	positive regulation of cellular component biogenesis	P	25	45	511	1677	0.0489237	0.0268336	over	Q3MHR7,O18836,Q9TU25,F1MQF6,Q3T0F9,Q3T169,P17248,E1BNK3,P02584,Q3SYR8,P61157,Q148J6,Q3T035,G3MXC8,Q1JPK9,P84080,Q56JZ9,Q92176,P61585,P28800,F1MKS5,Q3SX33,Q2HJ49,P26201,E1BKS1	Q3MHR7,O18836,Q9TU25,A8YXX8,Q2TA49,F1MQF6,Q3T0F9,A0A3Q1M5V9,Q5EAD0,Q3T169,Q5E9H3,P17248,E1BNK3,P02584,F1MRZ8,Q3SYR8,P61157,A0A3Q1LXR9,Q148J6,Q3T035,G3MXC8,Q1JPK9,P84080,Q56JZ9,F1MUI0,F1MJH1,Q5E9F9,Q92176,Q148C8,P15497,P61585,P28800,F1MKS5,Q3SX33,E1BF95,F1N513,A6H701,Q2HJ49,P26201,E1BKS1,Q3T0U5,A3KN51,A0A3Q1LGY9,G3N3E1,A5D977	0.000341567	0.0442704	0.555556
GO:0031334	positive regulation of protein complex assembly	P	18	29	511	1677	0.035225	0.0172928	over	F1MQF6,Q3T0F9,Q3T169,Q3SYR8,Q3MHR7,P61157,Q148J6,Q3T035,G3MXC8,Q1JPK9,P84080,Q56JZ9,Q92176,Q2HJ49,P61585,P26201,P17248,E1BNK3	Q2TA49,F1MQF6,Q3T0F9,A0A3Q1M5V9,Q5EAD0,Q3T169,Q5E9H3,Q3SYR8,F1MRZ8,Q3MHR7,P61157,A0A3Q1LXR9,Q148J6,Q3T035,G3MXC8,Q1JPK9,P84080,Q56JZ9,F1MUI0,F1MJH1,Q5E9F9,Q92176,Q2HJ49,P61585,P26201,A8YXX8,G3N3E1,P17248,E1BNK3	0.000383682	0.0474159	0.62069
GO:0009987	cellular process	P	303	890	511	1677	0.592955	0.53071	over	Q56JX6,Q2HJH2,P14568,Q3T169,Q3T054,P81947,Q3MHM5,F1N085,G3MWV5,Q9GMB8,P62261,E1BNK3,Q3T102,E1BI01,F1MQ37,P10096,F1MPU0,Q5E9F7,A2VDN7,P62935,P80311,Q08E11,F1MU79,P61585,Q2KJH9,O02853,A6QLY8,P20959,E1BBP4,Q2HJA3,Q5E9F8,A0A3Q1ML59,Q2HJ49,Q5E9E3,Q92176,E1BMJ0,Q3MHP2,F1MET0,F1MZV2,G3X811,P62248,A0A140T843,P10152,P08037,P84080,A6QPT4,G3MX45,Q58DW3,F1MQF6,P11116,P28782,F1N650,Q3SX33,Q9MZ06,A6QLN9,E1BA17…	Q58DQ3,Q862I1,P39872,G3MYE2,Q56JX6,E1BHA5,Q5E988,Q3T0F4,A1L528,Q2HJH2,Q3SZC4,P14568,Q3T169,Q3T0W4,P61283,Q3T054,P81947,A0A452DIH7,Q2KJD0,Q3MHM5,A0A452DJJ2,F1N085,Q3T0J0,G3MWV5,A5D7J6,Q9GMB8,Q3SYW3,Q3ZC64,P50291,Q5E959,Q3ZBW4,P26882,E1BGW5,G3N3E1,P62261,E1BNK3,Q2NL22,Q3T102,A0A3Q1M4H2,E1BPU0,Q9BGI3,Q0VD16,E1BI01,F1MJS9,A7MB36,O02741,F1MQ37,P10096,Q3T147,Q1RMU5,Q3T0I5,F1MPU0,Q32LE3,E1BDX8,Q5E9F7,A5…	0.000425868	0.0512984	0.340449
GO:0033043	regulation of organelle organization	P	41	86	511	1677	0.0802348	0.0512821	over	A4FUA8,Q865V6,A0A3Q1LPZ4,F1MTV9,F1MZV2,P02584,Q2HJ57,A6H7G2,Q5E9F7,F1MTP5,F1MQF6,Q3T0F9,A0A3Q1MCE8,Q3T169,Q92176,F1N650,G3MWV5,A7MAZ5,P02253,F1MMU4,G3N131,A2VDN7,P61585,Q9TU25,F1MKS5,Q3MHR7,P61157,Q148J6,Q3T035,G3MXC8,Q1JPK9,P84080,Q56JZ9,P28800,Q2HJ49,Q5E9F8,Q5EAC6,E1BKS1,F1N1D5,Q9TU03,Q32PA4	Q3T0D7,F1MJH1,A4FUA8,Q865V6,A0A3Q1LPZ4,P21752,P62326,Q17QE5,A8YXX8,F1MUP9,F1MTV9,F1MZV2,P02584,Q2HJ57,Q3SYW3,A6H7G2,Q5E9F7,F1MTP5,F1MRZ8,A0A3Q1ML30,A2VDX0,F1MUI0,Q2TA49,F1MQF6,Q3T0F9,A0A3Q1M5V9,Q5EAD0,A0A3Q1MCE8,Q3T169,Q5E9H3,Q92176,F1N650,P04272,G3MWV5,A7MAZ5,P02253,F1MMU4,G3N131,A2VDN7,Q3T0K2,G5E531,F1N0E5,P61585,Q9TU25,F1MKS5,F1MNG3,Q1RMI2,Q3MHR7,P61157,A0A3Q1LXR9,Q148J6,Q3T035,G3MXC8,Q1JPK9,P…	0.000435816	0.0512984	0.476744
GO:0032970	regulation of actin filament-based process	P	26	48	511	1677	0.0508806	0.0286225	over	A4FUA8,Q865V6,A0A3Q1LPZ4,P02584,Q2HJ57,A6H7G2,Q5E9F7,F1MTP5,F1MQF6,Q3T0F9,P61585,Q9TU25,F1MKS5,Q3MHR7,P61157,Q148J6,Q3T035,G3MXC8,Q1JPK9,P84080,Q56JZ9,Q92176,P28800,F1MQ37,Q9TU03,Q32PA4	F1MJH1,A4FUA8,Q865V6,A0A3Q1LPZ4,P21752,P62326,A8YXX8,P02584,Q2HJ57,Q3SYW3,A6H7G2,Q5E9F7,F1MTP5,F1MRZ8,A0A3Q1ML30,A2VDX0,F1MUI0,Q2TA49,F1MQF6,Q3T0F9,A0A3Q1M5V9,Q5EAD0,P61585,Q9TU25,F1MKS5,F1MNG3,Q1RMI2,Q3MHR7,P61157,A0A3Q1LXR9,Q148J6,Q3T035,G3MXC8,Q1JPK9,P84080,Q56JZ9,Q92176,P15497,P28800,A0A3Q1LUF1,E1BC32,A0A3Q1LWS8,F1MQ37,Q9TU03,Q32PA4,Q5E9H3,G3N3E1,Q3ZBN0	0.000445621	0.0512984	0.541667
GO:0065003	protein-containing complex assembly	P	54	121	511	1677	0.105675	0.0721527	over	Q56JX6,Q3T102,G3N081,G3MWV5,A7MAZ5,P02253,G3MZR4,F1MMU4,G3N131,E1BCN3,A0A3Q1N552,A4FUA8,Q865V6,A0A3Q1LPZ4,Q5E9F8,F1MU79,E1BJY4,E1BNK3,P10152,Q3MHR7,Q148J6,P61085,P02584,Q2HJ57,A6H7G2,F1MQF6,Q3T0F9,Q3T169,P17697,F1N1D5,P17248,Q3SYR8,F1MWI1,A0A3Q1MLQ7,P61157,Q3T035,G3MXC8,Q1JPK9,P84080,Q56JZ9,Q32PJ2,A8E4P3,P08037,Q3MHN2,F1MKS5,F1MPU0,Q92176,Q3SZZ9,P00735,Q2KJH9,Q2HJ49,P61585,P26201,F1MD77	Q58DQ3,Q862I1,P39872,G3MYE2,Q56JX6,E1BHA5,Q5E988,Q3T0F4,Q3T147,Q1RMU5,Q3ZC10,Q5E959,Q0VCY7,Q3T102,A7MB16,A5D7J6,Q3T0D7,G3N081,G3MWV5,A7MAZ5,P02253,Q32L48,E1B7N8,G3MZR4,F1MMU4,G3N131,G3MYB1,E1BCN3,A0A3Q1MQB1,A0A3Q1N552,A0A3Q1LZ47,F1MJH1,A4FUA8,Q865V6,A0A3Q1LPZ4,P21752,P62326,Q5E9F8,E1BBY7,F1MU79,E1BJY4,P18203,E1BNK3,P10152,Q3MHR7,Q148J6,Q3SYW3,F1N0W1,A5D7S0,P61085,Q3T0K2,P02584,Q2HJ57,A6H7G2,A2VDX…	0.000453712	0.0512984	0.446281
GO:0051493	regulation of cytoskeleton organization	P	30	58	511	1677	0.0587084	0.0345856	over	A4FUA8,Q865V6,A0A3Q1LPZ4,F1MTV9,F1MZV2,P02584,Q2HJ57,A6H7G2,Q5E9F7,F1MTP5,F1MQF6,Q3T0F9,A0A3Q1MCE8,Q3T169,P61585,Q9TU25,F1MKS5,Q3MHR7,P61157,Q148J6,Q3T035,G3MXC8,Q1JPK9,P84080,Q56JZ9,Q92176,P28800,A2VDN7,Q9TU03,Q32PA4	F1MJH1,A4FUA8,Q865V6,A0A3Q1LPZ4,P21752,P62326,Q17QE5,A8YXX8,F1MTV9,F1MZV2,P02584,Q2HJ57,Q3SYW3,A6H7G2,Q5E9F7,F1MTP5,F1MRZ8,A0A3Q1ML30,A2VDX0,F1MUI0,Q2TA49,F1MQF6,Q3T0F9,A0A3Q1M5V9,Q5EAD0,A0A3Q1MCE8,Q3T169,Q5E9H3,P61585,Q9TU25,F1MKS5,F1MNG3,Q1RMI2,Q3MHR7,P61157,A0A3Q1LXR9,Q148J6,Q3T035,G3MXC8,Q1JPK9,P84080,Q56JZ9,Q3T0M7,Q3SZC4,Q92176,P15497,P28800,A0A3Q1LUF1,E1BC32,A0A3Q1LWS8,Q3T0U5,A2VDN7,Q9TU03,…	0.000471689	0.0522199	0.517241
GO:1901342	regulation of vasculature development	P	16	25	511	1677	0.0313112	0.0149076	over	Q3T0P6,Q95121,A0A140T843,F1MKS5,F1N3A1,Q9GMB8,P17248,A0A3Q1LYS8,Q3SZN8,P30922,F1MU34,P62248,F1N650,Q9MZ06,P61585,A5D984	Q3T0P6,Q95121,A0A140T843,F1MKS5,F1N3A1,Q9GMB8,P21793,G3N2A9,P17248,Q3ZC64,A0A3Q1LYS8,Q3SZN8,Q2UVX4,P30922,A0A3Q1MT29,F1MU34,P62248,Q3T0I2,F1N650,Q9MZ06,Q17QE5,P61585,A5D984,P02639,P62833	0.000500828	0.053228	0.64
GO:0009611	response to wounding	P	25	46	511	1677	0.0489237	0.0274299	over	F1MQ37,P06868,P00735,P50448,P01045,F1MBC5,F1N0I3,A0A140T851,A0A140T843,F1MKS5,F1N650,O18836,Q3SZZ9,E1BMJ0,A0A3Q1MMH1,G3MZI7,E1BKS1,Q3SYU6,P61585,F1N169,E1BBP4,P28800,P08037,A0A3Q1LTB9,E1BNK3	F1MQ37,P81287,P06868,P00735,P50448,P01045,F1MBC5,F1N0I3,A0A140T851,A0A140T843,F1MKS5,Q9BDR7,F1MRZ8,Q32KY0,F1N650,O18836,F1MAV0,Q3SZZ9,A5PJE3,G5E6P3,E1BMJ0,Q9BGI3,A0A3Q1MMH1,G3MZI7,E1BKS1,Q3SYU6,Q08E14,F1N6H4,P04272,P00435,P61585,F1N169,Q29423,E1BBP4,A5D7D5,Q0VD16,P28800,P08037,A4IFU2,P12260,A0A3Q1LTB9,P62326,A0A3Q1NJR8,P21214,E1BNK3,P46411	0.000537498	0.0549282	0.543478
GO:0032956	regulation of actin cytoskeleton organization	P	25	46	511	1677	0.0489237	0.0274299	over	A4FUA8,Q865V6,A0A3Q1LPZ4,P02584,Q2HJ57,A6H7G2,Q5E9F7,F1MTP5,F1MQF6,Q3T0F9,Q3MHR7,P61157,Q148J6,Q3T035,G3MXC8,Q1JPK9,P84080,Q56JZ9,Q92176,P61585,P28800,Q9TU03,Q32PA4,Q9TU25,F1MKS5	F1MJH1,A4FUA8,Q865V6,A0A3Q1LPZ4,P21752,P62326,A8YXX8,P02584,Q2HJ57,Q3SYW3,A6H7G2,Q5E9F7,F1MTP5,F1MRZ8,A0A3Q1ML30,A2VDX0,F1MUI0,Q2TA49,F1MQF6,Q3T0F9,A0A3Q1M5V9,Q5EAD0,Q3MHR7,P61157,A0A3Q1LXR9,Q148J6,Q3T035,G3MXC8,Q1JPK9,P84080,Q56JZ9,Q92176,P15497,P61585,P28800,A0A3Q1LUF1,E1BC32,A0A3Q1LWS8,Q9TU03,Q32PA4,Q5E9H3,G3N3E1,Q9TU25,F1MKS5,F1MNG3,Q1RMI2	0.000537498	0.0549282	0.543478
GO:0072359	circulatory system development	P	31	61	511	1677	0.0606654	0.0363745	over	P63103,Q95114,P10152,F1MQ37,Q2KJ51,P62248,A0A3Q1MG84,Q3SX33,G3MZI7,Q9MYM4,F1N6H1,Q3T0P6,Q95121,A0A140T843,F1MKS5,F1N3A1,Q9GMB8,P17248,A0A3Q1LYS8,Q3SZN8,P30922,F1MU34,P28800,A2VDN7,P08037,Q2KJJ7,F1N650,Q9MZ06,P61585,A5D984,G3X811	P63103,Q95114,P10152,P80929,F1MQ37,Q2KJ51,Q17QE5,P55906,P04272,P62248,A0A3Q1MG84,Q9XSA7,Q3ZC64,Q9TUI9,Q3SX33,A5D7V3,A0A3Q1LTK3,G3MZI7,G5E6P3,P18203,P21214,Q9MYM4,F1N6H1,A7MB70,Q0VD16,P02192,A7MB78,Q08E14,F1MM07,F1N2G0,Q3T0P6,Q95121,A0A140T843,F1MKS5,F1N3A1,Q9GMB8,P21793,G3N2A9,P17248,A0A3Q1LYS8,Q3SZN8,Q2UVX4,P30922,A0A3Q1MT29,F1MU34,Q3T0I2,P28800,A0A3Q1LWS8,A2VDN7,P08037,P00435,Q2KJJ7,Q58D34,Q5E9…	0.000567191	0.0568689	0.508197
GO:0051128	regulation of cellular component organization	P	70	167	511	1677	0.136986	0.0995826	over	A6QLY8,P20959,E1BBP4,P84080,G3X811,A4FUA8,Q865V6,A0A3Q1LPZ4,F1N650,A4IF97,Q2HJ49,P61585,P31976,Q92176,Q9TU25,F1MQ37,F1MTP5,A0A3Q1M6W5,Q3MHR7,O18836,F1MKS5,F1MTV9,F1MZV2,P48616,Q5E9F7,E1BPC2,Q5E9F8,E1BNK3,P02584,Q2HJ57,A6H7G2,F1MQF6,Q3T0F9,A0A3Q1MCE8,Q3T169,P17697,F1N1D5,P17248,G3MWV5,A7MAZ5,P02253,F1MMU4,G3N131,A2VDN7,Q3SYR8,F1MWI1,P61157,Q148J6,Q3T035,G3MXC8,Q1JPK9,Q56JZ9,Q6EWQ7,F1MXJ5,G3MXK8,Q3…	A6QLY8,A3KN51,P20959,E1BBP4,P84080,A6H701,G3X811,Q9XSK2,Q3T0D7,F1MJH1,A4FUA8,Q865V6,A0A3Q1LPZ4,P21752,P62326,Q17QE5,A8YXX8,F1N650,A4IF97,Q2HJ49,P61585,P31976,Q92176,Q9TU25,F1MQ37,F1MNG3,Q3SZK8,F1MTP5,Q1RMI2,G5E6P3,A5PKG9,A0JNB0,Q5E9H3,A0A3Q1M6W5,Q5EAD0,Q3MHR7,O18836,F1MKS5,F1MUP9,A5D7S0,F1MTV9,F1MZV2,P15497,P19035,P81644,P62833,Q1RMH8,P48616,Q5E9F7,E1BPC2,Q5E9F8,P21214,A0A140T867,P45478,E1BNK3,A0…	0.000629601	0.0606197	0.419162
GO:0050819	negative regulation of coagulation	P	9	11	511	1677	0.0176125	0.00655933	over	P01045,A0A140T843,A0A3Q1MMH1,A0A140T851,P06868,P50448,F1MKS5,P28800,A0A3Q1MU33	P81287,P01045,A0A140T843,A0A3Q1MMH1,A0A140T851,P06868,P50448,P04272,F1MKS5,P28800,A0A3Q1MU33	0.00063105	0.0606197	0.818182
GO:0071704	organic substance metabolic process	P	211	595	511	1677	0.412916	0.3548	over	P14568,G3MWV5,Q9GMB8,P62261,E1BNK3,Q3T102,E1BI01,A2VDN7,P62935,P80311,Q08E11,F1MU79,O02853,Q2HJA3,O02659,F1MVS9,E1BJ49,E1BMJ0,Q3MHP2,F1MZV2,P20959,G3X811,P62248,P84080,A6QPT4,Q56JX6,G3MX45,Q58DW3,F1N102,A0A3Q1LSP4,P30922,G3MXK6,A0A3Q1LZU8,Q5E9B1,P19858,G5E5C8,Q58DQ6,F1MJQ3,F1MZP0,Q07130,Q0VCM4,Q9MYM4,P08037,Q2KIM0,P10096,F1MMK2,P55052,A0A3Q1LRN7,Q29451,A0A3Q1M671,Q2KJH9,Q3T0P6,Q5E956,Q3ZBD7,A5D98…	P14568,G3MWV5,A5D7J6,Q9GMB8,Q3SYW3,Q3ZC64,P50291,Q5E959,Q3ZBW4,P26882,E1BGW5,P62261,E1BNK3,Q2NL22,Q3T102,A0A3Q1M4H2,E1BPU0,Q9BGI3,Q0VD16,E1BI01,F1MJS9,A7MB36,O02741,Q3T147,Q1RMU5,Q0VCY7,Q3MHR5,A2VDN7,Q8WN55,E1BIB4,Q3ZC10,Q5E970,F1MYI2,G3N370,F1MWG3,A4FUD3,P62935,P80311,P18203,Q08E11,F1MU79,E1BAT6,E1BNQ2,Q5E9E6,Q2TBQ5,E1BMM6,E1BL90,E1BNM5,O02853,Q29RS5,Q2HJA3,A7MB16,O02659,G3N0V2,F1MVS9,F1MTW5,E1B…	0.000638823	0.0606197	0.354622
GO:0044087	regulation of cellular component biogenesis	P	37	77	511	1677	0.072407	0.0459153	over	A4FUA8,Q865V6,A0A3Q1LPZ4,Q3MHR7,O18836,Q9TU25,F1MKS5,P02584,Q2HJ57,A6H7G2,F1MQF6,Q3T0F9,Q3T169,P17697,F1N1D5,P17248,E1BNK3,Q3SYR8,F1MWI1,P61157,Q148J6,Q3T035,G3MXC8,Q1JPK9,P84080,Q56JZ9,Q92176,P61585,P28800,Q3SX33,Q2HJ49,Q5E9F8,P26201,F1MZV2,A2VDN7,E1BKS1,F1MCX1	Q3T0D7,F1MJH1,A4FUA8,Q865V6,A0A3Q1LPZ4,P21752,P62326,Q3MHR7,O18836,Q9TU25,A8YXX8,F1MKS5,A5D7S0,P02584,Q2HJ57,Q3SYW3,A6H7G2,A2VDX0,F1MUI0,Q2TA49,F1MQF6,Q3T0F9,A0A3Q1M5V9,Q5EAD0,Q3T169,Q5E9H3,P17697,F1N1D5,P17248,E1BNK3,F1MRZ8,A0A140T897,Q3SYR8,F1MWI1,Q2HJG5,F1MLI8,P61157,A0A3Q1LXR9,Q148J6,Q3T035,G3MXC8,Q1JPK9,P84080,Q56JZ9,Q5E9F9,Q92176,Q0IIG7,Q148C8,P15497,P61585,P28800,A0A3Q1LUF1,E1BC32,F1N6H4,Q…	0.000690815	0.0625027	0.480519
GO:0009117	nucleotide metabolic process	P	28	54	511	1677	0.0547945	0.0322004	over	A5D984,Q3T0P6,Q3SZ62,P10096,Q9XSJ4,A6QLL8,Q5E956,Q3ZBD7,A0A3Q1ML59,Q3ZBY4,F1MMK2,A0A3Q1LRN7,Q3T0Q4,A5PK70,Q0VCK0,A0A140T8A5,E1BNK3,Q3ZCI4,G5E5C8,F1N0Y0,Q95JH2,Q9GJT9,P31404,Q3T054,Q6QRN6,F1N085,P61585,Q5E946	Q32PF2,A5D984,Q3T0P6,Q3SZ62,P10096,Q9XSJ4,A6QLL8,Q5E956,Q3ZBD7,Q3ZC09,A0A3Q1ML59,Q3ZBY4,A1A4J1,A5PK73,Q2KJE5,A2VE47,F1MMK2,A0A3Q1LRN7,Q5EA88,Q3T0Q4,A5PK70,Q2KIW9,P00570,P08166,A1A4N9,Q0VCK0,Q2HJ26,A3KN12,Q05927,A0A140T887,F1MVC0,A0A140T8A5,E1BNK3,Q3ZCI4,G5E5C8,A5PJH9,F1N0Y0,P06623,F1MCZ0,Q0QEM9,Q95JH2,Q9GJT9,A7MBG0,F1MM07,F1N2G0,P31404,Q3T054,E1BPU0,Q6QRN6,F1N085,Q3T0J0,A6H768,P61585,Q5E946	0.000693952	0.0625027	0.518519
GO:0006753	nucleoside phosphate metabolic process	P	28	54	511	1677	0.0547945	0.0322004	over	A5D984,Q3T0P6,Q3SZ62,P10096,Q9XSJ4,A6QLL8,Q5E956,Q3ZBD7,A0A3Q1ML59,Q3ZBY4,F1MMK2,A0A3Q1LRN7,Q3T0Q4,A5PK70,Q0VCK0,A0A140T8A5,E1BNK3,Q3ZCI4,G5E5C8,F1N0Y0,Q95JH2,Q9GJT9,P31404,Q3T054,Q6QRN6,F1N085,P61585,Q5E946	Q32PF2,A5D984,Q3T0P6,Q3SZ62,P10096,Q9XSJ4,A6QLL8,Q5E956,Q3ZBD7,Q3ZC09,A0A3Q1ML59,Q3ZBY4,A1A4J1,A5PK73,Q2KJE5,A2VE47,F1MMK2,A0A3Q1LRN7,Q5EA88,Q3T0Q4,A5PK70,Q2KIW9,P00570,P08166,A1A4N9,Q0VCK0,Q2HJ26,A3KN12,Q05927,A0A140T887,F1MVC0,A0A140T8A5,E1BNK3,Q3ZCI4,G5E5C8,A5PJH9,F1N0Y0,P06623,F1MCZ0,Q0QEM9,Q95JH2,Q9GJT9,A7MBG0,F1MM07,F1N2G0,P31404,Q3T054,E1BPU0,Q6QRN6,F1N085,Q3T0J0,A6H768,P61585,Q5E946	0.000693952	0.0625027	0.518519
GO:0051156	glucose 6-phosphate metabolic process	P	6	6	511	1677	0.0117417	0.00357782	over	F1MMK2,A0A3Q1LRN7,Q3ZCI4,G5E5C8,Q3SZ62,Q3ZBD7	F1MMK2,A0A3Q1LRN7,Q3ZCI4,G5E5C8,Q3SZ62,Q3ZBD7	0.00078419	0.0672127	1
GO:0006739	NADP metabolic process	P	6	6	511	1677	0.0117417	0.00357782	over	F1MMK2,A0A3Q1LRN7,Q3ZCI4,G5E5C8,Q3SZ62,A0A140T8A5	F1MMK2,A0A3Q1LRN7,Q3ZCI4,G5E5C8,Q3SZ62,A0A140T8A5	0.00078419	0.0672127	1
GO:0060969	negative regulation of gene silencing	P	6	6	511	1677	0.0117417	0.00357782	over	G3MWV5,A7MAZ5,P02253,F1MMU4,G3N131,E1BNK3	G3MWV5,A7MAZ5,P02253,F1MMU4,G3N131,E1BNK3	0.00078419	0.0672127	1
GO:0019693	ribose phosphate metabolic process	P	25	48	511	1677	0.0489237	0.0286225	over	A5D984,Q3T0P6,Q3SZ62,P10096,Q9XSJ4,A6QLL8,Q5E956,Q3ZBD7,A0A3Q1ML59,Q3ZBY4,F1MMK2,A0A3Q1LRN7,Q3T0Q4,A5PK70,Q0VCK0,E1BNK3,Q3ZCI4,G5E5C8,Q9GJT9,F1N0Y0,P31404,Q3T054,F1N085,P61585,Q5E946	Q32PF2,A5D984,Q3T0P6,Q3SZ62,P10096,Q9XSJ4,A6QLL8,Q5E956,Q3ZBD7,Q3ZC09,A0A3Q1ML59,Q3ZBY4,A1A4J1,A5PK73,Q2KJE5,A2VE47,F1MMK2,A0A3Q1LRN7,P08166,P00570,A1A4N9,Q3T0Q4,A5PK70,Q0VCK0,Q2HJ26,A3KN12,Q05927,A0A140T887,F1MVC0,E1BNK3,Q3ZCI4,G5E5C8,F1MCZ0,Q0QEM9,Q9GJT9,A5PJH9,F1N0Y0,A7MBG0,F1MM07,F1N2G0,P31404,Q3T054,E1BPU0,F1N085,Q3T0J0,A6H768,P61585,Q5E946	0.00123757	0.104388	0.520833
GO:2001251	negative regulation of chromosome organization	P	7	8	511	1677	0.0136986	0.00477042	over	G3MWV5,A7MAZ5,P02253,F1MMU4,G3N131,A2VDN7,Q5E9F8	G3MWV5,A7MAZ5,P02253,F1MMU4,G3N131,A2VDN7,Q3T0Y1,Q5E9F8	0.00139528	0.113557	0.875
GO:0006732	coenzyme metabolic process	P	17	29	511	1677	0.0332681	0.0172928	over	A5D984,Q3T0P6,Q3SZ62,P10096,Q9XSJ4,A6QLL8,Q5E956,Q3ZBD7,A0A3Q1ML59,Q3ZBY4,F1MMK2,A0A3Q1LRN7,A0A140T8A5,Q3ZCI4,G5E5C8,A0A140T891,Q6QRN6	Q32PF2,A5D984,Q3T0P6,Q3SZ62,P10096,Q9XSJ4,A6QLL8,Q5E956,Q3ZBD7,Q3ZC09,A0A3Q1ML59,Q3ZBY4,A1A4J1,A5PK73,Q2KJE5,A2VE47,F1MMK2,A0A3Q1LRN7,Q5EA88,A0A140T8A5,A6QQ07,Q3ZCI4,G5E5C8,Q0II59,A0A140T891,Q3ZCJ2,Q6QRN6,A7YWG4,A6H768	0.00141038	0.113557	0.586207
GO:0006091	generation of precursor metabolites and energy	P	17	29	511	1677	0.0332681	0.0172928	over	Q07130,F1MZP0,Q0VCM4,Q9MYM4,A5D984,Q3T0P6,Q3SZ62,P10096,Q9XSJ4,A6QLL8,Q5E956,Q3ZBD7,A0A3Q1ML59,Q3ZBY4,A0A140T8A5,P61585,Q5E946	Q07130,Q3T0E7,F1MZP0,A7MB78,F1MHT1,Q0VCM4,Q9MYM4,A5D984,Q3T0P6,Q3SZ62,P10096,Q9XSJ4,A6QLL8,Q5E956,Q3ZBD7,Q3ZC09,A0A3Q1ML59,Q3ZBY4,A1A4J1,A5PK73,Q2KJE5,A2VE47,A0A140T8A5,A0A452DIW4,F1MS05,Q0QEK4,A6H768,P61585,Q5E946	0.00141038	0.113557	0.586207
GO:1902903	regulation of supramolecular fiber organization	P	24	46	511	1677	0.0469667	0.0274299	over	A4FUA8,Q865V6,A0A3Q1LPZ4,P02584,Q2HJ57,A6H7G2,Q5E9F7,F1MTP5,F1MQF6,Q3T0F9,Q3T169,Q3MHR7,P61157,Q148J6,Q3T035,G3MXC8,Q1JPK9,P84080,Q56JZ9,Q92176,P61585,P28800,F1N1C7,P17697	F1MJH1,A4FUA8,Q865V6,A0A3Q1LPZ4,P21752,P62326,Q17QE5,A8YXX8,P02584,Q2HJ57,Q3SYW3,A6H7G2,Q5E9F7,F1MTP5,F1MRZ8,A0A3Q1ML30,A2VDX0,F1MUI0,Q2TA49,F1MQF6,Q3T0F9,A0A3Q1M5V9,Q5EAD0,Q3T169,Q5E9H3,Q3MHR7,P61157,A0A3Q1LXR9,Q148J6,Q3T035,G3MXC8,Q1JPK9,P84080,Q56JZ9,Q92176,P15497,P61585,P28800,A0A3Q1LUF1,E1BC32,A0A3Q1LWS8,P00435,F1N1C7,P21793,P17697,G3N3E1	0.00150069	0.119025	0.521739
GO:0035821	modification of morphology or physiology of other organism	P	11	16	511	1677	0.0215264	0.00954085	over	P33046,P54228,E1BH94,O02853,Q5E9F7,F1MIE6,A8E4P3,P80311,F1MKS5,O02659,E1BAD2	Q8SPP7,P33046,P54228,E1BH94,O02853,Q5E9F7,F1MIE6,A8E4P3,P80311,Q3T004,F1MKS5,O02659,F1MTW5,P04272,E1BAD2,F1MHS5	0.00171922	0.1208	0.6875
GO:0034728	nucleosome organization	P	11	16	511	1677	0.0215264	0.00954085	over	G3N081,G3MWV5,A7MAZ5,P02253,G3MZR4,F1MMU4,G3N131,E1BCN3,A0A3Q1N552,P01252,Q5E9F8	G3N081,G3MWV5,A7MAZ5,P02253,Q32L48,E1B7N8,G3MZR4,F1MMU4,G3N131,G3MYB1,E1BCN3,A0A3Q1MQB1,A0A3Q1N552,A0A3Q1LZ47,P01252,Q5E9F8	0.00171922	0.1208	0.6875
GO:0050870	positive regulation of T cell activation	P	8	10	511	1677	0.0156556	0.00596303	over	P11116,A0A140T891,F1N650,Q92176,F1MQF6,Q3T169,P61585,Q3SX33	P11116,A0A140T891,F1N650,Q92176,F1MQF6,Q3T169,F1MJS9,P61585,Q3SX33,F1MRG6	0.00172766	0.1208	0.8
GO:0061045	negative regulation of wound healing	P	8	10	511	1677	0.0156556	0.00596303	over	P01045,A0A140T843,A0A3Q1MMH1,A0A140T851,P06868,P50448,F1MKS5,P28800	P81287,P01045,A0A140T843,A0A3Q1MMH1,A0A140T851,P06868,P50448,P04272,F1MKS5,P28800	0.00172766	0.1208	0.8
GO:1903035	negative regulation of response to wounding	P	8	10	511	1677	0.0156556	0.00596303	over	P01045,A0A140T843,A0A3Q1MMH1,A0A140T851,P06868,P50448,F1MKS5,P28800	P81287,P01045,A0A140T843,A0A3Q1MMH1,A0A140T851,P06868,P50448,P04272,F1MKS5,P28800	0.00172766	0.1208	0.8
GO:1900047	negative regulation of hemostasis	P	8	10	511	1677	0.0156556	0.00596303	over	P01045,A0A140T843,A0A3Q1MMH1,A0A140T851,P06868,P50448,F1MKS5,P28800	P81287,P01045,A0A140T843,A0A3Q1MMH1,A0A140T851,P06868,P50448,P04272,F1MKS5,P28800	0.00172766	0.1208	0.8
GO:0030195	negative regulation of blood coagulation	P	8	10	511	1677	0.0156556	0.00596303	over	P06868,P50448,A0A140T843,F1MKS5,P28800,P01045,A0A3Q1MMH1,A0A140T851	P06868,P50448,P04272,A0A140T843,F1MKS5,P28800,P81287,P01045,A0A3Q1MMH1,A0A140T851	0.00172766	0.1208	0.8
GO:0110053	regulation of actin filament organization	P	21	39	511	1677	0.0410959	0.0232558	over	A4FUA8,Q865V6,A0A3Q1LPZ4,P02584,Q2HJ57,A6H7G2,Q5E9F7,F1MTP5,F1MQF6,Q3T0F9,Q3MHR7,P61157,Q148J6,Q3T035,G3MXC8,Q1JPK9,P84080,Q56JZ9,Q92176,P61585,P28800	F1MJH1,A4FUA8,Q865V6,A0A3Q1LPZ4,P21752,P62326,A8YXX8,P02584,Q2HJ57,Q3SYW3,A6H7G2,Q5E9F7,F1MTP5,F1MRZ8,A0A3Q1ML30,A2VDX0,F1MUI0,Q2TA49,F1MQF6,Q3T0F9,A0A3Q1M5V9,Q5EAD0,Q3MHR7,P61157,A0A3Q1LXR9,Q148J6,Q3T035,G3MXC8,Q1JPK9,P84080,Q56JZ9,Q92176,P15497,P61585,P28800,A0A3Q1LUF1,E1BC32,A0A3Q1LWS8,G3N3E1	0.00176487	0.121799	0.538462
GO:0006081	cellular aldehyde metabolic process	P	9	12	511	1677	0.0176125	0.00715564	over	F1MMK2,A0A3Q1LRN7,Q3ZCI4,G5E5C8,Q5E956,Q5E946,Q3SZ62,A7Z014,Q2KJH9	F1MMK2,A0A3Q1LRN7,Q3ZCI4,G5E5C8,Q0II59,Q5E956,Q5E946,Q3SZ62,A7Z014,Q3ZCJ2,E1BAZ4,Q2KJH9	0.00184504	0.124108	0.75
GO:0034622	cellular protein-containing complex assembly	P	39	86	511	1677	0.0763209	0.0512821	over	Q56JX6,Q3T102,G3N081,G3MWV5,A7MAZ5,P02253,G3MZR4,F1MMU4,G3N131,E1BCN3,A0A3Q1N552,A4FUA8,Q865V6,A0A3Q1LPZ4,Q5E9F8,F1MU79,E1BJY4,E1BNK3,P10152,Q3MHR7,Q148J6,P61085,P02584,Q2HJ57,A6H7G2,F1MQF6,Q3T0F9,Q3T169,P61157,Q3T035,G3MXC8,Q1JPK9,P84080,Q56JZ9,F1MPU0,Q92176,Q3SZZ9,P00735,P26201	Q58DQ3,Q862I1,P39872,G3MYE2,Q56JX6,E1BHA5,Q5E988,Q3T0F4,Q3T147,Q1RMU5,Q3ZC10,Q5E959,Q0VCY7,Q3T102,A7MB16,A5D7J6,G3N081,G3MWV5,A7MAZ5,P02253,Q32L48,E1B7N8,G3MZR4,F1MMU4,G3N131,G3MYB1,E1BCN3,A0A3Q1MQB1,A0A3Q1N552,A0A3Q1LZ47,F1MJH1,A4FUA8,Q865V6,A0A3Q1LPZ4,P21752,P62326,Q5E9F8,E1BBY7,F1MU79,E1BJY4,P18203,E1BNK3,P10152,Q3MHR7,Q148J6,Q3SYW3,F1N0W1,A5D7S0,P61085,P02584,Q2HJ57,A6H7G2,A2VDX0,F1MUI0,Q2TA4…	0.00201665	0.133956	0.453488
GO:0043170	macromolecule metabolic process	P	160	445	511	1677	0.313112	0.265355	over	G3MWV5,Q9GMB8,P62261,E1BNK3,Q3T102,E1BI01,A2VDN7,P62935,P80311,Q08E11,F1MU79,O02659,F1MVS9,E1BJ49,E1BMJ0,Q3MHP2,F1MZV2,P20959,G3X811,P62248,P84080,Q56JX6,G3MX45,Q58DW3,F1N102,A0A3Q1LSP4,Q07130,F1MZP0,Q0VCM4,Q9MYM4,Q5E946,Q3T169,F1MF42,E1BMK2,G3N081,A7MAZ5,P02253,F1MMU4,G3N131,A0A3Q1MF05,P61585,A0A3Q1N9S5,A0A3Q1MME4,P09867,Q3T114,A6QLN9,P68103,G3N262,E1BE42,A0A3Q1MB96,Q862R3,Q3T0V4,A0A452DJM0,A5PK…	G3MWV5,A5D7J6,Q9GMB8,Q3SYW3,Q3ZC64,P50291,Q5E959,Q3ZBW4,P26882,E1BGW5,P62261,E1BNK3,Q2NL22,Q3T102,A0A3Q1M4H2,E1BPU0,Q9BGI3,Q0VD16,E1BI01,F1MJS9,A7MB36,O02741,Q3T147,Q1RMU5,Q0VCY7,Q3MHR5,A2VDN7,Q8WN55,E1BIB4,Q3ZC10,Q5E970,F1MYI2,G3N370,F1MWG3,A4FUD3,P62935,P80311,P18203,Q08E11,F1MU79,E1BAT6,E1BNQ2,Q5E9E6,Q2TBQ5,E1BMM6,E1BL90,E1BNM5,A7MB16,O02659,G3N0V2,F1MVS9,F1MTW5,E1BJ49,E1BMJ0,Q3MHP2,F1MZV2,P04…	0.00219246	0.137698	0.359551
GO:0055086	nucleobase-containing small molecule metabolic process	P	31	65	511	1677	0.0606654	0.0387597	over	Q07130,A5D984,Q3T0P6,Q3SZ62,P10096,Q9XSJ4,A6QLL8,Q5E956,Q3ZBD7,A0A3Q1ML59,Q3ZBY4,F1MMK2,A0A3Q1LRN7,O46375,Q3T0Q4,A5PK70,Q9GJT9,Q0VCK0,A0A140T8A5,E1BNK3,Q3ZCI4,G5E5C8,P55859,F1N0Y0,Q95JH2,P31404,Q3T054,Q6QRN6,F1N085,P61585,Q5E946	Q07130,F1MS56,Q32PF2,A5D984,Q3T0P6,Q3SZ62,P10096,Q9XSJ4,A6QLL8,Q5E956,Q3ZBD7,Q3ZC09,A0A3Q1ML59,Q3ZBY4,A1A4J1,A5PK73,Q2KJE5,A2VE47,F1MMK2,A0A3Q1LRN7,Q5EA88,O46375,F1MCZ0,Q3T0Q4,A5PK70,F1MLX9,Q2KIW9,P00570,Q9GJT9,A0A3Q1LUB3,F1N468,P08166,A1A4N9,Q0VCK0,Q2HJ26,A3KN12,Q05927,A0A140T887,F1MVC0,E1BFN6,A0A140T8A5,E1BNK3,Q3ZCI4,G5E5C8,P80457,F1MUT3,P55859,A5PJH9,F1N0Y0,P06623,F1N7H5,Q0QEM9,Q95JH2,A7MBG0,F…	0.00219647	0.137698	0.476923
GO:0007010	cytoskeleton organization	P	48	111	511	1677	0.0939335	0.0661896	over	F1MQ37,P10096,P81947,Q3MHM5,A0A3Q1LSN0,Q3B7N2,P61585,P31976,A4FUA8,Q865V6,A0A3Q1LPZ4,F1MTP5,P02584,Q9TU25,Q92176,Q5KR47,A0A3Q1MLQ7,A0A3Q1LQU4,P10152,Q3MHR7,Q148J6,F1MTV9,F1MZV2,Q5E9F7,Q2HJ57,A6H7G2,F1MQF6,Q3T0F9,A0A3Q1M6W5,Q3SYU6,A0A3Q1MCE8,Q3T169,F1N650,F1N169,F1MKS5,P61157,Q3T035,G3MXC8,Q1JPK9,P84080,Q56JZ9,P48616,P28800,A2VDN7,Q9TU03,Q32PA4,Q3SX33,E1BPC2	Q3SZC4,G3N3E1,F1MQ37,P10096,P81947,Q2KJD0,Q3MHM5,A0A3Q1NGD2,E1BJ18,Q5E9H3,A0A3Q1LSN0,Q3B7N2,P61585,P31976,Q5EAD0,F1MJH1,A4FUA8,Q865V6,A0A3Q1LPZ4,F1MTP5,A0A3Q1ML30,P21752,P62326,P02584,Q9TU25,A5D9B6,Q2TA49,F1MNG3,Q3SZK8,Q1RMI2,F1N365,A0A3Q1M0Y7,A0A3Q1MC96,G3X6N3,Q5KR48,Q5KR49,Q92176,Q5KR47,A8YXX8,Q2KJ55,F1MUI0,A0A3Q1MLQ7,A0A3Q1LQU4,Q17QE5,Q3T0M7,Q3ZCF0,Q32LE3,E1BEM2,Q3SYV4,A6QLB7,A0A3Q1N9L4,P10152…	0.00219955	0.137698	0.432432
GO:0051258	protein polymerization	P	22	42	511	1677	0.0430528	0.0250447	over	A4FUA8,Q865V6,A0A3Q1LPZ4,P10152,Q3MHR7,Q148J6,P61085,P02584,Q2HJ57,A6H7G2,F1MQF6,Q3T0F9,Q3T169,P61157,Q3T035,G3MXC8,Q1JPK9,P84080,Q56JZ9,Q92176,Q3SZZ9,P00735	F1MJH1,A4FUA8,Q865V6,A0A3Q1LPZ4,P21752,P62326,P10152,Q3MHR7,Q148J6,Q3SYW3,F1N0W1,P61085,P02584,Q2HJ57,A6H7G2,A2VDX0,F1MUI0,Q2TA49,F1MQF6,Q3T0F9,A0A3Q1M5V9,Q5EAD0,Q3T169,Q5E9H3,P61157,A0A3Q1LXR9,Q3T035,G3MXC8,Q1JPK9,P84080,Q56JZ9,Q92176,A0A3Q1LUF1,E1BC32,A8YXX8,G3N3E1,F1MAV0,Q3SZZ9,A5PJE3,P00735,Q3T0U5,A2VDY3	0.00220686	0.137698	0.52381
GO:0009144	purine nucleoside triphosphate metabolic process	P	17	30	511	1677	0.0332681	0.0178891	over	A5D984,Q3T0P6,Q3SZ62,P10096,Q9XSJ4,A6QLL8,Q5E956,Q3ZBD7,A0A3Q1ML59,Q3ZBY4,Q3T0Q4,A5PK70,E1BNK3,P31404,Q3T054,P61585,Q5E946	A5D984,Q3T0P6,Q3SZ62,P10096,Q9XSJ4,A6QLL8,Q5E956,Q3ZBD7,Q3ZC09,A0A3Q1ML59,Q3ZBY4,A1A4J1,A5PK73,Q2KJE5,A2VE47,A1A4N9,Q3T0Q4,A5PK70,E1BNK3,Q0QEM9,P08166,F1MM07,F1N2G0,P31404,P00570,Q3T054,E1BPU0,A6H768,P61585,Q5E946	0.00235052	0.137698	0.566667
GO:0009205	purine ribonucleoside triphosphate metabolic process	P	17	30	511	1677	0.0332681	0.0178891	over	A5D984,Q3T0P6,Q3SZ62,P10096,Q9XSJ4,A6QLL8,Q5E956,Q3ZBD7,A0A3Q1ML59,Q3ZBY4,Q3T0Q4,A5PK70,E1BNK3,P31404,Q3T054,P61585,Q5E946	A5D984,Q3T0P6,Q3SZ62,P10096,Q9XSJ4,A6QLL8,Q5E956,Q3ZBD7,Q3ZC09,A0A3Q1ML59,Q3ZBY4,A1A4J1,A5PK73,Q2KJE5,A2VE47,A1A4N9,Q3T0Q4,A5PK70,E1BNK3,Q0QEM9,P08166,F1MM07,F1N2G0,P31404,P00570,Q3T054,E1BPU0,A6H768,P61585,Q5E946	0.00235052	0.137698	0.566667
GO:0006325	chromatin organization	P	17	30	511	1677	0.0332681	0.0178891	over	G3N081,G3MWV5,A7MAZ5,P02253,G3MZR4,F1MMU4,G3N131,E1BCN3,A0A3Q1N552,P01252,Q5E9F8,F1MTV9,A2VDN7,F2Z4I6,Q17QG8,E1BH22,Q32P74	G3N081,G3MWV5,A7MAZ5,P02253,Q32L48,E1B7N8,G3MZR4,F1MMU4,G3N131,G3MYB1,E1BCN3,A0A3Q1MQB1,A0A3Q1N552,A0A3Q1LZ47,P01252,Q5E9F8,F1MTV9,E1B925,A4IFR3,E1BGW5,Q2V9X0,Q3T0Y1,E1BPU0,A2VDN7,F2Z4I6,Q17QG8,E1BH22,A1A4R1,Q32P74,A7YSX5	0.00235052	0.137698	0.566667
GO:0019538	protein metabolic process	P	127	344	511	1677	0.248532	0.205128	over	P62261,E1BNK3,E1BI01,P62935,P80311,Q08E11,F1MU79,Q3T102,O02659,F1MVS9,E1BJ49,E1BMJ0,P20959,G3X811,P62248,Q56JX6,G3MX45,Q58DW3,F1N102,A0A3Q1LSP4,A6QLN9,P68103,G3N262,E1BE42,A0A3Q1MB96,Q862R3,Q3T0V4,A0A452DJM0,Q3T169,A5PK63,A0A3Q1M3W4,Q3SYU2,A1XEE1,P10096,Q9GMB8,Q3ZBV8,P17248,Q6EWQ7,Q5E9F7,P63103,Q5E946,Q3SX33,Q3ZC71,F1MHF1,E1BIT9,Q3SZB0,Q2HJA3,P08037,A0A3Q1MTB8,F1MET0,Q07537,P00735,F1MU34,G3MXK8,P…	P62261,E1BNK3,A0A3Q1M4H2,E1BPU0,Q9BGI3,Q0VD16,E1BI01,F1MJS9,A7MB36,O02741,P62935,P80311,P18203,Q08E11,F1MU79,P26882,Q3T102,A7MB16,O02659,G3N0V2,F1MVS9,F1MTW5,E1BJ49,E1BMJ0,P15497,F1MHH5,Q17QE5,P20959,G3X811,F1N2F1,E1BDE3,Q2UVX4,P04272,Q3Y5Z3,P62248,Q29RS5,A6QL48,Q32PA1,P45478,E1BIB8,Q56JX6,Q58DQ3,E1BK63,E1BCL5,Q3T199,G3MX45,Q58DW3,Q5E9E6,Q3T0S6,Q3SZQ6,Q862I1,Q3SZ54,P01030,F1MVK1,E1BH06,A0A0F6QMJ3…	0.00242154	0.137698	0.369186
GO:0006098	pentose-phosphate shunt	P	5	5	511	1677	0.00978474	0.00298151	over	Q3ZCI4,G5E5C8,Q3SZ62,F1MMK2,A0A3Q1LRN7	Q3ZCI4,G5E5C8,Q3SZ62,F1MMK2,A0A3Q1LRN7	0.00259124	0.137698	1
GO:0031936	negative regulation of chromatin silencing	P	5	5	511	1677	0.00978474	0.00298151	over	G3MWV5,A7MAZ5,P02253,F1MMU4,G3N131	G3MWV5,A7MAZ5,P02253,F1MMU4,G3N131	0.00259124	0.137698	1
GO:0006342	chromatin silencing	P	5	5	511	1677	0.00978474	0.00298151	over	G3MWV5,A7MAZ5,P02253,F1MMU4,G3N131	G3MWV5,A7MAZ5,P02253,F1MMU4,G3N131	0.00259124	0.137698	1
GO:0016584	nucleosome positioning	P	5	5	511	1677	0.00978474	0.00298151	over	G3MWV5,A7MAZ5,P02253,F1MMU4,G3N131	G3MWV5,A7MAZ5,P02253,F1MMU4,G3N131	0.00259124	0.137698	1
GO:0045910	negative regulation of DNA recombination	P	5	5	511	1677	0.00978474	0.00298151	over	G3MWV5,A7MAZ5,P02253,F1MMU4,G3N131	G3MWV5,A7MAZ5,P02253,F1MMU4,G3N131	0.00259124	0.137698	1
GO:0031935	regulation of chromatin silencing	P	5	5	511	1677	0.00978474	0.00298151	over	G3MWV5,A7MAZ5,P02253,F1MMU4,G3N131	G3MWV5,A7MAZ5,P02253,F1MMU4,G3N131	0.00259124	0.137698	1
GO:0045814	negative regulation of gene expression, epigenetic	P	5	5	511	1677	0.00978474	0.00298151	over	G3MWV5,A7MAZ5,P02253,F1MMU4,G3N131	G3MWV5,A7MAZ5,P02253,F1MMU4,G3N131	0.00259124	0.137698	1
GO:0048518	positive regulation of biological process	P	110	293	511	1677	0.215264	0.174717	over	E1BI01,Q95JH2,O02659,F1MVS9,E1BJ49,E1BMJ0,P62248,E1BNK3,P10152,A6YT15,G3X811,E1BMK2,F1MQF6,Q3SX33,P28782,F1MKS5,Q5E946,F1N102,A0A3Q1LSP4,Q3MHN2,G3N342,Q29RU4,G3N148,Q0VCX1,Q2KIV9,Q5E9E3,E1BJY4,P30922,Q9TU25,Q0VCN9,Q3MHR7,O18836,Q2HJ49,P17248,Q3SYU6,Q3T169,Q3T0F9,Q2KIS7,P61085,Q3ZBS7,Q32PJ2,A0A3Q1LR40,P48616,P00735,Q5E9F8,Q0VCX2,Q92176,Q0P5I9,Q5E9F7,F1MTP5,P11116,F1N650,G3MWV5,A7MAZ5,P02253,F1MMU4…	A0A3Q1M4H2,E1BPU0,Q9BGI3,Q0VD16,E1BI01,F1MJS9,Q2UVX4,Q9BDR7,Q95JH2,O02659,G3N0V2,F1MVS9,F1MTW5,E1BJ49,E1BMJ0,P04272,Q17QE5,Q3Y5Z3,P62248,Q29RS5,F1N2F1,A6QL48,E1BNK3,P10152,A0A3Q1M5V9,A6YT15,Q32PA1,G3X811,Q9XSK2,E1BMK2,F1MQF6,F1N720,Q3SX33,P28782,F1MKS5,Q5E946,P01030,F1MVK1,E1BH06,A0A0F6QMJ3,F1N045,F1N102,A0A3Q1LSP4,A0A452DHY1,A4IFR3,F1MHS5,Q3T2L0,F1MUI0,Q3T0A3,P81187,Q3MHN2,Q28085,G3N0V0,C4T8B4,G…	0.00263964	0.137931	0.375427
GO:0009145	purine nucleoside triphosphate biosynthetic process	P	13	21	511	1677	0.0254403	0.0125224	over	A5D984,Q3T0P6,Q3SZ62,P10096,Q9XSJ4,A6QLL8,Q5E956,Q3ZBD7,A0A3Q1ML59,Q3ZBY4,Q3T0Q4,A5PK70,E1BNK3	A5D984,Q3T0P6,Q3SZ62,P10096,Q9XSJ4,A6QLL8,Q5E956,Q3ZBD7,Q3ZC09,A0A3Q1ML59,Q3ZBY4,A1A4J1,A5PK73,Q2KJE5,A2VE47,A1A4N9,Q3T0Q4,A5PK70,E1BNK3,Q0QEM9,A6H768	0.00268449	0.137931	0.619048
GO:0009206	purine ribonucleoside triphosphate biosynthetic process	P	13	21	511	1677	0.0254403	0.0125224	over	A5D984,Q3T0P6,Q3SZ62,P10096,Q9XSJ4,A6QLL8,Q5E956,Q3ZBD7,A0A3Q1ML59,Q3ZBY4,Q3T0Q4,A5PK70,E1BNK3	A5D984,Q3T0P6,Q3SZ62,P10096,Q9XSJ4,A6QLL8,Q5E956,Q3ZBD7,Q3ZC09,A0A3Q1ML59,Q3ZBY4,A1A4J1,A5PK73,Q2KJE5,A2VE47,A1A4N9,Q3T0Q4,A5PK70,E1BNK3,Q0QEM9,A6H768	0.00268449	0.137931	0.619048
GO:0030036	actin cytoskeleton organization	P	36	79	511	1677	0.0704501	0.0471079	over	A0A3Q1LSN0,Q3B7N2,P61585,P31976,A4FUA8,Q865V6,A0A3Q1LPZ4,F1MTP5,Q92176,Q5KR47,Q9TU25,P10152,Q3MHR7,Q148J6,Q5E9F7,P02584,Q2HJ57,A6H7G2,F1MQF6,Q3T0F9,A0A3Q1MLQ7,A0A3Q1M6W5,F1MQ37,Q3SYU6,F1N650,F1N169,F1MKS5,P61157,Q3T035,G3MXC8,Q1JPK9,P84080,Q56JZ9,P28800,Q9TU03,Q32PA4	G3N3E1,A0A3Q1NGD2,A0A3Q1LSN0,Q3B7N2,P61585,P31976,Q5EAD0,F1MJH1,A4FUA8,Q865V6,A0A3Q1LPZ4,F1MTP5,A0A3Q1ML30,P21752,P62326,G3X6N3,Q5KR48,Q5KR49,Q92176,Q5KR47,Q9TU25,F1MNG3,Q1RMI2,A8YXX8,Q2KJ55,F1MUI0,Q3SYV4,A6QLB7,Q2TA49,A0A3Q1N9L4,P10152,Q3MHR7,Q148J6,Q3SYW3,F1N0W1,Q5E9F7,E1BC32,P02584,Q2HJ57,A6H7G2,F1MRZ8,A2VDX0,F1MQF6,Q3T0F9,A0A3Q1M5V9,A5D7J6,A0A3Q1MLQ7,Q2KJ47,A0A3Q1M6W5,F1MQ37,Q3SYU6,Q95M18,F1N…	0.00269944	0.137931	0.455696
GO:0007015	actin filament organization	P	28	58	511	1677	0.0547945	0.0345856	over	A0A3Q1LSN0,Q3B7N2,P61585,P31976,A4FUA8,Q865V6,A0A3Q1LPZ4,F1MTP5,P10152,Q3MHR7,Q148J6,Q5E9F7,P02584,Q2HJ57,A6H7G2,F1MQF6,Q3T0F9,P61157,Q3T035,G3MXC8,Q1JPK9,P84080,Q56JZ9,Q92176,P28800,F1N169,Q5KR47,Q9TU25	A0A3Q1LSN0,Q3B7N2,P61585,P31976,Q5EAD0,F1MJH1,A4FUA8,Q865V6,A0A3Q1LPZ4,F1MTP5,A0A3Q1ML30,P21752,P62326,A8YXX8,Q3SYV4,A6QLB7,Q2TA49,A0A3Q1N9L4,P10152,Q3MHR7,Q148J6,Q3SYW3,F1N0W1,Q5E9F7,P02584,Q2HJ57,A6H7G2,F1MRZ8,A2VDX0,F1MUI0,F1MQF6,Q3T0F9,A0A3Q1M5V9,Q95M18,P61157,A0A3Q1LXR9,Q3T035,G3MXC8,Q1JPK9,P84080,Q56JZ9,Q08DQ6,Q92176,P15497,P28800,A0A3Q1LUF1,E1BC32,A0A3Q1LWS8,F1N169,G3N3E1,G3X6N3,Q5KR48,Q5K…	0.00285873	0.144017	0.482759
GO:0043436	oxoacid metabolic process	P	37	82	511	1677	0.072407	0.0488968	over	P14568,O02853,A6QPT4,A5D984,Q3T0P6,Q3SZ62,P10096,Q9XSJ4,A6QLL8,Q5E956,Q3ZBD7,A0A3Q1ML59,Q3ZBY4,A0A140T8A5,Q9GMB8,Q3ZBV8,P17248,A0A3Q1LTZ6,F1N647,F1MZA0,A0A140T891,E1BJ75,Q5E946,G3N2D8,Q5E9B1,P19858,E1BMM8,A0A3Q1LK49,A0A3Q1LQ21,E1BNK3,P55052,F1N650,Q32LE5,Q32PJ2,Q3ZCI4,F1MET0,F1N085	P14568,O02853,A6QPT4,A5D984,Q3T0P6,Q3SZ62,P10096,Q9XSJ4,A6QLL8,Q5E956,Q3ZBD7,Q3ZC09,A0A3Q1ML59,Q3ZBY4,A1A4J1,A5PK73,Q2KJE5,A2VE47,A0A140T8A5,A0A452DIW4,F1MS05,Q0QEK4,Q32PF2,A7YW98,A0A3Q1M1K1,Q3SYZ4,A0A3Q1MSP0,Q3T0N2,Q9GMB8,Q3ZBV8,P17248,A0A3Q1LTZ6,F1MYJ3,F1MVC0,A0A3Q1M403,A0A3Q1LRP4,A6QR28,Q0VCW4,Q2UVX4,F1MHQ4,P11151,F1N647,Q71SP7,Q3YMR4,Q3Y5Z3,A6QQ07,F1MZA0,P46411,A0A140T891,E1BJ75,A6QL77,Q5E946…	0.00292543	0.144017	0.45122
GO:0006082	organic acid metabolic process	P	37	82	511	1677	0.072407	0.0488968	over	P14568,O02853,A6QPT4,A5D984,Q3T0P6,Q3SZ62,P10096,Q9XSJ4,A6QLL8,Q5E956,Q3ZBD7,A0A3Q1ML59,Q3ZBY4,A0A140T8A5,Q9GMB8,Q3ZBV8,P17248,A0A3Q1LTZ6,F1N647,F1MZA0,A0A140T891,E1BJ75,Q5E946,G3N2D8,Q5E9B1,P19858,E1BMM8,A0A3Q1LK49,A0A3Q1LQ21,E1BNK3,P55052,F1N650,Q32LE5,Q32PJ2,Q3ZCI4,F1MET0,F1N085	P14568,O02853,A6QPT4,A5D984,Q3T0P6,Q3SZ62,P10096,Q9XSJ4,A6QLL8,Q5E956,Q3ZBD7,Q3ZC09,A0A3Q1ML59,Q3ZBY4,A1A4J1,A5PK73,Q2KJE5,A2VE47,A0A140T8A5,A0A452DIW4,F1MS05,Q0QEK4,Q32PF2,A7YW98,A0A3Q1M1K1,Q3SYZ4,A0A3Q1MSP0,Q3T0N2,Q9GMB8,Q3ZBV8,P17248,A0A3Q1LTZ6,F1MYJ3,F1MVC0,A0A3Q1M403,A0A3Q1LRP4,A6QR28,Q0VCW4,Q2UVX4,F1MHQ4,P11151,F1N647,Q71SP7,Q3YMR4,Q3Y5Z3,A6QQ07,F1MZA0,P46411,A0A140T891,E1BJ75,A6QL77,Q5E946…	0.00292543	0.144017	0.45122
GO:0045087	innate immune response	P	31	66	511	1677	0.0606654	0.039356	over	O02659,F1MVS9,E1BJ49,E1BMJ0,E1BMK2,F1MQF6,Q3MHN2,Q5E947,G3X811,Q92176,F1MF42,Q5EAC6,P61085,P48616,F1MHC2,P28782,H2CNR1,E1B6Z6,P22226,P33046,P54228,G3N342,Q3SYR8,Q0VCG9,Q29RU4,G3N148,Q0VCX1,Q2KIV9,A0A140T891,E1BL84,Q5E9E3	O02659,G3N0V2,F1MVS9,F1MTW5,E1BJ49,E1BMJ0,E1BMK2,F1MQF6,F1N720,F1MLW2,Q2UVX4,Q3T0A3,P81187,Q3MHN2,Q28085,Q5E947,G3X811,C4T7Z1,F1MNN7,O02741,Q92176,Q05204,A5PKG9,F1MF42,E1BHY6,Q5EAC6,P61085,Q29RS5,P63258,P48616,F1MHC2,Q08DQ6,P28782,P79105,Q8SPP7,H2CNR1,E1B6Z6,A0A3Q8WRY0,F1MHS5,P22226,P33046,A8DBT6,P54228,G3N0V0,P01030,P19660,C4T8B4,G3MXG6,G3N342,Q3SYR8,Q0VCG9,A0A3Q1LKZ3,Q29RU4,Q9BDR7,G3N148,Q3T004…	0.00297358	0.144017	0.469697
GO:0009607	response to biotic stimulus	P	34	74	511	1677	0.0665362	0.0441264	over	A6QPT4,F1MQF6,F1MKS5,E1BH94,E1B6Z6,B9TUC9,Q5W5H8,A0A3Q1LX31,G3N342,G3N148,Q3ZBG1,P33046,Q2HJ57,P54228,E1BAD2,Q5E9F7,Q0VCX2,P22226,Q27996,O02659,E1BL84,P80189,F1MU12,A0A3Q1MB98,B3VTM3,Q3SYR8,E1BNK3,G3N2D8,F1MD23,E1BIK4,P48616,P61585,F1MZV2,P26201	A6QPT4,F1MQF6,F1MKS5,Q8SPP7,E1BH94,P02663,E1B6Z6,P80025,B9TUC9,G3N0V0,Q5W5H8,A0A3Q1LX31,G3MXG6,G3N342,A0A3Q1LKZ3,Q9BDR7,G3N148,P46160,Q5W5H4,P46170,Q3ZBG1,G3N188,O02741,P81644,P33046,Q2HJ57,P54228,E1BAD2,Q5E9F7,Q0VCX2,P22226,F1MNN7,P19660,Q27996,O02659,F1N720,E1BL84,P08904,P80189,P04421,E1B8A0,Q29RS5,F1MTW5,A5PKG9,P00435,F1MU12,G3X6N3,Q2UVX4,A0A3Q1MB98,Q3T0A3,P11151,Q1RMH8,F1MJW4,F1MHQ4,Q3SZX4,Q5…	0.00298682	0.144017	0.459459
GO:0022607	cellular component assembly	P	73	184	511	1677	0.142857	0.10972	over	Q56JX6,Q2HJH2,Q3T102,Q92176,G3N081,G3MWV5,A7MAZ5,P02253,G3MZR4,F1MMU4,G3N131,E1BCN3,A0A3Q1N552,A0A3Q1LSN0,Q3B7N2,P61585,P31976,A4FUA8,Q865V6,A0A3Q1LPZ4,Q5E9F8,F1MU79,A0A3Q1MLQ7,E1BJY4,E1BNK3,A6H7G2,P10152,Q3MHR7,Q148J6,P61157,F1N169,O18836,Q9TU25,F1MKS5,P61085,P02584,Q2HJ57,F1MQF6,Q3T0F9,Q3T169,P17697,F1N1D5,P17248,F1MD77,Q3SYR8,F1MWI1,Q3T035,G3MXC8,Q1JPK9,P84080,Q56JZ9,Q32PJ2,A8E4P3,P08037,Q3MHN…	Q58DQ3,Q862I1,P39872,G3MYE2,Q56JX6,E1BHA5,Q5E988,Q3T0F4,A1L528,Q2HJH2,Q3SZC4,G3N3E1,Q3T147,Q1RMU5,Q3ZC10,Q5E959,Q0VCY7,A0A3Q1NGD2,E1BEM2,Q3T102,A7MB16,P04272,Q92176,A5D7J6,Q3T0D7,G3N081,G3MWV5,A7MAZ5,P02253,Q32L48,E1B7N8,G3MZR4,F1MMU4,G3N131,G3MYB1,E1BCN3,A0A3Q1MQB1,A0A3Q1N552,A0A3Q1LZ47,A0A3Q1LSN0,Q3B7N2,P61585,P31976,Q5EAD0,F1MJH1,A4FUA8,Q865V6,A0A3Q1LPZ4,P21752,P62326,Q5E9F8,E1BBY7,F1MU79,E1BG…	0.00306328	0.144017	0.396739
GO:0061041	regulation of wound healing	P	12	19	511	1677	0.0234834	0.0113298	over	F1MKS5,E1BMJ0,P00735,P01045,A0A140T843,A0A3Q1MMH1,A0A140T851,P06868,P50448,P28800,F1N650,F1MQ37	F1MKS5,Q9BDR7,F1MRZ8,E1BMJ0,P00735,Q9BGI3,P81287,P01045,A0A140T843,A0A3Q1MMH1,A0A140T851,P06868,P50448,P04272,P28800,P62326,F1N650,F1MQ37,A0A3Q1NJR8	0.00310295	0.144017	0.631579
GO:0045944	positive regulation of transcription by RNA polymerase II	P	12	19	511	1677	0.0234834	0.0113298	over	F1MF42,Q3T0Q4,P61157,Q05443,Q5E946,P28800,E1BMK2,P62248,F1MTV9,F1MEP6,A2VDN7,E1BNK3	E1BB50,Q5E9F9,F1MF42,Q3T0Q4,P61157,Q05443,Q5E946,P28800,Q3SYW3,E1BMK2,P62248,F1MTV9,A7YY28,P21793,F1MEP6,A2VDN7,E1BNK3,A0A452DKH0,E1BNX4	0.00310295	0.144017	0.631579
GO:0030041	actin filament polymerization	P	18	33	511	1677	0.035225	0.019678	over	A4FUA8,Q865V6,A0A3Q1LPZ4,P02584,Q2HJ57,A6H7G2,F1MQF6,Q3T0F9,Q3MHR7,P61157,Q148J6,Q3T035,G3MXC8,Q1JPK9,P84080,Q56JZ9,Q92176,P10152	F1MJH1,A4FUA8,Q865V6,A0A3Q1LPZ4,P21752,P62326,P02584,Q2HJ57,Q3SYW3,A6H7G2,A2VDX0,F1MUI0,Q2TA49,F1MQF6,Q3T0F9,A0A3Q1M5V9,Q5EAD0,Q3MHR7,P61157,A0A3Q1LXR9,Q148J6,Q3T035,G3MXC8,Q1JPK9,P84080,Q56JZ9,Q92176,A0A3Q1LUF1,E1BC32,A8YXX8,G3N3E1,P10152,F1N0W1	0.00311405	0.144017	0.545455
GO:0032271	regulation of protein polymerization	P	18	33	511	1677	0.035225	0.019678	over	A4FUA8,Q865V6,A0A3Q1LPZ4,P02584,Q2HJ57,A6H7G2,F1MQF6,Q3T0F9,Q3T169,Q3MHR7,P61157,Q148J6,Q3T035,G3MXC8,Q1JPK9,P84080,Q56JZ9,Q92176	F1MJH1,A4FUA8,Q865V6,A0A3Q1LPZ4,P21752,P62326,P02584,Q2HJ57,Q3SYW3,A6H7G2,A2VDX0,F1MUI0,Q2TA49,F1MQF6,Q3T0F9,A0A3Q1M5V9,Q5EAD0,Q3T169,Q5E9H3,Q3MHR7,P61157,A0A3Q1LXR9,Q148J6,Q3T035,G3MXC8,Q1JPK9,P84080,Q56JZ9,Q92176,A0A3Q1LUF1,E1BC32,A8YXX8,G3N3E1	0.00311405	0.144017	0.545455
GO:0044238	primary metabolic process	P	194	555	511	1677	0.379648	0.330948	over	P14568,G3MWV5,Q9GMB8,P62261,E1BNK3,Q3T102,E1BI01,A2VDN7,P62935,P80311,Q08E11,F1MU79,O02853,Q2HJA3,O02659,F1MVS9,E1BJ49,E1BMJ0,P20959,G3X811,P62248,Q56JX6,G3MX45,Q58DW3,F1N102,A0A3Q1LSP4,P30922,G3MXK6,A0A3Q1LZU8,Q5E9B1,P19858,G5E5C8,Q58DQ6,F1MJQ3,F1MZP0,Q07130,Q0VCM4,Q9MYM4,P08037,Q2KIM0,P10096,F1MMK2,P55052,A0A3Q1LRN7,Q29451,A0A3Q1M671,Q3T0P6,Q5E956,Q3ZBD7,A5D984,Q3SZ62,Q9XSJ4,A6QLL8,A0A3Q1ML59,Q…	P14568,G3MWV5,A5D7J6,Q9GMB8,Q3SYW3,Q3ZC64,P50291,Q5E959,Q3ZBW4,P26882,E1BGW5,P62261,E1BNK3,Q2NL22,Q3T102,A0A3Q1M4H2,E1BPU0,Q9BGI3,Q0VD16,E1BI01,F1MJS9,A7MB36,O02741,Q3T147,Q1RMU5,Q0VCY7,Q3MHR5,A2VDN7,Q8WN55,E1BIB4,Q3ZC10,Q5E970,F1MYI2,G3N370,F1MWG3,A4FUD3,P62935,P80311,P18203,Q08E11,F1MU79,E1BAT6,E1BNQ2,Q5E9E6,Q2TBQ5,E1BMM6,E1BL90,E1BNM5,O02853,Q29RS5,Q2HJA3,A7MB16,O02659,G3N0V2,F1MVS9,F1MTW5,E1B…	0.00311667	0.144017	0.34955
GO:0050817	coagulation	P	15	26	511	1677	0.0293542	0.0155039	over	P06868,P00735,P50448,P01045,F1MBC5,F1N0I3,A0A140T851,A0A140T843,A0A3Q1MU33,F1MKS5,Q3SZZ9,E1BMJ0,A0A3Q1MMH1,P28800,A0A3Q1LTB9	P81287,P06868,P00735,P50448,P01045,F1MBC5,F1N0I3,A0A140T851,A0A140T843,A0A3Q1MU33,F1MKS5,Q9BDR7,F1MRZ8,F1MAV0,Q3SZZ9,A5PJE3,G5E6P3,E1BMJ0,Q9BGI3,A0A3Q1MMH1,P04272,P28800,A4IFU2,P12260,A0A3Q1LTB9,A0A3Q1NJR8	0.0033617	0.154001	0.576923
GO:0044281	small molecule metabolic process	P	60	147	511	1677	0.117417	0.0876565	over	P14568,O02853,A6QPT4,Q2KIM0,P10096,F1MMK2,P55052,A0A3Q1LRN7,Q07130,P08037,Q29451,A0A3Q1M671,Q3T0P6,Q5E956,Q3ZBD7,A5D984,Q3SZ62,Q9XSJ4,A6QLL8,A0A3Q1ML59,Q3ZBY4,A0A140T8A5,O46375,Q3T0Q4,A5PK70,Q9GJT9,Q0VCK0,Q9GMB8,Q3ZBV8,P17248,A0A3Q1LTZ6,F1N647,Q32PJ2,E1BNK3,F1N6H1,F1N1D5,Q3ZCI4,G5E5C8,F1MZA0,P55859,F1N0Y0,P20959,A0A140T891,Q95JH2,E1BJ75,Q5E946,G3N2D8,Q5E9B1,P19858,E1BMM8,A0A3Q1LK49,A0A3Q1LQ21,F1N…	P14568,O02853,A6QPT4,Q2KIM0,Q0R343,F1MXU9,Q0R345,P10096,Q3Y5Z3,F1MMK2,F6QEU6,P55052,Q32KY0,A0A3Q1LRN7,Q5EA79,Q2KJE5,A2VE47,A1A4J1,Q07130,P08037,Q29451,A0A3Q1M671,A0A3Q1M7C2,F1MS56,Q32PF2,Q3T0P6,Q5E956,Q0VCW4,Q3ZBD7,Q5EA88,A5D984,Q3SZ62,Q9XSJ4,A6QLL8,Q3ZC09,A0A3Q1ML59,Q3ZBY4,A5PK73,A0A140T8A5,A0A452DIW4,F1MS05,Q0QEK4,O46375,F1MCZ0,Q3T0Q4,A5PK70,F1MLX9,Q2KIW9,P00570,Q9GJT9,A0A3Q1LUB3,F1N468,P08166,…	0.0034157	0.154504	0.408163
GO:0044237	cellular metabolic process	P	187	534	511	1677	0.365949	0.318426	over	Q2HJH2,P14568,F1N085,G3MWV5,Q9GMB8,P62261,E1BNK3,Q3T102,E1BI01,A2VDN7,P62935,P80311,Q08E11,F1MU79,Q2KJH9,O02853,Q2HJA3,E1BMJ0,Q3MHP2,F1MZV2,P20959,G3X811,P62248,P84080,A6QPT4,Q56JX6,G3MX45,Q58DW3,Q07130,F1MZP0,Q0VCM4,Q9MYM4,P08037,A5D984,Q3T0P6,Q3SZ62,P10096,Q9XSJ4,A6QLL8,Q5E956,Q3ZBD7,A0A3Q1ML59,Q3ZBY4,F1MMK2,A0A3Q1LRN7,A0A140T8A5,O46375,Q3T0Q4,A5PK70,Q9GJT9,Q0VCK0,Q5E946,Q3T169,F1MF42,E1BMK2,G3…	A1L528,Q2HJH2,Q3SZC4,P14568,F1N085,Q3T0J0,G3MWV5,A5D7J6,Q9GMB8,Q3SYW3,Q3ZC64,P50291,Q5E959,Q3ZBW4,P26882,E1BGW5,P62261,E1BNK3,Q2NL22,Q3T102,A0A3Q1M4H2,E1BPU0,Q9BGI3,Q0VD16,E1BI01,F1MJS9,A7MB36,O02741,Q3T147,Q1RMU5,Q0VCY7,Q3MHR5,A2VDN7,Q8WN55,E1BIB4,Q3ZC10,Q5E970,F1MYI2,G3N370,F1MWG3,A4FUD3,P62935,P80311,P18203,Q08E11,F1MU79,Q3T0I5,E1BAT6,E1BNQ2,Q5E9E6,Q2TBQ5,E1BMM6,E1BL90,E1BNM5,Q2KJH9,O02853,Q29…	0.00353321	0.154504	0.350187
GO:0001906	cell killing	P	11	17	511	1677	0.0215264	0.0101371	over	F1MHC2,Q5E947,P33046,P54228,E1BH94,Q92176,G3X811,F1MKS5,O02659,E1BAD2,Q3MHN2	F1MHC2,Q3T0I2,F1MJS9,Q5E947,Q8SPP7,P33046,P54228,E1BH94,Q92176,Q05204,G3X811,F1MKS5,O02659,F1MTW5,E1BAD2,Q2UVX4,Q3MHN2	0.00354713	0.154504	0.647059
GO:0050818	regulation of coagulation	P	11	17	511	1677	0.0215264	0.0101371	over	A0A3Q1MU33,F1MKS5,E1BMJ0,P00735,P01045,A0A140T843,A0A3Q1MMH1,A0A140T851,P06868,P50448,P28800	A0A3Q1MU33,F1MKS5,Q9BDR7,F1MRZ8,E1BMJ0,P00735,Q9BGI3,P81287,P01045,A0A140T843,A0A3Q1MMH1,A0A140T851,P06868,P50448,P04272,P28800,A0A3Q1NJR8	0.00354713	0.154504	0.647059
GO:0051251	positive regulation of lymphocyte activation	P	11	17	511	1677	0.0215264	0.0101371	over	P11116,A0A140T891,F1N650,Q92176,F1MQF6,Q3T169,P61585,E1BNK3,Q3SX33,G3N342,G3N148	F1MJS9,P11116,A0A140T891,F1N650,Q92176,F1MQF6,Q3T169,Q05204,P61585,E1BNK3,Q3SX33,F1MRG6,G3N0V0,G3MXG6,G3N342,G3N148,G3N188	0.00354713	0.154504	0.647059
GO:0071824	protein-DNA complex subunit organization	P	11	17	511	1677	0.0215264	0.0101371	over	G3N081,G3MWV5,A7MAZ5,P02253,G3MZR4,F1MMU4,G3N131,E1BCN3,A0A3Q1N552,P01252,Q5E9F8	G3N081,G3MWV5,A7MAZ5,P02253,Q32L48,E1B7N8,G3MZR4,F1MMU4,G3N131,G3MYB1,E1BCN3,A0A3Q1MQB1,A0A3Q1N552,A0A3Q1LZ47,P01252,Q5E9F8,Q5E9F9	0.00354713	0.154504	0.647059
GO:1901137	carbohydrate derivative biosynthetic process	P	30	64	511	1677	0.0587084	0.0381634	over	Q2HJA3,A5D984,Q3T0P6,Q3SZ62,P10096,Q9XSJ4,A6QLL8,Q5E956,Q3ZBD7,A0A3Q1ML59,Q3ZBY4,Q9GJT9,Q3T0Q4,A5PK70,Q0VCK0,Q3ZC71,F1MHF1,E1BIT9,Q3SZB0,P08037,F1MET0,Q07537,E1BNK3,Q3SX46,E1BB36,E1BMM8,F1N026,F1N0Y0,A7Z014,F1N085	Q2HJA3,A0JN91,A5D7I4,F1MS56,Q32PF2,A5D984,Q3T0P6,Q3SZ62,P10096,Q9XSJ4,A6QLL8,Q5E956,Q3ZBD7,Q3ZC09,A0A3Q1ML59,Q3ZBY4,A1A4J1,A5PK73,Q2KJE5,A2VE47,Q9GJT9,A0A3Q1LUB3,F1N468,P08166,P00570,A1A4N9,Q3T0Q4,A5PK70,Q0VCK0,Q2HJ26,A3KN12,A0A140T887,F1MVC0,Q3ZC71,F1MHF1,E1BIT9,Q3SZB0,E1BB48,E1BKQ9,P08037,A0A452DJG7,F1MET0,Q07537,Q5E9Q1,E1BNK3,F1N7H5,A0A3Q1LTK3,Q0QEM9,F1N4W0,Q1RMU6,Q3SX46,A3KN04,E1B9R3,E1BB36,E…	0.00359882	0.155481	0.46875
GO:0009199	ribonucleoside triphosphate metabolic process	P	17	31	511	1677	0.0332681	0.0184854	over	A5D984,Q3T0P6,Q3SZ62,P10096,Q9XSJ4,A6QLL8,Q5E956,Q3ZBD7,A0A3Q1ML59,Q3ZBY4,Q3T0Q4,A5PK70,E1BNK3,P31404,Q3T054,P61585,Q5E946	A5D984,Q3T0P6,Q3SZ62,P10096,Q9XSJ4,A6QLL8,Q5E956,Q3ZBD7,Q3ZC09,A0A3Q1ML59,Q3ZBY4,A1A4J1,A5PK73,Q2KJE5,A2VE47,A1A4N9,Q3T0Q4,A5PK70,F1MVC0,E1BNK3,Q0QEM9,P08166,F1MM07,F1N2G0,P31404,P00570,Q3T054,E1BPU0,A6H768,P61585,Q5E946	0.00376087	0.158613	0.548387
GO:0030833	regulation of actin filament polymerization	P	17	31	511	1677	0.0332681	0.0184854	over	A4FUA8,Q865V6,A0A3Q1LPZ4,F1MQF6,Q3T0F9,Q3MHR7,P61157,Q148J6,Q3T035,G3MXC8,Q1JPK9,P84080,Q56JZ9,Q92176,P02584,Q2HJ57,A6H7G2	F1MJH1,A4FUA8,Q865V6,A0A3Q1LPZ4,P21752,P62326,A2VDX0,F1MUI0,Q2TA49,F1MQF6,Q3T0F9,A0A3Q1M5V9,Q5EAD0,Q3MHR7,P61157,A0A3Q1LXR9,Q148J6,Q3T035,G3MXC8,Q1JPK9,P84080,Q56JZ9,Q92176,A0A3Q1LUF1,E1BC32,A8YXX8,G3N3E1,P02584,Q2HJ57,Q3SYW3,A6H7G2	0.00376087	0.158613	0.548387
GO:1902905	positive regulation of supramolecular fiber organization	P	17	31	511	1677	0.0332681	0.0184854	over	Q5E9F7,F1MTP5,F1MQF6,Q3T0F9,Q3T169,P02584,Q3MHR7,P61157,Q148J6,Q3T035,G3MXC8,Q1JPK9,P84080,Q56JZ9,Q92176,P61585,P28800	Q5E9F7,F1MTP5,F1MRZ8,A0A3Q1ML30,Q2TA49,F1MQF6,Q3T0F9,A0A3Q1M5V9,Q5EAD0,Q3T169,Q5E9H3,P02584,Q3MHR7,P61157,A0A3Q1LXR9,Q148J6,Q3T035,G3MXC8,Q1JPK9,P84080,Q56JZ9,F1MUI0,F1MJH1,Q92176,P15497,P61585,P28800,A0A3Q1LWS8,A8YXX8,G3N3E1,P00435	0.00376087	0.158613	0.548387
GO:0030832	regulation of actin filament length	P	19	36	511	1677	0.037182	0.0214669	over	A4FUA8,Q865V6,A0A3Q1LPZ4,P02584,Q2HJ57,A6H7G2,Q5E9F7,F1MTP5,F1MQF6,Q3T0F9,Q3MHR7,P61157,Q148J6,Q3T035,G3MXC8,Q1JPK9,P84080,Q56JZ9,Q92176	F1MJH1,A4FUA8,Q865V6,A0A3Q1LPZ4,P21752,P62326,A8YXX8,P02584,Q2HJ57,Q3SYW3,A6H7G2,Q5E9F7,F1MTP5,F1MRZ8,A0A3Q1ML30,A2VDX0,F1MUI0,Q2TA49,F1MQF6,Q3T0F9,A0A3Q1M5V9,Q5EAD0,Q3MHR7,P61157,A0A3Q1LXR9,Q148J6,Q3T035,G3MXC8,Q1JPK9,P84080,Q56JZ9,Q92176,A0A3Q1LUF1,E1BC32,A0A3Q1LWS8,G3N3E1	0.00393854	0.162511	0.527778
GO:0008064	regulation of actin polymerization or depolymerization	P	19	36	511	1677	0.037182	0.0214669	over	A4FUA8,Q865V6,A0A3Q1LPZ4,P02584,Q2HJ57,A6H7G2,Q5E9F7,F1MTP5,F1MQF6,Q3T0F9,Q3MHR7,P61157,Q148J6,Q3T035,G3MXC8,Q1JPK9,P84080,Q56JZ9,Q92176	F1MJH1,A4FUA8,Q865V6,A0A3Q1LPZ4,P21752,P62326,P02584,Q2HJ57,Q3SYW3,A6H7G2,Q5E9F7,F1MTP5,F1MRZ8,A0A3Q1ML30,A2VDX0,F1MUI0,Q2TA49,F1MQF6,Q3T0F9,A0A3Q1M5V9,Q5EAD0,Q3MHR7,P61157,A0A3Q1LXR9,Q148J6,Q3T035,G3MXC8,Q1JPK9,P84080,Q56JZ9,Q92176,A0A3Q1LUF1,E1BC32,A0A3Q1LWS8,A8YXX8,G3N3E1	0.00393854	0.162511	0.527778
GO:0006334	nucleosome assembly	P	10	15	511	1677	0.0195695	0.00894454	over	Q5E9F8,G3N081,G3MWV5,A7MAZ5,P02253,G3MZR4,F1MMU4,G3N131,E1BCN3,A0A3Q1N552	Q5E9F8,G3N081,G3MWV5,A7MAZ5,P02253,Q32L48,E1B7N8,G3MZR4,F1MMU4,G3N131,G3MYB1,E1BCN3,A0A3Q1MQB1,A0A3Q1N552,A0A3Q1LZ47	0.0039918	0.162511	0.666667
GO:0071396	cellular response to lipid	P	14	24	511	1677	0.0273973	0.0143113	over	P61585,F1MU79,E1BNK3,Q5E946,G3X811,P48616,F1MQF6,F1MD23,F1MZV2,E1BIK4,F1N650,A2VDN7,Q2HJ49,O18836	P61585,A6QPK0,F1MU79,F1MNN7,E1BNK3,Q9BGI3,C4T7Z1,A5D7J6,P68509,Q5E946,G3X811,P48616,F1MQF6,F1MD23,F1MZV2,E1BIK4,A0A3Q1M4H2,Q5E9H3,P62326,F1N650,A2VDN7,Q2HJ49,P11151,O18836	0.00400783	0.162511	0.583333
GO:0000018	regulation of DNA recombination	P	6	7	511	1677	0.0117417	0.00417412	over	G3MWV5,A7MAZ5,P02253,F1MMU4,G3N131,E1BNK3	G3MWV5,A7MAZ5,P02253,F1MMU4,G3N131,E1BNK3,F1MJS9	0.00406737	0.162511	0.857143
GO:0060968	regulation of gene silencing	P	6	7	511	1677	0.0117417	0.00417412	over	G3MWV5,A7MAZ5,P02253,F1MMU4,G3N131,E1BNK3	G3MWV5,A7MAZ5,P02253,F1MMU4,G3N131,E1BNK3,Q0VD16	0.00406737	0.162511	0.857143
GO:0044085	cellular component biogenesis	P	75	192	511	1677	0.146771	0.11449	over	Q56JX6,Q862M5,Q2HJH2,F1MTV9,Q3T102,Q92176,G3N081,G3MWV5,A7MAZ5,P02253,G3MZR4,F1MMU4,G3N131,E1BCN3,A0A3Q1N552,A0A3Q1LSN0,Q3B7N2,P61585,P31976,A4FUA8,Q865V6,A0A3Q1LPZ4,Q5E9F8,F1MU79,A0A3Q1MLQ7,E1BJY4,E1BNK3,A6H7G2,P10152,Q3MHR7,Q148J6,P61157,F1N169,O18836,Q9TU25,F1MKS5,P61085,P02584,Q2HJ57,F1MQF6,Q3T0F9,Q3T169,P17697,F1N1D5,P17248,F1MD77,Q3SYR8,F1MWI1,Q3T035,G3MXC8,Q1JPK9,P84080,Q56JZ9,Q32PJ2,A8E4P…	Q56JX6,Q862M5,Q58DQ3,Q862I1,P39872,G3MYE2,E1BHA5,Q5E988,Q3T0F4,A1L528,Q2HJH2,Q3SZC4,F1MTV9,G3N3E1,Q3T147,Q1RMU5,Q3ZC10,Q5E959,Q0VCY7,E1BAT6,E1BNQ2,Q5E9E6,Q2TBQ5,A0A3Q1NGD2,E1BEM2,Q3T102,A7MB16,P04272,Q92176,A5D7J6,Q3T0D7,G3N081,G3MWV5,A7MAZ5,P02253,Q32L48,E1B7N8,G3MZR4,F1MMU4,G3N131,G3MYB1,E1BCN3,A0A3Q1MQB1,A0A3Q1N552,A0A3Q1LZ47,A0A3Q1LSN0,Q3B7N2,P61585,P31976,Q5EAD0,F1MJH1,A4FUA8,Q865V6,A0A3Q1LP…	0.00436665	0.171073	0.390625
GO:0050794	regulation of cellular process	P	166	470	511	1677	0.324853	0.280262	over	G3MWV5,Q9GMB8,P62261,E1BNK3,E1BI01,A2VDN7,A6QLY8,P20959,E1BBP4,E1BMJ0,F1MZV2,G3X811,P62248,A0A140T843,P10152,P84080,F1N650,Q3SX33,Q5E9B7,A4FUA8,Q865V6,A0A3Q1LPZ4,P63103,F6R233,A0A3Q1MIB0,E1BPC2,Q3SZ62,A0A3Q1N9Y5,Q5E947,Q3ZCL8,Q9BGI2,Q9BGI1,O77834,A0A3Q1LUG9,A7MAZ5,P02253,F1MMU4,G3N131,A0A3Q1MF05,F1MF42,P61585,A0A3Q1N9S5,E1BMK2,P10096,Q5E946,P17248,P28782,F1MQF6,Q0VCX2,P26201,A0A3Q1LNM6,E1BJY4,O18…	G3MWV5,A5D7J6,Q9GMB8,Q3SYW3,Q3ZC64,P50291,Q5E959,Q3ZBW4,P26882,E1BGW5,P62261,E1BNK3,A0A3Q1M4H2,E1BPU0,Q9BGI3,Q0VD16,E1BI01,F1MJS9,Q0VCY7,Q2NL22,Q3MHR5,A2VDN7,Q8WN55,E1BIB4,Q1RMU5,A6QLY8,A3KN51,P20959,E1BBP4,E1BMJ0,F1MZV2,P04272,P15497,F1MHH5,Q17QE5,P18203,G3X811,F1N2F1,E1BDE3,Q2UVX4,Q3Y5Z3,P62248,Q29RS5,A6QL48,A0A140T843,P10152,A0A3Q1M5V9,Q32PA1,A7MBH9,P84080,A6H701,Q9XSK2,F1N720,Q9BDR7,F1N650,Q3…	0.00446321	0.171073	0.353191
GO:0050832	defense response to fungus	P	7	9	511	1677	0.0136986	0.00536673	over	B3VTM3,P33046,Q2HJ57,P54228,F1MKS5,A6QPT4,E1BAD2	B3VTM3,Q29RS5,Q8SPP7,P33046,Q2HJ57,P54228,F1MKS5,A6QPT4,E1BAD2	0.00462933	0.171073	0.777778
GO:0009620	response to fungus	P	7	9	511	1677	0.0136986	0.00536673	over	A6QPT4,P33046,Q2HJ57,P54228,F1MKS5,E1BAD2,B3VTM3	A6QPT4,Q8SPP7,P33046,Q2HJ57,P54228,F1MKS5,E1BAD2,B3VTM3,Q29RS5	0.00462933	0.171073	0.777778
GO:0016525	negative regulation of angiogenesis	P	7	9	511	1677	0.0136986	0.00536673	over	P61585,Q3T0P6,Q95121,A0A140T843,F1MKS5,F1N3A1,Q9GMB8	P61585,Q3T0P6,Q95121,A0A140T843,F1MKS5,F1N3A1,Q9GMB8,P21793,G3N2A9	0.00462933	0.171073	0.777778
GO:1901343	negative regulation of vasculature development	P	7	9	511	1677	0.0136986	0.00536673	over	Q3T0P6,Q95121,A0A140T843,F1MKS5,F1N3A1,Q9GMB8,P61585	Q3T0P6,Q95121,A0A140T843,F1MKS5,F1N3A1,Q9GMB8,P21793,G3N2A9,P61585	0.00462933	0.171073	0.777778
GO:2000181	negative regulation of blood vessel morphogenesis	P	7	9	511	1677	0.0136986	0.00536673	over	Q3T0P6,Q95121,A0A140T843,F1MKS5,F1N3A1,Q9GMB8,P61585	Q3T0P6,Q95121,A0A140T843,F1MKS5,F1N3A1,Q9GMB8,P21793,G3N2A9,P61585	0.00462933	0.171073	0.777778
GO:1903039	positive regulation of leukocyte cell-cell adhesion	P	8	11	511	1677	0.0156556	0.00655933	over	P11116,A0A140T891,F1N650,Q92176,F1MQF6,Q3T169,P61585,Q3SX33	P11116,A0A140T891,F1N650,Q92176,F1MQF6,Q3T169,F1MJS9,P61585,Q3SX33,F1MRG6,P32592	0.00465196	0.171073	0.727273
GO:0006310	DNA recombination	P	8	11	511	1677	0.0156556	0.00655933	over	G3MWV5,A7MAZ5,P02253,F1MMU4,G3N131,E1BNK3,F1MF42,E1BMK2	E1BL90,E1BMM6,G3MWV5,A7MAZ5,P02253,F1MMU4,G3N131,E1BNK3,F1MJS9,F1MF42,E1BMK2	0.00465196	0.171073	0.727273
GO:0045185	maintenance of protein location	P	8	11	511	1677	0.0156556	0.00655933	over	Q3MHX6,A0A3Q1MLQ7,A0A3Q1LQU4,Q0VCX2,Q5E946,A0A140T894,F1N169,A2VDN7	P21752,P62326,Q3MHX6,F1MX65,A0A3Q1MLQ7,A0A3Q1LQU4,Q0VCX2,Q5E946,A0A140T894,F1N169,A2VDN7	0.00465196	0.171073	0.727273
GO:0043207	response to external biotic stimulus	P	33	73	511	1677	0.0645793	0.0435301	over	A6QPT4,F1MQF6,E1BH94,E1B6Z6,B9TUC9,Q5W5H8,A0A3Q1LX31,G3N342,G3N148,Q3ZBG1,P33046,Q2HJ57,P54228,F1MKS5,E1BAD2,Q5E9F7,P22226,Q27996,O02659,E1BL84,P80189,F1MU12,A0A3Q1MB98,B3VTM3,Q3SYR8,E1BNK3,G3N2D8,F1MD23,E1BIK4,P48616,P61585,F1MZV2,P26201	A6QPT4,F1MQF6,Q8SPP7,E1BH94,P02663,E1B6Z6,P80025,B9TUC9,G3N0V0,Q5W5H8,A0A3Q1LX31,G3MXG6,G3N342,A0A3Q1LKZ3,Q9BDR7,G3N148,P46160,Q5W5H4,P46170,Q3ZBG1,G3N188,O02741,P81644,P33046,Q2HJ57,P54228,F1MKS5,E1BAD2,Q5E9F7,P22226,F1MNN7,P19660,Q27996,O02659,F1N720,E1BL84,P08904,P80189,P04421,E1B8A0,Q29RS5,F1MTW5,A5PKG9,P00435,F1MU12,G3X6N3,Q2UVX4,A0A3Q1MB98,Q3T0A3,P11151,Q1RMH8,F1MJW4,F1MHQ4,Q3SZX4,Q5EAD0,B3…	0.00472226	0.171073	0.452055
GO:0051707	response to other organism	P	33	73	511	1677	0.0645793	0.0435301	over	A6QPT4,F1MQF6,E1BH94,E1B6Z6,B9TUC9,Q5W5H8,A0A3Q1LX31,G3N342,G3N148,Q3ZBG1,P33046,Q2HJ57,P54228,F1MKS5,E1BAD2,Q5E9F7,P22226,Q27996,O02659,E1BL84,P80189,A0A3Q1MB98,B3VTM3,Q3SYR8,E1BNK3,G3N2D8,F1MD23,E1BIK4,P48616,P61585,F1MZV2,P26201,F1MU12	A6QPT4,F1MQF6,Q8SPP7,E1BH94,P02663,E1B6Z6,P80025,B9TUC9,G3N0V0,Q5W5H8,A0A3Q1LX31,G3MXG6,G3N342,A0A3Q1LKZ3,Q9BDR7,G3N148,P46160,Q5W5H4,P46170,Q3ZBG1,G3N188,O02741,P81644,P33046,Q2HJ57,P54228,F1MKS5,E1BAD2,Q5E9F7,P22226,F1MNN7,P19660,Q27996,O02659,F1N720,E1BL84,P08904,P80189,P04421,E1B8A0,Q29RS5,F1MTW5,A5PKG9,P00435,G3X6N3,Q2UVX4,A0A3Q1MB98,Q3T0A3,P11151,Q1RMH8,F1MJW4,F1MHQ4,Q3SZX4,Q5EAD0,B3VTM3,Q3…	0.00472226	0.171073	0.452055
GO:0007159	leukocyte cell-cell adhesion	P	13	22	511	1677	0.0254403	0.0131187	over	P11116,A0A140T891,F1N650,Q92176,F1MQF6,Q3T169,E1BKS1,P61585,Q3SX33,P28782,Q2HJ49,Q9TU25,A6YT15	P11116,A0A140T891,F1N650,Q92176,F1MQF6,Q3T169,E1BKS1,Q08DN1,Q29RY7,Q9BGI3,F1MJS9,P61585,Q3ZBK5,Q3SX33,F1MRG6,P28782,F1MHS5,Q2HJ49,Q9TU25,A6YT15,P32592,Q0VD44	0.00476454	0.171073	0.590909
GO:0072593	reactive oxygen species metabolic process	P	13	22	511	1677	0.0254403	0.0131187	over	A6QPT4,Q3T0F9,Q5E947,P48616,E1BNK3,F1N733,Q5E946,P01966,P02070,Q9BGI2,Q9BGI1,Q76LV2,P61585	A6QPT4,Q9BGI3,Q3T0F9,Q5E947,F1MNQ4,A3KLR9,E1B8A0,P48616,C4T8B4,E1BNK3,A0A452DHY1,F1N733,Q5E946,P01966,P02070,P80025,Q9BGI2,Q9BGI1,P00435,Q76LV2,P61585,E1BPU0	0.00476454	0.171073	0.590909
GO:0009201	ribonucleoside triphosphate biosynthetic process	P	13	22	511	1677	0.0254403	0.0131187	over	A5D984,Q3T0P6,Q3SZ62,P10096,Q9XSJ4,A6QLL8,Q5E956,Q3ZBD7,A0A3Q1ML59,Q3ZBY4,Q3T0Q4,A5PK70,E1BNK3	A5D984,Q3T0P6,Q3SZ62,P10096,Q9XSJ4,A6QLL8,Q5E956,Q3ZBD7,Q3ZC09,A0A3Q1ML59,Q3ZBY4,A1A4J1,A5PK73,Q2KJE5,A2VE47,A1A4N9,Q3T0Q4,A5PK70,F1MVC0,E1BNK3,Q0QEM9,A6H768	0.00476454	0.171073	0.590909
GO:0019752	carboxylic acid metabolic process	P	34	76	511	1677	0.0665362	0.045319	over	P14568,O02853,A5D984,Q3T0P6,Q3SZ62,P10096,Q9XSJ4,A6QLL8,Q5E956,Q3ZBD7,A0A3Q1ML59,Q3ZBY4,A0A140T8A5,Q9GMB8,Q3ZBV8,P17248,A0A3Q1LTZ6,F1N647,F1MZA0,A0A140T891,E1BJ75,Q5E946,G3N2D8,A0A3Q1LK49,A0A3Q1LQ21,E1BNK3,P55052,F1N650,Q32LE5,Q32PJ2,Q3ZCI4,F1MET0,Q5E9B1,P19858	P14568,O02853,A5D984,Q3T0P6,Q3SZ62,P10096,Q9XSJ4,A6QLL8,Q5E956,Q3ZBD7,Q3ZC09,A0A3Q1ML59,Q3ZBY4,A1A4J1,A5PK73,Q2KJE5,A2VE47,A0A140T8A5,A0A452DIW4,F1MS05,Q0QEK4,Q32PF2,A7YW98,A0A3Q1M1K1,Q3SYZ4,A0A3Q1MSP0,Q3T0N2,Q9GMB8,Q3ZBV8,P17248,A0A3Q1LTZ6,F1MYJ3,F1MVC0,A0A3Q1M403,A0A3Q1LRP4,A6QR28,Q0VCW4,Q2UVX4,F1MHQ4,P11151,F1N647,Q71SP7,Q3YMR4,Q3Y5Z3,A6QQ07,F1MZA0,P46411,A0A140T891,E1BJ75,A6QL77,Q5E946,G3N2D8…	0.00509209	0.179722	0.447368
GO:0090066	regulation of anatomical structure size	P	25	52	511	1677	0.0489237	0.0310078	over	P61585,P28800,A4FUA8,Q865V6,A0A3Q1LPZ4,Q2HJ49,P02584,Q2HJ57,A6H7G2,Q5E9F7,F1MTP5,F1MQF6,Q3T0F9,Q3MHR7,P61157,Q148J6,Q3T035,G3MXC8,Q1JPK9,P84080,Q56JZ9,P01045,F1MET0,F1MXJ5,Q92176	P61585,P28800,F1MJH1,A4FUA8,Q865V6,A0A3Q1LPZ4,P21752,P62326,A8YXX8,Q2HJ49,Q3SZK8,A0A3Q1MQ68,P02584,Q2HJ57,Q3SYW3,A6H7G2,Q5E9F7,F1MTP5,F1MRZ8,A0A3Q1ML30,A2VDX0,F1MUI0,Q2TA49,F1MQF6,Q3T0F9,A0A3Q1M5V9,Q5EAD0,Q3MHR7,P61157,A0A3Q1LXR9,Q148J6,Q3T035,G3MXC8,Q1JPK9,P84080,Q56JZ9,E1BPU0,P01045,F1MET0,P00435,F1N6H4,F1MXJ5,F1MEW1,A7MB70,G3MYK9,Q0IIG7,Q92176,A0A3Q1LUF1,E1BC32,A0A3Q1LWS8,C4T8B4,G3N3E1	0.00510689	0.179722	0.480769
GO:0050900	leukocyte migration	P	15	27	511	1677	0.0293542	0.0161002	over	P28782,F1N650,Q3SX33,O18836,F1MD23,E1BIK4,Q92176,Q9TU25,G3MXK8,Q2HJ49,A6YT15,F1MTP5,P61585,F1MQF6,P08037	F1MNN7,P28782,F1MHS5,F1N650,A6QLZ0,A0A3Q1M5V9,Q3SX33,O18836,Q29RS5,Q9BDR7,F1MD23,E1BIK4,Q92176,Q9TU25,G3MXK8,Q2HJ49,P62326,A0A140T8D4,F1MNG3,Q1RMI2,A6YT15,F1MTP5,Q32KY0,P61585,F1MQF6,A5D7J6,P08037	0.00547909	0.191552	0.555556
GO:1903034	regulation of response to wounding	P	12	20	511	1677	0.0234834	0.0119261	over	F1MKS5,E1BMJ0,P00735,P01045,A0A140T843,A0A3Q1MMH1,A0A140T851,P06868,P50448,P28800,F1N650,F1MQ37	F1MKS5,Q9BDR7,F1MRZ8,E1BMJ0,P00735,Q9BGI3,P81287,P01045,A0A140T843,A0A3Q1MMH1,A0A140T851,P06868,P50448,P04272,Q0VD16,P28800,P62326,F1N650,F1MQ37,A0A3Q1NJR8	0.00564289	0.192895	0.6
GO:0048646	anatomical structure formation involved in morphogenesis	P	32	71	511	1677	0.0626223	0.0423375	over	P63103,Q95114,P10152,F1MQ37,Q2KJ51,P62248,A0A3Q1MG84,Q3SX33,Q5E9F7,E1BKS1,Q2KJJ7,F1N6H1,Q3T0P6,Q95121,A0A140T843,F1MKS5,F1N3A1,Q9GMB8,F1MTP5,Q3B7N2,P17248,A0A3Q1LYS8,Q3SZN8,P30922,F1MU34,P08037,F1N650,Q9MZ06,P61585,G3MZI7,A5D984,Q3T0F9	P63103,Q95114,P10152,P80929,F1MQ37,Q2KJ51,Q17QE5,P55906,P04272,P62248,A0A3Q1MG84,Q9XSA7,Q3ZC64,Q9TUI9,Q3SX33,A5D7V3,A0A3Q1LTK3,G5E6P3,E1BEM2,F1MXU9,Q0VD44,A7MB70,Q5E9Q1,E1BL90,Q5E9F7,Q2TA49,E1BKS1,Q2KJJ7,F1N6H1,Q3T0P6,Q95121,A0A140T843,F1MKS5,F1N3A1,Q9GMB8,P21793,G3N2A9,Q0VD16,F1MTP5,E1BC32,A0A3Q1M4H2,F1N401,P63258,Q3B7N2,A0A3Q1LWS8,F1N2G0,P08728,Q8MKH6,P17248,A0A3Q1LYS8,Q3SZN8,Q2UVX4,P30922,A0A3…	0.00568505	0.192895	0.450704
GO:0009141	nucleoside triphosphate metabolic process	P	17	32	511	1677	0.0332681	0.0190817	over	A5D984,Q3T0P6,Q3SZ62,P10096,Q9XSJ4,A6QLL8,Q5E956,Q3ZBD7,A0A3Q1ML59,Q3ZBY4,Q3T0Q4,A5PK70,E1BNK3,P31404,Q3T054,P61585,Q5E946	A5D984,Q3T0P6,Q3SZ62,P10096,Q9XSJ4,A6QLL8,Q5E956,Q3ZBD7,Q3ZC09,A0A3Q1ML59,Q3ZBY4,A1A4J1,A5PK73,Q2KJE5,A2VE47,A1A4N9,Q3T0Q4,A5PK70,F1MVC0,E1BNK3,Q2KIW9,P00570,Q0QEM9,P08166,F1MM07,F1N2G0,P31404,Q3T054,E1BPU0,A6H768,P61585,Q5E946	0.00580081	0.192895	0.53125
GO:0051495	positive regulation of cytoskeleton organization	P	17	32	511	1677	0.0332681	0.0190817	over	Q5E9F7,F1MTP5,F1MQF6,Q3T0F9,Q3T169,P02584,Q3MHR7,P61157,Q148J6,Q3T035,G3MXC8,Q1JPK9,P84080,Q56JZ9,Q92176,P61585,P28800	Q5E9F7,F1MTP5,F1MRZ8,A0A3Q1ML30,Q2TA49,F1MQF6,Q3T0F9,A0A3Q1M5V9,Q5EAD0,Q3T169,Q5E9H3,P02584,Q3MHR7,P61157,A0A3Q1LXR9,Q148J6,Q3T035,G3MXC8,Q1JPK9,P84080,Q56JZ9,F1MUI0,F1MJH1,Q3T0M7,Q3SZC4,Q92176,P15497,P61585,P28800,A0A3Q1LWS8,A8YXX8,G3N3E1	0.00580081	0.192895	0.53125
GO:0030029	actin filament-based process	P	36	82	511	1677	0.0704501	0.0488968	over	A0A3Q1LSN0,Q3B7N2,P61585,P31976,A4FUA8,Q865V6,A0A3Q1LPZ4,A0A3Q1M6W5,F1MTP5,P02584,Q9TU25,Q92176,Q5KR47,F1MQ37,P10152,Q3MHR7,Q148J6,Q5E9F7,Q2HJ57,A6H7G2,F1MQF6,Q3T0F9,A0A3Q1MLQ7,Q3SYU6,F1N650,F1N169,F1MKS5,P61157,Q3T035,G3MXC8,Q1JPK9,P84080,Q56JZ9,P28800,Q9TU03,Q32PA4	G3N3E1,A0A3Q1NGD2,A0A3Q1LSN0,Q3B7N2,P61585,P31976,Q5EAD0,F1MJH1,A4FUA8,Q865V6,A0A3Q1LPZ4,A0A3Q1ML30,A0A3Q1M6W5,F1MCZ3,F1N365,F1MTP5,P21752,P62326,P02584,Q9TU25,A5D9B6,Q2TA49,F1MNG3,Q3SZK8,Q1RMI2,A0A3Q1M0Y7,A0A3Q1MC96,G3X6N3,Q5KR48,Q5KR49,Q92176,Q5KR47,A8YXX8,Q2KJ55,F1MUI0,Q3SYV4,A6QLB7,A0A3Q1N9L4,F1MQ37,P10152,Q3MHR7,Q148J6,Q3SYW3,F1N0W1,Q5E9F7,F1MM07,F1N2G0,E1BC32,Q2HJ57,A6H7G2,F1MRZ8,A2VDX0,F1M…	0.00581561	0.192895	0.439024
GO:0000165	MAPK cascade	P	19	37	511	1677	0.037182	0.0220632	over	E1BI01,Q5E947,E1BJY4,E1BNK3,F1N1D5,O18836,Q3T0F9,P13696,P62248,P20959,Q3T169,P28800,F1MQF6,P63103,P30922,E1BMK2,P26201,G3X811,P62261	A0A3Q1M4H2,E1BPU0,Q9BGI3,Q0VD16,E1BI01,F1MJS9,G3X6N3,Q5E947,P21214,A3KN51,E1BB50,E1BJY4,E1BNK3,Q3Y5Z3,F1N1D5,O18836,Q3T0F9,P22444,P13696,Q3ZC64,P62248,P20959,Q3T169,P28800,F1MQF6,A0A452DHY1,P63103,Q3T0I2,Q3SZK8,P30922,P62833,Q17QE5,E1BMK2,P26201,Q29423,G3X811,P62261	0.00584422	0.192895	0.513514
GO:0071345	cellular response to cytokine stimulus	P	19	37	511	1677	0.037182	0.0220632	over	F1MQF6,F1MU12,P61085,Q5EAC6,Q0P5I9,F1MD23,E1BIK4,P48616,F1MHC2,Q0VCX2,Q92176,F1N647,P30922,Q3T169,F1N1D5,Q0VCK0,A2VDN7,P61585,A4IFH0	F1MJS9,F1MQF6,P15497,Q3Y5Z3,P18203,Q29423,F1MU12,F6S1Q0,P61085,Q9BDR7,Q17QE5,Q5EAC6,Q0P5I9,F1MD23,A0A3Q1M5V9,E1BIK4,P63258,P48616,F1N720,F1MHC2,Q08DQ6,Q0VCX2,Q92176,F1N647,P30922,F1MHQ4,Q3T169,F1N1D5,Q08DN1,A5D7E8,Q0VCK0,A2VDN7,Q2HJB6,F1MKU3,P61585,A4IFH0,Q3SYW3	0.00584422	0.192895	0.513514
GO:0051239	regulation of multicellular organismal process	P	61	153	511	1677	0.119374	0.0912343	over	B3VTM3,Q95JH2,Q9MYM4,A0A3Q1MU33,F1MKS5,A0A140T843,E1BNK3,P61585,P48616,A0A3Q1LR40,Q3T0P6,Q95121,F1N3A1,Q9GMB8,E1BMJ0,P00735,P01045,A0A3Q1MMH1,A0A140T851,Q32PJ2,A0A3B0IZF8,F1N650,F1MQF6,E1BH94,G3X811,F1N1D5,Q3T169,E1BMK2,Q5E946,Q05443,A0A140T891,P80311,P06868,P50448,O02853,Q3T0Q4,A7Z057,Q5E9B7,P17248,A0A3Q1LYS8,Q3SZN8,P30922,F1MU34,P62248,A6H7G2,Q3ZBG1,O18836,F1MXJ5,Q3ZBA6,Q3SX33,P28800,P55052,Q5E…	B3VTM3,Q0VD44,Q95JH2,F1MM07,F1N2G0,Q1RMM7,Q9MYM4,F1MEW1,P15497,P81644,Q8MKH6,Q8MKH7,P02639,A0A3Q1MU33,Q5E9Q1,F1MKS5,Q9BDR7,F1MRZ8,Q2UVX4,A0A3Q1LGY9,A5D7J6,A0A140T843,P21793,Q5E959,Q3T0I2,P21214,E1BF95,F1MXU9,E1BNK3,Q3ZC64,P19035,P61585,P62833,Q1RMH8,A0JNB0,Q5E9H3,P48616,Q17QE5,A0A3Q1LR40,E1BPU0,Q3T0P6,Q95121,F1N3A1,Q9GMB8,G3N2A9,E1BMJ0,P00735,Q9BGI3,P81287,P01045,A0A3Q1MMH1,A0A140T851,Q32PJ2,P075…	0.0059983	0.196759	0.398693
GO:0007599	hemostasis	P	14	25	511	1677	0.0273973	0.0149076	over	P06868,P00735,P50448,P01045,F1MBC5,F1N0I3,A0A140T851,A0A140T843,F1MKS5,Q3SZZ9,E1BMJ0,A0A3Q1MMH1,P28800,A0A3Q1LTB9	P81287,P06868,P00735,P50448,P01045,F1MBC5,F1N0I3,A0A140T851,A0A140T843,F1MKS5,Q9BDR7,F1MRZ8,F1MAV0,Q3SZZ9,A5PJE3,G5E6P3,E1BMJ0,Q9BGI3,A0A3Q1MMH1,P04272,P28800,A4IFU2,P12260,A0A3Q1LTB9,A0A3Q1NJR8	0.00660808	0.209077	0.56
GO:0007596	blood coagulation	P	14	25	511	1677	0.0273973	0.0149076	over	A0A140T843,F1MKS5,Q3SZZ9,E1BMJ0,P00735,P01045,A0A3Q1MMH1,A0A140T851,P06868,P50448,P28800,A0A3Q1LTB9,F1MBC5,F1N0I3	A0A140T843,F1MKS5,Q9BDR7,F1MRZ8,F1MAV0,Q3SZZ9,A5PJE3,G5E6P3,E1BMJ0,P00735,Q9BGI3,P81287,P01045,A0A3Q1MMH1,A0A140T851,P06868,P50448,P04272,P28800,A4IFU2,P12260,A0A3Q1LTB9,A0A3Q1NJR8,F1MBC5,F1N0I3	0.00660808	0.209077	0.56
GO:0046034	ATP metabolic process	P	14	25	511	1677	0.0273973	0.0149076	over	A5D984,Q3T0P6,Q3SZ62,P10096,Q9XSJ4,A6QLL8,Q5E956,Q3ZBD7,A0A3Q1ML59,Q3ZBY4,E1BNK3,P61585,Q5E946,P31404	A5D984,Q3T0P6,Q3SZ62,P10096,Q9XSJ4,A6QLL8,Q5E956,Q3ZBD7,Q3ZC09,A0A3Q1ML59,Q3ZBY4,A1A4J1,A5PK73,Q2KJE5,A2VE47,E1BNK3,Q0QEM9,A6H768,P61585,Q5E946,P08166,F1MM07,F1N2G0,P31404,P00570	0.00660808	0.209077	0.56
GO:0061458	reproductive system development	P	11	18	511	1677	0.0215264	0.0107335	over	P10152,Q5E9F8,F1N6H1,F1N650,F1MU79,P07688,Q3T0F9,Q2KJJ7,F1MU12,A0A3Q1MI01,Q95121	P10152,E1BMM6,Q5E9F8,F1N6H1,P50291,F1N650,F1MU79,P07688,Q3T0F9,Q2KJJ7,Q0VD16,F1MU12,P08728,A0A3Q1LTK3,A0A3Q1MI01,Q95121,F1MEW1,B5B3R8	0.00664924	0.209077	0.611111
GO:0048608	reproductive structure development	P	11	18	511	1677	0.0215264	0.0107335	over	P10152,Q5E9F8,F1N6H1,F1N650,F1MU79,P07688,Q3T0F9,Q2KJJ7,F1MU12,A0A3Q1MI01,Q95121	P10152,E1BMM6,Q5E9F8,F1N6H1,P50291,F1N650,F1MU79,P07688,Q3T0F9,Q2KJJ7,Q0VD16,F1MU12,P08728,A0A3Q1LTK3,A0A3Q1MI01,Q95121,F1MEW1,B5B3R8	0.00664924	0.209077	0.611111
GO:0006754	ATP biosynthetic process	P	11	18	511	1677	0.0215264	0.0107335	over	A5D984,Q3T0P6,Q3SZ62,P10096,Q9XSJ4,A6QLL8,Q5E956,Q3ZBD7,A0A3Q1ML59,Q3ZBY4,E1BNK3	A5D984,Q3T0P6,Q3SZ62,P10096,Q9XSJ4,A6QLL8,Q5E956,Q3ZBD7,Q3ZC09,A0A3Q1ML59,Q3ZBY4,A1A4J1,A5PK73,Q2KJE5,A2VE47,Q0QEM9,A6H768,E1BNK3	0.00664924	0.209077	0.611111
GO:0006163	purine nucleotide metabolic process	P	20	40	511	1677	0.0391389	0.0238521	over	A5D984,Q3T0P6,Q3SZ62,P10096,Q9XSJ4,A6QLL8,Q5E956,Q3ZBD7,A0A3Q1ML59,Q3ZBY4,Q3T0Q4,A5PK70,Q0VCK0,E1BNK3,Q9GJT9,P31404,Q3T054,F1N085,P61585,Q5E946	Q32PF2,A5D984,Q3T0P6,Q3SZ62,P10096,Q9XSJ4,A6QLL8,Q5E956,Q3ZBD7,Q3ZC09,A0A3Q1ML59,Q3ZBY4,A1A4J1,A5PK73,Q2KJE5,A2VE47,P08166,P00570,A1A4N9,Q3T0Q4,A5PK70,Q0VCK0,Q2HJ26,A3KN12,Q05927,E1BNK3,F1MCZ0,Q0QEM9,Q9GJT9,A7MBG0,F1MM07,F1N2G0,P31404,Q3T054,E1BPU0,F1N085,Q3T0J0,A6H768,P61585,Q5E946	0.00693566	0.21428	0.5
GO:0009150	purine ribonucleotide metabolic process	P	20	40	511	1677	0.0391389	0.0238521	over	A5D984,Q3T0P6,Q3SZ62,P10096,Q9XSJ4,A6QLL8,Q5E956,Q3ZBD7,A0A3Q1ML59,Q3ZBY4,Q3T0Q4,A5PK70,Q0VCK0,E1BNK3,Q9GJT9,P31404,Q3T054,F1N085,P61585,Q5E946	Q32PF2,A5D984,Q3T0P6,Q3SZ62,P10096,Q9XSJ4,A6QLL8,Q5E956,Q3ZBD7,Q3ZC09,A0A3Q1ML59,Q3ZBY4,A1A4J1,A5PK73,Q2KJE5,A2VE47,P08166,P00570,A1A4N9,Q3T0Q4,A5PK70,Q0VCK0,Q2HJ26,A3KN12,Q05927,E1BNK3,F1MCZ0,Q0QEM9,Q9GJT9,A7MBG0,F1MM07,F1N2G0,P31404,Q3T054,E1BPU0,F1N085,Q3T0J0,A6H768,P61585,Q5E946	0.00693566	0.21428	0.5
GO:0072330	monocarboxylic acid biosynthetic process	P	16	30	511	1677	0.0313112	0.0178891	over	O02853,A5D984,Q3T0P6,Q3SZ62,P10096,Q9XSJ4,A6QLL8,Q5E956,Q3ZBD7,A0A3Q1ML59,Q3ZBY4,F1N647,Q5E946,P55052,F1N650,Q32PJ2	O02853,A5D984,Q3T0P6,Q3SZ62,P10096,Q9XSJ4,A6QLL8,Q5E956,Q3ZBD7,Q3ZC09,A0A3Q1ML59,Q3ZBY4,A1A4J1,A5PK73,Q2KJE5,A2VE47,P11151,F1N647,Q71SP7,Q3YMR4,Q32PF2,P46411,Q5E946,P55052,F1N650,Q0VCW4,P19035,P15497,Q32PJ2,A6H768	0.00704312	0.216342	0.533333
GO:0043408	regulation of MAPK cascade	P	18	35	511	1677	0.035225	0.0208706	over	E1BI01,Q5E947,E1BJY4,E1BNK3,F1N1D5,P13696,P62248,P20959,Q3T169,P28800,F1MQF6,P63103,P30922,E1BMK2,P26201,G3X811,O18836,Q3T0F9	A0A3Q1M4H2,E1BPU0,Q9BGI3,Q0VD16,E1BI01,F1MJS9,G3X6N3,Q5E947,P21214,A3KN51,E1BB50,E1BJY4,E1BNK3,Q3Y5Z3,F1N1D5,P13696,Q3ZC64,P62248,P20959,Q3T169,P28800,F1MQF6,A0A452DHY1,P63103,Q3SZK8,P30922,P62833,Q17QE5,E1BMK2,P26201,Q29423,G3X811,O18836,Q3T0F9,P22444	0.00711016	0.217146	0.514286
GO:0019637	organophosphate metabolic process	P	32	72	511	1677	0.0626223	0.0429338	over	A5D984,Q3T0P6,Q3SZ62,P10096,Q9XSJ4,A6QLL8,Q5E956,Q3ZBD7,A0A3Q1ML59,Q3ZBY4,F1MMK2,A0A3Q1LRN7,Q3T0Q4,A5PK70,Q0VCK0,Q3ZC71,Q95JH2,P55052,A0A140T8A5,E1BNK3,Q3ZCI4,G5E5C8,F1N0Y0,Q9GJT9,P31404,Q3T054,A7Z014,Q32PJ2,Q6QRN6,F1N085,P61585,Q5E946	A1A4J1,Q5EA88,A0A3Q1M473,Q32PF2,A5D984,Q3T0P6,Q3SZ62,P10096,Q9XSJ4,A6QLL8,Q5E956,Q3ZBD7,Q3ZC09,A0A3Q1ML59,Q3ZBY4,A5PK73,Q2KJE5,A2VE47,F1MMK2,A0A3Q1LRN7,Q3T0Q4,A5PK70,Q2KIW9,P00570,P08166,A1A4N9,Q0VCK0,Q2HJ26,A3KN12,Q05927,A0A140T887,F1MVC0,Q3ZC71,P11151,Q95JH2,P15497,P55052,P81644,A0A140T8A5,E1BNK3,Q3ZCI4,G5E5C8,A5PJH9,F1N0Y0,P06623,Q0II59,F1MRZ8,F1MCZ0,Q0QEM9,F1N4W0,Q9GJT9,A5PKG9,A7MBG0,F1MM07,F…	0.00734932	0.21873	0.444444
GO:0010638	positive regulation of organelle organization	P	23	48	511	1677	0.0450098	0.0286225	over	Q5E9F7,F1MTP5,F1MQF6,Q3T0F9,Q3T169,F1N650,P02584,Q3MHR7,P61157,Q148J6,Q3T035,G3MXC8,Q1JPK9,P84080,Q56JZ9,Q92176,P61585,P28800,Q2HJ49,Q5EAC6,A2VDN7,E1BKS1,F1N1D5	Q5E9F7,F1MTP5,F1MRZ8,A0A3Q1ML30,Q2TA49,F1MQF6,Q3T0F9,A0A3Q1M5V9,Q5EAD0,Q3T169,Q5E9H3,F1N650,P04272,Q3T0K2,G5E531,F1N0E5,P02584,Q3MHR7,P61157,A0A3Q1LXR9,Q148J6,Q3T035,G3MXC8,Q1JPK9,P84080,Q56JZ9,F1MUI0,F1MJH1,Q3T0M7,Q3SZC4,Q92176,P15497,P61585,P28800,A0A3Q1LWS8,Q2HJ49,P21793,Q3T0I5,Q2HJG5,Q5EAC6,E1BPU0,A2VDN7,E1BKS1,F1N1D5,E1BHY6,A8YXX8,G3N3E1,A5D977	0.00752349	0.21873	0.479167
GO:0006333	chromatin assembly or disassembly	P	10	16	511	1677	0.0195695	0.00954085	over	G3N081,G3MWV5,A7MAZ5,P02253,G3MZR4,F1MMU4,G3N131,E1BCN3,A0A3Q1N552,Q5E9F8	G3N081,G3MWV5,A7MAZ5,P02253,Q32L48,E1B7N8,G3MZR4,F1MMU4,G3N131,G3MYB1,E1BCN3,A0A3Q1MQB1,A0A3Q1N552,A0A3Q1LZ47,Q5E9F8,Q2V9X0	0.00777943	0.21873	0.625
GO:0006096	glycolytic process	P	10	16	511	1677	0.0195695	0.00954085	over	Q3SZ62,A5D984,Q3T0P6,P10096,Q9XSJ4,A6QLL8,Q5E956,Q3ZBD7,A0A3Q1ML59,Q3ZBY4	Q3SZ62,A1A4J1,A6H768,A5D984,Q3T0P6,P10096,Q9XSJ4,A6QLL8,Q5E956,Q3ZBD7,Q3ZC09,A0A3Q1ML59,Q3ZBY4,A5PK73,Q2KJE5,A2VE47	0.00777943	0.21873	0.625
GO:1900046	regulation of hemostasis	P	10	16	511	1677	0.0195695	0.00954085	over	F1MKS5,E1BMJ0,P00735,P01045,A0A140T843,A0A3Q1MMH1,A0A140T851,P06868,P50448,P28800	F1MKS5,Q9BDR7,F1MRZ8,E1BMJ0,P00735,Q9BGI3,P81287,P01045,A0A140T843,A0A3Q1MMH1,A0A140T851,P06868,P50448,P04272,P28800,A0A3Q1NJR8	0.00777943	0.21873	0.625
GO:0030193	regulation of blood coagulation	P	10	16	511	1677	0.0195695	0.00954085	over	F1MKS5,P00735,P01045,A0A140T843,A0A3Q1MMH1,A0A140T851,P06868,P50448,P28800,E1BMJ0	F1MKS5,Q9BDR7,F1MRZ8,P00735,Q9BGI3,P81287,P01045,A0A140T843,A0A3Q1MMH1,A0A140T851,P06868,P50448,P04272,P28800,A0A3Q1NJR8,E1BMJ0	0.00777943	0.21873	0.625
GO:0006757	ATP generation from ADP	P	10	16	511	1677	0.0195695	0.00954085	over	A5D984,Q3T0P6,Q3SZ62,P10096,Q9XSJ4,A6QLL8,Q5E956,Q3ZBD7,A0A3Q1ML59,Q3ZBY4	A5D984,Q3T0P6,Q3SZ62,P10096,Q9XSJ4,A6QLL8,Q5E956,Q3ZBD7,Q3ZC09,A0A3Q1ML59,Q3ZBY4,A1A4J1,A5PK73,Q2KJE5,A2VE47,A6H768	0.00777943	0.21873	0.625
GO:0019359	nicotinamide nucleotide biosynthetic process	P	10	16	511	1677	0.0195695	0.00954085	over	A5D984,Q3T0P6,Q3SZ62,P10096,Q9XSJ4,A6QLL8,Q5E956,Q3ZBD7,A0A3Q1ML59,Q3ZBY4	A5D984,Q3T0P6,Q3SZ62,P10096,Q9XSJ4,A6QLL8,Q5E956,Q3ZBD7,Q3ZC09,A0A3Q1ML59,Q3ZBY4,A1A4J1,A5PK73,Q2KJE5,A2VE47,A6H768	0.00777943	0.21873	0.625
GO:0019363	pyridine nucleotide biosynthetic process	P	10	16	511	1677	0.0195695	0.00954085	over	A5D984,Q3T0P6,Q3SZ62,P10096,Q9XSJ4,A6QLL8,Q5E956,Q3ZBD7,A0A3Q1ML59,Q3ZBY4	A5D984,Q3T0P6,Q3SZ62,P10096,Q9XSJ4,A6QLL8,Q5E956,Q3ZBD7,Q3ZC09,A0A3Q1ML59,Q3ZBY4,A1A4J1,A5PK73,Q2KJE5,A2VE47,A6H768	0.00777943	0.21873	0.625
GO:0065004	protein-DNA complex assembly	P	10	16	511	1677	0.0195695	0.00954085	over	G3N081,G3MWV5,A7MAZ5,P02253,G3MZR4,F1MMU4,G3N131,E1BCN3,A0A3Q1N552,Q5E9F8	G3N081,G3MWV5,A7MAZ5,P02253,Q32L48,E1B7N8,G3MZR4,F1MMU4,G3N131,G3MYB1,E1BCN3,A0A3Q1MQB1,A0A3Q1N552,A0A3Q1LZ47,Q5E9F8,Q5E9F9	0.00777943	0.21873	0.625
GO:0019730	antimicrobial humoral response	P	10	16	511	1677	0.0195695	0.00954085	over	B3VTM3,Q3SYR8,P22226,P33046,P54228,F1MKS5,F1MD23,E1BL84,E1BIK4,E1BH94	B3VTM3,P80025,Q3SYR8,P08904,Q29RS5,Q8SPP7,F1MHS5,P22226,P33046,P54228,P19660,F1MKS5,F1MD23,E1BL84,E1BIK4,E1BH94	0.00777943	0.21873	0.625
GO:0031497	chromatin assembly	P	10	16	511	1677	0.0195695	0.00954085	over	G3N081,G3MWV5,A7MAZ5,P02253,G3MZR4,F1MMU4,G3N131,E1BCN3,A0A3Q1N552,Q5E9F8	G3N081,G3MWV5,A7MAZ5,P02253,Q32L48,E1B7N8,G3MZR4,F1MMU4,G3N131,G3MYB1,E1BCN3,A0A3Q1MQB1,A0A3Q1N552,A0A3Q1LZ47,Q5E9F8,Q2V9X0	0.00777943	0.21873	0.625
GO:0003006	developmental process involved in reproduction	P	13	23	511	1677	0.0254403	0.013715	over	P10152,Q5E9F8,F1N6H1,F1N650,F1MU79,P08037,P07688,Q3T0F9,Q2KJJ7,F1MU12,A0A3Q1MI01,Q95121,P09487	P10152,E1BMM6,E1BEM2,Q5E9F8,Q17QE5,F1N6H1,P50291,F1N650,F1MU79,P08037,P07688,E1B9P4,Q3T0F9,Q2KJJ7,Q0VD16,F1MU12,P08728,A0A3Q1LTK3,A0A3Q1MI01,Q95121,F1MEW1,B5B3R8,P09487	0.00796368	0.222249	0.565217
GO:0051704	multi-organism process	P	49	120	511	1677	0.0958904	0.0715564	over	A6QPT4,F1MQF6,E1BH94,E1B6Z6,B9TUC9,Q5W5H8,A0A3Q1LX31,G3N342,G3N148,Q3ZBG1,P33046,Q2HJ57,P54228,F1MKS5,E1BAD2,Q5E9F7,G3N2D8,G3N131,Q5E9F8,Q95114,Q5E946,Q58D62,P08037,E1BBP4,F1MU79,P22226,Q27996,O02659,E1BL84,P80189,F1MU12,A0A3Q1MB98,P07688,F1MXJ5,B3VTM3,Q3SYR8,E1BNK3,O02853,F1MIE6,A8E4P3,P80311,P62935,P11116,F1MZV2,F1MD23,E1BIK4,P48616,P61585,P26201	E1BEM2,A6QPT4,F1MQF6,Q8SPP7,E1BH94,P02663,E1B6Z6,P80025,B9TUC9,G3N0V0,Q5W5H8,A0A3Q1LX31,G3MXG6,G3N342,A0A3Q1LKZ3,Q9BDR7,G3N148,P46160,Q5W5H4,P46170,Q3ZBG1,G3N188,O02741,P81644,P33046,Q2HJ57,P54228,F1MKS5,E1BAD2,Q5E9F7,E1BMM6,P50291,G3N2D8,G3N131,F1MQJ0,Q2NKY7,F1MYJ3,Q5E9F8,Q17QE5,Q95114,P29392,Q5E946,Q58D62,A0A3Q1LW07,P08037,Q3T0K2,G5E531,F1N0E5,F1MJK3,E1BBP4,F1MU79,P22226,F1MNN7,P19660,Q27996,O0…	0.00798825	0.222249	0.408333
GO:0019222	regulation of metabolic process	P	89	238	511	1677	0.174168	0.14192	over	G3MWV5,Q9GMB8,Q3T102,E1BI01,A2VDN7,E1BMJ0,F1MZV2,P20959,G3X811,E1BNK3,P62248,P84080,Q3SZ62,A7MAZ5,P02253,F1MMU4,G3N131,A0A3Q1MF05,F1MF42,P61585,A0A3Q1N9S5,E1BMK2,Q3T114,P10096,Q5E946,P17248,Q3SX33,P28782,F1MQF6,E1BJY4,P30922,F1MKS5,Q5EAE6,Q5EAC6,Q2HJ49,Q3SYU6,Q3T169,Q3T0F9,Q2KIS7,P28800,P61085,O18836,Q32PJ2,Q95121,Q1JPB0,A0A0A0MP92,A6QPP2,P34955,P50448,P01045,Q3SYR0,Q58D62,P48616,A0A3Q1N9Y5,F1N16…	G3MWV5,A5D7J6,Q9GMB8,Q3SYW3,Q3ZC64,P50291,Q5E959,Q3ZBW4,P26882,E1BGW5,Q2NL22,Q3T102,A0A3Q1M4H2,E1BPU0,Q9BGI3,Q0VD16,E1BI01,F1MJS9,Q0VCY7,Q3MHR5,A2VDN7,Q8WN55,E1BIB4,Q1RMU5,E1BMJ0,F1MZV2,P04272,P15497,F1MHH5,Q17QE5,P18203,P20959,G3X811,F1N2F1,E1BNK3,E1BDE3,Q2UVX4,Q3Y5Z3,P62248,Q29RS5,A6QL48,Q32PA1,P84080,A6H701,Q9XSK2,A0A452DHY1,A3KN51,Q5E9A6,Q3SZ62,A4IFR3,A7MAZ5,P02253,F1MX50,F1MMU4,G3N131,E1BGX1…	0.0082161	0.224939	0.37395
GO:0070555	response to interleukin-1	P	4	4	511	1677	0.00782779	0.00238521	over	F1MQF6,A4IFH0,P30922,F1N650	F1MQF6,A4IFH0,P30922,F1N650	0.00855057	0.224939	1
GO:0044794	positive regulation by host of viral process	P	4	4	511	1677	0.00782779	0.00238521	over	A8E4P3,P80311,Q5E9F7,F1MIE6	A8E4P3,P80311,Q5E9F7,F1MIE6	0.00855057	0.224939	1
GO:1903578	regulation of ATP metabolic process	P	4	4	511	1677	0.00782779	0.00238521	over	Q3SZ62,P61585,Q5E946,Q3T0P6	Q3SZ62,P61585,Q5E946,Q3T0P6	0.00855057	0.224939	1
GO:0030850	prostate gland development	P	4	4	511	1677	0.00782779	0.00238521	over	A0A3Q1MI01,Q95121,F1N650,F1MU79	A0A3Q1MI01,Q95121,F1N650,F1MU79	0.00855057	0.224939	1
GO:1900542	regulation of purine nucleotide metabolic process	P	4	4	511	1677	0.00782779	0.00238521	over	Q3SZ62,P61585,Q5E946,Q3T0P6	Q3SZ62,P61585,Q5E946,Q3T0P6	0.00855057	0.224939	1
GO:0043467	regulation of generation of precursor metabolites and energy	P	4	4	511	1677	0.00782779	0.00238521	over	Q3SZ62,P61585,Q5E946,Q3T0P6	Q3SZ62,P61585,Q5E946,Q3T0P6	0.00855057	0.224939	1
GO:0006140	regulation of nucleotide metabolic process	P	4	4	511	1677	0.00782779	0.00238521	over	Q3SZ62,P61585,Q5E946,Q3T0P6	Q3SZ62,P61585,Q5E946,Q3T0P6	0.00855057	0.224939	1
GO:0031329	regulation of cellular catabolic process	P	17	33	511	1677	0.0332681	0.019678	over	Q3SZ62,F1MQF6,Q5EAE6,E1BMK2,Q32PJ2,A0A3Q1N9Y5,P61085,Q5E946,P17697,F1MWI1,F1N1D5,P48616,A0A140T8A5,Q3T114,A2VDN7,Q5EAC6,Q2HJ49	Q3SZ62,Q5E9G3,P00435,F1MQF6,Q5EAE6,E1BMK2,Q3T0Q2,E1BPU0,P19035,P15497,Q32PJ2,P21793,A0A3Q1N9Y5,P61085,Q5E946,P17697,F1MWI1,F1N1D5,P04272,P48616,Q2NKU4,A5PKB4,A0A140T8A5,Q3T114,A2VDN7,Q5EAC6,A2VDY3,Q3ZC64,Q2HJ49,Q2HJG5,F1MX65,F1MGK3,A5D977	0.00865549	0.226578	0.515152
GO:0071216	cellular response to biotic stimulus	P	9	14	511	1677	0.0176125	0.00834824	over	Q0VCX2,E1BNK3,P48616,P61585,F1MQF6,F1MD23,F1MZV2,E1BIK4,P26201	Q0VCX2,F1MNN7,E1BNK3,Q9BGI3,C4T7Z1,P48616,P61585,F1MQF6,F1MD23,F1MZV2,E1BIK4,A0A3Q1M4H2,F1N720,P26201	0.00900777	0.232366	0.642857
GO:0097237	cellular response to toxic substance	P	9	14	511	1677	0.0176125	0.00834824	over	Q5E947,A6QPT4,F1N650,Q5E946,Q3T169,P60712,P01966,P02070,P09867	Q5E947,F1MNQ4,A6QPT4,A3KLR9,Q9BGI3,F1N650,Q5E946,Q3T169,P60712,P01966,P02070,Q3ZCJ2,E1BPU0,P09867	0.00900777	0.232366	0.642857
GO:0045010	actin nucleation	P	9	14	511	1677	0.0176125	0.00834824	over	Q3MHR7,P61157,Q148J6,Q3T035,G3MXC8,Q1JPK9,P84080,Q56JZ9,Q92176	Q3MHR7,P61157,A0A3Q1LXR9,Q148J6,Q3T035,G3MXC8,Q1JPK9,P84080,Q56JZ9,F1MUI0,Q92176,A8YXX8,G3N3E1,F1MJH1	0.00900777	0.232366	0.642857
GO:0032535	regulation of cellular component size	P	22	46	511	1677	0.0430528	0.0274299	over	A4FUA8,Q865V6,A0A3Q1LPZ4,Q2HJ49,P02584,Q2HJ57,A6H7G2,Q5E9F7,F1MTP5,F1MQF6,Q3T0F9,Q3MHR7,P61157,Q148J6,Q3T035,G3MXC8,Q1JPK9,P84080,Q56JZ9,P61585,F1MXJ5,Q92176	F1MJH1,A4FUA8,Q865V6,A0A3Q1LPZ4,P21752,P62326,A8YXX8,Q2HJ49,Q3SZK8,A0A3Q1MQ68,P02584,Q2HJ57,Q3SYW3,A6H7G2,Q5E9F7,F1MTP5,F1MRZ8,A0A3Q1ML30,A2VDX0,F1MUI0,Q2TA49,F1MQF6,Q3T0F9,A0A3Q1M5V9,Q5EAD0,Q3MHR7,P61157,A0A3Q1LXR9,Q148J6,Q3T035,G3MXC8,Q1JPK9,P84080,Q56JZ9,F1N6H4,P61585,F1MXJ5,F1MEW1,A7MB70,G3MYK9,Q0IIG7,Q92176,A0A3Q1LUF1,E1BC32,A0A3Q1LWS8,G3N3E1	0.00913472	0.234502	0.478261
GO:0022603	regulation of anatomical structure morphogenesis	P	32	73	511	1677	0.0626223	0.0435301	over	F1N650,A4IF97,Q2HJ49,P61585,P31976,Q92176,Q9TU25,F1MQ37,F1MTP5,A0A3Q1M6W5,Q3T0P6,Q95121,A0A140T843,F1MKS5,F1N3A1,Q9GMB8,Q5E9F7,E1BPC2,P17248,A0A3Q1LYS8,Q3SZN8,P30922,F1MU34,P62248,A6H7G2,F1MXJ5,Q3SX33,Q9MZ06,Q3MHR7,F1N169,G3MZI7,A5D984	F1N650,A4IF97,Q2HJ49,P61585,P31976,Q92176,Q9TU25,F1MQ37,F1MNG3,Q3SZK8,F1MTP5,Q1RMI2,G5E6P3,A5PKG9,A0JNB0,Q5E9H3,A0A3Q1M6W5,Q5EAD0,Q5E9Q1,F1MUP9,Q3T0P6,Q95121,A0A140T843,F1MKS5,F1N3A1,Q9GMB8,P21793,G3N2A9,Q5E9F7,E1BPC2,A0A3Q1MQ68,P15497,Q3Y5Z3,A0A3Q1M4H2,P17248,Q3ZC64,A0A3Q1LYS8,Q3SZN8,Q2UVX4,P30922,A0A3Q1MT29,F1MU34,P62248,Q3T0I2,Q3SYW3,A6H7G2,F1N6H4,F1MXJ5,F1MEW1,A7MB70,G3MYK9,P21856,Q3SX33,Q0VD…	0.00939971	0.240145	0.438356
GO:0032273	positive regulation of protein polymerization	P	12	21	511	1677	0.0234834	0.0125224	over	F1MQF6,Q3T0F9,Q3T169,Q3MHR7,P61157,Q148J6,Q3T035,G3MXC8,Q1JPK9,P84080,Q56JZ9,Q92176	Q2TA49,F1MQF6,Q3T0F9,A0A3Q1M5V9,Q5EAD0,Q3T169,Q5E9H3,Q3MHR7,P61157,A0A3Q1LXR9,Q148J6,Q3T035,G3MXC8,Q1JPK9,P84080,Q56JZ9,F1MUI0,F1MJH1,Q92176,A8YXX8,G3N3E1	0.00958743	0.24324	0.571429
GO:0008154	actin polymerization or depolymerization	P	20	41	511	1677	0.0391389	0.0244484	over	A4FUA8,Q865V6,A0A3Q1LPZ4,F1MTP5,P10152,Q3MHR7,Q148J6,Q5E9F7,P02584,Q2HJ57,A6H7G2,F1MQF6,Q3T0F9,P61157,Q3T035,G3MXC8,Q1JPK9,P84080,Q56JZ9,Q92176	F1MJH1,A4FUA8,Q865V6,A0A3Q1LPZ4,F1MTP5,A0A3Q1ML30,P21752,P62326,A8YXX8,P10152,Q3MHR7,Q148J6,Q3SYW3,F1N0W1,Q5E9F7,P02584,Q2HJ57,A6H7G2,F1MRZ8,A2VDX0,F1MUI0,Q2TA49,F1MQF6,Q3T0F9,A0A3Q1M5V9,Q5EAD0,P61157,A0A3Q1LXR9,Q3T035,G3MXC8,Q1JPK9,P84080,Q56JZ9,Q92176,A0A3Q1LUF1,E1BC32,A0A3Q1LWS8,G3N3E1,Q3SYV4,A6QLB7,A0A3Q1N9L4	0.00977535	0.24324	0.487805
GO:0006793	phosphorus metabolic process	P	61	156	511	1677	0.119374	0.0930233	over	P62261,E1BNK3,E1BI01,P20959,G3X811,P62248,Q07130,A5D984,Q3T0P6,Q3SZ62,P10096,Q9XSJ4,A6QLL8,Q5E956,Q3ZBD7,A0A3Q1ML59,Q3ZBY4,F1MMK2,A0A3Q1LRN7,Q3T0Q4,A5PK70,Q0VCK0,Q5E9F7,P63103,Q5E946,P17248,Q3SX33,Q3ZC71,Q95JH2,P55052,A0A140T8A5,E1BJY4,P30922,Q3ZCI4,G5E5C8,F1N0Y0,P61085,O18836,Q9GJT9,Q5E947,A2VDN7,F1N1D5,A0A140T894,Q32PA4,E1BBP4,Q3T0F9,P13696,Q3T169,P31404,Q3T054,A7Z014,P28800,F1MQF6,Q32PJ2,Q6QRN…	P62261,E1BNK3,A0A3Q1M4H2,E1BPU0,Q9BGI3,Q0VD16,E1BI01,F1MJS9,P15497,F1MHH5,Q17QE5,P18203,P20959,G3X811,F1N2F1,E1BDE3,Q2UVX4,P04272,Q3Y5Z3,P62248,Q29RS5,A6QL48,A0A452DHY1,A3KN51,Q5E9A6,A1A4J1,Q07130,F1MS56,Q5EA88,A0A3Q1M473,Q32PF2,A5D984,Q3T0P6,Q3SZ62,P10096,Q9XSJ4,A6QLL8,Q5E956,Q3ZBD7,Q3ZC09,A0A3Q1ML59,Q3ZBY4,A5PK73,Q2KJE5,A2VE47,F1MMK2,A0A3Q1LRN7,Q3T0Q4,A5PK70,Q2KIW9,P00570,P08166,A1A4N9,Q0VCK0,Q…	0.00988726	0.24324	0.391026
GO:0009617	response to bacterium	P	29	65	511	1677	0.0567515	0.0387597	over	E1B6Z6,B9TUC9,Q5W5H8,A0A3Q1LX31,G3N342,G3N148,A6QPT4,Q3ZBG1,P22226,P33046,P54228,Q27996,O02659,E1BL84,P80189,E1BH94,F1MQF6,B3VTM3,Q3SYR8,E1BNK3,G3N2D8,E1BAD2,P48616,P61585,F1MD23,F1MZV2,E1BIK4,P26201,A0A3Q1MB98	P02663,E1B6Z6,P80025,B9TUC9,G3N0V0,Q5W5H8,A0A3Q1LX31,G3MXG6,G3N342,A0A3Q1LKZ3,Q9BDR7,G3N148,P46160,A6QPT4,Q5W5H4,P46170,Q3ZBG1,G3N188,O02741,P81644,Q8SPP7,P22226,P33046,F1MNN7,P54228,P19660,Q27996,O02659,F1N720,E1BL84,P08904,P80189,P04421,E1B8A0,Q29RS5,F1MTW5,A5PKG9,E1BH94,F1MQF6,P00435,B3VTM3,Q3SYR8,E1BNK3,Q9BGI3,C4T7Z1,G3N2D8,E1BAD2,F1MYJ3,P48616,P61585,F1MD23,F1MZV2,E1BIK4,A0A3Q1M4H2,P26201,G3…	0.00989338	0.24324	0.446154
GO:0061844	antimicrobial humoral immune response mediated by antimicrobial peptide	P	8	12	511	1677	0.0156556	0.00715564	over	P22226,P33046,P54228,F1MKS5,F1MD23,E1BL84,E1BIK4,E1BH94	Q8SPP7,F1MHS5,P22226,P33046,P54228,P19660,F1MKS5,F1MD23,E1BL84,P08904,E1BIK4,E1BH94	0.0102658	0.24324	0.666667
GO:0022409	positive regulation of cell-cell adhesion	P	8	12	511	1677	0.0156556	0.00715564	over	P11116,A0A140T891,Q3SX33,F1N650,Q92176,F1MQF6,Q3T169,P61585	P11116,A0A140T891,F1MLI8,Q3SX33,F1N650,Q92176,F1MQF6,Q3T169,F1MJS9,P61585,F1MRG6,P32592	0.0102658	0.24324	0.666667
GO:0034314	Arp2/3 complex-mediated actin nucleation	P	8	12	511	1677	0.0156556	0.00715564	over	P84080,Q56JZ9,Q3MHR7,P61157,Q148J6,Q3T035,G3MXC8,Q1JPK9	P84080,Q56JZ9,F1MUI0,A8YXX8,G3N3E1,Q3MHR7,P61157,A0A3Q1LXR9,Q148J6,Q3T035,G3MXC8,Q1JPK9	0.0102658	0.24324	0.666667
GO:0006457	protein folding	P	18	36	511	1677	0.035225	0.0214669	over	P62935,Q0VCX2,P80311,Q08E11,Q2TBX4,F1MWU9,F1MBM5,P17697,E1BJ75,F1MU79,Q76LV2,G5E507,Q3ZBA6,Q5EAC6,F1MGX0,A0A3Q1LV18,Q3T115,G3X861	P62935,P19120,Q0VCX2,P80311,Q08E11,Q2TBX4,F1MWU9,Q3T179,P26882,F1N036,A7E3S8,F1MBM5,A4FUH1,P17697,P18203,E1BJ75,F1MU79,A6H7J6,A5D7J6,Q76LV2,A5D7E8,G5E507,Q3ZBA6,Q95M18,Q5EAC6,F1MGX0,A0A3Q1LV18,Q3T0K2,G5E531,A0A3Q1LFC5,Q3T115,G3X861,Q17QG2,A0A3Q1MUU9,Q2HJ94,F1N0E5	0.0102818	0.24324	0.5
GO:0033993	response to lipid	P	18	36	511	1677	0.035225	0.0214669	over	P61585,F1MU79,E1BNK3,F1N650,G3N2D8,E1BAD2,P09487,Q5E946,G3X811,P26201,P48616,F1MQF6,F1MD23,F1MZV2,E1BIK4,A2VDN7,Q2HJ49,O18836	P61585,A6QPK0,F1MU79,F1MNN7,E1BNK3,Q9BGI3,C4T7Z1,B5B3R8,P02663,F1N650,Q28049,E7E1P7,G3N2D8,F1MYJ3,E1BAD2,E1B8A0,Q3T0I2,P21214,A5D7J6,P09487,P68509,Q5E946,G3X811,P26201,P48616,F1MQF6,F1MD23,F1MZV2,E1BIK4,A0A3Q1M4H2,Q5E9H3,P62326,A2VDN7,Q2HJ49,P11151,O18836	0.0102818	0.24324	0.5
GO:0009152	purine ribonucleotide biosynthetic process	P	16	31	511	1677	0.0313112	0.0184854	over	A5D984,Q3T0P6,Q3SZ62,P10096,Q9XSJ4,A6QLL8,Q5E956,Q3ZBD7,A0A3Q1ML59,Q3ZBY4,Q3T0Q4,A5PK70,Q0VCK0,E1BNK3,Q9GJT9,F1N085	Q32PF2,A5D984,Q3T0P6,Q3SZ62,P10096,Q9XSJ4,A6QLL8,Q5E956,Q3ZBD7,Q3ZC09,A0A3Q1ML59,Q3ZBY4,A1A4J1,A5PK73,Q2KJE5,A2VE47,P08166,P00570,A1A4N9,Q3T0Q4,A5PK70,Q0VCK0,Q2HJ26,A3KN12,E1BNK3,Q0QEM9,Q9GJT9,A7MBG0,F1N085,Q3T0J0,A6H768	0.0105442	0.24324	0.516129
GO:0006164	purine nucleotide biosynthetic process	P	16	31	511	1677	0.0313112	0.0184854	over	A5D984,Q3T0P6,Q3SZ62,P10096,Q9XSJ4,A6QLL8,Q5E956,Q3ZBD7,A0A3Q1ML59,Q3ZBY4,Q3T0Q4,A5PK70,Q0VCK0,E1BNK3,Q9GJT9,F1N085	Q32PF2,A5D984,Q3T0P6,Q3SZ62,P10096,Q9XSJ4,A6QLL8,Q5E956,Q3ZBD7,Q3ZC09,A0A3Q1ML59,Q3ZBY4,A1A4J1,A5PK73,Q2KJE5,A2VE47,P08166,P00570,A1A4N9,Q3T0Q4,A5PK70,Q0VCK0,Q2HJ26,A3KN12,E1BNK3,Q0QEM9,Q9GJT9,A7MBG0,F1N085,Q3T0J0,A6H768	0.0105442	0.24324	0.516129
GO:0009167	purine ribonucleoside monophosphate metabolic process	P	16	31	511	1677	0.0313112	0.0184854	over	A5D984,Q3T0P6,Q3SZ62,P10096,Q9XSJ4,A6QLL8,Q5E956,Q3ZBD7,A0A3Q1ML59,Q3ZBY4,Q0VCK0,E1BNK3,Q9GJT9,P31404,P61585,Q5E946	A5D984,Q3T0P6,Q3SZ62,P10096,Q9XSJ4,A6QLL8,Q5E956,Q3ZBD7,Q3ZC09,A0A3Q1ML59,Q3ZBY4,A1A4J1,A5PK73,Q2KJE5,A2VE47,P08166,P00570,Q0VCK0,Q2HJ26,A3KN12,Q05927,E1BNK3,Q0QEM9,Q9GJT9,A7MBG0,F1MM07,F1N2G0,P31404,A6H768,P61585,Q5E946	0.0105442	0.24324	0.516129
GO:0009126	purine nucleoside monophosphate metabolic process	P	16	31	511	1677	0.0313112	0.0184854	over	A5D984,Q3T0P6,Q3SZ62,P10096,Q9XSJ4,A6QLL8,Q5E956,Q3ZBD7,A0A3Q1ML59,Q3ZBY4,Q0VCK0,E1BNK3,Q9GJT9,P31404,P61585,Q5E946	A5D984,Q3T0P6,Q3SZ62,P10096,Q9XSJ4,A6QLL8,Q5E956,Q3ZBD7,Q3ZC09,A0A3Q1ML59,Q3ZBY4,A1A4J1,A5PK73,Q2KJE5,A2VE47,P08166,P00570,Q0VCK0,Q2HJ26,A3KN12,Q05927,E1BNK3,Q0QEM9,Q9GJT9,A7MBG0,F1MM07,F1N2G0,P31404,A6H768,P61585,Q5E946	0.0105442	0.24324	0.516129
GO:0009259	ribonucleotide metabolic process	P	21	44	511	1677	0.0410959	0.0262373	over	A5D984,Q3T0P6,Q3SZ62,P10096,Q9XSJ4,A6QLL8,Q5E956,Q3ZBD7,A0A3Q1ML59,Q3ZBY4,Q3T0Q4,A5PK70,Q0VCK0,E1BNK3,Q9GJT9,F1N0Y0,P31404,Q3T054,F1N085,P61585,Q5E946	Q32PF2,A5D984,Q3T0P6,Q3SZ62,P10096,Q9XSJ4,A6QLL8,Q5E956,Q3ZBD7,Q3ZC09,A0A3Q1ML59,Q3ZBY4,A1A4J1,A5PK73,Q2KJE5,A2VE47,P08166,P00570,A1A4N9,Q3T0Q4,A5PK70,Q0VCK0,Q2HJ26,A3KN12,Q05927,A0A140T887,F1MVC0,E1BNK3,F1MCZ0,Q0QEM9,Q9GJT9,A5PJH9,F1N0Y0,A7MBG0,F1MM07,F1N2G0,P31404,Q3T054,E1BPU0,F1N085,Q3T0J0,A6H768,P61585,Q5E946	0.0110943	0.24324	0.477273
GO:0006959	humoral immune response	P	24	52	511	1677	0.0469667	0.0310078	over	O02659,F1MVS9,E1BJ49,E1BMJ0,E1BH94,F1N102,A0A3Q1LSP4,Q3MHN2,G3N342,Q29RU4,G3N148,Q0VCX1,Q2KIV9,Q5E9E3,B3VTM3,Q3SYR8,P50448,P22226,P33046,P54228,F1MKS5,F1MD23,E1BL84,E1BIK4	O02659,G3N0V2,F1MVS9,F1MTW5,E1BJ49,E1BMJ0,Q2UVX4,Q32PA1,F1MJS9,Q8SPP7,E1BH94,P01030,F1MVK1,E1BH06,A0A0F6QMJ3,F1N045,F1N102,A0A3Q1LSP4,Q3T0A3,P81187,Q3MHN2,Q28085,G3N0V0,C4T8B4,G3MXG6,G3N342,A5D9E9,Q29RU4,G3N148,Q3T004,Q28065,Q0VCX1,Q2KIV9,G3N188,Q5E9E3,B3VTM3,P80025,Q3SYR8,P08904,Q29RS5,P50448,P02638,F1MHS5,P22226,P33046,P54228,P19660,F1MKS5,F1MD23,E1BL84,E1BIK4,Q08DN1	0.0112806	0.24324	0.461538
GO:0016043	cellular component organization	P	127	357	511	1677	0.248532	0.21288	over	Q56JX6,Q2HJH2,Q3T054,F1MQ37,P10096,P81947,Q3MHM5,P61585,A6QLY8,P20959,E1BBP4,Q3T102,Q92176,F1MET0,P84080,G3X811,A6QLN9,E1BA17,G3N081,G3MWV5,A7MAZ5,P02253,G3MZR4,F1MMU4,G3N131,E1BCN3,A0A3Q1N552,P01252,A0A3Q1LSN0,Q3B7N2,P31976,A4FUA8,Q865V6,A0A3Q1LPZ4,F1MTP5,P02584,Q9TU25,Q5E9F7,Q3SX33,E1BPC2,F2Z4I6,Q17QG8,E1BH22,Q32P74,Q5E9F8,F1MTV9,F1MU79,G3N342,G3N148,F1MZV2,Q5E946,Q5KR47,A0A3Q1MLQ7,A0A3Q1LQU4,F…	Q58DQ3,Q862I1,P39872,G3MYE2,Q56JX6,E1BHA5,Q5E988,Q3T0F4,A1L528,Q2HJH2,Q3SZC4,Q3T054,G3N3E1,F1MQ37,P10096,P81947,Q2KJD0,Q3MHM5,Q3T147,Q1RMU5,Q3T0I5,Q3ZC10,Q5E959,Q0VCY7,Q3SYV4,A6QLB7,P61585,P21214,F1MX60,E1BGT1,A0A3Q1NGD2,A6QLY8,A3KN51,P20959,E1BBP4,E1BJ18,Q5E9H3,E1BEM2,Q3T102,A7MB16,P04272,Q92176,Q9XSA7,F1MET0,P84080,A6H701,G3X811,Q9XSK2,A5D7J6,Q3T0D7,A6QLN9,E1BA17,F1MD94,E1BI98,F1N401,E1BB91,G3N…	0.0113652	0.24324	0.355742
GO:0019835	cytolysis	P	7	10	511	1677	0.0136986	0.00596303	over	E1BH94,F1MKS5,P22226,Q27996,Q3MHN2,Q29RU4,P80189	F1MNN7,Q8SPP7,E1BH94,F1MKS5,P22226,Q27996,Q3MHN2,Q29RU4,P80189,P04421	0.0113999	0.24324	0.7
GO:0031532	actin cytoskeleton reorganization	P	7	10	511	1677	0.0136986	0.00596303	over	Q9TU03,Q56JZ9,Q32PA4,F1N650,P61585,F1MQ37,F1N169	Q9TU03,Q56JZ9,Q32PA4,Q5E9H3,Q5EAD0,F1N650,P61585,F1MQ37,F1MRZ8,F1N169	0.0113999	0.24324	0.7
GO:0042743	hydrogen peroxide metabolic process	P	7	10	511	1677	0.0136986	0.00596303	over	P01966,P02070,Q5E947,Q9BGI2,Q9BGI1,A6QPT4,Q5E946	Q9BGI3,P01966,P02070,P80025,Q5E947,Q9BGI2,Q9BGI1,A6QPT4,P00435,Q5E946	0.0113999	0.24324	0.7
GO:0051817	modification of morphology or physiology of other organism involved in symbiotic interaction	P	7	10	511	1677	0.0136986	0.00596303	over	O02853,Q5E9F7,F1MIE6,A8E4P3,P80311,O02659,E1BAD2	O02853,Q5E9F7,F1MIE6,A8E4P3,P80311,Q3T004,O02659,F1MTW5,P04272,E1BAD2	0.0113999	0.24324	0.7
GO:0040029	regulation of gene expression, epigenetic	P	7	10	511	1677	0.0136986	0.00596303	over	A2VDN7,G3MWV5,A7MAZ5,P02253,F1MMU4,G3N131,E1BNK3	A4IFR3,A2VDN7,G3MWV5,A7MAZ5,P02253,F1MMU4,G3N131,E1BNK3,Q0VD16,P00435	0.0113999	0.24324	0.7
GO:0051851	modification by host of symbiont morphology or physiology	P	7	10	511	1677	0.0136986	0.00596303	over	O02853,Q5E9F7,F1MIE6,A8E4P3,P80311,O02659,E1BAD2	O02853,Q5E9F7,F1MIE6,A8E4P3,P80311,Q3T004,O02659,F1MTW5,P04272,E1BAD2	0.0113999	0.24324	0.7
GO:0006796	phosphate-containing compound metabolic process	P	60	154	511	1677	0.117417	0.0918306	over	P62261,E1BNK3,E1BI01,P20959,G3X811,P62248,A5D984,Q3T0P6,Q3SZ62,P10096,Q9XSJ4,A6QLL8,Q5E956,Q3ZBD7,A0A3Q1ML59,Q3ZBY4,F1MMK2,A0A3Q1LRN7,Q3T0Q4,A5PK70,Q0VCK0,Q5E9F7,P63103,Q5E946,P17248,Q3SX33,Q3ZC71,Q95JH2,P55052,A0A140T8A5,E1BJY4,P30922,Q3ZCI4,G5E5C8,F1N0Y0,P61085,O18836,Q9GJT9,Q5E947,A2VDN7,F1N1D5,A0A140T894,Q32PA4,E1BBP4,Q3T0F9,P13696,Q3T169,P31404,Q3T054,A7Z014,P28800,F1MQF6,Q32PJ2,Q6QRN6,F1N08…	P62261,E1BNK3,A0A3Q1M4H2,E1BPU0,Q9BGI3,Q0VD16,E1BI01,F1MJS9,P15497,F1MHH5,Q17QE5,P18203,P20959,G3X811,F1N2F1,E1BDE3,Q2UVX4,P04272,Q3Y5Z3,P62248,Q29RS5,A6QL48,A0A452DHY1,A3KN51,Q5E9A6,A1A4J1,Q5EA88,A0A3Q1M473,Q32PF2,A5D984,Q3T0P6,Q3SZ62,P10096,Q9XSJ4,A6QLL8,Q5E956,Q3ZBD7,Q3ZC09,A0A3Q1ML59,Q3ZBY4,A5PK73,Q2KJE5,A2VE47,F1MMK2,A0A3Q1LRN7,Q3T0Q4,A5PK70,Q2KIW9,P00570,P08166,A1A4N9,Q0VCK0,Q2HJ26,A3KN12,Q…	0.0114706	0.24324	0.38961
GO:0046939	nucleotide phosphorylation	P	11	19	511	1677	0.0215264	0.0113298	over	A5D984,Q3T0P6,Q3SZ62,P10096,Q9XSJ4,A6QLL8,Q5E956,Q3ZBD7,A0A3Q1ML59,Q3ZBY4,Q3T0Q4	A5D984,Q3T0P6,Q3SZ62,P10096,Q9XSJ4,A6QLL8,Q5E956,Q3ZBD7,Q3ZC09,A0A3Q1ML59,Q3ZBY4,A1A4J1,A5PK73,Q2KJE5,A2VE47,Q3T0Q4,Q2KIW9,P00570,A6H768	0.0115254	0.24324	0.578947
GO:0006165	nucleoside diphosphate phosphorylation	P	11	19	511	1677	0.0215264	0.0113298	over	A5D984,Q3T0P6,Q3SZ62,P10096,Q9XSJ4,A6QLL8,Q5E956,Q3ZBD7,A0A3Q1ML59,Q3ZBY4,Q3T0Q4	A5D984,Q3T0P6,Q3SZ62,P10096,Q9XSJ4,A6QLL8,Q5E956,Q3ZBD7,Q3ZC09,A0A3Q1ML59,Q3ZBY4,A1A4J1,A5PK73,Q2KJE5,A2VE47,A6H768,Q3T0Q4,Q2KIW9,P00570	0.0115254	0.24324	0.578947
GO:0071103	DNA conformation change	P	11	19	511	1677	0.0215264	0.0113298	over	G3N081,G3MWV5,A7MAZ5,P02253,G3MZR4,F1MMU4,G3N131,E1BCN3,A0A3Q1N552,Q5E9F8,F1N650	G3N081,G3MWV5,A7MAZ5,P02253,Q32L48,E1B7N8,G3MZR4,F1MMU4,G3N131,G3MYB1,E1BCN3,A0A3Q1MQB1,A0A3Q1N552,A0A3Q1LZ47,Q5E9F8,Q32KR9,P61283,F1N650,Q2V9X0	0.0115254	0.24324	0.578947
GO:0030838	positive regulation of actin filament polymerization	P	11	19	511	1677	0.0215264	0.0113298	over	Q3MHR7,P61157,Q148J6,Q3T035,G3MXC8,Q1JPK9,P84080,Q56JZ9,Q92176,F1MQF6,Q3T0F9	Q3MHR7,P61157,A0A3Q1LXR9,Q148J6,Q3T035,G3MXC8,Q1JPK9,P84080,Q56JZ9,F1MUI0,F1MJH1,Q92176,A8YXX8,G3N3E1,Q2TA49,F1MQF6,Q3T0F9,A0A3Q1M5V9,Q5EAD0	0.0115254	0.24324	0.578947
GO:0032434	regulation of proteasomal ubiquitin-dependent protein catabolic process	P	5	6	511	1677	0.00978474	0.00357782	over	Q5E946,P17697,F1MWI1,F1N1D5,P61085	Q5E946,P17697,F1MWI1,F1N1D5,E1BPU0,P61085	0.0116265	0.24324	0.833333
GO:0035148	tube formation	P	5	6	511	1677	0.00978474	0.00357782	over	Q5E9F7,E1BKS1,Q2KJJ7,F1N6H1,P63103	Q5E9F7,Q2TA49,E1BKS1,Q2KJJ7,F1N6H1,P63103	0.0116265	0.24324	0.833333
GO:2000379	positive regulation of reactive oxygen species metabolic process	P	5	6	511	1677	0.00978474	0.00357782	over	P48616,E1BNK3,Q76LV2,Q5E946,Q3T0F9	P48616,C4T8B4,E1BNK3,Q76LV2,Q5E946,Q3T0F9	0.0116265	0.24324	0.833333
GO:0045815	positive regulation of gene expression, epigenetic	P	5	6	511	1677	0.00978474	0.00357782	over	G3MWV5,A7MAZ5,P02253,F1MMU4,G3N131	A4IFR3,G3MWV5,A7MAZ5,P02253,F1MMU4,G3N131	0.0116265	0.24324	0.833333
GO:0044788	modulation by host of viral process	P	5	6	511	1677	0.00978474	0.00357782	over	O02853,Q5E9F7,F1MIE6,A8E4P3,P80311	O02853,Q5E9F7,F1MIE6,A8E4P3,P80311,Q3T004	0.0116265	0.24324	0.833333
GO:2000058	regulation of ubiquitin-dependent protein catabolic process	P	5	6	511	1677	0.00978474	0.00357782	over	P61085,Q5E946,P17697,F1MWI1,F1N1D5	P61085,Q5E946,P17697,F1MWI1,F1N1D5,E1BPU0	0.0116265	0.24324	0.833333
GO:1905268	negative regulation of chromatin organization	P	5	6	511	1677	0.00978474	0.00357782	over	G3MWV5,A7MAZ5,P02253,F1MMU4,G3N131	G3MWV5,A7MAZ5,P02253,F1MMU4,G3N131,Q3T0Y1	0.0116265	0.24324	0.833333
GO:0042730	fibrinolysis	P	5	6	511	1677	0.00978474	0.00357782	over	A0A140T843,F1MKS5,P28800,P06868,P50448	A0A140T843,F1MKS5,P28800,P06868,P50448,P04272	0.0116265	0.24324	0.833333
GO:0051254	positive regulation of RNA metabolic process	P	19	39	511	1677	0.037182	0.0232558	over	G3MWV5,A7MAZ5,P02253,F1MMU4,G3N131,Q3T0Q4,O18836,E1BNK3,F1MF42,P61157,Q05443,Q5E946,P28800,E1BMK2,P62248,F1MTV9,F1MEP6,A2VDN7,Q3T114	A4IFR3,Q3T147,G3MWV5,A7MAZ5,P02253,F1MMU4,G3N131,E1BB50,G3X6N3,A0A3Q1LGY9,Q3T0Q4,O18836,P68509,Q1RMI2,A0A452DHY1,Q2V9X0,A0A3Q1MSS6,Q0VD16,F6QIC1,E1BNK3,F1MD34,Q5E9F9,F1MF42,P61157,Q05443,Q5E946,P28800,Q3SYW3,E1BMK2,P62248,F1MTV9,A7YY28,P21793,F1MEP6,A2VDN7,A0A452DKH0,E1BNX4,D3JUI8,Q3T114	0.011896	0.244154	0.487179
GO:0023014	signal transduction by protein phosphorylation	P	19	39	511	1677	0.037182	0.0232558	over	P62261,E1BNK3,E1BI01,Q5E947,E1BJY4,F1N1D5,O18836,Q3T0F9,P13696,P62248,P20959,Q3T169,P28800,F1MQF6,P63103,P30922,E1BMK2,P26201,G3X811	P62261,E1BNK3,A0A3Q1M4H2,E1BPU0,Q9BGI3,Q0VD16,E1BI01,F1MJS9,G3X6N3,Q5E947,P21214,A3KN51,E1BB50,E1BJY4,Q3Y5Z3,F1N1D5,O18836,Q3T0F9,P22444,P13696,Q3ZC64,P62248,P20959,Q3T169,P28800,F1MQF6,A0A452DHY1,P63103,Q3T0I2,Q3SZK8,P30922,P62833,Q17QE5,E1BMK2,P26201,Q29423,G3X811,Q29RI6,G3MZE2	0.011896	0.244154	0.487179
GO:0044364	disruption of cells of other organism	P	6	8	511	1677	0.0117417	0.00477042	over	P33046,P54228,E1BH94,F1MKS5,O02659,E1BAD2	Q8SPP7,P33046,P54228,E1BH94,F1MKS5,O02659,F1MTW5,E1BAD2	0.0120836	0.244154	0.75
GO:0034605	cellular response to heat	P	6	8	511	1677	0.0117417	0.00477042	over	Q0VCX2,P62261,Q76LV2,G5E507,Q2TBX4,F1MWU9	P19120,Q0VCX2,P62261,Q76LV2,G5E507,Q2TBX4,F1MWU9,Q32LE3	0.0120836	0.244154	0.75
GO:1902275	regulation of chromatin organization	P	6	8	511	1677	0.0117417	0.00477042	over	G3MWV5,A7MAZ5,P02253,F1MMU4,G3N131,A2VDN7	G3MWV5,A7MAZ5,P02253,F1MMU4,G3N131,Q3T0Y1,E1BPU0,A2VDN7	0.0120836	0.244154	0.75
GO:0016458	gene silencing	P	6	8	511	1677	0.0117417	0.00477042	over	G3MWV5,A7MAZ5,P02253,F1MMU4,G3N131,E1BNK3	Q863B3,G3MWV5,A7MAZ5,P02253,F1MMU4,G3N131,E1BNK3,Q0VD16	0.0120836	0.244154	0.75
GO:0031640	killing of cells of other organism	P	6	8	511	1677	0.0117417	0.00477042	over	E1BH94,F1MKS5,O02659,E1BAD2,P33046,P54228	Q8SPP7,E1BH94,F1MKS5,O02659,F1MTW5,E1BAD2,P33046,P54228	0.0120836	0.244154	0.75
GO:0030261	chromosome condensation	P	6	8	511	1677	0.0117417	0.00477042	over	Q5E9F8,G3MWV5,A7MAZ5,P02253,F1MMU4,G3N131	Q32KR9,Q5E9F8,G3MWV5,A7MAZ5,P02253,F1MMU4,G3N131,P61283	0.0120836	0.244154	0.75
GO:0098542	defense response to other organism	P	22	47	511	1677	0.0430528	0.0280262	over	F1MQF6,E1B6Z6,B9TUC9,Q5W5H8,A0A3Q1LX31,G3N342,G3N148,A6QPT4,Q3ZBG1,P33046,Q2HJ57,P54228,F1MKS5,E1BAD2,P22226,Q27996,O02659,E1BL84,P80189,E1BH94,B3VTM3,Q3SYR8	F1MQF6,P02663,E1B6Z6,P80025,B9TUC9,G3N0V0,Q5W5H8,A0A3Q1LX31,G3MXG6,G3N342,A0A3Q1LKZ3,Q9BDR7,G3N148,P46160,A6QPT4,Q5W5H4,P46170,Q3ZBG1,G3N188,O02741,P81644,Q8SPP7,P33046,Q2HJ57,P54228,F1MKS5,E1BAD2,P22226,F1MNN7,P19660,Q27996,O02659,F1N720,E1BL84,P08904,P80189,P04421,E1B8A0,Q29RS5,F1MTW5,A5PKG9,E1BH94,B3VTM3,Q3SYR8,Q29RY7,E1BNM5,F1MJS9	0.0123867	0.246921	0.468085
GO:0002684	positive regulation of immune system process	P	33	77	511	1677	0.0645793	0.0459153	over	O02659,F1MVS9,E1BJ49,E1BMJ0,E1BMK2,F1MQF6,Q3SX33,F1MKS5,Q5E946,F1N102,A0A3Q1LSP4,Q3MHN2,G3N342,Q29RU4,G3N148,Q0VCX1,Q2KIV9,Q5E9E3,O18836,Q3T169,P11116,F1N650,A0A140T891,G3X811,Q92176,Q9TU25,F1MF42,P50448,P61585,E1BNK3,E1BAD2,Q32PA4,P61085	Q2UVX4,Q9BDR7,O02659,G3N0V2,F1MVS9,F1MTW5,E1BJ49,E1BMJ0,F1MJS9,Q32PA1,E1BMK2,F1MQF6,F1N720,Q3SX33,F1MKS5,Q5E946,P01030,F1MVK1,E1BH06,A0A0F6QMJ3,F1N045,F1N102,A0A3Q1LSP4,Q3T0A3,P81187,Q3MHN2,Q28085,G3N0V0,C4T8B4,G3MXG6,G3N342,A5D9E9,Q29RU4,G3N148,Q3T004,Q28065,Q0VCX1,Q2KIV9,G3N188,Q5E9E3,O18836,Q29RS5,P18892,F1MZQ4,A0JNB0,Q08DN1,E1BLP0,Q3T169,Q3SYW3,P11116,F1N650,A0A140T891,G3X811,C4T7Z1,F1MLW2,F1…	0.0125208	0.246921	0.428571
GO:0009161	ribonucleoside monophosphate metabolic process	P	17	34	511	1677	0.0332681	0.0202743	over	A5D984,Q3T0P6,Q3SZ62,P10096,Q9XSJ4,A6QLL8,Q5E956,Q3ZBD7,A0A3Q1ML59,Q3ZBY4,Q0VCK0,E1BNK3,Q9GJT9,F1N0Y0,P31404,P61585,Q5E946	A5D984,Q3T0P6,Q3SZ62,P10096,Q9XSJ4,A6QLL8,Q5E956,Q3ZBD7,Q3ZC09,A0A3Q1ML59,Q3ZBY4,A1A4J1,A5PK73,Q2KJE5,A2VE47,P08166,P00570,Q0VCK0,Q2HJ26,A3KN12,Q05927,A0A140T887,E1BNK3,Q0QEM9,Q9GJT9,A5PJH9,F1N0Y0,A7MBG0,F1MM07,F1N2G0,P31404,A6H768,P61585,Q5E946	0.0125318	0.246921	0.5
GO:0008284	positive regulation of cell proliferation	P	17	34	511	1677	0.0332681	0.0202743	over	P10152,P62248,F1N650,Q92176,F1MQF6,Q3T169,E1BJY4,P28800,Q3T0Q4,P08037,F1N6H1,Q9MZ06,F1MEP6,A2VDN7,Q9TU25,Q0VCN9,E1BNK3	P10152,P62248,A0A3Q1M5V9,E1BGT1,F1MJS9,F1N650,Q92176,F1MQF6,Q3T169,P04272,E1BJY4,P28800,Q3T0Q4,E1BHY6,P08037,F1N6H1,Q9MZ06,Q17QE5,F1MEP6,A2VDN7,A5D7J6,Q9TU25,A7MBH9,A6QLG5,Q0VCN9,Q3SYW3,Q3T0I2,P21214,A0A140T8D4,F1MHQ4,A8YXX8,A5D7V3,A6QL48,E1BNK3	0.0125318	0.246921	0.5
GO:0009123	nucleoside monophosphate metabolic process	P	17	34	511	1677	0.0332681	0.0202743	over	A5D984,Q3T0P6,Q3SZ62,P10096,Q9XSJ4,A6QLL8,Q5E956,Q3ZBD7,A0A3Q1ML59,Q3ZBY4,Q0VCK0,E1BNK3,Q9GJT9,F1N0Y0,P31404,P61585,Q5E946	A5D984,Q3T0P6,Q3SZ62,P10096,Q9XSJ4,A6QLL8,Q5E956,Q3ZBD7,Q3ZC09,A0A3Q1ML59,Q3ZBY4,A1A4J1,A5PK73,Q2KJE5,A2VE47,P08166,P00570,Q0VCK0,Q2HJ26,A3KN12,Q05927,A0A140T887,E1BNK3,Q0QEM9,Q9GJT9,A5PJH9,F1N0Y0,A7MBG0,F1MM07,F1N2G0,P31404,A6H768,P61585,Q5E946	0.0125318	0.246921	0.5
GO:0046649	lymphocyte activation	P	17	34	511	1677	0.0332681	0.0202743	over	F1MQ37,Q2HJ49,P11116,P61585,G3MZ88,E1BH94,A0A140T891,F1N650,Q92176,F1MQF6,Q3T169,Q9TU25,E1BKS1,E1BNK3,Q3SX33,G3N342,G3N148	F1MQ37,Q2HJ49,F1MJS9,Q29RY7,Q9BDR7,P11116,P61585,G3MZ88,Q08DN1,A5PKG9,Q8SPP7,E1BH94,A0A140T891,P18203,Q9BGI3,F1N650,Q92176,F1MQF6,Q3T169,Q9TU25,A6QLZ0,E1BKS1,Q05204,E1BNK3,A0JNB0,Q3ZBK5,Q3SX33,F1MRG6,G3N0V0,G3MXG6,G3N342,G3N148,G3N188,Q0VD44	0.0125318	0.246921	0.5
GO:0009142	nucleoside triphosphate biosynthetic process	P	13	24	511	1677	0.0254403	0.0143113	over	A5D984,Q3T0P6,Q3SZ62,P10096,Q9XSJ4,A6QLL8,Q5E956,Q3ZBD7,A0A3Q1ML59,Q3ZBY4,Q3T0Q4,A5PK70,E1BNK3	A5D984,Q3T0P6,Q3SZ62,P10096,Q9XSJ4,A6QLL8,Q5E956,Q3ZBD7,Q3ZC09,A0A3Q1ML59,Q3ZBY4,A1A4J1,A5PK73,Q2KJE5,A2VE47,A1A4N9,Q3T0Q4,A5PK70,F1MVC0,E1BNK3,Q0QEM9,A6H768,Q2KIW9,P00570	0.0126388	0.246921	0.541667
GO:0016052	carbohydrate catabolic process	P	13	24	511	1677	0.0254403	0.0143113	over	Q0VCM4,Q9MYM4,A5D984,Q3T0P6,Q3SZ62,P10096,Q9XSJ4,A6QLL8,Q5E956,Q3ZBD7,A0A3Q1ML59,Q3ZBY4,Q3ZCI4	Q0VCM4,Q9MYM4,F1MHT1,A1A4J1,A5D984,Q3T0P6,Q3SZ62,P10096,Q9XSJ4,A6QLL8,Q5E956,Q3ZBD7,Q3ZC09,A0A3Q1ML59,Q3ZBY4,A5PK73,Q2KJE5,A2VE47,E1BI28,A0JN77,Q5EA79,A6H768,Q3ZCJ2,Q3ZCI4	0.0126388	0.246921	0.541667
GO:0016053	organic acid biosynthetic process	P	20	42	511	1677	0.0391389	0.0250447	over	O02853,A5D984,Q3T0P6,Q3SZ62,P10096,Q9XSJ4,A6QLL8,Q5E956,Q3ZBD7,A0A3Q1ML59,Q3ZBY4,P14568,F1N647,Q5E946,G3N2D8,P55052,F1N650,Q32PJ2,F1MET0,E1BNK3	O02853,A5D984,Q3T0P6,Q3SZ62,P10096,Q9XSJ4,A6QLL8,Q5E956,Q3ZBD7,Q3ZC09,A0A3Q1ML59,Q3ZBY4,A1A4J1,A5PK73,Q2KJE5,A2VE47,P14568,A0A3Q1M403,A6QR28,P11151,F1N647,Q71SP7,Q3YMR4,Q32PF2,P46411,F1MVC0,Q5E946,G3N2D8,A0A3Q1M6N7,A0A3Q1LUB3,Q3ZCJ2,P55052,F1N650,Q0VCW4,P19035,P15497,Q32PJ2,F1MET0,Q58D08,A6H768,E1BNK3,F1MYJ3	0.0134792	0.259524	0.47619
GO:0042742	defense response to bacterium	P	20	42	511	1677	0.0391389	0.0250447	over	P22226,P33046,P54228,Q27996,O02659,E1BL84,P80189,E1BH94,F1MQF6,B3VTM3,Q3SYR8,E1BAD2,E1B6Z6,B9TUC9,Q5W5H8,A0A3Q1LX31,G3N342,G3N148,A6QPT4,Q3ZBG1	Q8SPP7,P22226,P33046,F1MNN7,P54228,P19660,Q27996,O02659,F1N720,E1BL84,P08904,P80189,P04421,E1B8A0,Q29RS5,F1MTW5,A5PKG9,E1BH94,F1MQF6,B3VTM3,P80025,Q3SYR8,E1BAD2,P02663,E1B6Z6,B9TUC9,G3N0V0,Q5W5H8,A0A3Q1LX31,G3MXG6,G3N342,A0A3Q1LKZ3,Q9BDR7,G3N148,P46160,A6QPT4,Q5W5H4,P46170,Q3ZBG1,G3N188,O02741,P81644	0.0134792	0.259524	0.47619
GO:0046394	carboxylic acid biosynthetic process	P	20	42	511	1677	0.0391389	0.0250447	over	O02853,A5D984,Q3T0P6,Q3SZ62,P10096,Q9XSJ4,A6QLL8,Q5E956,Q3ZBD7,A0A3Q1ML59,Q3ZBY4,P14568,F1N647,Q5E946,G3N2D8,P55052,F1N650,Q32PJ2,F1MET0,E1BNK3	O02853,A5D984,Q3T0P6,Q3SZ62,P10096,Q9XSJ4,A6QLL8,Q5E956,Q3ZBD7,Q3ZC09,A0A3Q1ML59,Q3ZBY4,A1A4J1,A5PK73,Q2KJE5,A2VE47,P14568,A0A3Q1M403,A6QR28,P11151,F1N647,Q71SP7,Q3YMR4,Q32PF2,P46411,F1MVC0,Q5E946,G3N2D8,A0A3Q1M6N7,A0A3Q1LUB3,Q3ZCJ2,P55052,F1N650,Q0VCW4,P19035,P15497,Q32PJ2,F1MET0,Q58D08,A6H768,E1BNK3,F1MYJ3	0.0134792	0.259524	0.47619
GO:0042866	pyruvate biosynthetic process	P	10	17	511	1677	0.0195695	0.0101371	over	A5D984,Q3T0P6,Q3SZ62,P10096,Q9XSJ4,A6QLL8,Q5E956,Q3ZBD7,A0A3Q1ML59,Q3ZBY4	A5D984,Q3T0P6,Q3SZ62,P10096,Q9XSJ4,A6QLL8,Q5E956,Q3ZBD7,Q3ZC09,A0A3Q1ML59,Q3ZBY4,A1A4J1,A5PK73,Q2KJE5,A2VE47,A6H768,Q0VCW4	0.0138256	0.26239	0.588235
GO:0002237	response to molecule of bacterial origin	P	10	17	511	1677	0.0195695	0.0101371	over	E1BNK3,G3N2D8,E1BAD2,P48616,P61585,F1MQF6,F1MD23,F1MZV2,E1BIK4,P26201	F1MNN7,E1BNK3,Q9BGI3,C4T7Z1,G3N2D8,E1BAD2,E1B8A0,F1MYJ3,F1N720,P48616,P61585,F1MQF6,F1MD23,F1MZV2,E1BIK4,A0A3Q1M4H2,P26201	0.0138256	0.26239	0.588235
GO:0072525	pyridine-containing compound biosynthetic process	P	10	17	511	1677	0.0195695	0.0101371	over	A5D984,Q3T0P6,Q3SZ62,P10096,Q9XSJ4,A6QLL8,Q5E956,Q3ZBD7,A0A3Q1ML59,Q3ZBY4	A5D984,Q3T0P6,Q3SZ62,P10096,Q9XSJ4,A6QLL8,Q5E956,Q3ZBD7,Q3ZC09,A0A3Q1ML59,Q3ZBY4,A1A4J1,A5PK73,Q2KJE5,A2VE47,Q0II59,A6H768	0.0138256	0.26239	0.588235
GO:0006090	pyruvate metabolic process	P	10	17	511	1677	0.0195695	0.0101371	over	A5D984,Q3T0P6,Q3SZ62,P10096,Q9XSJ4,A6QLL8,Q5E956,Q3ZBD7,A0A3Q1ML59,Q3ZBY4	A5D984,Q3T0P6,Q3SZ62,P10096,Q9XSJ4,A6QLL8,Q5E956,Q3ZBD7,Q3ZC09,A0A3Q1ML59,Q3ZBY4,A1A4J1,A5PK73,Q2KJE5,A2VE47,Q0VCW4,A6H768	0.0138256	0.26239	0.588235
GO:0006996	organelle organization	P	75	200	511	1677	0.146771	0.119261	over	Q56JX6,Q2HJH2,Q3T054,F1MQ37,P10096,P81947,Q3MHM5,Q92176,G3N081,G3MWV5,A7MAZ5,P02253,G3MZR4,F1MMU4,G3N131,E1BCN3,A0A3Q1N552,P01252,A0A3Q1LSN0,Q3B7N2,P61585,P31976,A4FUA8,Q865V6,A0A3Q1LPZ4,F1MTP5,P02584,Q9TU25,Q5E9F7,Q3SX33,E1BPC2,F2Z4I6,Q17QG8,E1BH22,Q32P74,Q5E9F8,F1MTV9,F1MZV2,Q5E946,Q5KR47,A0A3Q1MLQ7,A0A3Q1LQU4,F1MBM5,F1N1D5,Q9MYM4,P10152,Q3MHR7,Q148J6,P61157,F1N169,Q2HJ57,A6H7G2,F1MQF6,Q3T0F9,A…	Q58DQ3,Q862I1,P39872,G3MYE2,Q56JX6,E1BHA5,Q5E988,Q3T0F4,A1L528,Q2HJH2,Q3SZC4,Q3T054,G3N3E1,F1MQ37,P10096,P81947,Q2KJD0,Q3MHM5,Q3T0I5,A0A3Q1NGD2,E1BJ18,Q5E9H3,E1BEM2,Q92176,Q3T0D7,G3N081,G3MWV5,A7MAZ5,P02253,Q32L48,E1B7N8,G3MZR4,F1MMU4,G3N131,G3MYB1,E1BCN3,A0A3Q1MQB1,A0A3Q1N552,A0A3Q1LZ47,P01252,A0A3Q1LSN0,Q3B7N2,P61585,P31976,Q5EAD0,F1MJH1,A4FUA8,Q865V6,A0A3Q1LPZ4,F1MTP5,A0A3Q1ML30,P21752,P62326,…	0.0141963	0.267283	0.375
GO:0050778	positive regulation of immune response	P	27	61	511	1677	0.0528376	0.0363745	over	O02659,F1MVS9,E1BJ49,E1BMJ0,E1BMK2,F1MQF6,F1MKS5,Q5E946,F1N102,A0A3Q1LSP4,Q3MHN2,G3N342,Q29RU4,G3N148,Q0VCX1,Q2KIV9,Q5E9E3,Q3SX33,Q3T169,G3X811,F1MF42,F1N650,P50448,E1BNK3,Q32PA4,P61085,E1BAD2	Q2UVX4,Q9BDR7,O02659,G3N0V2,F1MVS9,F1MTW5,E1BJ49,E1BMJ0,F1MJS9,Q32PA1,E1BMK2,F1MQF6,F1N720,F1MKS5,Q5E946,P01030,F1MVK1,E1BH06,A0A0F6QMJ3,F1N045,F1N102,A0A3Q1LSP4,Q3T0A3,P81187,Q3MHN2,Q28085,G3N0V0,C4T8B4,G3MXG6,G3N342,A5D9E9,Q29RU4,G3N148,Q3T004,Q28065,Q0VCX1,Q2KIV9,G3N188,Q5E9E3,P18892,F1MZQ4,Q3SX33,A0JNB0,Q08DN1,E1BLP0,Q3T169,G3X811,C4T7Z1,F1MLW2,F1MNN7,A5PKG9,Q05204,F1MF42,F1N650,P50448,P02638…	0.0142815	0.267283	0.442623
GO:1901293	nucleoside phosphate biosynthetic process	P	18	37	511	1677	0.035225	0.0220632	over	A5D984,Q3T0P6,Q3SZ62,P10096,Q9XSJ4,A6QLL8,Q5E956,Q3ZBD7,A0A3Q1ML59,Q3ZBY4,Q3T0Q4,A5PK70,Q0VCK0,E1BNK3,Q95JH2,Q9GJT9,F1N0Y0,F1N085	Q32PF2,A5D984,Q3T0P6,Q3SZ62,P10096,Q9XSJ4,A6QLL8,Q5E956,Q3ZBD7,Q3ZC09,A0A3Q1ML59,Q3ZBY4,A1A4J1,A5PK73,Q2KJE5,A2VE47,P08166,P00570,A1A4N9,Q3T0Q4,A5PK70,Q0VCK0,Q2HJ26,A3KN12,Q2KIW9,A0A140T887,F1MVC0,E1BNK3,Q0QEM9,Q95JH2,Q9GJT9,A5PJH9,F1N0Y0,A7MBG0,F1N085,Q3T0J0,A6H768	0.0144858	0.267283	0.486486
GO:0009165	nucleotide biosynthetic process	P	18	37	511	1677	0.035225	0.0220632	over	A5D984,Q3T0P6,Q3SZ62,P10096,Q9XSJ4,A6QLL8,Q5E956,Q3ZBD7,A0A3Q1ML59,Q3ZBY4,Q3T0Q4,A5PK70,Q0VCK0,E1BNK3,Q95JH2,Q9GJT9,F1N0Y0,F1N085	Q32PF2,A5D984,Q3T0P6,Q3SZ62,P10096,Q9XSJ4,A6QLL8,Q5E956,Q3ZBD7,Q3ZC09,A0A3Q1ML59,Q3ZBY4,A1A4J1,A5PK73,Q2KJE5,A2VE47,P08166,P00570,A1A4N9,Q3T0Q4,A5PK70,Q0VCK0,Q2HJ26,A3KN12,Q2KIW9,A0A140T887,F1MVC0,E1BNK3,Q0QEM9,Q95JH2,Q9GJT9,A5PJH9,F1N0Y0,A7MBG0,F1N085,Q3T0J0,A6H768	0.0144858	0.267283	0.486486
GO:1903508	positive regulation of nucleic acid-templated transcription	P	18	37	511	1677	0.035225	0.0220632	over	G3MWV5,A7MAZ5,P02253,F1MMU4,G3N131,Q3T0Q4,O18836,E1BNK3,F1MF42,P61157,Q05443,Q5E946,P28800,E1BMK2,P62248,F1MTV9,F1MEP6,A2VDN7	A4IFR3,Q3T147,G3MWV5,A7MAZ5,P02253,F1MMU4,G3N131,E1BB50,G3X6N3,A0A3Q1LGY9,Q3T0Q4,O18836,P68509,Q1RMI2,A0A452DHY1,Q2V9X0,A0A3Q1MSS6,Q0VD16,F6QIC1,E1BNK3,F1MD34,Q5E9F9,F1MF42,P61157,Q05443,Q5E946,P28800,Q3SYW3,E1BMK2,P62248,F1MTV9,A7YY28,P21793,F1MEP6,A2VDN7,A0A452DKH0,E1BNX4	0.0144858	0.267283	0.486486
GO:0045893	positive regulation of transcription, DNA-templated	P	18	37	511	1677	0.035225	0.0220632	over	G3MWV5,A7MAZ5,P02253,F1MMU4,G3N131,F1MF42,Q3T0Q4,P61157,Q05443,Q5E946,P28800,E1BMK2,P62248,F1MTV9,F1MEP6,A2VDN7,E1BNK3,O18836	A4IFR3,Q3T147,G3MWV5,A7MAZ5,P02253,F1MMU4,G3N131,E1BB50,Q5E9F9,F1MF42,Q3T0Q4,P61157,Q05443,Q5E946,P28800,Q3SYW3,E1BMK2,P62248,F1MTV9,A7YY28,P21793,F1MEP6,A2VDN7,E1BNK3,A0A452DKH0,E1BNX4,G3X6N3,A0A3Q1LGY9,O18836,P68509,Q1RMI2,A0A452DHY1,Q2V9X0,A0A3Q1MSS6,Q0VD16,F6QIC1,F1MD34	0.0144858	0.267283	0.486486
GO:1902680	positive regulation of RNA biosynthetic process	P	18	37	511	1677	0.035225	0.0220632	over	G3MWV5,A7MAZ5,P02253,F1MMU4,G3N131,Q3T0Q4,O18836,E1BNK3,F1MF42,P61157,Q05443,Q5E946,P28800,E1BMK2,P62248,F1MTV9,F1MEP6,A2VDN7	A4IFR3,Q3T147,G3MWV5,A7MAZ5,P02253,F1MMU4,G3N131,E1BB50,G3X6N3,A0A3Q1LGY9,Q3T0Q4,O18836,P68509,Q1RMI2,A0A452DHY1,Q2V9X0,A0A3Q1MSS6,Q0VD16,F6QIC1,E1BNK3,F1MD34,Q5E9F9,F1MF42,P61157,Q05443,Q5E946,P28800,Q3SYW3,E1BMK2,P62248,F1MTV9,A7YY28,P21793,F1MEP6,A2VDN7,A0A452DKH0,E1BNX4	0.0144858	0.267283	0.486486
GO:0032502	developmental process	P	100	276	511	1677	0.195695	0.16458	over	P61585,P63103,Q95114,P10152,F1MQ37,Q2KJ51,P62248,A0A3Q1MG84,Q3SX33,G3MZI7,Q5E9F8,P20959,F1MEP6,P48616,F1MET0,Q5E9F7,E1BKS1,Q2KJJ7,F1N6H1,P09487,E1BNK3,P08037,P11116,Q9MYM4,A6QLN9,E1BA17,Q0VCP3,E1BJY4,F1MD77,F1MNT4,A0A3Q1LNE7,P60712,A6H7G2,E1BBP4,F1MU79,Q5E9E3,Q9TU25,F1N650,A4IF97,Q2HJ49,P31976,Q92176,F1MTP5,A0A3Q1M6W5,Q5DPW9,F1MXJ5,Q3T0F9,P28782,O18836,Q3T0P6,Q95121,A0A140T843,F1MKS5,F1N3A1,Q9GMB…	Q3SYV4,A6QLB7,P61585,P21214,F1MX60,E1BGT1,P58073,Q0V8R6,P50291,P63103,Q95114,P10152,P80929,F1MQ37,Q2KJ51,Q17QE5,P55906,P04272,P62248,A0A3Q1MG84,Q9XSA7,Q3ZC64,Q9TUI9,Q3SX33,A5D7V3,A0A3Q1LTK3,E1BMM6,G3MZI7,G5E6P3,P31096,Q5E9F8,P20959,P22444,Q0IIG8,Q3T0I2,F1MEP6,E1BEM2,P48616,F1N2G0,F1MET0,A8YXX8,F1MXU9,Q0VD44,Q5E9F7,F1MEW1,A7MB70,G3MYK9,Q5E9Q1,E1BL90,A5D7D5,A0JNB0,F1MHH5,F1MJS9,A0A3Q1LGY9,F1MQJ0,Q2…	0.014552	0.267575	0.362319
GO:0034097	response to cytokine	P	21	45	511	1677	0.0410959	0.0268336	over	F1MQF6,F1MU12,P30922,G3N2D8,P61085,Q5EAC6,Q0P5I9,F1MD23,E1BIK4,F1N650,P48616,F1MHC2,Q0VCX2,Q92176,F1N647,Q3T169,F1N1D5,Q0VCK0,A2VDN7,P61585,A4IFH0	F1MJS9,F1MQF6,P15497,Q3Y5Z3,P18203,Q29423,F1MU12,F6S1Q0,O02741,P30922,G3N2D8,A0A3Q1M4H2,F1MYJ3,P61085,Q9BDR7,Q17QE5,Q5EAC6,Q0P5I9,F1MD23,A0A3Q1M5V9,E1BIK4,F1N650,Q3SYW3,P63258,P48616,F1N720,F1MHC2,Q08DQ6,Q0VCX2,Q92176,F1N647,F1MHQ4,Q3T169,F1N1D5,Q08DN1,A5D7E8,Q0VCK0,A2VDN7,Q2HJB6,F1MKU3,P61585,A4IFH0,A5PKB4,E1B8A0,Q08E14	0.0150176	0.27424	0.466667
GO:0042127	regulation of cell proliferation	P	28	64	511	1677	0.0547945	0.0381634	over	A0A140T843,P10152,P62248,Q9TU25,Q0VCN9,E1BJY4,E1BNK3,P08037,F1MKS5,E1BBP4,P61585,F1N650,Q92176,F1MQF6,Q3T169,E1BKS1,O18836,P28800,P20959,Q3T0Q4,Q95121,F1N6H1,Q9MZ06,F1MEP6,A2VDN7,P17697,Q862H7,Q3SYU6	A0A140T843,P10152,P62248,A0A3Q1M5V9,A5D7J6,Q9TU25,A7MBH9,A6QLG5,Q0VCN9,Q17QE5,Q3SYW3,E1BJY4,Q3T0I2,P21214,A0A140T8D4,F1MHQ4,A8YXX8,A5D7V3,A6QL48,E1BNK3,P08037,F1MKS5,Q3SZK8,A3KN51,Q2V9X0,E1BBP4,Q0VD16,F1MD34,E1BGT1,F1MME1,Q08DN1,F1MJS9,P00435,P61585,F1N650,Q92176,F1MQF6,Q3T169,A6QLZ0,E1BKS1,P04272,O18836,P28800,Q32KY0,P20959,Q3T0Q4,E1BHY6,Q5E959,Q95121,F1N6H1,F1MQJ0,E1BPU0,Q9MZ06,Q3Y5Z3,Q0VD44,F1…	0.015209	0.276782	0.4375
GO:0009605	response to external stimulus	P	60	156	511	1677	0.117417	0.0930233	over	E1BMJ0,A6QPT4,F1MQF6,F1N650,Q5E946,E1BH94,E1B6Z6,B9TUC9,Q5W5H8,A0A3Q1LX31,G3N342,G3N148,Q3ZBG1,P33046,Q2HJ57,P54228,F1MKS5,E1BAD2,Q5E9F7,A0A3Q1LYS8,P30922,A0A3Q1MG84,Q9TU25,P22226,Q27996,O02659,E1BL84,P80189,F1N1D5,F1MU12,A0A3Q1MB98,O18836,B3VTM3,Q3SYR8,P00735,P01045,A0A140T843,A0A3Q1MMH1,A0A140T851,P28782,F1MD23,E1BIK4,Q92176,E1BNK3,G3N2D8,P09487,Q5EAE6,Q0VCX2,P06868,P50448,P61585,Q0P5I9,P28800,…	Q2UVX4,Q9BDR7,E1BMJ0,A6QPT4,Q32PA1,F1MQF6,F1MNN7,F1N650,A6QLZ0,A0A3Q1M5V9,Q3T0X5,P00435,Q3T108,Q5E946,Q8SPP7,E1BH94,P02663,E1B6Z6,P80025,B9TUC9,G3N0V0,Q5W5H8,A0A3Q1LX31,G3MXG6,G3N342,A0A3Q1LKZ3,G3N148,P46160,Q5W5H4,P46170,Q3ZBG1,G3N188,O02741,P81644,P33046,Q2HJ57,P54228,F1MKS5,E1BAD2,Q5E9F7,Q29RS5,A0A3Q1LYS8,Q5E9H3,P30922,Q2TA49,A0A3Q1MG84,Q3ZC64,A0A3Q1MQ68,A5D7D5,A7MB70,F1MX60,A5D7I4,F6RAG5,A8E6…	0.0156063	0.283043	0.384615
GO:0031323	regulation of cellular metabolic process	P	81	219	511	1677	0.158513	0.13059	over	G3MWV5,Q9GMB8,E1BI01,A2VDN7,E1BMJ0,F1MZV2,P20959,G3X811,E1BNK3,P62248,P84080,Q3SZ62,A7MAZ5,P02253,F1MMU4,G3N131,A0A3Q1MF05,F1MF42,P61585,A0A3Q1N9S5,E1BMK2,P10096,Q5E946,P17248,Q3SX33,P28782,F1MQF6,E1BJY4,P30922,Q5EAE6,Q3T0F9,Q2KIS7,P28800,P61085,O18836,Q32PJ2,Q95121,Q1JPB0,A0A0A0MP92,A6QPP2,P34955,P50448,P01045,F1MKS5,Q3SYR0,Q58D62,P48616,A0A3Q1N9Y5,F1N169,Q9BGI1,P10152,Q3T114,Q3T169,F1N6H1,P5505…	G3MWV5,A5D7J6,Q9GMB8,Q3SYW3,Q3ZC64,P50291,Q5E959,Q3ZBW4,P26882,E1BGW5,A0A3Q1M4H2,E1BPU0,Q9BGI3,Q0VD16,E1BI01,F1MJS9,Q0VCY7,Q2NL22,Q3MHR5,A2VDN7,Q8WN55,E1BIB4,Q1RMU5,E1BMJ0,F1MZV2,P04272,P15497,F1MHH5,Q17QE5,P18203,P20959,G3X811,F1N2F1,E1BNK3,E1BDE3,Q2UVX4,Q3Y5Z3,P62248,Q29RS5,A6QL48,Q32PA1,P84080,A6H701,Q9XSK2,A0A452DHY1,A3KN51,Q5E9A6,Q3SZ62,A4IFR3,A7MAZ5,P02253,F1MX50,F1MMU4,G3N131,E1BGX1,A0A3Q1…	0.0160415	0.289947	0.369863
GO:0005975	carbohydrate metabolic process	P	34	81	511	1677	0.0665362	0.0483005	over	Q07130,F1MZP0,Q0VCM4,Q9MYM4,P08037,Q2KIM0,P10096,F1MMK2,P55052,A0A3Q1LRN7,Q29451,A0A3Q1M671,Q3T0P6,Q5E956,Q3ZBD7,A5D984,Q3SZ62,Q9XSJ4,A6QLL8,A0A3Q1ML59,Q3ZBY4,E1B725,E1BB36,P20959,Q3ZCI4,E1BNK3,P30922,G3MXK6,A0A3Q1LZU8,Q5E9B1,P19858,G5E5C8,Q58DQ6,F1MJQ3	Q07130,Q3T0E7,F1MZP0,A7MB78,F1MHT1,Q0VCM4,Q9MYM4,Q28049,P08037,Q2KIM0,Q0R343,F1MXU9,Q0R345,P10096,Q3Y5Z3,F1MMK2,F6QEU6,P55052,Q32KY0,A0A3Q1LRN7,Q5EA79,Q2KJE5,A2VE47,A1A4J1,Q29451,A0A3Q1M671,A0A3Q1M7C2,Q3T0P6,Q5E956,Q0VCW4,Q3ZBD7,Q5EA88,A5D984,Q3SZ62,Q9XSJ4,A6QLL8,Q3ZC09,A0A3Q1ML59,Q3ZBY4,A5PK73,E1B725,E1BB36,E1BI28,P20959,F1MRZ8,A5D7I4,Q1RMX7,A1A4K3,A6H768,A0JN77,Q3ZCJ2,A5PKI3,Q3ZCI4,E1BNK3,P3092…	0.0162401	0.292541	0.419753
GO:0032496	response to lipopolysaccharide	P	9	15	511	1677	0.0176125	0.00894454	over	E1BNK3,P48616,P61585,F1MQF6,F1MD23,F1MZV2,E1BIK4,G3N2D8,E1BAD2	F1MNN7,E1BNK3,Q9BGI3,C4T7Z1,P48616,P61585,F1MQF6,F1MD23,F1MZV2,E1BIK4,A0A3Q1M4H2,G3N2D8,E1BAD2,E1B8A0,F1MYJ3	0.0165317	0.29579	0.6
GO:0071840	cellular component organization or biogenesis	P	128	364	511	1677	0.250489	0.217054	over	Q56JX6,Q862M5,Q2HJH2,F1MTV9,Q3T054,F1MQ37,P10096,P81947,Q3MHM5,P61585,A6QLY8,P20959,E1BBP4,Q3T102,Q92176,F1MET0,P84080,G3X811,A6QLN9,E1BA17,G3N081,G3MWV5,A7MAZ5,P02253,G3MZR4,F1MMU4,G3N131,E1BCN3,A0A3Q1N552,P01252,A0A3Q1LSN0,Q3B7N2,P31976,A4FUA8,Q865V6,A0A3Q1LPZ4,F1MTP5,P02584,Q9TU25,Q5E9F7,Q3SX33,E1BPC2,F2Z4I6,Q17QG8,E1BH22,Q32P74,Q5E9F8,F1MU79,G3N342,G3N148,F1MZV2,Q5E946,Q5KR47,A0A3Q1MLQ7,A0A3Q…	Q56JX6,Q862M5,Q58DQ3,Q862I1,P39872,G3MYE2,E1BHA5,Q5E988,Q3T0F4,A1L528,Q2HJH2,Q3SZC4,F1MTV9,Q3T054,G3N3E1,F1MQ37,P10096,P81947,Q2KJD0,Q3MHM5,Q3T147,Q1RMU5,Q3T0I5,Q3ZC10,Q5E959,Q0VCY7,E1BAT6,E1BNQ2,Q5E9E6,Q2TBQ5,Q3SYV4,A6QLB7,P61585,P21214,F1MX60,E1BGT1,A0A3Q1NGD2,A6QLY8,A3KN51,P20959,E1BBP4,E1BJ18,Q5E9H3,E1BEM2,Q3T102,A7MB16,P04272,Q92176,Q9XSA7,F1MET0,P84080,A6H701,G3X811,Q9XSK2,A5D7J6,Q3T0D7,A6Q…	0.0170327	0.303731	0.351648
GO:0097435	supramolecular fiber organization	P	36	87	511	1677	0.0704501	0.0518784	over	A0A3Q1LSN0,Q3B7N2,P61585,P31976,A4FUA8,Q865V6,A0A3Q1LPZ4,F1MTP5,Q92176,Q5KR47,Q9TU25,P10152,Q3MHR7,Q148J6,Q5E9F7,Q05443,P28800,F1MET0,G3MZI7,P02584,Q2HJ57,A6H7G2,F1MQF6,Q3T0F9,Q3T169,P61157,Q3T035,G3MXC8,Q1JPK9,P84080,Q56JZ9,P48616,F1N169,F1N1C7,P17697,P26201	A0A3Q1LSN0,Q3B7N2,P61585,P31976,Q5EAD0,F1MJH1,A4FUA8,Q865V6,A0A3Q1LPZ4,F1MTP5,A0A3Q1ML30,P21752,P62326,G3X6N3,Q5KR48,Q5KR49,Q92176,Q5KR47,Q9TU25,F1MNG3,Q1RMI2,A8YXX8,Q2KJ55,G3N3E1,F1MUI0,Q17QE5,Q3SYV4,A6QLB7,Q2TA49,A0A3Q1N9L4,P10152,Q3MHR7,Q148J6,Q3SYW3,F1N0W1,Q5E9F7,Q05443,P28800,P04272,P21214,F1MET0,G3MZI7,A6QL77,Q2KJH6,G1K200,Q08E14,E1BC32,P02584,Q2HJ57,A6H7G2,F1MRZ8,A2VDX0,F1MQF6,Q3T0F9,A0A3Q…	0.0174382	0.309922	0.413793
GO:0046390	ribose phosphate biosynthetic process	P	17	35	511	1677	0.0332681	0.0208706	over	A5D984,Q3T0P6,Q3SZ62,P10096,Q9XSJ4,A6QLL8,Q5E956,Q3ZBD7,A0A3Q1ML59,Q3ZBY4,Q3T0Q4,A5PK70,Q0VCK0,E1BNK3,Q9GJT9,F1N0Y0,F1N085	Q32PF2,A5D984,Q3T0P6,Q3SZ62,P10096,Q9XSJ4,A6QLL8,Q5E956,Q3ZBD7,Q3ZC09,A0A3Q1ML59,Q3ZBY4,A1A4J1,A5PK73,Q2KJE5,A2VE47,P08166,P00570,A1A4N9,Q3T0Q4,A5PK70,Q0VCK0,Q2HJ26,A3KN12,A0A140T887,F1MVC0,E1BNK3,Q0QEM9,Q9GJT9,A5PJH9,F1N0Y0,A7MBG0,F1N085,Q3T0J0,A6H768	0.0176522	0.311641	0.485714
GO:0009260	ribonucleotide biosynthetic process	P	17	35	511	1677	0.0332681	0.0208706	over	A5D984,Q3T0P6,Q3SZ62,P10096,Q9XSJ4,A6QLL8,Q5E956,Q3ZBD7,A0A3Q1ML59,Q3ZBY4,Q3T0Q4,A5PK70,Q0VCK0,E1BNK3,Q9GJT9,F1N0Y0,F1N085	Q32PF2,A5D984,Q3T0P6,Q3SZ62,P10096,Q9XSJ4,A6QLL8,Q5E956,Q3ZBD7,Q3ZC09,A0A3Q1ML59,Q3ZBY4,A1A4J1,A5PK73,Q2KJE5,A2VE47,P08166,P00570,A1A4N9,Q3T0Q4,A5PK70,Q0VCK0,Q2HJ26,A3KN12,A0A140T887,F1MVC0,E1BNK3,Q0QEM9,Q9GJT9,A5PJH9,F1N0Y0,A7MBG0,F1N085,Q3T0J0,A6H768	0.0176522	0.311641	0.485714
GO:0048519	negative regulation of biological process	P	84	229	511	1677	0.164384	0.136553	over	G3MWV5,Q9GMB8,Q3T102,E1BMJ0,P20959,G3X811,E1BNK3,A0A140T843,A4FUA8,Q865V6,A0A3Q1LPZ4,Q3T114,Q5E946,P17248,Q3SX33,Q0VCX2,Q3T0Q4,P62248,F1N169,P01252,F1N6H1,P08037,F1MKS5,E1BBP4,A0A3Q1MU33,Q5EAE6,P28800,P61585,P55052,Q95121,Q1JPB0,A0A0A0MP92,A6QPP2,P34955,P50448,P01045,Q3SYR0,Q58D62,P48616,A0A3Q1N9Y5,A0A140T894,Q9BGI1,Q3T0P6,F1N3A1,P10152,Q3T169,F1N1D5,A0A3Q1MMH1,A0A140T851,Q3SYU6,A0A3B0IZF8,P17697…	G3MWV5,A5D7J6,Q9GMB8,Q3SYW3,Q3ZC64,P50291,Q5E959,Q3ZBW4,P26882,E1BGW5,Q2NL22,Q3T102,Q0VD44,E1BMJ0,F1MJS9,Q17QE5,P18203,P20959,G3X811,F1N2F1,E1BNK3,E1BDE3,E1BPU0,A0A140T843,Q32PA1,A6H701,Q29RY7,P15497,P81644,Q3T0X5,P00435,Q3T108,F1MJH1,A4FUA8,Q865V6,A0A3Q1LPZ4,P21752,P62326,A3KN51,Q5E9A6,Q3T114,Q5E946,P17248,F1MHQ4,E1BA29,Q3SX33,E1BF95,P21214,Q0VD16,Q862I1,A0A140T897,B5B3R8,Q0VCX2,F1N036,Q3T0Q4,Q9…	0.0179714	0.315181	0.366812
GO:0022414	reproductive process	P	20	43	511	1677	0.0391389	0.025641	over	F1MQ37,P10152,P09487,G3N2D8,G3N131,Q5E9F8,Q95114,Q5E946,Q58D62,P08037,E1BBP4,F1MU79,F1N6H1,F1N650,P07688,Q3T0F9,Q2KJJ7,F1MU12,A0A3Q1MI01,Q95121	F1MQ37,E1BMM6,P10152,E1BEM2,P09487,P50291,G3N2D8,G3N131,F1MQJ0,Q2NKY7,F1MYJ3,Q5E9F8,Q17QE5,Q95114,P29392,Q5E946,Q58D62,A0A3Q1LW07,P08037,Q3T0K2,G5E531,F1N0E5,F1MJK3,E1BBP4,F1MU79,F1N6H1,Q9XSA7,P49907,Q0V8R6,F1N650,A5D7J6,P07688,E1B9P4,Q3T0F9,Q2KJJ7,Q0VD16,F1MU12,P08728,A0A3Q1LTK3,A0A3Q1MI01,Q95121,F1MEW1,B5B3R8	0.0182117	0.316859	0.465116
GO:0000003	reproduction	P	20	43	511	1677	0.0391389	0.025641	over	F1MQ37,P10152,P09487,G3N2D8,G3N131,Q5E9F8,Q95114,Q5E946,Q58D62,P08037,E1BBP4,F1MU79,F1N6H1,F1N650,P07688,Q3T0F9,Q2KJJ7,F1MU12,A0A3Q1MI01,Q95121	F1MQ37,E1BMM6,P10152,E1BEM2,P09487,P50291,G3N2D8,G3N131,F1MQJ0,Q2NKY7,F1MYJ3,Q5E9F8,Q17QE5,Q95114,P29392,Q5E946,Q58D62,A0A3Q1LW07,P08037,Q3T0K2,G5E531,F1N0E5,F1MJK3,E1BBP4,F1MU79,F1N6H1,Q9XSA7,P49907,Q0V8R6,F1N650,A5D7J6,P07688,E1B9P4,Q3T0F9,Q2KJJ7,Q0VD16,F1MU12,P08728,A0A3Q1LTK3,A0A3Q1MI01,Q95121,F1MEW1,B5B3R8	0.0182117	0.316859	0.465116
GO:0048731	system development	P	80	217	511	1677	0.156556	0.129398	over	P63103,Q95114,P10152,F1MQ37,Q2KJ51,P62248,A0A3Q1MG84,Q3SX33,G3MZI7,F1MEP6,Q5E9F7,E1BKS1,Q2KJJ7,F1N6H1,P09487,E1BNK3,P11116,P61585,Q9MYM4,A6QLN9,E1BA17,E1BJY4,F1MD77,F1MNT4,A0A3Q1LNE7,P60712,A6H7G2,Q9TU25,Q5E9F8,P48616,P28782,Q5E9E3,Q3T0P6,Q95121,A0A140T843,F1MKS5,F1N3A1,Q9GMB8,Q0VCX2,F1MET0,Q2HJ49,Q3SYU6,G3MZ88,F1N650,F1MTP5,F1N647,Q2KIS7,P30922,F1MU79,A0A3B0IZF8,A6QP57,E1BH94,A0A140T891,E1BBP4,Q…	P58073,Q0V8R6,P50291,P63103,Q95114,P10152,P80929,F1MQ37,Q2KJ51,Q17QE5,P55906,P04272,P62248,A0A3Q1MG84,Q9XSA7,Q3ZC64,Q9TUI9,Q3SX33,A5D7V3,A0A3Q1LTK3,E1BMM6,G3MZI7,G5E6P3,Q0IIG8,P21214,Q3T0I2,F1MEP6,Q5E9F7,F1MEW1,A7MB70,G3MYK9,A5D7D5,A0JNB0,F1MHH5,F1MJS9,A0A3Q1LGY9,F1MQJ0,Q2TA49,E1BKS1,Q2KJJ7,F1N6H1,P09487,E1BNK3,F1MRZ8,Q9BDR7,P11116,P61585,P18203,Q9MYM4,G3MZ71,A6QLN9,E1BA17,F1MD94,E1BI98,F1N401,E1…	0.0182459	0.316859	0.368664
GO:1901292	nucleoside phosphate catabolic process	P	11	20	511	1677	0.0215264	0.0119261	over	A5D984,Q3T0P6,Q3SZ62,P10096,Q9XSJ4,A6QLL8,Q5E956,Q3ZBD7,A0A3Q1ML59,Q3ZBY4,F1N0Y0	A5D984,Q3T0P6,Q3SZ62,P10096,Q9XSJ4,A6QLL8,Q5E956,Q3ZBD7,Q3ZC09,A0A3Q1ML59,Q3ZBY4,A1A4J1,A5PK73,Q2KJE5,A2VE47,Q05927,A5PJH9,F1N0Y0,P06623,A6H768	0.0187151	0.317738	0.55
GO:0009132	nucleoside diphosphate metabolic process	P	11	20	511	1677	0.0215264	0.0119261	over	A5D984,Q3T0P6,Q3SZ62,P10096,Q9XSJ4,A6QLL8,Q5E956,Q3ZBD7,A0A3Q1ML59,Q3ZBY4,Q3T0Q4	A5D984,Q3T0P6,Q3SZ62,P10096,Q9XSJ4,A6QLL8,Q5E956,Q3ZBD7,Q3ZC09,A0A3Q1ML59,Q3ZBY4,A1A4J1,A5PK73,Q2KJE5,A2VE47,Q3T0Q4,Q2KIW9,P00570,P08166,A6H768	0.0187151	0.317738	0.55
GO:0051188	cofactor biosynthetic process	P	11	20	511	1677	0.0215264	0.0119261	over	A5D984,Q3T0P6,Q3SZ62,P10096,Q9XSJ4,A6QLL8,Q5E956,Q3ZBD7,A0A3Q1ML59,Q3ZBY4,G3N2D8	Q32PF2,A5D984,Q3T0P6,Q3SZ62,P10096,Q9XSJ4,A6QLL8,Q5E956,Q3ZBD7,Q3ZC09,A0A3Q1ML59,Q3ZBY4,A1A4J1,A5PK73,Q2KJE5,A2VE47,G3N2D8,Q0II59,Q3ZCJ2,A6H768	0.0187151	0.317738	0.55
GO:0009166	nucleotide catabolic process	P	11	20	511	1677	0.0215264	0.0119261	over	A5D984,Q3T0P6,Q3SZ62,P10096,Q9XSJ4,A6QLL8,Q5E956,Q3ZBD7,A0A3Q1ML59,Q3ZBY4,F1N0Y0	A5D984,Q3T0P6,Q3SZ62,P10096,Q9XSJ4,A6QLL8,Q5E956,Q3ZBD7,Q3ZC09,A0A3Q1ML59,Q3ZBY4,A1A4J1,A5PK73,Q2KJE5,A2VE47,Q05927,P06623,A6H768,A5PJH9,F1N0Y0	0.0187151	0.317738	0.55
GO:0016477	cell migration	P	39	96	511	1677	0.0763209	0.0572451	over	Q5E9F7,P28782,F1N650,Q3SX33,A0A3Q1M6W5,A0A140T843,O18836,E1BKS1,E1BNK3,E1BBP4,P20959,P61585,F1N169,A0A3Q1LYS8,Q0VCX2,Q92176,E1BJY4,Q0P5I9,Q3SYU6,F1MD23,E1BIK4,G3MZI7,F1MQ37,P08037,E1BJF9,A6YT15,E1BMK2,G3X811,Q9TU25,G3MXK8,Q2HJ49,Q9MZ06,F1MTP5,F1MQF6,F1MKS5,G3MXC8,F1MCX1,F1MD77,F1MNT4	Q5E9F7,F1MEW1,A7MB70,G3MYK9,A5D7D5,A0JNB0,F1MHH5,F1MNN7,P28782,F1MHS5,F1N650,A6QLZ0,A0A3Q1M5V9,Q3SX33,A0A3Q1M6W5,F1MJS9,P21214,A0A3Q1LGY9,A5D7J6,A0A140T843,P21793,F1MPF3,Q5E959,Q3T0I2,E1BF95,O18836,Q29RS5,E1BKS1,E1BNK3,E1BBP4,P20959,P61585,E1BPU0,P21752,P62326,F1N169,G5E6P3,A0A3Q1LYS8,A0A3Q1M5S0,F1N6H4,Q0VCX2,Q92176,E1BHY6,Q17QE5,E1BJY4,Q0P5I9,A5PJY9,Q148C8,A5PKG9,Q3SZK8,Q3Y5Z3,Q08DI5,Q9XSA7,Q3SY…	0.0190065	0.320378	0.40625
GO:0009127	purine nucleoside monophosphate biosynthetic process	P	13	25	511	1677	0.0254403	0.0149076	over	A5D984,Q3T0P6,Q3SZ62,P10096,Q9XSJ4,A6QLL8,Q5E956,Q3ZBD7,A0A3Q1ML59,Q3ZBY4,Q0VCK0,E1BNK3,Q9GJT9	A5D984,Q3T0P6,Q3SZ62,P10096,Q9XSJ4,A6QLL8,Q5E956,Q3ZBD7,Q3ZC09,A0A3Q1ML59,Q3ZBY4,A1A4J1,A5PK73,Q2KJE5,A2VE47,P08166,P00570,Q0VCK0,Q2HJ26,A3KN12,E1BNK3,Q0QEM9,Q9GJT9,A7MBG0,A6H768	0.019172	0.320378	0.52
GO:0045785	positive regulation of cell adhesion	P	13	25	511	1677	0.0254403	0.0149076	over	A6YT15,Q3ZBS7,P11116,A0A140T891,Q3SX33,F1N650,Q92176,F1MQF6,Q3T169,P61585,F1MKS5,Q3MHR7,F1N169	Q17QE5,A6YT15,Q3ZBS7,F1N3J3,E1BF95,A6QNS6,F1MRG6,P11116,A0A140T891,P21214,A0A3Q1M4H2,F1MLI8,Q3SX33,F1N650,Q92176,F1MQF6,Q3T169,F1MJS9,P61585,F1MKS5,P15497,Q3MHR7,A5D7J6,F1N169,P32592	0.019172	0.320378	0.52
GO:0009168	purine ribonucleoside monophosphate biosynthetic process	P	13	25	511	1677	0.0254403	0.0149076	over	A5D984,Q3T0P6,Q3SZ62,P10096,Q9XSJ4,A6QLL8,Q5E956,Q3ZBD7,A0A3Q1ML59,Q3ZBY4,Q0VCK0,E1BNK3,Q9GJT9	A5D984,Q3T0P6,Q3SZ62,P10096,Q9XSJ4,A6QLL8,Q5E956,Q3ZBD7,Q3ZC09,A0A3Q1ML59,Q3ZBY4,A1A4J1,A5PK73,Q2KJE5,A2VE47,P08166,P00570,Q0VCK0,Q2HJ26,A3KN12,E1BNK3,Q0QEM9,Q9GJT9,A7MBG0,A6H768	0.019172	0.320378	0.52
GO:0016310	phosphorylation	P	40	99	511	1677	0.0782779	0.059034	over	P62261,E1BNK3,E1BI01,P20959,G3X811,P62248,A5D984,Q3T0P6,Q3SZ62,P10096,Q9XSJ4,A6QLL8,Q5E956,Q3ZBD7,A0A3Q1ML59,Q3ZBY4,Q3T0Q4,Q5E9F7,P63103,Q5E946,P17248,Q3SX33,E1BJY4,P30922,P61085,O18836,Q5E947,A2VDN7,E1BBP4,F1N1D5,Q3T0F9,P13696,Q3T169,P28800,F1MQF6,F1MKS5,E1BMK2,P26201,P61585,P68103	P62261,E1BNK3,A0A3Q1M4H2,E1BPU0,Q9BGI3,Q0VD16,E1BI01,F1MJS9,P15497,F1MHH5,Q17QE5,P18203,P20959,G3X811,F1N2F1,E1BDE3,Q2UVX4,P04272,Q3Y5Z3,P62248,Q29RS5,A6QL48,A0A452DHY1,A3KN51,Q5E9A6,A5D984,Q3T0P6,Q3SZ62,P10096,Q9XSJ4,A6QLL8,Q5E956,Q3ZBD7,Q3ZC09,A0A3Q1ML59,Q3ZBY4,A1A4J1,A5PK73,Q2KJE5,A2VE47,Q3T0Q4,Q2KIW9,P00570,Q5E9F7,P63103,F1MXQ3,P21214,E1BB50,Q5E946,P17248,F1MHQ4,E1BA29,Q3SX33,E1BF95,E1BJY4,P3…	0.0194711	0.324355	0.40404
GO:0071219	cellular response to molecule of bacterial origin	P	8	13	511	1677	0.0156556	0.00775194	over	E1BNK3,P48616,P61585,F1MQF6,F1MD23,F1MZV2,E1BIK4,P26201	F1MNN7,E1BNK3,Q9BGI3,C4T7Z1,P48616,P61585,F1MQF6,F1MD23,F1MZV2,E1BIK4,A0A3Q1M4H2,F1N720,P26201	0.0196687	0.325605	0.615385
GO:0061077	chaperone-mediated protein folding	P	8	13	511	1677	0.0156556	0.00775194	over	Q0VCX2,Q2TBX4,F1MWU9,F1MBM5,P17697,P80311,E1BJ75,F1MU79	P19120,Q0VCX2,Q2TBX4,F1MWU9,A7E3S8,F1MBM5,A4FUH1,P17697,P80311,P18203,E1BJ75,F1MU79,P26882	0.0196687	0.325605	0.615385
GO:0072521	purine-containing compound metabolic process	P	21	46	511	1677	0.0410959	0.0274299	over	A5D984,Q3T0P6,Q3SZ62,P10096,Q9XSJ4,A6QLL8,Q5E956,Q3ZBD7,A0A3Q1ML59,Q3ZBY4,O46375,Q3T0Q4,A5PK70,Q9GJT9,Q0VCK0,E1BNK3,P31404,Q3T054,F1N085,P61585,Q5E946	Q32PF2,A5D984,Q3T0P6,Q3SZ62,P10096,Q9XSJ4,A6QLL8,Q5E956,Q3ZBD7,Q3ZC09,A0A3Q1ML59,Q3ZBY4,A1A4J1,A5PK73,Q2KJE5,A2VE47,O46375,F1MCZ0,Q3T0Q4,A5PK70,F1MLX9,Q9GJT9,A0A3Q1LUB3,F1N468,P08166,P00570,A1A4N9,Q0VCK0,Q2HJ26,A3KN12,Q05927,E1BNK3,P80457,F1MUT3,Q0QEM9,A7MBG0,F1MM07,F1N2G0,P31404,Q3T054,E1BPU0,F1N085,Q3T0J0,A6H768,P61585,Q5E946	0.0199593	0.327357	0.456522
GO:0045935	positive regulation of nucleobase-containing compound metabolic process	P	21	46	511	1677	0.0410959	0.0274299	over	G3MWV5,A7MAZ5,P02253,F1MMU4,G3N131,Q3T169,Q3T0Q4,O18836,E1BNK3,F1MF42,P61157,Q05443,Q5E946,P28800,E1BMK2,P62248,F1MTV9,F1MEP6,A2VDN7,Q3T114,Q3T0P6	A4IFR3,Q3T147,G3MWV5,A7MAZ5,P02253,F1MMU4,G3N131,Q3ZBW4,Q3T169,Q3T0K2,G5E531,F1N0E5,E1BB50,G3X6N3,A0A3Q1LGY9,Q3T0Q4,O18836,P68509,Q1RMI2,A0A452DHY1,Q2V9X0,A0A3Q1MSS6,Q0VD16,F6QIC1,E1BNK3,F1MD34,Q5E9F9,F1MF42,P61157,Q05443,Q5E946,P28800,Q3SYW3,E1BMK2,P62248,F1MTV9,A7YY28,P21793,F1MEP6,A2VDN7,A0A452DKH0,E1BNX4,D3JUI8,F1MJS9,Q3T114,Q3T0P6	0.0199593	0.327357	0.456522
GO:0072522	purine-containing compound biosynthetic process	P	16	33	511	1677	0.0313112	0.019678	over	A5D984,Q3T0P6,Q3SZ62,P10096,Q9XSJ4,A6QLL8,Q5E956,Q3ZBD7,A0A3Q1ML59,Q3ZBY4,Q9GJT9,Q3T0Q4,A5PK70,Q0VCK0,E1BNK3,F1N085	Q32PF2,A5D984,Q3T0P6,Q3SZ62,P10096,Q9XSJ4,A6QLL8,Q5E956,Q3ZBD7,Q3ZC09,A0A3Q1ML59,Q3ZBY4,A1A4J1,A5PK73,Q2KJE5,A2VE47,Q9GJT9,A0A3Q1LUB3,F1N468,P08166,P00570,A1A4N9,Q3T0Q4,A5PK70,Q0VCK0,Q2HJ26,A3KN12,E1BNK3,Q0QEM9,A7MBG0,F1N085,Q3T0J0,A6H768	0.0215295	0.348394	0.484848
GO:0090407	organophosphate biosynthetic process	P	22	49	511	1677	0.0430528	0.0292188	over	A5D984,Q3T0P6,Q3SZ62,P10096,Q9XSJ4,A6QLL8,Q5E956,Q3ZBD7,A0A3Q1ML59,Q3ZBY4,Q3T0Q4,A5PK70,Q0VCK0,Q3ZC71,Q95JH2,P55052,E1BNK3,Q9GJT9,F1N0Y0,A7Z014,F1N085,A0A140T8A5	Q32PF2,A5D984,Q3T0P6,Q3SZ62,P10096,Q9XSJ4,A6QLL8,Q5E956,Q3ZBD7,Q3ZC09,A0A3Q1ML59,Q3ZBY4,A1A4J1,A5PK73,Q2KJE5,A2VE47,P08166,P00570,A1A4N9,Q3T0Q4,A5PK70,Q0VCK0,Q2HJ26,A3KN12,Q2KIW9,A0A140T887,F1MVC0,Q3ZC71,Q95JH2,P15497,P55052,P81644,E1BNK3,Q0II59,F1MRZ8,Q0QEM9,F1N4W0,Q9GJT9,A5PJH9,F1N0Y0,A7MBG0,A7Z014,Q9XSC6,Q5EA61,F1N085,Q3T0J0,A6H768,A0A140T8A5,F1MEX9	0.0216214	0.348394	0.44898
GO:0044260	cellular macromolecule metabolic process	P	124	354	511	1677	0.242661	0.211091	over	G3MWV5,Q9GMB8,P62261,E1BNK3,Q3T102,E1BI01,P62935,P80311,Q08E11,F1MU79,E1BMJ0,Q3MHP2,F1MZV2,P20959,G3X811,P62248,P84080,Q56JX6,G3MX45,Q58DW3,Q07130,F1MZP0,Q0VCM4,Q9MYM4,Q5E946,Q3T169,F1MF42,E1BMK2,G3N081,A7MAZ5,P02253,F1MMU4,G3N131,A0A3Q1MF05,P61585,A0A3Q1N9S5,Q3T114,A6QLN9,P68103,G3N262,E1BE42,A0A3Q1MB96,Q862R3,Q3T0V4,A0A452DJM0,A5PK63,A0A3Q1M3W4,Q3SYU2,A1XEE1,P10096,Q3ZBV8,P17248,Q6EWQ7,Q5E9F7,P…	G3MWV5,A5D7J6,Q9GMB8,Q3SYW3,Q3ZC64,P50291,Q5E959,Q3ZBW4,P26882,E1BGW5,P62261,E1BNK3,Q2NL22,Q3T102,A0A3Q1M4H2,E1BPU0,Q9BGI3,Q0VD16,E1BI01,F1MJS9,A7MB36,O02741,P62935,P80311,P18203,Q08E11,F1MU79,E1BMM6,E1BL90,E1BNM5,A7MB16,E1BMJ0,Q3MHP2,F1MZV2,P04272,P15497,F1MHH5,Q17QE5,P20959,G3X811,F1N2F1,E1BDE3,Q2UVX4,Q3Y5Z3,P62248,Q29RS5,A6QL48,Q32PA1,P45478,E1BIB8,P84080,A6H701,Q9XSK2,Q56JX6,Q58DQ3,E1BK63,E1B…	0.0217697	0.348394	0.350282
GO:0032787	monocarboxylic acid metabolic process	P	19	41	511	1677	0.037182	0.0244484	over	O02853,A5D984,Q3T0P6,Q3SZ62,P10096,Q9XSJ4,A6QLL8,Q5E956,Q3ZBD7,A0A3Q1ML59,Q3ZBY4,F1N647,A0A140T891,Q5E946,P55052,F1N650,Q32LE5,Q32PJ2,Q3ZCI4	O02853,A5D984,Q3T0P6,Q3SZ62,P10096,Q9XSJ4,A6QLL8,Q5E956,Q3ZBD7,Q3ZC09,A0A3Q1ML59,Q3ZBY4,A1A4J1,A5PK73,Q2KJE5,A2VE47,Q2UVX4,F1MHQ4,F1MYJ3,P11151,F1N647,Q71SP7,Q3YMR4,Q32PF2,Q3Y5Z3,A6QQ07,P46411,A0A140T891,Q5E946,E1BEM2,P55052,F1N650,Q32LE5,Q3ZCJ2,Q0VCW4,P19035,P15497,Q32PJ2,Q3ZCI4,E1BAZ4,A6H768	0.0220915	0.348394	0.463415
GO:0008360	regulation of cell shape	P	10	18	511	1677	0.0195695	0.0107335	over	F1N650,A4IF97,Q2HJ49,P61585,P31976,Q92176,Q9TU25,F1MQ37,F1MTP5,A0A3Q1M6W5	F1N650,A4IF97,Q2HJ49,P61585,P31976,Q92176,Q9TU25,F1MQ37,F1MNG3,Q3SZK8,F1MTP5,Q1RMI2,G5E6P3,A5PKG9,A0JNB0,Q5E9H3,A0A3Q1M6W5,Q5EAD0	0.022796	0.348394	0.555556
GO:0009135	purine nucleoside diphosphate metabolic process	P	10	18	511	1677	0.0195695	0.0107335	over	A5D984,Q3T0P6,Q3SZ62,P10096,Q9XSJ4,A6QLL8,Q5E956,Q3ZBD7,A0A3Q1ML59,Q3ZBY4	A5D984,Q3T0P6,Q3SZ62,P10096,Q9XSJ4,A6QLL8,Q5E956,Q3ZBD7,Q3ZC09,A0A3Q1ML59,Q3ZBY4,A1A4J1,A5PK73,Q2KJE5,A2VE47,P08166,P00570,A6H768	0.022796	0.348394	0.555556
GO:0046031	ADP metabolic process	P	10	18	511	1677	0.0195695	0.0107335	over	A5D984,Q3T0P6,Q3SZ62,P10096,Q9XSJ4,A6QLL8,Q5E956,Q3ZBD7,A0A3Q1ML59,Q3ZBY4	A5D984,Q3T0P6,Q3SZ62,P10096,Q9XSJ4,A6QLL8,Q5E956,Q3ZBD7,Q3ZC09,A0A3Q1ML59,Q3ZBY4,A1A4J1,A5PK73,Q2KJE5,A2VE47,P08166,P00570,A6H768	0.022796	0.348394	0.555556
GO:0009185	ribonucleoside diphosphate metabolic process	P	10	18	511	1677	0.0195695	0.0107335	over	A5D984,Q3T0P6,Q3SZ62,P10096,Q9XSJ4,A6QLL8,Q5E956,Q3ZBD7,A0A3Q1ML59,Q3ZBY4	A5D984,Q3T0P6,Q3SZ62,P10096,Q9XSJ4,A6QLL8,Q5E956,Q3ZBD7,Q3ZC09,A0A3Q1ML59,Q3ZBY4,A1A4J1,A5PK73,Q2KJE5,A2VE47,P08166,P00570,A6H768	0.022796	0.348394	0.555556
GO:1903037	regulation of leukocyte cell-cell adhesion	P	10	18	511	1677	0.0195695	0.0107335	over	P11116,A0A140T891,F1N650,Q92176,F1MQF6,Q3T169,E1BKS1,P61585,Q3SX33,A6YT15	P11116,A0A140T891,F1N650,Q92176,F1MQF6,Q3T169,E1BKS1,Q08DN1,Q29RY7,Q9BGI3,F1MJS9,P61585,Q3ZBK5,Q3SX33,F1MRG6,A6YT15,P32592,Q0VD44	0.022796	0.348394	0.555556
GO:0006323	DNA packaging	P	10	18	511	1677	0.0195695	0.0107335	over	G3N081,G3MWV5,A7MAZ5,P02253,G3MZR4,F1MMU4,G3N131,E1BCN3,A0A3Q1N552,Q5E9F8	G3N081,G3MWV5,A7MAZ5,P02253,Q32L48,E1B7N8,G3MZR4,F1MMU4,G3N131,G3MYB1,E1BCN3,A0A3Q1MQB1,A0A3Q1N552,A0A3Q1LZ47,Q5E9F8,Q32KR9,P61283,Q2V9X0	0.022796	0.348394	0.555556
GO:0009179	purine ribonucleoside diphosphate metabolic process	P	10	18	511	1677	0.0195695	0.0107335	over	A5D984,Q3T0P6,Q3SZ62,P10096,Q9XSJ4,A6QLL8,Q5E956,Q3ZBD7,A0A3Q1ML59,Q3ZBY4	A5D984,Q3T0P6,Q3SZ62,P10096,Q9XSJ4,A6QLL8,Q5E956,Q3ZBD7,Q3ZC09,A0A3Q1ML59,Q3ZBY4,A1A4J1,A5PK73,Q2KJE5,A2VE47,P08166,P00570,A6H768	0.022796	0.348394	0.555556
GO:0050863	regulation of T cell activation	P	10	18	511	1677	0.0195695	0.0107335	over	P11116,A0A140T891,F1N650,Q92176,F1MQF6,Q3T169,Q9TU25,E1BKS1,P61585,Q3SX33	P11116,A0A140T891,F1N650,Q92176,F1MQF6,Q3T169,Q9TU25,A6QLZ0,E1BKS1,Q08DN1,Q29RY7,Q9BGI3,F1MJS9,P61585,Q3ZBK5,Q3SX33,F1MRG6,Q0VD44	0.022796	0.348394	0.555556
GO:0051130	positive regulation of cellular component organization	P	39	97	511	1677	0.0763209	0.0578414	over	G3X811,Q3MHR7,O18836,Q9TU25,Q5E9F7,F1MTP5,F1MQF6,Q3T0F9,Q3T169,P17248,E1BNK3,F1N650,P02584,Q3SYR8,P61157,Q148J6,Q3T035,G3MXC8,Q1JPK9,P84080,Q56JZ9,F1N1D5,A6H7G2,Q6EWQ7,P17697,F1MXJ5,O02659,P42916,Q92176,P61585,P28800,F1MKS5,Q3SX33,Q2HJ49,Q5EAC6,F1N169,P26201,A2VDN7,E1BKS1	G3X811,Q9XSK2,Q3MHR7,O18836,Q9TU25,A8YXX8,P62833,Q1RMH8,A0JNB0,Q5E9H3,Q5E9F7,F1MTP5,F1MRZ8,A0A3Q1ML30,Q2TA49,F1MQF6,Q3T0F9,A0A3Q1M5V9,Q5EAD0,Q3T169,P17248,E1BNK3,F1N650,P04272,Q3T0K2,G5E531,F1N0E5,P02584,Q3SYR8,A0A3Q1M4H2,P61157,A0A3Q1LXR9,Q148J6,Q3T035,G3MXC8,Q1JPK9,P84080,Q56JZ9,F1MUI0,F1N1D5,F1MJH1,P21214,Q3SYW3,A6H7G2,F1N6H4,Q5E9F9,Q6EWQ7,Q3T0M7,Q3SZC4,G3X6N3,Q2UVX4,P17697,P45478,F1MXJ5,P1549…	0.0228191	0.348394	0.402062
GO:0009156	ribonucleoside monophosphate biosynthetic process	P	14	28	511	1677	0.0273973	0.0166965	over	A5D984,Q3T0P6,Q3SZ62,P10096,Q9XSJ4,A6QLL8,Q5E956,Q3ZBD7,A0A3Q1ML59,Q3ZBY4,Q0VCK0,E1BNK3,Q9GJT9,F1N0Y0	A5D984,Q3T0P6,Q3SZ62,P10096,Q9XSJ4,A6QLL8,Q5E956,Q3ZBD7,Q3ZC09,A0A3Q1ML59,Q3ZBY4,A1A4J1,A5PK73,Q2KJE5,A2VE47,P08166,P00570,Q0VCK0,Q2HJ26,A3KN12,A0A140T887,E1BNK3,Q0QEM9,Q9GJT9,A5PJH9,F1N0Y0,A7MBG0,A6H768	0.0228255	0.348394	0.5
GO:0051249	regulation of lymphocyte activation	P	14	28	511	1677	0.0273973	0.0166965	over	P11116,E1BH94,A0A140T891,F1N650,Q92176,F1MQF6,Q3T169,Q9TU25,E1BKS1,P61585,E1BNK3,Q3SX33,G3N342,G3N148	Q08DN1,F1MJS9,P11116,A5PKG9,Q8SPP7,E1BH94,A0A140T891,F1N650,Q92176,F1MQF6,Q3T169,Q9TU25,A6QLZ0,E1BKS1,Q05204,Q29RY7,Q9BGI3,P61585,E1BNK3,Q3ZBK5,Q3SX33,F1MRG6,G3N0V0,G3MXG6,G3N342,G3N148,G3N188,Q0VD44	0.0228255	0.348394	0.5
GO:0034404	nucleobase-containing small molecule biosynthetic process	P	14	28	511	1677	0.0273973	0.0166965	over	A5D984,Q3T0P6,Q3SZ62,P10096,Q9XSJ4,A6QLL8,Q5E956,Q3ZBD7,A0A3Q1ML59,Q3ZBY4,Q9GJT9,Q3T0Q4,A5PK70,F1N0Y0	A5D984,Q3T0P6,Q3SZ62,P10096,Q9XSJ4,A6QLL8,Q5E956,Q3ZBD7,Q3ZC09,A0A3Q1ML59,Q3ZBY4,A1A4J1,A5PK73,Q2KJE5,A2VE47,Q9GJT9,A0A3Q1LUB3,F1N468,A1A4N9,Q3T0Q4,A5PK70,Q05927,A0A140T887,F1MVC0,A5PJH9,F1N0Y0,P06623,A6H768	0.0228255	0.348394	0.5
GO:0030198	extracellular matrix organization	P	14	28	511	1677	0.0273973	0.0166965	over	E1BBP4,F1MD77,Q05443,P28800,F1MET0,G3MZI7,F1MNT4,A0A3Q1N9Y5,E1BNK3,F1N1C7,P08037,Q3ZBS7,Q2KJJ7,A0A3Q1MG73	E1BBP4,F1MD77,Q05443,P28800,P04272,P21214,F1MET0,G3MZI7,A6QL77,Q2KJH6,G1K200,Q08E14,A6QNS6,P25326,F1MNT4,A0A3Q1N9Y5,E1BNK3,E1BG25,A0A3Q1LGY9,F1N1C7,P21793,P08037,A6QLZ7,P55906,Q3ZBS7,Q2KJJ7,A0A3Q1MG73,F1N5K7	0.0228255	0.348394	0.5
GO:0009124	nucleoside monophosphate biosynthetic process	P	14	28	511	1677	0.0273973	0.0166965	over	A5D984,Q3T0P6,Q3SZ62,P10096,Q9XSJ4,A6QLL8,Q5E956,Q3ZBD7,A0A3Q1ML59,Q3ZBY4,Q0VCK0,E1BNK3,Q9GJT9,F1N0Y0	A5D984,Q3T0P6,Q3SZ62,P10096,Q9XSJ4,A6QLL8,Q5E956,Q3ZBD7,Q3ZC09,A0A3Q1ML59,Q3ZBY4,A1A4J1,A5PK73,Q2KJE5,A2VE47,P08166,P00570,Q0VCK0,Q2HJ26,A3KN12,A0A140T887,E1BNK3,Q0QEM9,Q9GJT9,A5PJH9,F1N0Y0,A7MBG0,A6H768	0.0228255	0.348394	0.5
GO:0050878	regulation of body fluid levels	P	14	28	511	1677	0.0273973	0.0166965	over	P06868,P00735,P50448,P01045,F1MBC5,F1N0I3,A0A140T851,A0A140T843,F1MKS5,Q3SZZ9,E1BMJ0,A0A3Q1MMH1,P28800,A0A3Q1LTB9	P81287,P06868,P00735,P50448,P01045,F1MBC5,F1N0I3,A0A140T851,A0A140T843,F1MKS5,Q9BDR7,F1MRZ8,F1MAV0,Q3SZZ9,A5PJE3,G5E6P3,E1BMJ0,Q9BGI3,A0A3Q1MMH1,P04272,P28800,G3N0V2,Q3T0Y8,F1N3J3,A4IFU2,P12260,A0A3Q1LTB9,A0A3Q1NJR8	0.0228255	0.348394	0.5
GO:0009408	response to heat	P	7	11	511	1677	0.0136986	0.00655933	over	Q0VCX2,P62261,Q76LV2,G5E507,Q2TBX4,F1MWU9,P06868	P19120,Q0VCX2,P62261,Q76LV2,G5E507,Q2TBX4,F1MWU9,Q32LE3,P06868,Q9XSC6,Q2HJ94	0.0232088	0.348394	0.636364
GO:0051702	interaction with symbiont	P	7	11	511	1677	0.0136986	0.00655933	over	O02853,Q5E9F7,F1MIE6,A8E4P3,P80311,O02659,E1BAD2	O02853,Q5E9F7,F1MIE6,A8E4P3,P80311,Q3T004,O02659,F1MTW5,P04272,E1BAD2,P00435	0.0232088	0.348394	0.636364
GO:0071383	cellular response to steroid hormone stimulus	P	7	11	511	1677	0.0136986	0.00655933	over	P61585,F1MU79,Q5E946,G3X811,F1N650,A2VDN7,O18836	P61585,A6QPK0,F1MU79,A5D7J6,P68509,Q5E946,G3X811,P62326,F1N650,A2VDN7,O18836	0.0232088	0.348394	0.636364
GO:0051053	negative regulation of DNA metabolic process	P	7	11	511	1677	0.0136986	0.00655933	over	A2VDN7,Q3T169,G3MWV5,A7MAZ5,P02253,F1MMU4,G3N131	A2VDN7,Q3T169,G3MWV5,A7MAZ5,P02253,F1MMU4,G3N131,Q3Y5Z3,F1MD34,Q3T0Y1,F1MRW8	0.0232088	0.348394	0.636364
GO:0071222	cellular response to lipopolysaccharide	P	7	11	511	1677	0.0136986	0.00655933	over	E1BNK3,P48616,P61585,F1MQF6,F1MD23,F1MZV2,E1BIK4	F1MNN7,E1BNK3,Q9BGI3,C4T7Z1,P48616,P61585,F1MQF6,F1MD23,F1MZV2,E1BIK4,A0A3Q1M4H2	0.0232088	0.348394	0.636364
GO:0051651	maintenance of location in cell	P	7	11	511	1677	0.0136986	0.00655933	over	Q3MHX6,A0A3Q1MLQ7,A0A3Q1LQU4,Q0VCX2,Q9MYM4,Q5E946,A2VDN7	P21752,P62326,Q3MHX6,F1MX65,A0A3Q1MLQ7,A0A3Q1LQU4,Q0VCX2,Q9MYM4,Q5E946,A2VDN7,A0A140T897	0.0232088	0.348394	0.636364
GO:0051187	cofactor catabolic process	P	7	11	511	1677	0.0136986	0.00655933	over	G3N2D8,P01966,P02070,Q5E947,Q9BGI2,Q9BGI1,A6QPT4	G3N2D8,F1MYJ3,P01966,P02070,P80025,Q5E947,Q9BGI2,Q9BGI1,A6QPT4,Q9BGI3,P00435	0.0232088	0.348394	0.636364
GO:0009101	glycoprotein biosynthetic process	P	12	23	511	1677	0.0234834	0.013715	over	Q3ZC71,F1MHF1,E1BIT9,Q3SZB0,Q2HJA3,P08037,F1MET0,Q07537,Q3SX46,E1BB36,E1BMM8,F1N026	Q3ZC71,F1MHF1,E1BIT9,Q3SZB0,A0JN91,Q2HJA3,E1BB48,A5D7I4,E1BKQ9,P08037,A0A452DJG7,F1MET0,Q07537,Q5E9Q1,A0A3Q1LTK3,Q1RMU6,Q3SX46,A3KN04,E1B9R3,E1BB36,E1BGL5,E1BMM8,F1N026	0.0234599	0.350185	0.521739
GO:0042110	T cell activation	P	12	23	511	1677	0.0234834	0.013715	over	F1MQ37,P61585,P11116,A0A140T891,Q2HJ49,F1N650,Q92176,F1MQF6,Q3T169,Q9TU25,E1BKS1,Q3SX33	F1MQ37,Q29RY7,Q9BDR7,P61585,P11116,A0A140T891,Q2HJ49,P18203,Q9BGI3,F1MJS9,F1N650,Q92176,F1MQF6,Q3T169,Q9TU25,A6QLZ0,E1BKS1,Q08DN1,A0JNB0,Q3ZBK5,Q3SX33,F1MRG6,Q0VD44	0.0234599	0.350185	0.521739
GO:0051276	chromosome organization	P	20	44	511	1677	0.0391389	0.0262373	over	Q3T054,G3N081,G3MWV5,A7MAZ5,P02253,G3MZR4,F1MMU4,G3N131,E1BCN3,A0A3Q1N552,P01252,F2Z4I6,Q17QG8,E1BH22,Q32P74,Q5E9F8,F1MTV9,F1MZV2,A2VDN7,F1N650	Q3T054,G3N081,G3MWV5,A7MAZ5,P02253,Q32L48,E1B7N8,G3MZR4,F1MMU4,G3N131,G3MYB1,E1BCN3,A0A3Q1MQB1,A0A3Q1N552,A0A3Q1LZ47,P01252,F2Z4I6,Q17QG8,E1BH22,A1A4R1,Q32P74,A7YSX5,Q5E9F8,F1MTV9,E1B925,A4IFR3,F1MC39,Q32KR9,E1BFV0,Q3T0U5,F1MZV2,A2VDY3,E1BMM6,E1BGW5,P61283,A2VDN7,Q3T0K2,G5E531,F1N0E5,F1N650,Q2V9X0,Q3T0Y1,E1BPU0,Q3ZBW4	0.0241428	0.359369	0.454545
GO:0006357	regulation of transcription by RNA polymerase II	P	17	36	511	1677	0.0332681	0.0214669	over	G3MWV5,Q9GMB8,E1BNK3,F1N6H1,A2VDN7,F1MF42,Q3T0Q4,P61157,Q05443,Q5E946,P28800,E1BMK2,P62248,F1MTV9,F1MEP6,P61585,A0A3Q1N9S5	G3MWV5,A5D7J6,Q9GMB8,Q3SYW3,Q3ZC64,P50291,Q5E959,Q3ZBW4,P26882,E1BGW5,P21214,P22444,Q0VD44,E1BNK3,Q58D84,F1N6H1,E1BB50,A2VDN7,Q5E9F9,F1MF42,Q3T0Q4,P61157,Q05443,Q5E946,P28800,E1BMK2,P62248,F1MTV9,A7YY28,P21793,F1MEP6,A0A452DKH0,E1BNX4,P61585,A0A3Q1N9S5,E1BDE3	0.0242469	0.35991	0.472222
GO:0048522	positive regulation of cellular process	P	85	235	511	1677	0.166341	0.140131	over	E1BI01,P62248,E1BNK3,P10152,G3X811,Q3SX33,P28782,F1MQF6,E1BJY4,P30922,Q9TU25,Q0VCN9,E1BMK2,Q3MHR7,O18836,Q3T0F9,Q2KIS7,P61085,Q32PJ2,P48616,Q3T169,Q5E9F8,Q0VCX2,Q92176,Q0P5I9,Q5E9F7,F1MTP5,P11116,P17248,F1N650,G3MWV5,A7MAZ5,P02253,F1MMU4,G3N131,P02584,P17697,F1MWI1,F1N1D5,Q3SYR8,P61585,A0A140T891,Q5E946,P61157,Q148J6,Q3T035,G3MXC8,Q1JPK9,P84080,Q56JZ9,P55052,P08037,F1MKS5,Q6EWQ7,P20959,Q76LV2,P28…	A0A3Q1M4H2,E1BPU0,Q9BGI3,Q0VD16,E1BI01,F1MJS9,P04272,Q2UVX4,Q17QE5,Q3Y5Z3,P62248,Q29RS5,F1N2F1,A6QL48,E1BNK3,P10152,A0A3Q1M5V9,G3X811,Q9XSK2,Q3SX33,A0A452DHY1,A4IFR3,P28782,F1MHS5,F1MQF6,Q3T2L0,F1MUI0,E1BJY4,P30922,G3X6N3,Q3T147,A5D7J6,Q9TU25,A7MBH9,A6QLG5,Q0VCN9,Q3SYW3,Q3T0I2,P21214,A0A140T8D4,F1MHQ4,A8YXX8,A5D7V3,E1BMK2,Q3T0Q2,A0A3Q1LGY9,F1MRZ8,Q3MHR7,O18836,E1BF95,Q3T0F9,P11151,Q2KIS7,E1BG25,P…	0.0254555	0.361666	0.361702
GO:0034654	nucleobase-containing compound biosynthetic process	P	47	121	511	1677	0.0919765	0.0721527	over	G3MWV5,Q9GMB8,G3X811,A5D984,Q3T0P6,Q3SZ62,P10096,Q9XSJ4,A6QLL8,Q5E956,Q3ZBD7,A0A3Q1ML59,Q3ZBY4,Q9GJT9,Q3T0Q4,A5PK70,Q0VCK0,G3N081,A7MAZ5,P02253,F1MMU4,G3N131,A0A3Q1MF05,F1MF42,P61585,A0A3Q1N9S5,E1BMK2,E1BNK3,F1N0Y0,P10152,Q95JH2,F1N169,Q9BGI1,F1N6H1,F1MQF6,A2VDN7,O18836,P61157,Q05443,Q5E946,P28800,P62248,F1MTV9,F1MEP6,F1N085,P17697,Q3T169	G3MWV5,A5D7J6,Q9GMB8,Q3SYW3,Q3ZC64,P50291,Q5E959,Q3ZBW4,P26882,E1BGW5,G3X811,F1MS56,Q32PF2,A5D984,Q3T0P6,Q3SZ62,P10096,Q9XSJ4,A6QLL8,Q5E956,Q3ZBD7,Q3ZC09,A0A3Q1ML59,Q3ZBY4,A1A4J1,A5PK73,Q2KJE5,A2VE47,Q9GJT9,A0A3Q1LUB3,F1N468,P08166,P00570,A1A4N9,Q3T0Q4,A5PK70,Q0VCK0,Q2HJ26,A3KN12,Q05927,Q2KIW9,A0A140T887,F1MVC0,A4IFR3,G3N081,A7MAZ5,P02253,F1MX50,F1MMU4,G3N131,E1BGX1,A0A3Q1MF05,A6QP40,F1MF42,P6158…	0.0257888	0.361666	0.38843
GO:0007275	multicellular organism development	P	82	226	511	1677	0.16047	0.134764	over	P63103,Q95114,P10152,F1MQ37,Q2KJ51,P62248,A0A3Q1MG84,Q3SX33,G3MZI7,F1MEP6,P48616,F1MET0,Q5E9F7,E1BKS1,Q2KJJ7,F1N6H1,P09487,E1BNK3,P11116,P61585,Q9MYM4,A6QLN9,E1BA17,E1BJY4,F1MD77,F1MNT4,A0A3Q1LNE7,P60712,A6H7G2,Q5E9F8,E1BBP4,F1MU79,Q9TU25,F1MXJ5,P28782,Q5E9E3,Q3T0P6,Q95121,A0A140T843,F1MKS5,F1N3A1,Q9GMB8,Q0VCX2,Q2HJ49,Q3SYU6,G3MZ88,F1N650,F1MTP5,F1N647,Q2KIS7,P30922,A0A3B0IZF8,A6QP57,E1BH94,A0A14…	P58073,Q0V8R6,P50291,P63103,Q95114,P10152,P80929,F1MQ37,Q2KJ51,Q17QE5,P55906,P04272,P62248,A0A3Q1MG84,Q9XSA7,Q3ZC64,Q9TUI9,Q3SX33,A5D7V3,A0A3Q1LTK3,E1BMM6,G3MZI7,G5E6P3,Q0IIG8,P21214,Q3T0I2,F1MEP6,P48616,F1N2G0,F1MET0,A8YXX8,F1MXU9,Q0VD44,Q5E9F7,F1MEW1,A7MB70,G3MYK9,Q5E9Q1,E1BL90,A5D7D5,A0JNB0,F1MHH5,F1MJS9,A0A3Q1LGY9,F1MQJ0,Q2TA49,E1BKS1,Q2KJJ7,F1N6H1,P09487,E1BNK3,F1MRZ8,Q9BDR7,P11116,P61585,P1…	0.0259197	0.361666	0.362832
GO:0009100	glycoprotein metabolic process	P	15	31	511	1677	0.0293542	0.0184854	over	Q3ZC71,F1MHF1,E1BIT9,Q3SZB0,Q2HJA3,P08037,A0A3Q1MTB8,F1MET0,Q07537,Q5E946,Q29451,Q3SX46,E1BB36,E1BMM8,F1N026	Q3ZC71,F1MHF1,E1BIT9,Q3SZB0,A0JN91,Q2HJA3,E1BB48,A5D7I4,E1BKQ9,P08037,A0A452DJG7,A0A3Q1MTB8,E1BNG2,G3MXQ8,F1MET0,Q07537,Q5E9Q1,Q5E946,Q29451,A0A3Q1LTK3,Q1RMU6,Q3SX46,A3KN04,E1B9R3,E1BB36,P21809,P21793,E1BGL5,E1BMM8,F1N026,Q3T004	0.0262853	0.361666	0.483871
GO:0034655	nucleobase-containing compound catabolic process	P	15	31	511	1677	0.0293542	0.0184854	over	Q3T102,A5D984,Q3T0P6,Q3SZ62,P10096,Q9XSJ4,A6QLL8,Q5E956,Q3ZBD7,A0A3Q1ML59,Q3ZBY4,Q3T114,F1N0Y0,P48616,A2VDN7	Q2NL22,Q3T102,E1BMM6,E1BNM5,A5D984,Q3T0P6,Q3SZ62,P10096,Q9XSJ4,A6QLL8,Q5E956,Q3ZBD7,Q3ZC09,A0A3Q1ML59,Q3ZBY4,A1A4J1,A5PK73,Q2KJE5,A2VE47,Q05927,A1L575,F1MZ33,Q863B3,Q3T114,A5PJH9,F1N0Y0,P06623,P48616,Q2NKU4,A6H768,A2VDN7	0.0262853	0.361666	0.483871
GO:0009894	regulation of catabolic process	P	18	39	511	1677	0.035225	0.0232558	over	Q3SZ62,F1MQF6,Q5EAE6,E1BMK2,Q32PJ2,A0A3Q1N9Y5,P61085,Q5E946,P17697,F1MWI1,F1N1D5,F1N169,P48616,A0A140T8A5,Q3T114,A2VDN7,Q5EAC6,Q2HJ49	Q3SZ62,Q5E9G3,P00435,F1MQF6,Q5EAE6,E1BMK2,Q3T0Q2,E1BPU0,P19035,P15497,Q32PJ2,P21793,A0A3Q1N9Y5,P61085,Q5E946,P17697,F1MWI1,F1N1D5,P04272,Q1RMH8,F1N169,A0JNB0,P48616,Q2NKU4,Q29RS5,P81644,Q762I5,A5PKB4,A0A140T8A5,Q3T114,A2VDN7,Q5EAC6,A2VDY3,Q3ZC64,Q2HJ49,Q2HJG5,F1MX65,F1MGK3,A5D977	0.0268073	0.361666	0.461538
GO:0043062	extracellular structure organization	P	18	39	511	1677	0.035225	0.0232558	over	E1BBP4,F1MD77,P08037,Q3ZBS7,Q2KJJ7,G3MZI7,A0A3Q1MG73,Q05443,P28800,F1MET0,Q32PJ2,A6QPT4,A0A3Q1LR40,F1MNT4,A0A3Q1N9Y5,E1BNK3,E1BKS1,F1N1C7	E1BBP4,P15497,P19035,P81644,F1MD77,P08037,A6QLZ7,P55906,Q3ZBS7,Q2KJJ7,G3MZI7,A0A3Q1MG73,F1N5K7,Q05443,P28800,P04272,P21214,F1MET0,A6QL77,Q2KJH6,G1K200,Q08E14,A6QNS6,P11151,Q32PJ2,A6QPT4,A0A3Q1LR40,Q58DL9,F1MEX9,P25326,F1MNT4,A0A3Q1N9Y5,E1BNK3,E1BG25,A0A3Q1LGY9,A3KN51,E1BKS1,F1N1C7,P21793	0.0268073	0.361666	0.461538
GO:0006366	transcription by RNA polymerase II	P	18	39	511	1677	0.035225	0.0232558	over	G3MWV5,Q9GMB8,F1MF42,P61585,A0A3Q1N9S5,E1BMK2,E1BNK3,F1N6H1,A2VDN7,Q3T0Q4,P61157,Q05443,Q5E946,P28800,P62248,F1MTV9,F1MEP6,G3X811	G3MWV5,A5D7J6,Q9GMB8,Q3SYW3,Q3ZC64,P50291,Q5E959,Q3ZBW4,P26882,E1BGW5,F1MF42,P61585,A0A3Q1N9S5,E1BMK2,E1BDE3,E1BJ20,A4IFR3,P21214,P22444,Q0VD44,E1BNK3,Q58D84,F1N6H1,E1BB50,A2VDN7,Q5E9F9,Q3T0Q4,P61157,Q05443,Q5E946,P28800,P62248,F1MTV9,A7YY28,P21793,F1MEP6,A0A452DKH0,E1BNX4,G3X811	0.0268073	0.361666	0.461538
GO:0017001	antibiotic catabolic process	P	6	9	511	1677	0.0117417	0.00536673	over	P01966,P02070,Q5E947,Q9BGI2,Q9BGI1,A6QPT4	P01966,P02070,P80025,Q5E947,Q9BGI2,Q9BGI1,A6QPT4,Q9BGI3,P00435	0.0269923	0.361666	0.666667
GO:0006643	membrane lipid metabolic process	P	6	9	511	1677	0.0117417	0.00536673	over	Q2HJA3,Q3ZC71,A0A3Q1MI01,F1N1D5,Q2KIM0,E1B725	Q2HJA3,Q3ZC71,A0A3Q1MI01,F1N1D5,E1BI28,Q0V8R6,F1N4W0,Q2KIM0,E1B725	0.0269923	0.361666	0.666667
GO:0032507	maintenance of protein location in cell	P	6	9	511	1677	0.0117417	0.00536673	over	Q3MHX6,A0A3Q1MLQ7,A0A3Q1LQU4,Q0VCX2,Q5E946,A2VDN7	P21752,P62326,Q3MHX6,F1MX65,A0A3Q1MLQ7,A0A3Q1LQU4,Q0VCX2,Q5E946,A2VDN7	0.0269923	0.361666	0.666667
GO:0030522	intracellular receptor signaling pathway	P	6	9	511	1677	0.0117417	0.00536673	over	P61585,F1MU79,A5D7D1,P55052,Q5E946,G3X811	P61585,A6QPK0,F1MU79,A5D7J6,A5D7D1,P55052,P68509,Q5E946,G3X811	0.0269923	0.361666	0.666667
GO:2000377	regulation of reactive oxygen species metabolic process	P	6	9	511	1677	0.0117417	0.00536673	over	Q3T0F9,P48616,E1BNK3,Q76LV2,Q5E946,P61585	Q9BGI3,Q3T0F9,E1B8A0,P48616,C4T8B4,E1BNK3,Q76LV2,Q5E946,P61585	0.0269923	0.361666	0.666667
GO:0042026	protein refolding	P	6	9	511	1677	0.0117417	0.00536673	over	P62935,Q0VCX2,P80311,Q08E11,Q2TBX4,F1MWU9	P62935,P19120,Q0VCX2,P80311,Q08E11,Q2TBX4,F1MWU9,Q3T179,P26882	0.0269923	0.361666	0.666667
GO:0042744	hydrogen peroxide catabolic process	P	6	9	511	1677	0.0117417	0.00536673	over	P01966,P02070,Q5E947,Q9BGI2,Q9BGI1,A6QPT4	P01966,P02070,P80025,Q5E947,Q9BGI2,Q9BGI1,A6QPT4,Q9BGI3,P00435	0.0269923	0.361666	0.666667
GO:0062012	regulation of small molecule metabolic process	P	9	16	511	1677	0.0176125	0.00954085	over	Q3SZ62,P20959,P55052,F1N650,Q32PJ2,P61585,E1BNK3,Q5E946,Q3T0P6	Q3SZ62,Q3Y5Z3,P20959,F1MRZ8,A1A4K3,P55052,F1N650,P19035,A5PKI3,P15497,Q32PJ2,P61585,E1BNK3,Q5E946,B5B3R8,Q3T0P6	0.0277847	0.361666	0.5625
GO:0051240	positive regulation of multicellular organismal process	P	32	78	511	1677	0.0626223	0.0465116	over	Q95JH2,E1BNK3,A0A3Q1LR40,P00735,F1MQF6,F1N650,Q3T169,E1BMK2,Q5E946,Q05443,A0A140T891,P80311,Q3T0Q4,P61585,Q5E9B7,P30922,F1MU34,P62248,A6H7G2,F1MXJ5,Q95121,A0A140T843,F1MKS5,P28800,F1N6H1,Q9MZ06,E1B6Z6,E1BJY4,P55052,A5D984,F1N1D5,G3X811	Q95JH2,F1MRZ8,Q2UVX4,A0A3Q1LGY9,A5D7J6,Q3T0I2,P21214,E1BF95,E1BNK3,P62833,Q1RMH8,A0JNB0,Q5E9H3,A0A3Q1LR40,P00735,Q9BGI3,O02741,Q3SYW3,P04272,F1MNN7,F1N720,F1MQF6,Q9BDR7,F1N650,Q3T169,E1BMK2,Q5E946,Q3Y5Z3,C4T7Z1,F1MJS9,Q05443,A0A140T891,P80311,P81644,Q3T0Q4,A6QL48,P61585,Q5E9B7,P30922,A0A3Q1MT29,F1MU34,P62248,A6H7G2,F1N6H4,G3X6N3,P31096,Q9TUI9,F1MXJ5,A5PKG9,P11151,Q95121,Q0VD16,A0A3Q1M4H2,A0A140T8…	0.0277877	0.361666	0.410256
GO:0060326	cell chemotaxis	P	13	26	511	1677	0.0254403	0.0155039	over	F1N650,O18836,P28782,F1MD23,E1BIK4,Q92176,Q9TU25,F1MKS5,E1BJF9,A6YT15,E1BMK2,Q0P5I9,G3X811	F1MNN7,F1N650,A6QLZ0,A0A3Q1M5V9,O18836,Q29RS5,P28782,F1MHS5,Q9BDR7,F1MD23,E1BIK4,Q92176,Q9TU25,P62326,A0A140T8D4,A5D7J6,F1MKS5,E1BJF9,Q32L76,A6YT15,P46160,E1BMK2,Q1RMI2,P46170,Q0P5I9,G3X811	0.0279485	0.361666	0.5
GO:0048870	cell motility	P	41	104	511	1677	0.0802348	0.0620155	over	Q5E9F7,P28782,F1N650,Q3SX33,A0A3Q1M6W5,A0A140T843,O18836,E1BKS1,E1BNK3,E1BBP4,P20959,P61585,Q92176,G3MXC8,F1MCX1,F1MD77,F1MNT4,F1N169,A0A3Q1LYS8,Q0VCX2,E1BJY4,Q0P5I9,Q3SYU6,F1MD23,E1BIK4,G3MZI7,F1MQ37,P08037,E1BJF9,A6YT15,E1BMK2,G3X811,Q9TU25,G3MXK8,Q2HJ49,Q9MZ06,F1MTP5,Q32PA4,F1MQF6,F1MKS5,P60712	Q5E9F7,F1MEW1,A7MB70,G3MYK9,A5D7D5,A0JNB0,F1MHH5,F1MNN7,P28782,F1MHS5,F1N650,A6QLZ0,A0A3Q1M5V9,Q3SX33,A0A3Q1M6W5,F1MJS9,E1BEM2,P21214,A0A3Q1LGY9,A5D7J6,A0A140T843,P21793,F1MPF3,Q5E959,Q3T0I2,E1BF95,O18836,Q29RS5,E1BKS1,E1BNK3,E1BBP4,P20959,P61585,Q92176,G3MXC8,F1MCX1,F1MD77,Q3ZC64,F1MNT4,Q9XSK2,P32592,Q5E9H3,F1MME1,F1MLI8,E1BPU0,Q58DL9,P21752,P62326,F1N169,G5E6P3,A0A3Q1LYS8,A0A3Q1M5S0,F1N6H4,Q0VC…	0.0281236	0.361666	0.394231
GO:0051674	localization of cell	P	41	104	511	1677	0.0802348	0.0620155	over	Q5E9F7,P28782,F1N650,Q3SX33,A0A3Q1M6W5,A0A140T843,O18836,E1BKS1,E1BNK3,E1BBP4,P20959,P61585,Q92176,G3MXC8,F1MCX1,F1MD77,F1MNT4,F1N169,A0A3Q1LYS8,Q0VCX2,E1BJY4,Q0P5I9,Q3SYU6,F1MD23,E1BIK4,G3MZI7,F1MQ37,P60712,P08037,E1BJF9,A6YT15,E1BMK2,G3X811,Q9TU25,G3MXK8,Q2HJ49,Q9MZ06,F1MTP5,Q32PA4,F1MQF6,F1MKS5	Q5E9F7,F1MEW1,A7MB70,G3MYK9,A5D7D5,A0JNB0,F1MHH5,F1MNN7,P28782,F1MHS5,F1N650,A6QLZ0,A0A3Q1M5V9,Q3SX33,A0A3Q1M6W5,F1MJS9,E1BEM2,P21214,A0A3Q1LGY9,A5D7J6,A0A140T843,P21793,F1MPF3,Q5E959,Q3T0I2,E1BF95,O18836,Q29RS5,E1BKS1,E1BNK3,E1BBP4,P20959,P61585,Q92176,G3MXC8,F1MCX1,F1MD77,Q3ZC64,F1MNT4,Q9XSK2,P32592,Q5E9H3,F1MME1,F1MLI8,E1BPU0,Q58DL9,P21752,P62326,F1N169,G5E6P3,A0A3Q1LYS8,A0A3Q1M5S0,F1N6H4,Q0VC…	0.0281236	0.361666	0.394231
GO:0033559	unsaturated fatty acid metabolic process	P	3	3	511	1677	0.00587084	0.00178891	over	O02853,P55052,F1N650	O02853,P55052,F1N650	0.0281765	0.361666	1
GO:0051918	negative regulation of fibrinolysis	P	3	3	511	1677	0.00587084	0.00178891	over	A0A140T843,F1MKS5,P28800	A0A140T843,F1MKS5,P28800	0.0281765	0.361666	1
GO:0045123	cellular extravasation	P	3	3	511	1677	0.00587084	0.00178891	over	Q3SX33,G3MXK8,A6YT15	Q3SX33,G3MXK8,A6YT15	0.0281765	0.361666	1
GO:0070670	response to interleukin-4	P	3	3	511	1677	0.00587084	0.00178891	over	Q0VCX2,Q92176,F1N647	Q0VCX2,Q92176,F1N647	0.0281765	0.361666	1
GO:0006693	prostaglandin metabolic process	P	3	3	511	1677	0.00587084	0.00178891	over	O02853,P55052,F1N650	O02853,P55052,F1N650	0.0281765	0.361666	1
GO:0006119	oxidative phosphorylation	P	3	3	511	1677	0.00587084	0.00178891	over	P61585,Q5E946,Q3T0P6	P61585,Q5E946,Q3T0P6	0.0281765	0.361666	1
GO:1901655	cellular response to ketone	P	3	3	511	1677	0.00587084	0.00178891	over	Q2HJ49,O18836,Q5E946	Q2HJ49,O18836,Q5E946	0.0281765	0.361666	1
GO:0002082	regulation of oxidative phosphorylation	P	3	3	511	1677	0.00587084	0.00178891	over	P61585,Q5E946,Q3T0P6	P61585,Q5E946,Q3T0P6	0.0281765	0.361666	1
GO:0032965	regulation of collagen biosynthetic process	P	3	3	511	1677	0.00587084	0.00178891	over	P48616,P28800,E1BNK3	P48616,P28800,E1BNK3	0.0281765	0.361666	1
GO:0032967	positive regulation of collagen biosynthetic process	P	3	3	511	1677	0.00587084	0.00178891	over	P48616,P28800,E1BNK3	P48616,P28800,E1BNK3	0.0281765	0.361666	1
GO:0001516	prostaglandin biosynthetic process	P	3	3	511	1677	0.00587084	0.00178891	over	P55052,F1N650,O02853	P55052,F1N650,O02853	0.0281765	0.361666	1
GO:0010714	positive regulation of collagen metabolic process	P	3	3	511	1677	0.00587084	0.00178891	over	P48616,P28800,E1BNK3	P48616,P28800,E1BNK3	0.0281765	0.361666	1
GO:0008630	intrinsic apoptotic signaling pathway in response to DNA damage	P	3	3	511	1677	0.00587084	0.00178891	over	F1MQF6,P17697,Q3T169	F1MQF6,P17697,Q3T169	0.0281765	0.361666	1
GO:0046457	prostanoid biosynthetic process	P	3	3	511	1677	0.00587084	0.00178891	over	O02853,P55052,F1N650	O02853,P55052,F1N650	0.0281765	0.361666	1
GO:0006636	unsaturated fatty acid biosynthetic process	P	3	3	511	1677	0.00587084	0.00178891	over	O02853,P55052,F1N650	O02853,P55052,F1N650	0.0281765	0.361666	1
GO:0010800	positive regulation of peptidyl-threonine phosphorylation	P	3	3	511	1677	0.00587084	0.00178891	over	P30922,P61085,E1BNK3	P30922,P61085,E1BNK3	0.0281765	0.361666	1
GO:0010799	regulation of peptidyl-threonine phosphorylation	P	3	3	511	1677	0.00587084	0.00178891	over	P30922,P61085,E1BNK3	P30922,P61085,E1BNK3	0.0281765	0.361666	1
GO:0010712	regulation of collagen metabolic process	P	3	3	511	1677	0.00587084	0.00178891	over	P48616,P28800,E1BNK3	P48616,P28800,E1BNK3	0.0281765	0.361666	1
GO:0071800	podosome assembly	P	3	3	511	1677	0.00587084	0.00178891	over	Q2HJ49,P61585,A6H7G2	Q2HJ49,P61585,A6H7G2	0.0281765	0.361666	1
GO:0006692	prostanoid metabolic process	P	3	3	511	1677	0.00587084	0.00178891	over	O02853,P55052,F1N650	O02853,P55052,F1N650	0.0281765	0.361666	1
GO:0071353	cellular response to interleukin-4	P	3	3	511	1677	0.00587084	0.00178891	over	Q0VCX2,Q92176,F1N647	Q0VCX2,Q92176,F1N647	0.0281765	0.361666	1
GO:0050856	regulation of T cell receptor signaling pathway	P	3	3	511	1677	0.00587084	0.00178891	over	Q3T169,Q3SX33,Q32PA4	Q3T169,Q3SX33,Q32PA4	0.0281765	0.361666	1
GO:0051917	regulation of fibrinolysis	P	3	3	511	1677	0.00587084	0.00178891	over	A0A140T843,F1MKS5,P28800	A0A140T843,F1MKS5,P28800	0.0281765	0.361666	1
GO:0070085	glycosylation	P	11	21	511	1677	0.0215264	0.0125224	over	Q3ZC71,F1MHF1,E1BIT9,Q3SZB0,Q2HJA3,P08037,F1MET0,Q07537,Q3SX46,E1BB36,F1N1D5	Q3ZC71,F1MHF1,E1BIT9,Q3SZB0,A0JN91,Q2HJA3,E1BB48,A5D7I4,E1BKQ9,P08037,A0A452DJG7,F1MET0,Q07537,Q5E9Q1,Q1RMU6,Q3SX46,A3KN04,E1B9R3,E1BB36,F1N1D5,Q1ZYR0	0.0287555	0.364639	0.52381
GO:0002696	positive regulation of leukocyte activation	P	11	21	511	1677	0.0215264	0.0125224	over	P11116,A0A140T891,F1N650,Q92176,F1MQF6,Q3T169,P61585,E1BNK3,Q3SX33,G3N342,G3N148	F1MJS9,P11116,A0A140T891,F1N650,Q92176,F1MQF6,Q3T169,F1MNN7,Q9BDR7,A5PKG9,Q05204,P61585,E1BNK3,Q3SX33,F1MRG6,G3N0V0,G3MXG6,G3N342,G3N148,G3N188,Q3T0Y8	0.0287555	0.364639	0.52381
GO:0048856	anatomical structure development	P	92	258	511	1677	0.180039	0.153846	over	P61585,P63103,Q95114,P10152,F1MQ37,Q2KJ51,P62248,A0A3Q1MG84,Q3SX33,G3MZI7,F1MEP6,P48616,F1MET0,Q5E9F7,E1BKS1,Q2KJJ7,F1N6H1,P09487,E1BNK3,P08037,P11116,Q9MYM4,A6QLN9,E1BA17,Q0VCP3,Q5E9F8,E1BJY4,F1MD77,F1MNT4,A0A3Q1LNE7,P60712,A6H7G2,E1BBP4,F1MU79,Q9TU25,F1N650,A4IF97,Q2HJ49,P31976,Q92176,F1MTP5,A0A3Q1M6W5,Q5DPW9,F1MXJ5,Q3T0F9,P28782,O18836,Q5E9E3,Q3T0P6,Q95121,A0A140T843,F1MKS5,F1N3A1,Q9GMB8,Q0VCX…	Q3SYV4,A6QLB7,P61585,P21214,F1MX60,E1BGT1,P58073,Q0V8R6,P50291,P63103,Q95114,P10152,P80929,F1MQ37,Q2KJ51,Q17QE5,P55906,P04272,P62248,A0A3Q1MG84,Q9XSA7,Q3ZC64,Q9TUI9,Q3SX33,A5D7V3,A0A3Q1LTK3,E1BMM6,G3MZI7,G5E6P3,Q0IIG8,Q3T0I2,F1MEP6,E1BEM2,P48616,F1N2G0,F1MET0,A8YXX8,F1MXU9,Q0VD44,Q5E9F7,F1MEW1,A7MB70,G3MYK9,Q5E9Q1,E1BL90,A5D7D5,A0JNB0,F1MHH5,F1MJS9,A0A3Q1LGY9,F1MQJ0,Q2TA49,E1BKS1,Q2KJJ7,F1N6H1,P0…	0.0301055	0.364639	0.356589
GO:0021915	neural tube development	P	5	7	511	1677	0.00978474	0.00417412	over	Q5E9F7,E1BKS1,Q2KJJ7,F1N6H1,F1MET0	Q5E9F7,Q2TA49,E1BKS1,Q2KJJ7,F1N6H1,F1MET0,A7MB70	0.0305242	0.364639	0.714286
GO:0038061	NIK/NF-kappaB signaling	P	5	7	511	1677	0.00978474	0.00417412	over	P30922,Q5E947,P61585,E1BMK2,Q3T169	P30922,Q5E947,A5D7J6,P61585,E1BMK2,F1N720,Q3T169	0.0305242	0.364639	0.714286
GO:1901222	regulation of NIK/NF-kappaB signaling	P	5	7	511	1677	0.00978474	0.00417412	over	P30922,P61585,E1BMK2,Q3T169,Q5E947	P30922,A5D7J6,P61585,E1BMK2,F1N720,Q3T169,Q5E947	0.0305242	0.364639	0.714286
GO:0044706	multi-multicellular organism process	P	5	7	511	1677	0.00978474	0.00417412	over	P08037,Q5E9F8,E1BBP4,F1MU79,P07688	P08037,Q5E9F8,F1MJK3,E1BBP4,F1MU79,P07688,A5D7J6	0.0305242	0.364639	0.714286
GO:0051897	positive regulation of protein kinase B signaling	P	5	7	511	1677	0.00978474	0.00417412	over	P30922,P62248,G3X811,E1BNK3,F1N6H1	P30922,Q3SYW3,P62248,G3X811,P00435,E1BNK3,F1N6H1	0.0305242	0.364639	0.714286
GO:0044275	cellular carbohydrate catabolic process	P	5	7	511	1677	0.00978474	0.00417412	over	Q0VCM4,Q9MYM4,Q5E956,Q3SZ62,Q3ZCI4	Q0VCM4,Q9MYM4,F1MHT1,Q5E956,A0JN77,Q3SZ62,Q3ZCI4	0.0305242	0.364639	0.714286
GO:0050793	regulation of developmental process	P	51	134	511	1677	0.0998043	0.0799046	over	F1N650,A4IF97,Q2HJ49,P61585,P31976,Q92176,Q9TU25,F1MQ37,F1MTP5,A0A3Q1M6W5,E1BNK3,P48616,Q3T0P6,Q95121,A0A140T843,F1MKS5,F1N3A1,Q9GMB8,Q5E9F7,E1BPC2,A0A3B0IZF8,E1BH94,A0A140T891,P80311,P28800,Q3T0Q4,O18836,P20959,A7Z057,Q5E9B7,P17248,A0A3Q1LYS8,Q3SZN8,P30922,F1MU34,P62248,A6H7G2,Q3ZBG1,F1MXJ5,Q3ZBA6,Q3SX33,F1N6H1,Q9MZ06,P63103,A2VDN7,Q3MHR7,F1N169,G3MZI7,A5D984,F1MCX1,G3X811	F1N650,A4IF97,Q2HJ49,P61585,P31976,Q92176,Q9TU25,F1MQ37,F1MNG3,Q3SZK8,F1MTP5,Q1RMI2,G5E6P3,A5PKG9,A0JNB0,Q5E9H3,A0A3Q1M6W5,Q5EAD0,Q5E9Q1,F1MUP9,F1MXU9,P21214,E1BNK3,Q3ZC64,Q5E959,P11151,C4T8B4,Q3Y5Z3,P62833,Q1RMH8,P48616,Q17QE5,E1BPU0,Q3T0P6,Q95121,A0A140T843,F1MKS5,F1N3A1,Q9GMB8,P21793,G3N2A9,Q5E9F7,E1BPC2,P07507,O02741,P12763,A0A3Q1MQ68,A0A3B0IZF8,Q3SYW3,Q08DN1,P04272,Q8SPP7,E1BH94,A0A140T891,P…	0.0308664	0.364639	0.380597
GO:0070887	cellular response to chemical stimulus	P	54	143	511	1677	0.105675	0.0852713	over	F1N650,O18836,G3X811,E1BNK3,Q3T0F9,Q3ZBG1,F1MQF6,Q5E947,A6QPT4,E1BJY4,Q0VCX2,F1N6H1,P61585,F1MU79,P28782,F1MD23,E1BIK4,Q92176,A5D984,F1MU12,Q9BGI1,Q5E946,Q2TBX4,F1MWU9,P61085,Q3MHP2,P31404,E1BJF9,A6YT15,E1BMK2,Q0P5I9,Q5EAC6,Q9TU25,Q3T169,P48616,F1MZV2,F1MHC2,F1N647,P30922,F1N1D5,P68103,A2VDN7,Q2HJ49,P09487,Q3T0P6,P60712,P07688,Q0VCK0,P01966,P02070,F1MKS5,A0A140T891,P09867,A4IFH0	F1MJS9,F1MNN7,F1N650,A6QLZ0,A0A3Q1M5V9,O18836,P21214,Q0VD44,G3X811,A0A3Q1M4H2,E1BNK3,Q08DQ6,F1MME1,Q08E14,A7MBH9,E1BA29,A0A3Q1LMG9,Q3T0F9,Q29RS5,Q3ZBG1,F1MQF6,P15497,Q3Y5Z3,P18203,Q29423,Q5E947,F1MNQ4,A6QPT4,A3KLR9,Q9BGI3,E1BJY4,Q27971,P22444,P50291,Q58D84,Q0VCX2,Q5E959,F1MNB7,F1N6H1,P61585,A6QPK0,F1MU79,P28782,F1MHS5,Q9BDR7,F1MD23,E1BIK4,Q92176,A5D7J6,E1BNX4,C4T7Z1,P11151,A5D984,F1N2J9,A6QLS9,F1…	0.0312261	0.364639	0.377622
GO:0016331	morphogenesis of embryonic epithelium	P	4	5	511	1677	0.00782779	0.00298151	over	Q5E9F7,E1BKS1,Q2KJJ7,F1N6H1	Q5E9F7,Q2TA49,E1BKS1,Q2KJJ7,F1N6H1	0.0323879	0.364639	0.8
GO:0032964	collagen biosynthetic process	P	4	5	511	1677	0.00782779	0.00298151	over	P48616,P28800,E1BNK3,G3MZI7	P48616,P28800,E1BNK3,G3MZI7,Q2KJH6	0.0323879	0.364639	0.8
GO:0060538	skeletal muscle organ development	P	4	5	511	1677	0.00782779	0.00298151	over	P61585,O18836,E1BNK3,Q3B7N2	P61585,O18836,E1BNK3,Q3B7N2,P00435	0.0323879	0.364639	0.8
GO:0010591	regulation of lamellipodium assembly	P	4	5	511	1677	0.00782779	0.00298151	over	Q3MHR7,O18836,Q9TU25,F1MKS5	Q3MHR7,O18836,Q9TU25,A8YXX8,F1MKS5	0.0323879	0.364639	0.8
GO:0002011	morphogenesis of an epithelial sheet	P	4	5	511	1677	0.00782779	0.00298151	over	G3MZI7,P61585,F1N169,E1BBP4	G3MZI7,P61585,F1N169,Q29423,E1BBP4	0.0323879	0.364639	0.8
GO:1903409	reactive oxygen species biosynthetic process	P	4	5	511	1677	0.00782779	0.00298151	over	A6QPT4,Q76LV2,P61585,Q5E946	A6QPT4,E1B8A0,Q76LV2,P61585,Q5E946	0.0323879	0.364639	0.8
GO:0061245	establishment or maintenance of bipolar cell polarity	P	4	5	511	1677	0.00782779	0.00298151	over	P31976,Q2HJ49,P61585,F1MTP5	P31976,Q2HJ49,P61585,Q3SZK8,F1MTP5	0.0323879	0.364639	0.8
GO:0035088	establishment or maintenance of apical/basal cell polarity	P	4	5	511	1677	0.00782779	0.00298151	over	Q2HJ49,P61585,F1MTP5,P31976	Q2HJ49,P61585,Q3SZK8,F1MTP5,P31976	0.0323879	0.364639	0.8
GO:0050671	positive regulation of lymphocyte proliferation	P	4	5	511	1677	0.00782779	0.00298151	over	F1N650,Q92176,F1MQF6,Q3T169	F1MJS9,F1N650,Q92176,F1MQF6,Q3T169	0.0323879	0.364639	0.8
GO:0071236	cellular response to antibiotic	P	4	5	511	1677	0.00782779	0.00298151	over	F1N650,Q5E946,Q3T169,P09867	F1N650,Q5E946,Q3T169,E1BPU0,P09867	0.0323879	0.364639	0.8
GO:0007519	skeletal muscle tissue development	P	4	5	511	1677	0.00782779	0.00298151	over	O18836,E1BNK3,Q3B7N2,P61585	O18836,E1BNK3,Q3B7N2,P00435,P61585	0.0323879	0.364639	0.8
GO:0042102	positive regulation of T cell proliferation	P	4	5	511	1677	0.00782779	0.00298151	over	F1MQF6,Q3T169,F1N650,Q92176	F1MQF6,Q3T169,F1MJS9,F1N650,Q92176	0.0323879	0.364639	0.8
GO:0045445	myoblast differentiation	P	4	5	511	1677	0.00782779	0.00298151	over	O18836,E1BNK3,P20959,P11116	O18836,E1BNK3,P20959,A0A3Q1MJ06,P11116	0.0323879	0.364639	0.8
GO:0001838	embryonic epithelial tube formation	P	4	5	511	1677	0.00782779	0.00298151	over	Q5E9F7,E1BKS1,Q2KJJ7,F1N6H1	Q5E9F7,Q2TA49,E1BKS1,Q2KJJ7,F1N6H1	0.0323879	0.364639	0.8
GO:0070665	positive regulation of leukocyte proliferation	P	4	5	511	1677	0.00782779	0.00298151	over	F1N650,Q92176,F1MQF6,Q3T169	F1MJS9,F1N650,Q92176,F1MQF6,Q3T169	0.0323879	0.364639	0.8
GO:0072595	maintenance of protein localization in organelle	P	4	5	511	1677	0.00782779	0.00298151	over	Q3MHX6,Q0VCX2,Q5E946,A2VDN7	Q3MHX6,F1MX65,Q0VCX2,Q5E946,A2VDN7	0.0323879	0.364639	0.8
GO:0090505	epiboly involved in wound healing	P	4	5	511	1677	0.00782779	0.00298151	over	G3MZI7,P61585,F1N169,E1BBP4	G3MZI7,P61585,F1N169,Q29423,E1BBP4	0.0323879	0.364639	0.8
GO:0014812	muscle cell migration	P	4	5	511	1677	0.00782779	0.00298151	over	F1N650,O18836,E1BBP4,P20959	F1N650,O18836,E1BBP4,P20959,Q3Y5Z3	0.0323879	0.364639	0.8
GO:0010596	negative regulation of endothelial cell migration	P	4	5	511	1677	0.00782779	0.00298151	over	E1BNK3,P61585,F1MKS5,A0A140T843	E1BNK3,P61585,F1MKS5,A0A140T843,P21793	0.0323879	0.364639	0.8
GO:0044319	wound healing, spreading of cells	P	4	5	511	1677	0.00782779	0.00298151	over	G3MZI7,P61585,F1N169,E1BBP4	G3MZI7,P61585,F1N169,Q29423,E1BBP4	0.0323879	0.364639	0.8
GO:0033500	carbohydrate homeostasis	P	4	5	511	1677	0.00782779	0.00298151	over	A0A3Q1ML59,Q3MHP2,Q5E946,P55052	A0A3Q1ML59,Q3MHP2,Q5E946,Q3Y5Z3,P55052	0.0323879	0.364639	0.8
GO:0030521	androgen receptor signaling pathway	P	4	5	511	1677	0.00782779	0.00298151	over	Q5E946,G3X811,P61585,F1MU79	Q5E946,G3X811,P61585,A6QPK0,F1MU79	0.0323879	0.364639	0.8
GO:0001936	regulation of endothelial cell proliferation	P	4	5	511	1677	0.00782779	0.00298151	over	A0A140T843,P10152,P62248,Q9MZ06	A0A140T843,P10152,P62248,A0A3Q1M5V9,Q9MZ06	0.0323879	0.364639	0.8
GO:0001841	neural tube formation	P	4	5	511	1677	0.00782779	0.00298151	over	Q5E9F7,E1BKS1,Q2KJJ7,F1N6H1	Q5E9F7,Q2TA49,E1BKS1,Q2KJJ7,F1N6H1	0.0323879	0.364639	0.8
GO:0014020	primary neural tube formation	P	4	5	511	1677	0.00782779	0.00298151	over	Q5E9F7,E1BKS1,Q2KJJ7,F1N6H1	Q5E9F7,Q2TA49,E1BKS1,Q2KJJ7,F1N6H1	0.0323879	0.364639	0.8
GO:0042593	glucose homeostasis	P	4	5	511	1677	0.00782779	0.00298151	over	A0A3Q1ML59,Q3MHP2,Q5E946,P55052	A0A3Q1ML59,Q3MHP2,Q5E946,Q3Y5Z3,P55052	0.0323879	0.364639	0.8
GO:0043583	ear development	P	4	5	511	1677	0.00782779	0.00298151	over	Q2KIV9,A5PJL8,E1BKS1,E1BBP4	Q2KIV9,A5PJL8,Q3SZK8,E1BKS1,E1BBP4	0.0323879	0.364639	0.8
GO:0072175	epithelial tube formation	P	4	5	511	1677	0.00782779	0.00298151	over	Q5E9F7,E1BKS1,Q2KJJ7,F1N6H1	Q5E9F7,Q2TA49,E1BKS1,Q2KJJ7,F1N6H1	0.0323879	0.364639	0.8
GO:0030032	lamellipodium assembly	P	4	5	511	1677	0.00782779	0.00298151	over	Q3MHR7,O18836,Q9TU25,F1MKS5	Q3MHR7,O18836,Q9TU25,A8YXX8,F1MKS5	0.0323879	0.364639	0.8
GO:0090504	epiboly	P	4	5	511	1677	0.00782779	0.00298151	over	G3MZI7,P61585,F1N169,E1BBP4	G3MZI7,P61585,F1N169,Q29423,E1BBP4	0.0323879	0.364639	0.8
GO:1990845	adaptive thermogenesis	P	4	5	511	1677	0.00782779	0.00298151	over	E1B6Z6,E1BJY4,P55052,A2VDN7	E1B6Z6,E1BJY4,P55052,F1MHQ4,A2VDN7	0.0323879	0.364639	0.8
GO:0032946	positive regulation of mononuclear cell proliferation	P	4	5	511	1677	0.00782779	0.00298151	over	F1N650,Q92176,F1MQF6,Q3T169	F1MJS9,F1N650,Q92176,F1MQF6,Q3T169	0.0323879	0.364639	0.8
GO:0008283	cell proliferation	P	31	76	511	1677	0.0606654	0.045319	over	A0A140T843,P10152,P62248,Q9TU25,Q0VCN9,E1BJY4,E1BNK3,P08037,F1MKS5,E1BBP4,P61585,Q2HJ49,F1N650,Q92176,F1MQF6,Q3T169,P17697,Q862H7,Q3SYU6,E1BKS1,P20959,O18836,P28800,Q3T0Q4,Q95121,F1N6H1,Q9MZ06,F1MEP6,A2VDN7,Q5E947,Q5E9F8	E1BL90,P15497,A0A140T843,P10152,P62248,A0A3Q1M5V9,A5D7J6,Q9TU25,A7MBH9,A6QLG5,Q0VCN9,Q17QE5,Q3SYW3,E1BJY4,Q3T0I2,P21214,A0A140T8D4,F1MHQ4,A8YXX8,A5D7V3,A6QL48,E1BNK3,P08037,F1MKS5,Q3SZK8,A3KN51,Q2V9X0,E1BBP4,Q0VD16,F1MD34,E1BGT1,F1MME1,Q08DN1,F1MJS9,P00435,P61585,Q2HJ49,P18203,Q9BGI3,F1N650,Q92176,F1MQF6,Q3T169,P17697,Q862H7,Q3SYU6,A0A3Q1MA06,A5PKG9,A0JNB0,Q5E9H3,A6QLZ0,E1BKS1,P50291,G3MZ71,P2095…	0.032747	0.364817	0.407895
GO:0097659	nucleic acid-templated transcription	P	31	76	511	1677	0.0606654	0.045319	over	G3MWV5,Q9GMB8,G3X811,G3N081,A7MAZ5,P02253,F1MMU4,G3N131,A0A3Q1MF05,F1MF42,P61585,A0A3Q1N9S5,E1BMK2,P10152,F1N169,Q9BGI1,E1BNK3,F1N6H1,F1MQF6,A2VDN7,Q3T0Q4,O18836,P61157,Q05443,Q5E946,P28800,P62248,F1MTV9,F1MEP6,P17697,Q3T169	G3MWV5,A5D7J6,Q9GMB8,Q3SYW3,Q3ZC64,P50291,Q5E959,Q3ZBW4,P26882,E1BGW5,G3X811,A4IFR3,G3N081,A7MAZ5,P02253,F1MX50,F1MMU4,G3N131,E1BGX1,A0A3Q1MF05,A6QP40,F1MF42,P61585,A0A3Q1N9S5,E1BMK2,E1BDE3,E1BJ20,Q3T147,P10152,F1N169,Q9BGI1,P19120,Q3Y5Z3,A3KN51,F1MHQ4,Q2V9X0,E1BF95,E1BNK3,F1MD34,F1MME1,P21214,P22444,Q0VD44,Q58D84,F1N6H1,F1MQF6,Q9BGI3,E1BEC6,E1BB50,A2VDN7,G3X6N3,A0A3Q1LGY9,Q3T0Q4,O18836,P68509,Q1…	0.032747	0.364817	0.407895
GO:0032774	RNA biosynthetic process	P	31	76	511	1677	0.0606654	0.045319	over	G3MWV5,Q9GMB8,G3X811,G3N081,A7MAZ5,P02253,F1MMU4,G3N131,A0A3Q1MF05,F1MF42,P61585,A0A3Q1N9S5,E1BMK2,P10152,F1N169,Q9BGI1,E1BNK3,F1N6H1,F1MQF6,A2VDN7,Q3T0Q4,O18836,P61157,Q05443,Q5E946,P28800,P62248,F1MTV9,F1MEP6,P17697,Q3T169	G3MWV5,A5D7J6,Q9GMB8,Q3SYW3,Q3ZC64,P50291,Q5E959,Q3ZBW4,P26882,E1BGW5,G3X811,A4IFR3,G3N081,A7MAZ5,P02253,F1MX50,F1MMU4,G3N131,E1BGX1,A0A3Q1MF05,A6QP40,F1MF42,P61585,A0A3Q1N9S5,E1BMK2,E1BDE3,E1BJ20,Q3T147,P10152,F1N169,Q9BGI1,P19120,Q3Y5Z3,A3KN51,F1MHQ4,Q2V9X0,E1BF95,E1BNK3,F1MD34,F1MME1,P21214,P22444,Q0VD44,Q58D84,F1N6H1,F1MQF6,Q9BGI3,E1BEC6,E1BB50,A2VDN7,G3X6N3,A0A3Q1LGY9,Q3T0Q4,O18836,P68509,Q1…	0.032747	0.364817	0.407895
GO:0006351	transcription, DNA-templated	P	31	76	511	1677	0.0606654	0.045319	over	G3MWV5,Q9GMB8,G3X811,G3N081,A7MAZ5,P02253,F1MMU4,G3N131,A0A3Q1MF05,F1MF42,P61585,A0A3Q1N9S5,E1BMK2,P10152,F1N169,Q9BGI1,E1BNK3,F1N6H1,F1MQF6,A2VDN7,Q3T0Q4,O18836,P61157,Q05443,Q5E946,P28800,P62248,F1MTV9,F1MEP6,P17697,Q3T169	G3MWV5,A5D7J6,Q9GMB8,Q3SYW3,Q3ZC64,P50291,Q5E959,Q3ZBW4,P26882,E1BGW5,G3X811,A4IFR3,G3N081,A7MAZ5,P02253,F1MX50,F1MMU4,G3N131,E1BGX1,A0A3Q1MF05,A6QP40,F1MF42,P61585,A0A3Q1N9S5,E1BMK2,E1BDE3,E1BJ20,Q3T147,P10152,F1N169,Q9BGI1,P19120,Q3Y5Z3,A3KN51,F1MHQ4,Q2V9X0,E1BF95,E1BNK3,F1MD34,F1MME1,P21214,P22444,Q0VD44,Q58D84,F1N6H1,F1MQF6,Q9BGI3,E1BEC6,E1BB50,A2VDN7,G3X6N3,A0A3Q1LGY9,Q3T0Q4,O18836,P68509,Q1…	0.032747	0.364817	0.407895
GO:0031331	positive regulation of cellular catabolic process	P	8	14	511	1677	0.0156556	0.00834824	over	E1BMK2,Q32PJ2,P17697,F1MWI1,F1N1D5,Q3T114,Q5EAC6,Q2HJ49	E1BMK2,Q3T0Q2,E1BPU0,P15497,Q32PJ2,P21793,P17697,F1MWI1,F1N1D5,Q3T114,Q5EAC6,Q2HJ49,Q2HJG5,A5D977	0.0338832	0.376685	0.571429
GO:0046434	organophosphate catabolic process	P	12	24	511	1677	0.0234834	0.0143113	over	A5D984,Q3T0P6,Q3SZ62,P10096,Q9XSJ4,A6QLL8,Q5E956,Q3ZBD7,A0A3Q1ML59,Q3ZBY4,F1N0Y0,A0A140T8A5	A5D984,Q3T0P6,Q3SZ62,P10096,Q9XSJ4,A6QLL8,Q5E956,Q3ZBD7,Q3ZC09,A0A3Q1ML59,Q3ZBY4,A1A4J1,A5PK73,Q2KJE5,A2VE47,Q05927,A5PJH9,F1N0Y0,P06623,P81644,Q5EA88,F6QT01,A0A140T8A5,A6H768	0.034281	0.377162	0.5
GO:0043410	positive regulation of MAPK cascade	P	12	24	511	1677	0.0234834	0.0143113	over	E1BI01,E1BJY4,E1BNK3,Q3T169,P28800,F1MQF6,P30922,E1BMK2,P26201,G3X811,P62248,P20959	A0A3Q1M4H2,E1BPU0,Q9BGI3,Q0VD16,E1BI01,F1MJS9,G3X6N3,P21214,E1BJY4,E1BNK3,Q3T169,P28800,F1MQF6,A0A452DHY1,P30922,P62833,Q17QE5,E1BMK2,P26201,Q29423,G3X811,P62248,P20959,Q3ZC64	0.034281	0.377162	0.5
GO:0022407	regulation of cell-cell adhesion	P	12	24	511	1677	0.0234834	0.0143113	over	E1BNK3,P11116,A0A140T891,Q3SX33,F1N650,Q92176,F1MQF6,Q3T169,E1BKS1,P61585,A6YT15,F1MEP6	A0A3Q1MSS6,E1BNK3,F1MLI8,F1MRG6,P11116,A0A140T891,P15497,Q3Y5Z3,Q3SX33,F1N650,Q92176,F1MQF6,Q3T169,E1BKS1,Q08DN1,Q29RY7,Q9BGI3,F1MJS9,P61585,Q3ZBK5,A6YT15,P32592,F1MEP6,Q0VD44	0.034281	0.377162	0.5
GO:0010628	positive regulation of gene expression	P	27	65	511	1677	0.0528376	0.0387597	over	Q2KIS7,P48616,G3MWV5,A7MAZ5,P02253,F1MMU4,G3N131,Q3T0Q4,O18836,E1BNK3,Q6EWQ7,F1MF42,P61157,Q05443,Q5E946,P28800,E1BMK2,P62248,F1MTV9,F1MEP6,A2VDN7,F1MQ37,Q2HJ49,P17248,Q3SYU6,Q3T169,G3X811	Q2UVX4,A4IFR3,Q3T147,Q2KIS7,E1BG25,P48616,A0A140T867,Q2NL22,F1N2F1,G3MWV5,A7MAZ5,P02253,F1MMU4,G3N131,E1BB50,F1N036,G3X6N3,A0A3Q1LGY9,Q3T0Q4,O18836,P68509,Q1RMI2,A0A452DHY1,Q2V9X0,A0A3Q1MSS6,Q0VD16,F6QIC1,E1BNK3,F1MD34,Q5E9F9,Q6EWQ7,A6QLG5,P02638,F1MF42,P61157,Q05443,Q5E946,P28800,Q3SYW3,E1BMK2,P62248,F1MTV9,A7YY28,P21793,F1MEP6,A2VDN7,A0A452DKH0,E1BNX4,D3JUI8,F1MQ37,A5D7J6,Q2HJ49,C4T8B4,F1N720,Q…	0.035282	0.384599	0.415385
GO:0044092	negative regulation of molecular function	P	27	65	511	1677	0.0528376	0.0387597	over	G3X811,Q5E946,P17248,Q3SX33,Q95121,Q1JPB0,A0A0A0MP92,A6QPP2,P34955,P50448,E1BMJ0,P01045,F1MKS5,Q3SYR0,P28800,Q58D62,F1MQF6,P60712,O18836,A2VDN7,F1N1D5,F1N169,Q2KJ51,Q32PA4,Q0VCX2,F1N650,Q29437	G3X811,A3KN51,Q5E9A6,Q5E946,P17248,F1MHQ4,E1BA29,Q3SX33,E1BF95,F1MJS9,P21214,Q9TTE1,Q95121,Q1JPB0,A0A0A0MP92,G8JKW7,A0A0A0MPA0,Q3ZEJ6,A2I7N0,A6QPQ2,P12763,A6QPP2,P34955,A2I7N1,A5PKB4,P50448,E1BMJ0,G3N1U4,P01045,F1MKS5,Q3SYR0,P28800,E1BF81,Q58D62,A5PK77,Q2KJH6,A4FV18,E1BPU0,F1MQF6,Q9BGI3,P60712,A5D977,F1MQJ0,E1BJF6,Q3SZK8,P18203,O18836,A2VDN7,P00435,Q3Y5Z3,F1N1D5,F1N169,Q3T004,P19035,Q2KJ51,P15497…	0.035282	0.384599	0.415385
GO:0009108	coenzyme biosynthetic process	P	10	19	511	1677	0.0195695	0.0113298	over	A5D984,Q3T0P6,Q3SZ62,P10096,Q9XSJ4,A6QLL8,Q5E956,Q3ZBD7,A0A3Q1ML59,Q3ZBY4	Q32PF2,A5D984,Q3T0P6,Q3SZ62,P10096,Q9XSJ4,A6QLL8,Q5E956,Q3ZBD7,Q3ZC09,A0A3Q1ML59,Q3ZBY4,A1A4J1,A5PK73,Q2KJE5,A2VE47,Q0II59,Q3ZCJ2,A6H768	0.0353189	0.384599	0.526316
GO:0006486	protein glycosylation	P	10	19	511	1677	0.0195695	0.0113298	over	P08037,F1MET0,Q07537,Q2HJA3,Q3SX46,E1BB36,Q3ZC71,F1MHF1,E1BIT9,Q3SZB0	P08037,A0A452DJG7,F1MET0,Q07537,Q2HJA3,Q5E9Q1,Q1RMU6,Q3SX46,A3KN04,E1B9R3,E1BB36,Q3ZC71,F1MHF1,E1BIT9,Q3SZB0,A0JN91,E1BB48,A5D7I4,E1BKQ9	0.0353189	0.384599	0.526316
GO:0043413	macromolecule glycosylation	P	10	19	511	1677	0.0195695	0.0113298	over	Q3ZC71,F1MHF1,E1BIT9,Q3SZB0,Q2HJA3,P08037,F1MET0,Q07537,Q3SX46,E1BB36	Q3ZC71,F1MHF1,E1BIT9,Q3SZB0,A0JN91,Q2HJA3,E1BB48,A5D7I4,E1BKQ9,P08037,A0A452DJG7,F1MET0,Q07537,Q5E9Q1,Q1RMU6,Q3SX46,A3KN04,E1B9R3,E1BB36	0.0353189	0.384599	0.526316
GO:0009893	positive regulation of metabolic process	P	51	135	511	1677	0.0998043	0.0805009	over	E1BI01,P62248,E1BNK3,G3X811,P28782,F1MQF6,E1BJY4,P30922,E1BMK2,Q2HJ49,P17248,Q3SYU6,Q3T169,Q3T0F9,Q2KIS7,P61085,O18836,Q32PJ2,P48616,F1N650,Q0VCX2,G3MWV5,A7MAZ5,P02253,F1MMU4,G3N131,P17697,F1MWI1,F1N1D5,P28800,Q5E946,P20959,Q76LV2,F1MXJ5,Q3T0Q4,Q6EWQ7,F1MF42,P61157,Q05443,F1MTV9,F1MEP6,A2VDN7,Q3SYR8,Q3T114,P26201,P61585,Q5EAC6,E1B6Z6,P55052,Q3T0P6,F1MQ37	A0A3Q1M4H2,E1BPU0,Q9BGI3,Q0VD16,E1BI01,F1MJS9,P04272,Q2UVX4,Q17QE5,Q3Y5Z3,P62248,Q29RS5,F1N2F1,A6QL48,E1BNK3,G3X811,Q9XSK2,A0A452DHY1,A4IFR3,P28782,F1MHS5,F1MQF6,Q3T2L0,F1MUI0,E1BJY4,P30922,G3X6N3,Q3T147,E1BMK2,Q3T0Q2,A0A3Q1LGY9,A5D7J6,Q2HJ49,C4T8B4,F1N720,Q3T0I2,P17248,Q3SYU6,F1MHQ4,F1N3J3,Q3T169,Q2HJG5,E1BF95,E1BGT1,Q3T0F9,Q2KIS7,E1BG25,P61085,O18836,P21214,P22444,Q0VD44,P15497,Q32PJ2,P81644,F1…	0.0355666	0.385716	0.377778
GO:0044248	cellular catabolic process	P	54	144	511	1677	0.105675	0.0858676	over	Q2HJH2,Q3T102,Q0VCM4,Q9MYM4,A5D984,Q3T0P6,Q3SZ62,P10096,Q9XSJ4,A6QLL8,Q5E956,Q3ZBD7,A0A3Q1ML59,Q3ZBY4,Q3T114,P07688,Q3MHX6,A0A3Q1LX83,F1N1D5,G3N2D8,P28782,Q5E946,Q5EAE6,F1MZA0,F1N0Y0,Q3ZCK9,Q3T112,F1MQF6,E1BMK2,Q32PJ2,A0A3Q1N9Y5,Q2KIM0,E1BNK3,Q0VCX2,G3MZ88,P61085,P17697,F1MWI1,Q32LE5,P01966,P02070,Q5E947,Q9BGI2,Q9BGI1,A6QPT4,G3X811,F1MU34,P48616,Q3ZCI4,E1B725,A0A140T8A5,A2VDN7,Q5EAC6,Q2HJ49	A1L528,Q2HJH2,Q3SZC4,Q2NL22,Q3T102,O02741,Q3T0I5,E1BMM6,E1BNM5,Q0VCM4,Q9MYM4,F1MHT1,F1MH27,A5D984,Q3T0P6,Q3SZ62,P10096,Q9XSJ4,A6QLL8,Q5E956,Q3ZBD7,Q3ZC09,A0A3Q1ML59,Q3ZBY4,A1A4J1,A5PK73,Q2KJE5,A2VE47,F1MLX9,Q05927,E1BFN6,A1L575,F1MZ33,Q863B3,Q3T114,P07688,F1N036,P25975,P25326,Q3T0I2,A0A140T8D4,Q5E968,Q0VCU3,Q3MHX6,A7E3D5,A0A3Q1LX83,A3KMV5,Q5E9F9,F1ME38,A1A4K3,B7TCH8,A0A3Q1LRP4,Q0VCW4,Q3Y5Z3,F1N1D…	0.0358112	0.38679	0.375
GO:0051172	negative regulation of nitrogen compound metabolic process	P	37	94	511	1677	0.072407	0.0560525	over	G3MWV5,Q9GMB8,E1BMJ0,P20959,G3X811,E1BNK3,Q5E946,P17248,Q3SX33,P28800,Q95121,Q1JPB0,A0A0A0MP92,A6QPP2,P34955,P50448,P01045,F1MKS5,Q3SYR0,Q58D62,F1N169,Q9BGI1,P10152,Q3T114,Q3T169,A7MAZ5,P02253,F1MMU4,G3N131,A2VDN7,A0A140T894,F1N026,F1N1D5,P13696,F1MQF6,P61585,P17697	G3MWV5,A5D7J6,Q9GMB8,Q3SYW3,Q3ZC64,P50291,Q5E959,Q3ZBW4,P26882,E1BGW5,E1BMJ0,Q17QE5,P18203,P20959,G3X811,F1N2F1,E1BNK3,E1BDE3,E1BPU0,Q32PA1,A3KN51,Q5E9A6,Q5E946,P17248,F1MHQ4,E1BA29,Q3SX33,E1BF95,F1MJS9,P28800,Q9TTE1,Q95121,Q1JPB0,A0A0A0MP92,G8JKW7,A0A0A0MPA0,Q3ZEJ6,A2I7N0,A6QPQ2,P12763,A6QPP2,P34955,A2I7N1,A5PKB4,P50448,G3N1U4,P01045,F1MKS5,Q3SYR0,E1BF81,Q58D62,A5PK77,Q2KJH6,F1N169,Q9BGI1,P19120…	0.0369843	0.39865	0.393617
GO:0043086	negative regulation of catalytic activity	P	23	54	511	1677	0.0450098	0.0322004	over	Q5E946,P17248,Q3SX33,Q95121,Q1JPB0,A0A0A0MP92,A6QPP2,P34955,P50448,E1BMJ0,P01045,F1MKS5,Q3SYR0,P28800,Q58D62,O18836,A2VDN7,F1N1D5,Q2KJ51,Q32PA4,F1MQF6,F1N650,Q29437	A3KN51,Q5E9A6,Q5E946,P17248,F1MHQ4,E1BA29,Q3SX33,E1BF95,F1MJS9,P21214,Q9TTE1,Q95121,Q1JPB0,A0A0A0MP92,G8JKW7,A0A0A0MPA0,Q3ZEJ6,A2I7N0,A6QPQ2,P12763,A6QPP2,P34955,A2I7N1,A5PKB4,P50448,E1BMJ0,G3N1U4,P01045,F1MKS5,Q3SYR0,P28800,E1BF81,Q58D62,A5PK77,Q2KJH6,A4FV18,E1BPU0,P18203,O18836,A2VDN7,P00435,Q3Y5Z3,F1N1D5,Q3T004,P19035,Q2KJ51,P15497,Q32PA4,P81644,F1MQF6,F1N650,Q29437,Q9N1C1,G3MZE2	0.0372304	0.40049	0.425926
GO:0080090	regulation of primary metabolic process	P	76	211	511	1677	0.148728	0.12582	over	G3MWV5,Q9GMB8,E1BI01,A2VDN7,E1BMJ0,P20959,G3X811,E1BNK3,P62248,Q3SZ62,A7MAZ5,P02253,F1MMU4,G3N131,A0A3Q1MF05,F1MF42,P61585,A0A3Q1N9S5,E1BMK2,P10096,Q5E946,P17248,Q3SX33,P28782,F1MQF6,E1BJY4,P30922,Q2KIS7,P28800,P61085,O18836,Q32PJ2,Q95121,Q1JPB0,A0A0A0MP92,A6QPP2,P34955,P50448,P01045,F1MKS5,Q3SYR0,Q58D62,P48616,F1N169,Q9BGI1,P10152,Q3T114,Q3T169,A0A3Q1MI01,F1N6H1,P55052,F1N650,Q0VCX2,P17697,F1MWI…	G3MWV5,A5D7J6,Q9GMB8,Q3SYW3,Q3ZC64,P50291,Q5E959,Q3ZBW4,P26882,E1BGW5,A0A3Q1M4H2,E1BPU0,Q9BGI3,Q0VD16,E1BI01,F1MJS9,Q0VCY7,Q2NL22,Q3MHR5,A2VDN7,Q8WN55,E1BIB4,Q1RMU5,E1BMJ0,P15497,F1MHH5,Q17QE5,P18203,P20959,G3X811,F1N2F1,E1BNK3,E1BDE3,Q2UVX4,P04272,Q3Y5Z3,P62248,Q29RS5,A6QL48,Q32PA1,A0A452DHY1,A3KN51,Q5E9A6,Q3SZ62,A4IFR3,A7MAZ5,P02253,F1MX50,F1MMU4,G3N131,E1BGX1,A0A3Q1MF05,A6QP40,F1MF42,P61585,A0…	0.0377597	0.405364	0.36019
GO:0042221	response to chemical	P	74	205	511	1677	0.144814	0.122242	over	O77834,A0A452DK44,F1N650,Q0VCX2,Q2TBX4,F1MWU9,A0A3Q1LYS8,O18836,G3X811,E1BNK3,A0A3Q1MG84,Q9TU25,Q3T0F9,Q3ZBG1,Q1RMP3,F1MLZ1,Q5E946,F1MQF6,Q4GZT4,E1BCU6,Q76LV2,Q29437,P09487,Q5E947,A6QPT4,E1BJY4,Q3MHX6,G3MZ88,F1N6H1,P61585,F1MU79,P28782,F1MD23,E1BIK4,Q92176,G3N2D8,E1BAD2,P20959,A5D984,F1MU12,P26201,Q9BGI1,P30922,P61085,Q3MHP2,P31404,Q5E9F7,Q0P5I9,P20072,P17697,E1BJF9,A6YT15,E1BMK2,Q5EAC6,Q3T169,P4…	O77834,Q32KY0,A0A452DK44,F1MR22,F1MJS9,F1MNN7,F1N650,A6QLZ0,A0A3Q1M5V9,P19120,Q0VCX2,Q2TBX4,F1MWU9,P46411,P46160,P46170,Q29RS5,A0A3Q1LYS8,Q5E9H3,O18836,P21214,Q0VD44,G3X811,A0A3Q1M4H2,E1BNK3,Q08DQ6,F1MME1,Q08E14,A7MBH9,E1BA29,A0A3Q1LMG9,Q2TA49,A0A3Q1MG84,Q3ZC64,A0A3Q1MQ68,A5D7D5,A7MB70,F1MX60,A5D7I4,F6RAG5,A8E641,Q9TU25,F1MNG3,Q1RMI2,F1MEW1,E1B7Q3,Q3T0F9,Q3ZBG1,A6QQL9,P06623,P00435,Q1RMP3,A5PKB4,…	0.0382273	0.409556	0.360976
GO:0018130	heterocycle biosynthetic process	P	47	124	511	1677	0.0919765	0.0739416	over	G3MWV5,Q9GMB8,G3X811,A5D984,Q3T0P6,Q3SZ62,P10096,Q9XSJ4,A6QLL8,Q5E956,Q3ZBD7,A0A3Q1ML59,Q3ZBY4,Q9GJT9,Q3T0Q4,A5PK70,Q0VCK0,G3N081,A7MAZ5,P02253,F1MMU4,G3N131,A0A3Q1MF05,F1MF42,P61585,A0A3Q1N9S5,E1BMK2,E1BNK3,F1N0Y0,P10152,Q95JH2,F1N169,Q9BGI1,F1N6H1,F1MQF6,A2VDN7,O18836,P61157,Q05443,Q5E946,P28800,P62248,F1MTV9,F1MEP6,F1N085,P17697,Q3T169	G3MWV5,A5D7J6,Q9GMB8,Q3SYW3,Q3ZC64,P50291,Q5E959,Q3ZBW4,P26882,E1BGW5,G3X811,F1MS56,Q32PF2,A5D984,Q3T0P6,Q3SZ62,P10096,Q9XSJ4,A6QLL8,Q5E956,Q3ZBD7,Q3ZC09,A0A3Q1ML59,Q3ZBY4,A1A4J1,A5PK73,Q2KJE5,A2VE47,Q9GJT9,A0A3Q1LUB3,F1N468,P08166,P00570,A1A4N9,Q3T0Q4,A5PK70,Q0VCK0,Q2HJ26,A3KN12,Q05927,Q2KIW9,A0A140T887,F1MVC0,A4IFR3,G3N081,A7MAZ5,P02253,F1MX50,F1MMU4,G3N131,E1BGX1,A0A3Q1MF05,A6QP40,F1MF42,P6158…	0.0403502	0.427986	0.379032
GO:0019438	aromatic compound biosynthetic process	P	47	124	511	1677	0.0919765	0.0739416	over	G3MWV5,Q9GMB8,G3X811,A5D984,Q3T0P6,Q3SZ62,P10096,Q9XSJ4,A6QLL8,Q5E956,Q3ZBD7,A0A3Q1ML59,Q3ZBY4,Q9GJT9,Q3T0Q4,A5PK70,Q0VCK0,G3N081,A7MAZ5,P02253,F1MMU4,G3N131,A0A3Q1MF05,F1MF42,P61585,A0A3Q1N9S5,E1BMK2,E1BNK3,F1N0Y0,P10152,Q95JH2,F1N169,Q9BGI1,F1N6H1,F1MQF6,A2VDN7,O18836,P61157,Q05443,Q5E946,P28800,P62248,F1MTV9,F1MEP6,F1N085,P17697,Q3T169	G3MWV5,A5D7J6,Q9GMB8,Q3SYW3,Q3ZC64,P50291,Q5E959,Q3ZBW4,P26882,E1BGW5,G3X811,F1MS56,Q32PF2,A5D984,Q3T0P6,Q3SZ62,P10096,Q9XSJ4,A6QLL8,Q5E956,Q3ZBD7,Q3ZC09,A0A3Q1ML59,Q3ZBY4,A1A4J1,A5PK73,Q2KJE5,A2VE47,Q9GJT9,A0A3Q1LUB3,F1N468,P08166,P00570,A1A4N9,Q3T0Q4,A5PK70,Q0VCK0,Q2HJ26,A3KN12,Q05927,Q2KIW9,A0A140T887,F1MVC0,A4IFR3,G3N081,A7MAZ5,P02253,F1MX50,F1MMU4,G3N131,E1BGX1,A0A3Q1MF05,A6QP40,F1MF42,P6158…	0.0403502	0.427986	0.379032
GO:0070374	positive regulation of ERK1 and ERK2 cascade	P	7	12	511	1677	0.0136986	0.00715564	over	P30922,P28800,E1BMK2,F1MQF6,P26201,E1BJY4,G3X811	P30922,P62833,P28800,Q17QE5,E1BMK2,F1MQF6,P26201,E1BJY4,Q29423,G3X811,Q0VD16,F1MJS9	0.0413289	0.432327	0.583333
GO:0033044	regulation of chromosome organization	P	7	12	511	1677	0.0136986	0.00715564	over	G3MWV5,A7MAZ5,P02253,F1MMU4,G3N131,A2VDN7,Q5E9F8	G3MWV5,A7MAZ5,P02253,F1MMU4,G3N131,A2VDN7,Q3T0K2,G5E531,F1N0E5,Q5E9F8,Q3T0Y1,E1BPU0	0.0413289	0.432327	0.583333
GO:0046677	response to antibiotic	P	7	12	511	1677	0.0136986	0.00715564	over	F1N650,Q5E946,Q3T169,P09867,Q76LV2,Q29437,P09487	A0A3Q1M4H2,P00435,A0JNB0,F1N650,Q5E946,Q3T169,E1BPU0,P09867,Q76LV2,Q29437,P09487,P46411	0.0413289	0.432327	0.583333
GO:0009266	response to temperature stimulus	P	7	12	511	1677	0.0136986	0.00715564	over	P06868,Q76LV2,Q0VCX2,P62261,G5E507,Q2TBX4,F1MWU9	P06868,Q76LV2,Q9XSC6,Q2HJ94,P19120,Q0VCX2,P62261,G5E507,Q2TBX4,F1MWU9,Q32LE3,F1N036	0.0413289	0.432327	0.583333
GO:0050829	defense response to Gram-negative bacterium	P	7	12	511	1677	0.0136986	0.00715564	over	P22226,P33046,P54228,Q27996,F1MQF6,E1BL84,P80189	P22226,P33046,F1MNN7,P54228,P19660,Q27996,F1MQF6,E1BL84,P08904,P80189,P04421,Q29RS5	0.0413289	0.432327	0.583333
GO:0044283	small molecule biosynthetic process	P	26	63	511	1677	0.0508806	0.0375671	over	O02853,A6QPT4,Q3T0P6,Q5E956,Q3ZBD7,A5D984,Q3SZ62,P10096,Q9XSJ4,A6QLL8,A0A3Q1ML59,Q3ZBY4,Q9GJT9,Q3T0Q4,A5PK70,P14568,F1N647,Q32PJ2,F1N0Y0,Q5E946,G3N2D8,P55052,F1N650,F1N1D5,F1MET0,E1BNK3	O02853,A6QPT4,Q3T0P6,Q5E956,Q0VCW4,Q3ZBD7,Q5EA88,A5D984,Q3SZ62,P10096,Q9XSJ4,A6QLL8,Q3ZC09,A0A3Q1ML59,Q3ZBY4,A1A4J1,A5PK73,Q2KJE5,A2VE47,Q9GJT9,A0A3Q1LUB3,F1N468,A1A4N9,Q3T0Q4,A5PK70,Q05927,A0A140T887,F1MVC0,P14568,A0A3Q1M403,A6QR28,P11151,F1N647,Q71SP7,Q3YMR4,Q32PF2,P15497,Q32PJ2,A6QQV8,A5PJH9,F1N0Y0,P06623,Q0II59,P46411,Q58DL9,F1MRZ8,A1A4K3,Q5E946,G3N2D8,A0A3Q1M6N7,Q3ZCJ2,P55052,F1N650,P19035,Q…	0.0417803	0.436189	0.412698
GO:0050867	positive regulation of cell activation	P	11	22	511	1677	0.0215264	0.0131187	over	P11116,A0A140T891,F1N650,Q92176,F1MQF6,Q3T169,P61585,E1BNK3,Q3SX33,G3N342,G3N148	F1MRZ8,F1MJS9,P11116,A0A140T891,F1N650,Q92176,F1MQF6,Q3T169,F1MNN7,Q9BDR7,A5PKG9,Q05204,P61585,E1BNK3,Q3SX33,F1MRG6,G3N0V0,G3MXG6,G3N342,G3N148,G3N188,Q3T0Y8	0.0421362	0.439042	0.5
GO:0008219	cell death	P	35	89	511	1677	0.0684932	0.053071	over	P28782,P30922,P11116,F1MQF6,P62248,Q0II48,Q3T169,A5D984,Q0VCX2,Q3T0Q4,F1N169,P01252,F1N6H1,P63103,O18836,E1BNK3,F1N650,A0A140T843,P17697,P08037,F1MKS5,Q6EWQ7,P20959,Q5E946,P61585,Q92176,P10096,Q3ZC35,Q5EAE6,F1MU12,E1B6Z6,F1N1D5,Q5E9E3,A0A140T891,Q2KJ51	Q08DN1,P28782,P30922,P11116,Q17QE5,F1MQF6,P62248,Q0II48,Q3T169,Q3T0I5,Q148C8,Q3T2L0,F1MX60,P26882,F1MUI0,Q1RMU5,F1MZ33,F1MHS5,A5D984,A0A140T897,B5B3R8,Q0VCX2,F1N036,Q3T0Q4,Q95M18,Q3T0I2,F1N169,P01252,F6S1Q0,P45478,F1MD34,F1N6H1,E1BL90,Q05204,P63103,O18836,P21214,P22444,A0PCH9,Q3ZBK5,A0A3Q1N842,E1BNK3,Q9BDR7,F1N650,A0A140T843,Q3Y5Z3,P81287,P17697,P08037,F1MKS5,Q6EWQ7,P20959,E1BPU0,P00435,E1BF95,Q5…	0.0424283	0.441222	0.393258
GO:0031324	negative regulation of cellular metabolic process	P	39	101	511	1677	0.0763209	0.0602266	over	G3MWV5,Q9GMB8,E1BMJ0,P20959,G3X811,E1BNK3,Q5E946,P17248,Q3SX33,Q5EAE6,P28800,Q95121,Q1JPB0,A0A0A0MP92,A6QPP2,P34955,P50448,P01045,F1MKS5,Q3SYR0,Q58D62,A0A3Q1N9Y5,F1N169,Q9BGI1,P10152,Q3T114,Q3T169,A7MAZ5,P02253,F1MMU4,G3N131,A2VDN7,O18836,A0A140T894,F1N026,F1N1D5,P13696,F1MQF6,P61585	G3MWV5,A5D7J6,Q9GMB8,Q3SYW3,Q3ZC64,P50291,Q5E959,Q3ZBW4,P26882,E1BGW5,E1BMJ0,Q17QE5,P18203,P20959,G3X811,F1N2F1,E1BNK3,E1BDE3,E1BPU0,Q32PA1,A6H701,A3KN51,Q5E9A6,Q5E946,P17248,F1MHQ4,E1BA29,Q3SX33,E1BF95,F1MJS9,Q5EAE6,P21214,P28800,P19035,F1MRZ8,Q9TTE1,Q95121,Q1JPB0,A0A0A0MP92,G8JKW7,A0A0A0MPA0,Q3ZEJ6,A2I7N0,A6QPQ2,P12763,A6QPP2,P34955,A2I7N1,A5PKB4,P50448,G3N1U4,P01045,F1MKS5,Q3SYR0,E1BF81,Q58D62…	0.0444443	0.461283	0.386139
GO:0051173	positive regulation of nitrogen compound metabolic process	P	42	110	511	1677	0.0821918	0.0655933	over	E1BI01,P62248,E1BNK3,P28782,F1MQF6,E1BJY4,P30922,Q2KIS7,P61085,O18836,P48616,Q0VCX2,G3X811,G3MWV5,A7MAZ5,P02253,F1MMU4,G3N131,Q3T169,P17697,F1MWI1,F1N1D5,Q5E946,P20959,Q76LV2,F1MXJ5,Q3T0Q4,Q6EWQ7,F1MF42,P61157,Q05443,P28800,E1BMK2,F1MTV9,F1MEP6,A2VDN7,Q3T114,P26201,P61585,Q2HJ49,Q3T0P6,F1MQ37	A0A3Q1M4H2,E1BPU0,Q9BGI3,Q0VD16,E1BI01,F1MJS9,Q2UVX4,Q17QE5,P04272,Q3Y5Z3,P62248,Q29RS5,F1N2F1,A6QL48,E1BNK3,A0A452DHY1,A4IFR3,P28782,F1MHS5,F1MQF6,Q3T2L0,F1MUI0,E1BJY4,P30922,G3X6N3,Q3T147,A0A3Q1LGY9,Q2KIS7,E1BG25,P61085,O18836,P21214,P22444,Q0VD44,Q5E9G3,Q3T0I2,P48616,A0A140T867,Q2NL22,Q0VCX2,P18203,G3X811,G3MWV5,A7MAZ5,P02253,F1MMU4,G3N131,Q08DI5,A4IFU2,Q3ZBW4,Q3T169,G3MZE2,Q3T0K2,G5E531,F1N0E…	0.0454568	0.468961	0.381818
GO:0009892	negative regulation of metabolic process	P	43	113	511	1677	0.0841487	0.0673822	over	G3MWV5,Q9GMB8,Q3T102,E1BMJ0,P20959,G3X811,E1BNK3,Q3T114,Q5E946,P17248,Q3SX33,Q5EAE6,P28800,Q95121,Q1JPB0,A0A0A0MP92,A6QPP2,P34955,P50448,P01045,F1MKS5,Q3SYR0,Q58D62,A0A3Q1N9Y5,F1N169,Q9BGI1,P10152,Q3T169,A7MAZ5,P02253,F1MMU4,G3N131,A2VDN7,O18836,A0A140T894,F1N026,F1N1D5,P13696,P48616,F1MQF6,P61585,Q29437,P17697	G3MWV5,A5D7J6,Q9GMB8,Q3SYW3,Q3ZC64,P50291,Q5E959,Q3ZBW4,P26882,E1BGW5,Q2NL22,Q3T102,E1BMJ0,Q17QE5,P18203,P20959,G3X811,F1N2F1,E1BNK3,E1BDE3,E1BPU0,Q32PA1,A6H701,A3KN51,Q5E9A6,Q3T114,Q5E946,P17248,F1MHQ4,E1BA29,Q3SX33,E1BF95,F1MJS9,Q5EAE6,A0A140T8D4,Q2HJG5,Q0VD16,F1MQJ0,A0JNB0,P21214,P28800,P19035,F1MRZ8,Q9TTE1,Q95121,Q1JPB0,A0A0A0MP92,G8JKW7,A0A0A0MPA0,Q3ZEJ6,A2I7N0,A6QPQ2,P12763,A6QPP2,P34955,A2…	0.0457136	0.468961	0.380531
GO:1901566	organonitrogen compound biosynthetic process	P	60	164	511	1677	0.117417	0.0977937	over	P14568,Q2HJA3,Q3T102,Q56JX6,G3MX45,Q58DW3,A5D984,Q3T0P6,Q3SZ62,P10096,Q9XSJ4,A6QLL8,Q5E956,Q3ZBD7,A0A3Q1ML59,Q3ZBY4,Q9GJT9,Q3T0Q4,A5PK70,Q0VCK0,A6QLN9,P68103,G3N262,E1BE42,A0A3Q1MB96,Q862R3,Q3T0V4,A0A452DJM0,Q3T169,A5PK63,A0A3Q1M3W4,Q3SYU2,A1XEE1,Q9GMB8,Q3ZBV8,P17248,Q6EWQ7,Q3ZC71,F1MHF1,E1BIT9,Q3SZB0,P08037,F1MET0,Q07537,P55052,G3N2D8,E1BNK3,Q95JH2,P48616,Q3SX46,P10152,Q3T114,E1BB36,E1BMM8,F1N02…	P14568,Q2HJA3,Q3T102,A7MB16,Q56JX6,Q58DQ3,E1BK63,E1BCL5,Q3T199,G3MX45,Q58DW3,Q5E9E6,Q3T0S6,Q3SZQ6,Q862I1,Q3SZ54,A0JN91,A5D7I4,Q32PF2,A5D984,Q3T0P6,Q3SZ62,P10096,Q9XSJ4,A6QLL8,Q5E956,Q3ZBD7,Q3ZC09,A0A3Q1ML59,Q3ZBY4,A1A4J1,A5PK73,Q2KJE5,A2VE47,Q9GJT9,A0A3Q1LUB3,F1N468,P08166,P00570,A1A4N9,Q3T0Q4,A5PK70,Q0VCK0,Q2HJ26,A3KN12,Q2KIW9,A0A140T887,F1MVC0,A6QLN9,A1XED8,P68103,A6QLG5,Q76I81,A0A3Q1LKL0,E1BHA…	0.0458866	0.469829	0.365854
GO:0043412	macromolecule modification	P	54	146	511	1677	0.105675	0.0870602	over	P62261,E1BNK3,E1BI01,P62935,P80311,Q08E11,F1MU79,P20959,G3X811,P62248,Q5E9F7,P63103,Q5E946,P17248,Q3SX33,Q3ZC71,F1MHF1,E1BIT9,Q3SZB0,Q2HJA3,P08037,F1MET0,Q07537,Q29451,E1BJY4,P30922,P61085,O18836,Q3SX46,Q3ZBA6,P28782,F1N650,A0A3Q1LTB9,A6QP57,E1BB36,E1BJ75,Q3T169,Q0VCX2,Q5E947,F1N1D5,A0A140T894,P10096,Q32PA4,E1BCN3,E1BBP4,Q3T0F9,P13696,P28800,F1MQF6,F1MKS5,E1BMK2,P26201,P61585,G3MWV5	P62261,E1BNK3,A0A3Q1M4H2,E1BPU0,Q9BGI3,Q0VD16,E1BI01,F1MJS9,A7MB36,P62935,P80311,P18203,Q08E11,F1MU79,P26882,P15497,F1MHH5,Q17QE5,P20959,G3X811,F1N2F1,E1BDE3,Q2UVX4,P04272,Q3Y5Z3,P62248,Q29RS5,A6QL48,P45478,E1BIB8,A0A452DHY1,A3KN51,Q5E9A6,F1MX65,A3KMV5,F1MRW8,F1ME38,A1A4K3,Q5E9F7,P63103,F1MXQ3,P21214,E1BB50,Q5E946,P17248,F1MHQ4,E1BA29,Q3SX33,E1BF95,Q3T0E7,Q0VD18,F1MME1,Q95KW3,Q3ZC71,F1MHF1,E1BIT9…	0.0465358	0.47556	0.369863
GO:0044271	cellular nitrogen compound biosynthetic process	P	74	207	511	1677	0.144814	0.123435	over	P14568,G3MWV5,Q9GMB8,Q2HJA3,Q3T102,Q56JX6,G3MX45,Q58DW3,G3X811,A5D984,Q3T0P6,Q3SZ62,P10096,Q9XSJ4,A6QLL8,Q5E956,Q3ZBD7,A0A3Q1ML59,Q3ZBY4,Q9GJT9,Q3T0Q4,A5PK70,Q0VCK0,G3N081,A7MAZ5,P02253,F1MMU4,G3N131,A0A3Q1MF05,F1MF42,P61585,A0A3Q1N9S5,E1BMK2,A6QLN9,P68103,G3N262,E1BE42,A0A3Q1MB96,Q862R3,Q3T0V4,A0A452DJM0,Q3T169,A5PK63,A0A3Q1M3W4,Q3SYU2,A1XEE1,Q3ZBV8,P17248,Q6EWQ7,G3N2D8,E1BNK3,F1N0Y0,P10152,Q95J…	P14568,G3MWV5,A5D7J6,Q9GMB8,Q3SYW3,Q3ZC64,P50291,Q5E959,Q3ZBW4,P26882,E1BGW5,Q2HJA3,Q3T102,A7MB16,Q56JX6,Q58DQ3,E1BK63,E1BCL5,Q3T199,G3MX45,Q58DW3,Q5E9E6,Q3T0S6,Q3SZQ6,Q862I1,Q3SZ54,G3X811,F1MS56,Q32PF2,A5D984,Q3T0P6,Q3SZ62,P10096,Q9XSJ4,A6QLL8,Q5E956,Q3ZBD7,Q3ZC09,A0A3Q1ML59,Q3ZBY4,A1A4J1,A5PK73,Q2KJE5,A2VE47,Q9GJT9,A0A3Q1LUB3,F1N468,P08166,P00570,A1A4N9,Q3T0Q4,A5PK70,Q0VCK0,Q2HJ26,A3KN12,Q05927…	0.047607	0.485573	0.357488
GO:0009058	biosynthetic process	P	96	275	511	1677	0.187867	0.163983	over	P14568,G3MWV5,Q9GMB8,Q2KJH9,O02853,Q2HJA3,Q3T102,A6QPT4,Q56JX6,G3MX45,Q58DW3,G3X811,F1MZP0,P08037,Q3T0P6,Q5E956,Q3ZBD7,A5D984,Q3SZ62,P10096,Q9XSJ4,A6QLL8,A0A3Q1ML59,Q3ZBY4,Q9GJT9,Q3T0Q4,A5PK70,Q0VCK0,G3N081,A7MAZ5,P02253,F1MMU4,G3N131,A0A3Q1MF05,F1MF42,P61585,A0A3Q1N9S5,E1BMK2,A6QLN9,P68103,G3N262,E1BE42,A0A3Q1MB96,Q862R3,Q3T0V4,A0A452DJM0,Q3T169,A5PK63,A0A3Q1M3W4,Q3SYU2,A1XEE1,Q3ZBV8,P17248,Q6EW…	P14568,G3MWV5,A5D7J6,Q9GMB8,Q3SYW3,Q3ZC64,P50291,Q5E959,Q3ZBW4,P26882,E1BGW5,Q2KJH9,O02853,Q2HJA3,Q3T102,A7MB16,A6QPT4,Q56JX6,Q58DQ3,E1BK63,E1BCL5,Q3T199,G3MX45,Q58DW3,Q5E9E6,Q3T0S6,Q3SZQ6,Q862I1,Q3SZ54,F1MJS9,G3X811,F1MZP0,A7MB78,F1MHT1,Q28049,P08037,A0JN91,A5D7I4,F1MS56,Q32PF2,Q3T0P6,Q5E956,Q0VCW4,Q3ZBD7,Q5EA88,A5D984,Q3SZ62,P10096,Q9XSJ4,A6QLL8,Q3ZC09,A0A3Q1ML59,Q3ZBY4,A1A4J1,A5PK73,Q2KJE5,A2V…	0.0477769	0.486219	0.349091
GO:0030162	regulation of proteolysis	P	24	58	511	1677	0.0469667	0.0345856	over	E1BMJ0,P28782,F1MQF6,Q2KIS7,P28800,Q95121,Q1JPB0,A0A0A0MP92,A6QPP2,P34955,P50448,P01045,F1MKS5,Q3SYR0,Q58D62,P61085,Q5E946,P17697,F1MWI1,F1N1D5,F1MXJ5,Q3T112,F1MQ37,Q3T169	E1BMJ0,Q2UVX4,Q32PA1,P28782,F1MHS5,F1MQF6,Q3T2L0,F1MUI0,Q5E9G3,P00435,P04272,Q2KIS7,E1BG25,P28800,Q9TTE1,Q95121,Q1JPB0,A0A0A0MP92,G8JKW7,A0A0A0MPA0,Q3ZEJ6,A2I7N0,A6QPQ2,P12763,A6QPP2,P34955,A2I7N1,A5PKB4,P50448,G3N1U4,P01045,F1MKS5,Q3SYR0,E1BF81,Q58D62,A5PK77,Q2KJH6,Q3T0I2,E1BPU0,P61085,Q5E946,P17697,F1MWI1,F1N1D5,E1BF95,F1MXJ5,P02638,Q58DU5,Q3T112,A0A140T8D4,F1MX60,Q3ZC64,F1MQ37,F1MX65,F1MGK3,E1…	0.0479075	0.486219	0.413793
GO:0048523	negative regulation of cellular process	P	73	204	511	1677	0.142857	0.121646	over	G3MWV5,Q9GMB8,E1BMJ0,P20959,G3X811,E1BNK3,A0A140T843,A4FUA8,Q865V6,A0A3Q1LPZ4,Q5E946,P17248,Q3SX33,Q0VCX2,Q3T0Q4,P62248,F1N169,P01252,F1N6H1,P08037,F1MKS5,E1BBP4,Q5EAE6,P28800,P61585,Q95121,Q1JPB0,A0A0A0MP92,A6QPP2,P34955,P50448,P01045,Q3SYR0,Q58D62,P48616,A0A3Q1N9Y5,A0A140T894,Q9BGI1,P10152,Q3T114,Q3T169,F1N1D5,Q3SYU6,A0A3B0IZF8,P17697,Q92176,A7MAZ5,P02253,F1MMU4,G3N131,A2VDN7,F1MWI1,E1BH94,O188…	G3MWV5,A5D7J6,Q9GMB8,Q3SYW3,Q3ZC64,P50291,Q5E959,Q3ZBW4,P26882,E1BGW5,E1BMJ0,Q17QE5,P18203,P20959,G3X811,F1N2F1,E1BNK3,E1BDE3,E1BPU0,A0A140T843,F1MJS9,Q32PA1,A6H701,P15497,P81644,F1MJH1,A4FUA8,Q865V6,A0A3Q1LPZ4,P21752,P62326,A3KN51,Q5E9A6,Q5E946,P17248,F1MHQ4,E1BA29,Q3SX33,E1BF95,P21214,Q0VD16,Q862I1,A0A140T897,B5B3R8,Q0VCX2,F1N036,Q3T0Q4,Q95M18,P62248,Q3T0I2,F1N169,P01252,Q148C8,F6S1Q0,P45478,F1…	0.0479449	0.486219	0.357843
GO:0051171	regulation of nitrogen compound metabolic process	P	72	201	511	1677	0.1409	0.119857	over	G3MWV5,Q9GMB8,E1BI01,A2VDN7,E1BMJ0,P20959,G3X811,E1BNK3,P62248,Q3SZ62,A7MAZ5,P02253,F1MMU4,G3N131,A0A3Q1MF05,F1MF42,P61585,A0A3Q1N9S5,E1BMK2,P10096,Q5E946,P17248,Q3SX33,P28782,F1MQF6,E1BJY4,P30922,Q2KIS7,P28800,P61085,O18836,Q95121,Q1JPB0,A0A0A0MP92,A6QPP2,P34955,P50448,P01045,F1MKS5,Q3SYR0,Q58D62,P48616,F1N169,Q9BGI1,P10152,Q3T114,Q3T169,F1N6H1,Q0VCX2,P17697,F1MWI1,F1N1D5,Q5E947,A0A140T894,F1N02…	G3MWV5,A5D7J6,Q9GMB8,Q3SYW3,Q3ZC64,P50291,Q5E959,Q3ZBW4,P26882,E1BGW5,A0A3Q1M4H2,E1BPU0,Q9BGI3,Q0VD16,E1BI01,F1MJS9,Q0VCY7,Q2NL22,Q3MHR5,A2VDN7,Q8WN55,E1BIB4,Q1RMU5,E1BMJ0,P15497,F1MHH5,Q17QE5,P18203,P20959,G3X811,F1N2F1,E1BNK3,E1BDE3,Q2UVX4,P04272,Q3Y5Z3,P62248,Q29RS5,A6QL48,Q32PA1,A0A452DHY1,A3KN51,Q5E9A6,Q3SZ62,A4IFR3,A7MAZ5,P02253,F1MX50,F1MMU4,G3N131,E1BGX1,A0A3Q1MF05,A6QP40,F1MF42,P61585,A0…	0.0482773	0.48773	0.358209
GO:0044249	cellular biosynthetic process	P	93	266	511	1677	0.181996	0.158617	over	P14568,G3MWV5,Q9GMB8,Q2KJH9,O02853,Q2HJA3,Q3T102,Q56JX6,G3MX45,Q58DW3,G3X811,F1MZP0,P08037,A5D984,Q3T0P6,Q3SZ62,P10096,Q9XSJ4,A6QLL8,Q5E956,Q3ZBD7,A0A3Q1ML59,Q3ZBY4,Q9GJT9,Q3T0Q4,A5PK70,Q0VCK0,G3N081,A7MAZ5,P02253,F1MMU4,G3N131,A0A3Q1MF05,F1MF42,P61585,A0A3Q1N9S5,E1BMK2,A6QLN9,P68103,G3N262,E1BE42,A0A3Q1MB96,Q862R3,Q3T0V4,A0A452DJM0,Q3T169,A5PK63,A0A3Q1M3W4,Q3SYU2,A1XEE1,Q3ZBV8,P17248,Q6EWQ7,Q3ZC…	P14568,G3MWV5,A5D7J6,Q9GMB8,Q3SYW3,Q3ZC64,P50291,Q5E959,Q3ZBW4,P26882,E1BGW5,Q2KJH9,O02853,Q2HJA3,Q3T102,A7MB16,Q56JX6,Q58DQ3,E1BK63,E1BCL5,Q3T199,G3MX45,Q58DW3,Q5E9E6,Q3T0S6,Q3SZQ6,Q862I1,Q3SZ54,G3X811,F1MZP0,A7MB78,F1MHT1,Q28049,P08037,F1MS56,Q32PF2,A5D984,Q3T0P6,Q3SZ62,P10096,Q9XSJ4,A6QLL8,Q5E956,Q3ZBD7,Q3ZC09,A0A3Q1ML59,Q3ZBY4,A1A4J1,A5PK73,Q2KJE5,A2VE47,Q9GJT9,A0A3Q1LUB3,F1N468,P08166,P00570…	0.0492599	0.496705	0.349624

## Sheet: EN MF
GO_ID	Term	Category	Test	Ref	TestAll	RefAll	Test_per	Ref_per	Over_Under	TestSeqs	RefSeqs	P value	FDR	richFactor
GO:0031492	nucleosomal DNA binding	F	8	8	511	1677	0.0156556	0.00477042	over	G3MWV5,A7MAZ5,P02253,Q5E9F8,F1MMU4,G3N131,P02313,Q32P74	G3MWV5,A7MAZ5,P02253,Q5E9F8,F1MMU4,G3N131,P02313,Q32P74	7.15238e-05	0.029325	1
GO:0031490	chromatin DNA binding	F	9	10	511	1677	0.0176125	0.00596303	over	G3MWV5,A7MAZ5,P02253,Q5E9F8,F1MMU4,G3N131,P02313,Q32P74,A2VDN7	G3MWV5,A7MAZ5,P02253,Q5E9F8,F1MMU4,G3N131,P02313,Q32P74,A2VDN7,A0A3Q1LZ47	0.000157171	0.0327102	0.9
GO:0005515	protein binding	F	164	438	511	1677	0.320939	0.261181	over	Q0VCX2,Q2TBX4,F1MWU9,P62935,P17697,P80311,Q76LV2,G5E507,Q3ZBA6,Q08E11,Q5EAC6,F1MGX0,A0A3Q1LV18,Q3T115,G3X861,P63103,F1MF42,E1BMK2,F1N169,Q3T169,A2VDN7,P38408,G3X811,Q3T0F9,Q0VCG9,E1BJ49,P20959,P28800,F1MQF6,F1MTV9,P01252,Q3SZC6,G3MZ88,F1N6H1,P02584,P10152,Q3MHN5,Q56JZ9,Q2HJ49,A5D7D1,P61157,Q148J6,Q3T035,F6R233,A0A3Q1LPZ4,Q3SYU6,Q3SYR8,Q5E9F7,A0A3Q1LSN0,Q3B7N2,Q3MHR7,Q2HJ57,P31976,Q92176,Q5KR47,F1…	P19120,Q0VCX2,Q2TBX4,F1MWU9,P62935,A5D7J6,P17697,P80311,Q76LV2,G5E507,Q3ZBA6,Q95M18,Q08E11,Q5EAC6,F1MGX0,A0A3Q1LV18,Q3T0K2,G5E531,A0A3Q1LFC5,Q3T115,F1MGK3,G3X861,Q17QG2,A0A3Q1MUU9,P26882,Q2KJH6,E1B9R3,Q2HJ94,F1N0E5,F1MDL3,P63103,F1MF42,F1MX50,E1BMK2,F1N169,Q3T169,Q2V9X0,A4IFR3,Q3SYW3,A2VDN7,Q9TUI9,A7MBH9,P04896,P38408,E1BA29,G3X811,G5E6P3,A0JNB0,Q3T0F9,A5PKG9,Q32PA1,C4T8B4,Q0VCG9,Q3T004,E1BJ49,P2…	0.000165846	0.0327102	0.374429
GO:0004252	serine-type endopeptidase activity	F	19	30	511	1677	0.037182	0.0178891	over	A0A3Q1MB98,B3VTM3,P06868,P00735,F1N152,G3N0Q8,A6QPP7,A0A3Q1MF14,A6QQ95,Q1LZE9,Q0VCX1,G3MXK8,E1BAD2,F1MBC5,A0A3Q1MAQ8,F1MVS9,A0A140T851,P00760,E1BJ49	A0A3Q1MB98,B3VTM3,Q3T0A3,P81187,P06868,P00735,F1N152,G3N0Q8,A6QPP7,A0A3Q1MF14,A5D9E9,A6QQ95,Q1LZE9,E1BNJ9,Q0VCX1,Q3T0I2,G3MXK8,A0A3Q1LHR9,E1BAD2,F1MBC5,A0A3Q1MAQ8,A0A3Q1M1P8,F1MVS9,A0A140T851,A0A3Q1M727,P00760,E1BJ49,A0A3Q1NIF0,F1N1S6,E1BCW0	0.000178509	0.0327102	0.633333
GO:0008236	serine-type peptidase activity	F	21	35	511	1677	0.0410959	0.0208706	over	A0A3Q1MB98,B3VTM3,P06868,P00735,F1N152,G3N0Q8,A6QPP7,A0A3Q1MF14,A6QQ95,Q1LZE9,Q0VCX1,G3MXK8,E1BAD2,F1MBC5,A0A3Q1MAQ8,F1MVS9,A0A140T851,P00760,E1BJ49,A0A452DJ87,A1L543	A0A3Q1MB98,B3VTM3,Q3T0A3,P81187,P06868,P00735,F1N152,G3N0Q8,A6QPP7,A0A3Q1MF14,A5D9E9,A6QQ95,Q1LZE9,E1BNJ9,Q0VCX1,Q3T0I2,G3MXK8,A0A3Q1LHR9,E1BAD2,F1MBC5,A0A3Q1MAQ8,A0A3Q1M1P8,F1MVS9,A0A140T851,A0A3Q1M727,P00760,E1BJ49,A0A3Q1NIF0,F1N1S6,E1BCW0,A0A452DJ87,A1L543,E1BLR9,F1MQJ0,A6QNX2	0.000244684	0.0358756	0.6
GO:0017171	serine hydrolase activity	F	21	35	511	1677	0.0410959	0.0208706	over	A0A3Q1MB98,B3VTM3,P06868,P00735,F1N152,G3N0Q8,A6QPP7,A0A3Q1MF14,A6QQ95,Q1LZE9,Q0VCX1,G3MXK8,E1BAD2,F1MBC5,A0A3Q1MAQ8,F1MVS9,A0A140T851,P00760,E1BJ49,A0A452DJ87,A1L543	A0A3Q1MB98,B3VTM3,Q3T0A3,P81187,P06868,P00735,F1N152,G3N0Q8,A6QPP7,A0A3Q1MF14,A5D9E9,A6QQ95,Q1LZE9,E1BNJ9,Q0VCX1,Q3T0I2,G3MXK8,A0A3Q1LHR9,E1BAD2,F1MBC5,A0A3Q1MAQ8,A0A3Q1M1P8,F1MVS9,A0A140T851,A0A3Q1M727,P00760,E1BJ49,A0A3Q1NIF0,F1N1S6,E1BCW0,A0A452DJ87,A1L543,E1BLR9,A6QNX2,F1MQJ0	0.000244684	0.0358756	0.6
GO:0031491	nucleosome binding	F	8	10	511	1677	0.0156556	0.00596303	over	G3MWV5,A7MAZ5,P02253,Q5E9F8,F1MMU4,G3N131,P02313,Q32P74	G3MWV5,A7MAZ5,P02253,Q5E9F8,F1MMU4,G3N131,P02313,Q32P74,A7YSX5,F1MRW8	0.00172766	0.1208	0.8
GO:0003690	double-stranded DNA binding	F	10	14	511	1677	0.0195695	0.00834824	over	Q3T169,F1N1C7,Q9GMB8,A2VDN7,Q5E9F8,G3MWV5,A7MAZ5,P02253,F1MMU4,G3N131	Q3T169,F1N1C7,Q9GMB8,A2VDN7,A0A3Q1N1M7,Q5E9F8,Q3ZBW4,E1BNX4,Q3ZC44,G3MWV5,A7MAZ5,P02253,F1MMU4,G3N131	0.00182296	0.124108	0.714286
GO:0044877	protein-containing complex binding	F	48	111	511	1677	0.0939335	0.0661896	over	A2VDN7,Q5E9F7,A0A3Q1LSN0,Q3B7N2,Q3MHR7,Q2HJ57,P31976,Q92176,Q5KR47,F1MQ37,G3MXC8,Q3B7M5,A4FUA8,A0A3Q1MLQ7,F1MTP5,Q865V6,A6H7G2,F1N169,A0A3Q1M6W5,Q3ZC35,P20072,Q3SX33,F1MNT4,P07688,Q05443,F1N1C7,E1BBP4,Q3SYR8,F1MKS5,G3MWV5,A7MAZ5,P02253,Q5E9F8,F1MMU4,G3N131,P02313,Q32P74,P38408,Q0VCX2,Q3SYU2,Q6EWQ7,P00735,Q56JZ9,P48616,Q5E946,F1MXJ5,F1MEP6,Q3T169	A2VDN7,Q5E9F7,A0A3Q1LSN0,Q5KR48,Q3B7N2,Q3MHR7,Q5KR49,Q2HJ57,P31976,Q92176,Q5KR47,F1MJH1,F1MQ37,F1MRC2,G3MXC8,Q3B7M5,A4FUA8,A0A3Q1LYQ9,A0A3Q1MLQ7,F1N775,F1MTP5,Q3SYW3,Q865V6,A0A3Q1LWS8,F1MM07,A6H7G2,F1N2G0,F1N169,Q1RMM7,A0A3Q1MN97,G3N3E1,A0A3Q1M6W5,F1MCZ3,F1N365,F1MUI0,F1MLR9,F1N6H4,Q3MHE8,A5D7J6,P55906,Q3ZC35,O02741,P20072,Q3SX33,A0A3Q1M4H2,A5D7V3,F1MQF0,F1MNT4,P32592,O18739,Q08E14,P07688,Q05443,…	0.00219955	0.137698	0.432432
GO:0046983	protein dimerization activity	F	34	73	511	1677	0.0665362	0.0435301	over	Q3B7N2,A0A140T8A5,Q5E956,A8E4P3,O18836,Q92176,Q76LV2,A7Z014,P08037,F1MQ37,Q5E946,Q3SYR8,P28800,F1MQF6,E1BJY4,Q2KIV9,E1BCN3,P17248,F1N169,Q0VCK0,F1MVS9,E1B725,E1BB36,F2Z4I6,Q17QG8,E1BH22,E1BGN3,G3N081,A0A3Q1MBN5,A0A3Q1N0B0,Q5E9F8,G3MZR4,P00760,Q9BGI1	P02663,Q5KR48,P80457,Q3B7N2,A0A140T8A5,Q5KR49,Q5E956,Q0VCW4,A8E4P3,O18836,Q92176,Q76LV2,A7Z014,P08037,Q0II59,P11151,F1MQ37,Q5E946,Q3SYR8,P28800,P79342,P18203,Q9BDR7,P02639,F1MQF6,E1BJY4,A0A3Q1LWS8,Q2KIV9,P21214,E1BCN3,F1MRZ8,P02638,P17248,A3KN51,P21793,F1N169,Q5EA88,Q0VCK0,F1N3J3,A2VDY3,P81644,Q0VD18,F1MVS9,E1B725,Q5E9A6,F6QT01,E1BGT1,A5D7I4,E1BB36,F1MUI0,E1BPU0,F2Z4I6,Q17QG8,E1BH22,A1A4R1,E1BGN3…	0.0022501	0.137698	0.465753
GO:0005488	binding	F	298	889	511	1677	0.58317	0.530113	over	Q0VCX2,Q2TBX4,F1MWU9,P62935,P17697,P80311,Q76LV2,G5E507,Q3ZBA6,Q08E11,Q5EAC6,F1MGX0,A0A3Q1LV18,Q3T115,G3X861,P68103,Q9GMB8,Q0VCM4,Q9GJT9,Q6QRN6,A5D984,Q9XSJ4,A0A140T8A5,Q3T054,Q32KV6,Q3T169,F1N1C7,A2VDN7,Q5E9F8,P63103,F1MF42,E1BMK2,F1N169,Q9BGI1,P28782,A0A452DHZ5,A0A3Q1LSN0,A0A3Q1MU33,A0A452DID9,F1MKI5,F1N650,Q2KIS7,Q3B7N2,A4IF97,A5D7D1,A5D7A0,P00735,A0A3Q1LN98,Q862H7,F1N3A1,A0A3Q1LQU4,Q0VCX1,F1M…	P19120,Q0VCX2,Q2TBX4,F1MWU9,P62935,A5D7J6,P17697,P80311,Q76LV2,G5E507,Q3ZBA6,Q95M18,Q08E11,Q5EAC6,F1MGX0,A0A3Q1LV18,Q3T0K2,G5E531,A0A3Q1LFC5,Q3T115,F1MGK3,G3X861,Q17QG2,A0A3Q1MUU9,P26882,Q2KJH6,E1B9R3,Q2HJ94,F1N0E5,P68103,Q9GMB8,P07107,F1MDL3,Q0VCM4,Q05927,Q9GJT9,Q6QRN6,Q3ZBV9,A5D984,B3IVN4,Q9XSJ4,A0A140T8A5,Q0II59,Q3T054,Q3ZC09,A0A3Q1LRD1,F6QEU6,P37980,A7MBG0,Q0VD18,Q1RMU6,F1MS56,E1BPU0,Q32KV6,Q…	0.0023022	0.137698	0.335208
GO:0003677	DNA binding	F	27	55	511	1677	0.0528376	0.0327967	over	Q3T169,F1N1C7,Q9GMB8,A2VDN7,Q5E9F8,Q9BGI1,G3MWV5,A7MAZ5,P02253,F1MMU4,G3N131,Q3SYR8,F1MF42,E1BMK2,P02313,Q32P74,Q3T0Q4,F2Z4I6,Q17QG8,E1BH22,P10152,E1BGN3,G3N081,A0A3Q1MBN5,A0A3Q1N0B0,G3MZR4,A0A3Q1N9S5	Q3T169,F1N1C7,Q9GMB8,A2VDN7,A0A3Q1N1M7,Q5E9F8,Q9BGI1,Q3ZBW4,A1A4K3,G3MWV5,A7MAZ5,P02253,F1MMU4,G3N131,Q3SYR8,Q08DM8,G3MY03,F1MF42,E1BMK2,E1BIB4,A0A3Q1LZ47,P02313,Q32P74,E1BNX4,Q3ZC44,A0A3Q1LKP0,Q3T0Q4,A0A452DKH0,A0A140T897,F2Z4I6,Q17QG8,E1BH22,A1A4R1,P10152,E1BGN3,G3N081,Q32L48,A0A3Q1MBN5,P80929,A0A3Q1N0B0,E1B7N8,A0A3Q1MTT3,G3MZR4,A0A3Q1N9S5,G3MYB1,Q2V9X0,P61283,Q5E9A1,A0A3Q1MKK7,Q05FF2,G3MWU0,E1…	0.00249906	0.137698	0.490909
GO:0005125	cytokine activity	F	11	18	511	1677	0.0215264	0.0107335	over	A6YT15,Q0P5I9,F1MD23,A0A3Q1LTV3,E1BIK4,O18836,Q3ZBD7,A4IFH0,Q6WQW9,Q1ECT1,E1BNK3	A6YT15,Q0P5I9,F1MD23,Q9TR91,A0A3Q1M5V9,A0A3Q1LTV3,E1BIK4,P31096,O18836,Q3ZBD7,A4IFH0,P21214,D1MBJ4,P22444,Q6WQW9,A6QL48,Q1ECT1,E1BNK3	0.00664924	0.209077	0.611111
GO:0003779	actin binding	F	31	69	511	1677	0.0606654	0.0411449	over	Q5E9F7,A0A3Q1LSN0,Q3B7N2,Q3MHR7,Q2HJ57,P31976,Q92176,Q5KR47,F1MQ37,G3MXC8,Q3B7M5,A4FUA8,A0A3Q1MLQ7,F1MTP5,Q865V6,A6H7G2,F1N169,A0A3Q1M6W5,P02584,P10152,Q3MHN5,Q56JZ9,Q2HJ49,A5D7D1,P61157,Q148J6,Q3T035,F6R233,A0A3Q1LPZ4,Q3SYU6,A2VDN7	Q5E9F7,A0A3Q1LSN0,Q5KR48,Q3B7N2,Q3MHR7,Q5KR49,Q2HJ57,P31976,Q92176,Q5KR47,F1MJH1,F1MQ37,F1MRC2,G3MXC8,Q3B7M5,A4FUA8,A0A3Q1LYQ9,A0A3Q1MLQ7,F1N775,F1MTP5,Q3SYW3,Q865V6,A0A3Q1LWS8,F1MM07,A6H7G2,F1N2G0,F1N169,Q1RMM7,A0A3Q1MN97,G3N3E1,A0A3Q1M6W5,F1MCZ3,F1N365,F1MUI0,F1MLR9,F1N6H4,P21752,P62326,P02584,P10152,Q3MHN5,A0A3Q1LQ02,Q56JZ9,Q3SYV4,A6QLB7,Q2HJ49,A5D7D1,P61157,A0A3Q1LXR9,Q148J6,Q3T035,F6R233,Q2T…	0.00684116	0.213847	0.449275
GO:0003682	chromatin binding	F	10	16	511	1677	0.0195695	0.00954085	over	A2VDN7,G3MWV5,A7MAZ5,P02253,Q5E9F8,F1MMU4,G3N131,P02313,Q32P74,F1MTV9	A2VDN7,A0A3Q1LZ47,A7YSX5,F1MRW8,G3MWV5,A7MAZ5,P02253,Q5E9F8,F1MMU4,G3N131,P02313,Q32P74,F1MTV9,Q3ZBW4,E1BGW5,F1MC39	0.00777943	0.21873	0.625
GO:0051015	actin filament binding	F	18	36	511	1677	0.035225	0.0214669	over	Q5E9F7,A0A3Q1LSN0,Q3B7N2,Q3MHR7,Q2HJ57,P31976,Q92176,Q5KR47,F1MQ37,G3MXC8,Q3B7M5,A4FUA8,A0A3Q1MLQ7,F1MTP5,Q865V6,A6H7G2,F1N169,A0A3Q1M6W5	Q5E9F7,A0A3Q1LSN0,Q5KR48,Q3B7N2,Q3MHR7,Q5KR49,Q2HJ57,P31976,Q92176,Q5KR47,F1MJH1,F1MQ37,F1MRC2,G3MXC8,Q3B7M5,A4FUA8,A0A3Q1LYQ9,A0A3Q1MLQ7,F1N775,F1MTP5,Q3SYW3,Q865V6,A0A3Q1LWS8,F1MM07,A6H7G2,F1N2G0,F1N169,Q1RMM7,A0A3Q1MN97,G3N3E1,A0A3Q1M6W5,F1MCZ3,F1N365,F1MUI0,F1MLR9,F1N6H4	0.0102818	0.24324	0.5
GO:0048365	Rac GTPase binding	F	5	6	511	1677	0.00978474	0.00357782	over	Q9TU03,P19803,F1N169,F1N733,A0A3Q1M6W5	Q9TU03,P19803,F1N169,A8YXX8,F1N733,A0A3Q1M6W5	0.0116265	0.24324	0.833333
GO:0051920	peroxiredoxin activity	F	5	6	511	1677	0.00978474	0.00357782	over	Q5E947,Q9BGI2,Q9BGI1,O77834,Q5E946	Q5E947,Q9BGI2,Q9BGI1,Q9BGI3,O77834,Q5E946	0.0116265	0.24324	0.833333
GO:0051787	misfolded protein binding	F	6	8	511	1677	0.0117417	0.00477042	over	Q0VCX2,P17697,G3MZ88,Q2TBX4,F1MWU9,F1MWI1	P19120,Q0VCX2,F1N036,P17697,G3MZ88,Q2TBX4,F1MWU9,F1MWI1	0.0120836	0.244154	0.75
GO:0051082	unfolded protein binding	F	15	29	511	1677	0.0293542	0.0172928	over	P62935,Q0VCX2,P17697,P80311,Q76LV2,G5E507,Q3ZBA6,Q08E11,Q2TBX4,Q5EAC6,F1MWU9,F1MGX0,A0A3Q1LV18,Q3T115,G3X861	P62935,P19120,Q0VCX2,A5D7J6,P17697,P80311,Q76LV2,G5E507,Q3ZBA6,Q95M18,Q08E11,Q2TBX4,Q5EAC6,F1MWU9,F1MGX0,A0A3Q1LV18,Q3T0K2,G5E531,A0A3Q1LFC5,Q3T115,F1MGK3,G3X861,Q17QG2,A0A3Q1MUU9,P26882,Q2KJH6,E1B9R3,Q2HJ94,F1N0E5	0.0128559	0.250242	0.517241
GO:0070011	peptidase activity, acting on L-amino acid peptides	F	36	86	511	1677	0.0704501	0.0512821	over	P07688,A0A3Q1MB98,B3VTM3,P06868,P00735,F1N152,G3N0Q8,A6QPP7,A0A3Q1MF14,A6QQ95,Q1LZE9,Q0VCX1,G3MXK8,E1BAD2,F1MBC5,A0A3Q1MAQ8,F1MVS9,A0A140T851,P00760,E1BJ49,G3N2D8,Q3ZCK9,Q3T112,A0A3Q1N1A7,F1N1C7,A0A452DJ87,A1L543,Q864S1,A0A3S5ZPJ8,A0A452DJA5,A0A3Q1LW01,A0A3Q1LX83,Q32LE5,F1MU34,A0A3Q1MFF3,F1MQF6	P07688,P25975,P25326,Q3T0I2,A0A140T8D4,Q5E968,A0PCH9,Q0VCU3,A0A3Q1MB98,B3VTM3,Q3T0A3,P81187,P06868,P00735,F1N152,G3N0Q8,A6QPP7,A0A3Q1MF14,A5D9E9,A6QQ95,Q1LZE9,E1BNJ9,Q0VCX1,G3MXK8,A0A3Q1LHR9,E1BAD2,F1MBC5,A0A3Q1MAQ8,A0A3Q1M1P8,F1MVS9,A0A140T851,A0A3Q1M727,P00760,E1BJ49,A0A3Q1NIF0,F1N1S6,E1BCW0,G3N2D8,F1MYJ3,G5E589,Q3ZCK9,Q58DU5,Q3T0X5,Q5E987,Q3T112,P33672,Q3T108,F1MQJ0,P00727,A0A3Q1M106,A0A3Q1N1A…	0.0142352	0.267283	0.418605
GO:0008233	peptidase activity	F	37	89	511	1677	0.072407	0.053071	over	P07688,A0A3Q1MB98,B3VTM3,P06868,P00735,F1N152,G3N0Q8,A6QPP7,A0A3Q1MF14,A6QQ95,Q1LZE9,Q0VCX1,G3MXK8,E1BAD2,F1MBC5,A0A3Q1MAQ8,F1MVS9,A0A140T851,P00760,E1BJ49,G3N2D8,Q3ZCK9,Q3T112,A0A3Q1N1A7,F1N1C7,A0A452DJ87,A1L543,Q864S1,A0A3S5ZPJ8,A0A452DJA5,A0A3Q1LW01,A0A3Q1LX83,Q32LE5,F1MU34,A0A3Q1MFF3,F1MQF6,Q5E946	P07688,P25975,P25326,Q3T0I2,A0A140T8D4,Q5E968,A0PCH9,Q0VCU3,F1MYJ3,A0A3Q1MB98,B3VTM3,Q3T0A3,P81187,P06868,P00735,F1N152,G3N0Q8,A6QPP7,A0A3Q1MF14,A5D9E9,A6QQ95,Q1LZE9,E1BNJ9,Q0VCX1,G3MXK8,A0A3Q1LHR9,E1BAD2,F1MBC5,A0A3Q1MAQ8,A0A3Q1M1P8,F1MVS9,A0A140T851,A0A3Q1M727,P00760,E1BJ49,A0A3Q1NIF0,F1N1S6,E1BCW0,G3N2D8,G5E589,Q3ZCK9,Q58DU5,Q3T0X5,Q5E987,Q3T112,P33672,Q3T108,F1MQJ0,P00727,A0A3Q1M106,A0A3Q1N1A…	0.0147561	0.270392	0.41573
GO:0030246	carbohydrate binding	F	19	40	511	1677	0.037182	0.0238521	over	O02659,P42916,F1MIE6,A0A3Q1ML59,Q3ZBS7,A0A3Q1LYS8,F1MJQ4,F1MET0,Q3ZBD7,P30922,Q2KIS7,P11116,Q3MHX6,A0A3Q1LZU8,Q29451,A6H797,A0A3Q1M671,Q07537,Q9MYM4	A6H768,O02659,P42916,P23805,A0A3Q1MSA1,F1MTW5,Q1ZYR0,F1MIE6,A0A3Q1ML59,Q3ZBS7,A0A3Q1LYS8,F1MHT1,F1MJQ4,F1MET0,A6QL77,A0A3Q1M7Y8,A0A3Q1MLK8,Q3ZBD7,A1A4J1,P30922,Q2KIS7,A5D7J6,P11116,Q3MHX6,A0A3Q1LZU8,A6QLZ0,Q3T004,Q29451,A6H797,Q5EA79,G3N0V2,P79391,A0A3Q1M671,Q07537,A0A3Q1M7C2,Q9MYM4,E1BB48,A0A3Q1M6D9,A0A3Q1N1S7,E1BKQ9	0.016384	0.294137	0.475
GO:0042803	protein homodimerization activity	F	23	51	511	1677	0.0450098	0.0304114	over	Q3B7N2,A0A140T8A5,Q5E956,A8E4P3,O18836,Q92176,Q76LV2,A7Z014,P08037,F1MQ37,Q5E946,Q3SYR8,P28800,F1MQF6,E1BJY4,Q2KIV9,E1BCN3,P17248,F1N169,Q0VCK0,F1MVS9,E1B725,E1BB36	P02663,Q5KR48,P80457,Q3B7N2,A0A140T8A5,Q5KR49,Q5E956,Q0VCW4,A8E4P3,O18836,Q92176,Q76LV2,A7Z014,P08037,Q0II59,P11151,F1MQ37,Q5E946,Q3SYR8,P28800,P79342,P18203,Q9BDR7,P02639,F1MQF6,E1BJY4,A0A3Q1LWS8,Q2KIV9,P21214,E1BCN3,F1MRZ8,P02638,P17248,A3KN51,P21793,F1N169,Q5EA88,Q0VCK0,F1N3J3,A2VDY3,P81644,Q0VD18,F1MVS9,E1B725,Q5E9A6,F6QT01,E1BGT1,A5D7I4,E1BB36,F1MUI0,E1BPU0	0.0179253	0.315181	0.45098
GO:0005126	cytokine receptor binding	F	11	20	511	1677	0.0215264	0.0119261	over	E1BNK3,F1MU34,F1MQF6,A4IFH0,O18836,Q3T0F9,A6YT15,Q0P5I9,F1MD23,A0A3Q1LTV3,E1BIK4	Q6QRN7,P21214,E1BNK3,F1MU34,F1MQF6,A4IFH0,A6QL48,O18836,P22444,D1MBJ4,Q3T0F9,A6YT15,Q0P5I9,F1MD23,Q9TR91,A0A3Q1M5V9,A0A3Q1LTV3,E1BIK4,P46160,P46170	0.0187151	0.317738	0.55
GO:0042802	identical protein binding	F	39	96	511	1677	0.0763209	0.0572451	over	Q3B7N2,A0A140T8A5,Q5E956,A8E4P3,O18836,Q92176,Q76LV2,A7Z014,P08037,F1MQ37,Q5E946,Q3SYR8,P28800,F1MQF6,E1BJY4,Q2KIV9,E1BCN3,P17248,F1N169,Q0VCK0,F1MVS9,E1B725,E1BB36,P63103,P60712,P48616,Q5E947,A0A140T894,A7Z057,A0A140T843,Q2KJ51,E1BKS1,P55052,Q3T0F9,A5PJL8,P20072,F1MBM5,A2VDN7,F1MIE6	P02663,Q5KR48,P80457,Q3B7N2,A0A140T8A5,Q5KR49,Q5E956,Q0VCW4,A8E4P3,O18836,Q92176,Q76LV2,A7Z014,P08037,Q0II59,P11151,F1MQ37,Q5E946,Q3SYR8,P28800,P79342,P18203,Q9BDR7,P02639,F1MQF6,E1BJY4,A0A3Q1LWS8,Q2KIV9,P21214,E1BCN3,F1MRZ8,P02638,P17248,A3KN51,P21793,F1N169,Q5EA88,Q0VCK0,F1N3J3,A2VDY3,P81644,Q0VD18,F1MVS9,E1B725,Q5E9A6,F6QT01,E1BGT1,A5D7I4,E1BB36,F1MUI0,E1BPU0,A0A140T897,P15497,P63103,P60712,P6…	0.0190065	0.320378	0.40625
GO:0008092	cytoskeletal protein binding	F	41	102	511	1677	0.0802348	0.0608229	over	P02584,P10152,Q3MHN5,Q56JZ9,Q2HJ49,A5D7D1,P61157,Q148J6,Q3T035,F6R233,A0A3Q1LPZ4,Q3SYU6,A2VDN7,Q5E9F7,A0A3Q1LSN0,Q3B7N2,Q3MHR7,Q2HJ57,P31976,Q92176,Q5KR47,F1MQ37,G3MXC8,Q3B7M5,A4FUA8,A0A3Q1MLQ7,F1MTP5,Q865V6,A6H7G2,F1N169,A0A3Q1M6W5,F1MQF6,P28782,P10096,Q3T169,P61585,P60712,F1MBM5,Q3ZBG1,A4IF97,P08037	P02584,P10152,Q3MHN5,A0A3Q1LQ02,Q56JZ9,Q3SYV4,A6QLB7,Q2HJ49,A5D7D1,P61157,A0A3Q1LXR9,Q148J6,Q3T035,F6R233,Q2TA49,A0A3Q1LPZ4,P68509,Q3SYU6,A0A3Q1ML30,A2VDX0,A2VDN7,F1MMC7,F6QIC1,A0A3Q1M3N4,F1N0W1,A0A3Q1MEF9,A0A3Q1M0Y7,A0A3Q1LXK9,A0A3Q1LUF1,E1BPU0,A0A3Q1LG72,Q5E9F7,A0A3Q1LSN0,Q5KR48,Q3B7N2,Q3MHR7,Q5KR49,Q2HJ57,P31976,Q92176,Q5KR47,F1MJH1,F1MQ37,F1MRC2,G3MXC8,Q3B7M5,A4FUA8,A0A3Q1LYQ9,A0A3Q1MLQ7,F1N7…	0.0199078	0.327357	0.401961
GO:0008134	transcription factor binding	F	10	18	511	1677	0.0195695	0.0107335	over	A2VDN7,P60712,P01252,F1MU79,Q5E946,P63103,F1MF42,E1BMK2,F1N169,Q3T169	Q3SYW3,A2VDN7,Q5E9A1,Q5E9F9,P26882,P60712,P01252,P68509,F1MU79,Q2V9X0,A5D7J6,Q5E946,P63103,F1MF42,F1MX50,E1BMK2,F1N169,Q3T169	0.022796	0.348394	0.555556
GO:0016758	transferase activity, transferring hexosyl groups	F	14	28	511	1677	0.0273973	0.0166965	over	P08037,F1MZP0,Q3ZC71,Q07537,Q0VCM4,Q2HJA3,E1BMM8,E1BB36,Q3SZB0,Q3SX46,F1MET0,F1N0M7,F1N1D5,E1BIT9	P08037,F1MZP0,E1B9R3,F1MHT1,A7MB78,Q28049,A3KN04,Q3ZC71,Q07537,E1BKQ9,Q0VCM4,A0JN91,Q2HJA3,A5D7I4,E1B9D0,E1BMM8,Q0R345,E1BB36,Q3SZB0,Q3SX46,F1MET0,F1N0M7,Q5E9Q1,F1N1D5,E1BIT9,F1MXU9,A0JND7,A0A3Q1MDT6	0.0228255	0.348394	0.5
GO:0005200	structural constituent of cytoskeleton	F	7	11	511	1677	0.0136986	0.00655933	over	P60712,P48616,Q3MHR7,P81947,G3MXC8,Q3MHM5,A0A3Q1MLQ7	P60712,P63258,P48616,Q3MHR7,P81947,A0A452DIH7,Q2KJD0,G3MXC8,Q3MHM5,A0A3Q1MLQ7,A0A3Q1LUF1	0.0232088	0.348394	0.636364
GO:0001067	regulatory region nucleic acid binding	F	6	9	511	1677	0.0117417	0.00536673	over	Q3T169,F1N1C7,Q9GMB8,A2VDN7,Q5E9F8,Q9BGI1	Q3T169,F1N1C7,Q9GMB8,A2VDN7,A0A3Q1N1M7,Q5E9F8,Q9BGI1,E1BIB4,E1BNX4	0.0269923	0.361666	0.666667
GO:0016684	oxidoreductase activity, acting on peroxide as acceptor	F	6	9	511	1677	0.0117417	0.00536673	over	O77834,A6QPT4,Q5E947,Q9BGI2,Q9BGI1,Q5E946	P80025,O77834,A6QPT4,P00435,Q5E947,Q9BGI2,Q9BGI1,Q9BGI3,Q5E946	0.0269923	0.361666	0.666667
GO:0044212	transcription regulatory region DNA binding	F	6	9	511	1677	0.0117417	0.00536673	over	Q3T169,F1N1C7,Q9GMB8,A2VDN7,Q5E9F8,Q9BGI1	Q3T169,F1N1C7,Q9GMB8,A2VDN7,A0A3Q1N1M7,Q5E9F8,Q9BGI1,E1BNX4,E1BIB4	0.0269923	0.361666	0.666667
GO:0048306	calcium-dependent protein binding	F	6	9	511	1677	0.0117417	0.00536673	over	F1N650,Q862H7,O02659,P20072,F1MVS9,E1BJ49	F1N650,Q862H7,O02659,P02638,A3KN51,A5PJY9,P20072,F1MVS9,E1BJ49	0.0269923	0.361666	0.666667
GO:0005501	retinoid binding	F	3	3	511	1677	0.00587084	0.00178891	over	P55052,P18902,O02853	P55052,P18902,O02853	0.0281765	0.361666	1
GO:0019840	isoprenoid binding	F	3	3	511	1677	0.00587084	0.00178891	over	P55052,O02853,P18902	P55052,O02853,P18902	0.0281765	0.361666	1
GO:0042393	histone binding	F	3	3	511	1677	0.00587084	0.00178891	over	F1MTV9,P01252,Q3SZC6	F1MTV9,P01252,Q3SZC6	0.0281765	0.361666	1
GO:0140103	catalytic activity, acting on a glycoprotein	F	3	3	511	1677	0.00587084	0.00178891	over	E1BB36,Q3SX46,F1N0M7	E1BB36,Q3SX46,F1N0M7	0.0281765	0.361666	1
GO:0000976	transcription regulatory region sequence-specific DNA binding	F	5	7	511	1677	0.00978474	0.00417412	over	Q3T169,F1N1C7,Q9GMB8,A2VDN7,Q5E9F8	Q3T169,F1N1C7,Q9GMB8,A2VDN7,A0A3Q1N1M7,Q5E9F8,E1BNX4	0.0305242	0.364639	0.714286
GO:0000977	RNA polymerase II regulatory region sequence-specific DNA binding	F	5	7	511	1677	0.00978474	0.00417412	over	Q9GMB8,A2VDN7,Q5E9F8,Q3T169,F1N1C7	Q9GMB8,A2VDN7,A0A3Q1N1M7,Q5E9F8,E1BNX4,Q3T169,F1N1C7	0.0305242	0.364639	0.714286
GO:0001012	RNA polymerase II regulatory region DNA binding	F	5	7	511	1677	0.00978474	0.00417412	over	Q3T169,F1N1C7,Q9GMB8,A2VDN7,Q5E9F8	Q3T169,F1N1C7,Q9GMB8,A2VDN7,A0A3Q1N1M7,Q5E9F8,E1BNX4	0.0305242	0.364639	0.714286
GO:0008009	chemokine activity	F	5	7	511	1677	0.00978474	0.00417412	over	A6YT15,Q0P5I9,F1MD23,A0A3Q1LTV3,E1BIK4	A6YT15,Q0P5I9,F1MD23,Q9TR91,A0A3Q1M5V9,A0A3Q1LTV3,E1BIK4	0.0305242	0.364639	0.714286
GO:0016811	hydrolase activity, acting on carbon-nitrogen (but not peptide) bonds, in linear amides	F	5	7	511	1677	0.00978474	0.00417412	over	Q32LE5,H2CNR1,E1BH94,A0A140T891,A5D9D1	Q32LE5,Q8SPP7,H2CNR1,E1BH94,A0A140T891,A6QQ07,A5D9D1	0.0305242	0.364639	0.714286
GO:0017022	myosin binding	F	5	7	511	1677	0.00978474	0.00417412	over	F1MQF6,Q3ZBG1,A4IF97,Q92176,P61585	F1MQF6,A6QLS9,Q3ZBG1,A0A3Q1MDS4,A4IF97,Q92176,P61585	0.0305242	0.364639	0.714286
GO:0140096	catalytic activity, acting on a protein	F	58	155	511	1677	0.113503	0.092427	over	A0A3Q1N9Y5,G3N2D8,P07688,P62935,P80311,Q08E11,F1MU79,A0A3Q1MB98,B3VTM3,P06868,P00735,F1N152,G3N0Q8,A6QPP7,A0A3Q1MF14,A6QQ95,Q1LZE9,Q0VCX1,G3MXK8,E1BAD2,F1MBC5,A0A3Q1MAQ8,F1MVS9,A0A140T851,P00760,E1BJ49,A0A3Q1LTB9,A6QP57,Q3ZCK9,Q3T112,A0A3Q1N1A7,F1N1C7,A0A452DJ87,A1L543,Q864S1,A0A3S5ZPJ8,A0A452DJA5,A0A3Q1LW01,A0A3Q1LX83,Q5E946,Q07537,F1MJQ4,Q3T0Q4,E1BI01,E1BBP4,A0A3Q1LU97,P61085,A0A3Q1MG84,E1BB36,…	A6H7J6,A0A3Q1N9Y5,A5D7E8,A0A3Q1M3Q7,G3N2D8,F1MYJ3,P07688,P25975,P25326,Q3T0I2,A0A140T8D4,Q5E968,A0PCH9,Q0VCU3,P62935,P80311,P18203,Q08E11,Q32PA9,A0A3Q1LL25,F1MU79,P26882,A0A3Q1LU77,A0A3Q1MB98,B3VTM3,Q3T0A3,P81187,P06868,P00735,F1N152,G3N0Q8,A6QPP7,A0A3Q1MF14,A5D9E9,A6QQ95,Q1LZE9,E1BNJ9,Q0VCX1,G3MXK8,A0A3Q1LHR9,E1BAD2,F1MBC5,A0A3Q1MAQ8,A0A3Q1M1P8,F1MVS9,A0A140T851,A0A3Q1M727,P00760,E1BJ49,A0A3Q1NI…	0.0314545	0.364639	0.374194
GO:0003725	double-stranded RNA binding	F	4	5	511	1677	0.00782779	0.00298151	over	P48616,Q2HJ49,Q3MHM5,A2VDN7	P48616,Q2HJ49,Q3MHM5,Q3SZ54,A2VDN7	0.0323879	0.364639	0.8
GO:0008378	galactosyltransferase activity	F	4	5	511	1677	0.00782779	0.00298151	over	P08037,Q2HJA3,Q3SX46,F1MET0	P08037,Q28049,Q2HJA3,Q3SX46,F1MET0	0.0323879	0.364639	0.8
GO:0016491	oxidoreductase activity	F	26	62	511	1677	0.0508806	0.0369708	over	Q3ZCL8,F1MLZ1,F1MZA0,Q2KJH9,F1MMK2,A0A3Q1LRN7,P10096,A0A140T8A5,Q5E9B1,P19858,O77834,A6QPT4,Q3ZCI4,F1MJQ4,Q29437,Q5E947,Q9BGI2,Q9BGI1,F1MET0,A0A3Q1M837,A0A3Q1N9Y5,F1N2W0,Q3T0P6,Q5E946,F1N647,A0A3Q1LFX6	P80457,F1MUT3,Q3ZCL8,E1B773,E1BKZ1,Q3ZBV9,F1MLZ1,F1MZA0,A6QPR1,F1MCZ0,Q2KJH9,Q3ZCJ2,A0A3Q1LMX0,Q71SP7,A0A3Q1NJB1,F1MMK2,A0A3Q1LRN7,P10096,Q2KJE5,Q5EA88,F6QT01,A0A140T8A5,Q5E9B1,P19858,A0A3Q1LQ98,P80025,O77834,A6QPT4,P00435,Q3ZCI4,F1MJQ4,A6QL77,G1K200,Q58D08,F1MNQ4,A3KLR9,P54149,Q29437,A0A452DHX8,Q5E947,Q9BGI2,Q9BGI1,Q9BGI3,F1MET0,A0A3Q1M7Y8,A5D7E8,A0A452DHY1,A6QPN6,A0A3Q1MLK8,A0A3Q1M837,Q3YMR4,A0…	0.0340129	0.377162	0.419355
GO:0004867	serine-type endopeptidase inhibitor activity	F	16	35	511	1677	0.0313112	0.0208706	over	Q95121,Q1JPB0,A0A0A0MP92,P13696,A6QPP2,P34955,P50448,E1BMJ0,F1MKS5,Q3SYR0,A0A3Q1LK49,P28800,F1MMK9,A0A3Q1MBE1,Q2KJJ7,A0A3Q1LQ21	Q9TTE1,Q7SIH1,Q95121,Q1JPB0,A0A0A0MP92,A0A3Q1NJR8,P13696,G8JKW7,A0A0A0MPA0,Q3ZEJ6,A2I7N0,A0A3Q1MA31,A6QPQ2,A0A3Q1LZ09,A6QPP2,P34955,A2I7N1,P50448,E1BMJ0,G3N1U4,F1MKS5,Q3SYR0,A0A3Q1LK49,P28800,F1MMK9,E1BF81,A0A3Q1MBE1,F1N0Z9,Q2KJJ7,A0A3Q1LQ21,A5PK77,Q2KJH6,A0A3Q1M9W8,A0A3Q1LLB9,E1BB91	0.0395278	0.420943	0.457143
GO:0016757	transferase activity, transferring glycosyl groups	F	18	41	511	1677	0.035225	0.0244484	over	P08037,F1MHF1,F1MZP0,Q9GJT9,Q3ZC71,Q07537,P55859,F1N0Y0,Q0VCM4,Q2HJA3,E1BMM8,E1BB36,Q3SZB0,Q3SX46,F1MET0,F1N0M7,F1N1D5,E1BIT9	P08037,F1MHF1,F1MZP0,Q95KW3,E1B9R3,F1MHT1,A7MB78,Q9GJT9,Q28049,A3KN04,Q3ZC71,A0A140T887,Q07537,E1BKQ9,P55859,A5PJH9,F1N0Y0,Q0VCM4,A0JN91,Q2HJA3,A5D7I4,E1B9D0,E1BMM8,Q0R345,E1BB36,Q3SZB0,Q3SX46,A0JND7,A0A3Q1MDT6,A0A3Q1LUB3,Q5E9Q1,F1MET0,F1N0M7,Q1RMU6,F1N1D5,E1BIT9,F1MXU9,Q0R343,Q32LF7,E1BB48,Q29RN2	0.0457005	0.468961	0.439024
GO:0019904	protein domain specific binding	F	18	41	511	1677	0.035225	0.0244484	over	Q3T0F9,A0A3Q1MLQ7,Q76LV2,F1MQF6,Q5EAE6,F1MXJ5,P10096,G5E507,P63103,P48616,Q0VCX2,P06868,A0A140T894,P62261,Q3SZI4,A7Z057,F1MQ37,P17248	Q2TA49,Q3SYW3,Q3T0F9,A0A452DHY1,A0A3Q1M4H2,P00435,F1MUI0,Q28024,Q3SZK8,A6QLD1,A0A3Q1MLQ7,A0A3Q1LWS8,Q76LV2,F1MQF6,Q2KHV3,A6QQV8,Q5EAE6,F1MXJ5,P10096,Q5KR49,G5E507,P00727,A0JNB0,P63103,P48616,Q0VCX2,P06868,A0A140T894,P62261,Q3SZI4,A7Z057,F1MQ37,Q3T0U5,P68509,P17248,A4IFU2,P00515,E1BFV0,Q2KJ47,Q05204,F1MEX9	0.0457005	0.468961	0.439024
GO:0004175	endopeptidase activity	F	25	61	511	1677	0.0489237	0.0363745	over	P07688,A0A3Q1MB98,B3VTM3,P06868,P00735,F1N152,G3N0Q8,A6QPP7,A0A3Q1MF14,A6QQ95,Q1LZE9,Q0VCX1,G3MXK8,E1BAD2,F1MBC5,A0A3Q1MAQ8,F1MVS9,A0A140T851,P00760,E1BJ49,A0A452DJA5,Q3ZCK9,A0A3Q1LX83,Q3T112,F1MQF6	P07688,P25975,P25326,Q3T0I2,A0A140T8D4,Q5E968,A0PCH9,Q0VCU3,A0A3Q1MB98,B3VTM3,Q3T0A3,P81187,P06868,P00735,F1N152,G3N0Q8,A6QPP7,A0A3Q1MF14,A5D9E9,A6QQ95,Q1LZE9,E1BNJ9,Q0VCX1,G3MXK8,A0A3Q1LHR9,E1BAD2,F1MBC5,A0A3Q1MAQ8,A0A3Q1M1P8,F1MVS9,A0A140T851,A0A3Q1M727,P00760,E1BJ49,A0A3Q1NIF0,F1N1S6,E1BCW0,A0A3Q1M3Z5,E1BJ18,A0A3Q1M124,Q27971,A0A452DJA5,E1BEV7,A0A3Q1M4H2,A0A3Q1M7R2,F1N5K7,Q3SZQ0,A0A3Q1LNI1,G5E…	0.0494164	0.496705	0.409836

## Sheet: EN CC
GO_ID	Term	Category	Test	Ref	TestAll	RefAll	Test_per	Ref_per	Over_Under	TestSeqs	RefSeqs	P value	FDR	richFactor
GO:0000139	Golgi membrane	C	12	24	511	1677	0.0234834	0.0143113	over	P08037,F1N0M7,E1BIT9,Q07537,E1BMM8,A0A3Q1N9Y5,F1MQF6,A6H7G2,Q3SZB0,Q2HJA3,Q1LZE6,E1BB36	P08037,F1N0M7,E1BIT9,Q07537,E1B9D0,E1BMM8,A0A3Q1N9Y5,F1MQF6,A6H7G2,Q3T000,Q3T0D7,P35604,Q3SZB0,E1BNG2,Q2HJA3,Q3T0Q2,A5D7I4,Q1LZE6,E1BB36,E1BKQ9,F1MVW5,A0JN39,G3N2K4,A0A3Q1MCV5	0.034281	0.377162	0.5
GO:0000228	nuclear chromosome	C	11	19	511	1677	0.0215264	0.0113298	over	Q5E9F8,F2Z4I6,Q17QG8,E1BH22,G3MWV5,A7MAZ5,F1MF42,P02253,E1BMK2,G3N131,A2VDN7	Q5E9F8,Q3T0E7,F2Z4I6,Q17QG8,E1BH22,A1A4R1,G3MWV5,A7MAZ5,F1MF42,P02253,E1BMK2,G3N131,A0A3Q1LZ47,E1BB50,G5E531,E1B925,E1BGW5,Q3ZBW4,A2VDN7	0.0115254	0.24324	0.578947
GO:0000785	chromatin	C	20	34	511	1677	0.0391389	0.0202743	over	F2Z4I6,Q17QG8,E1BH22,E1BGN3,G3N081,G3MWV5,A7MAZ5,P02253,A0A3Q1MBN5,A0A3Q1N0B0,G3MZR4,F1MMU4,G3N131,F1MF42,E1BMK2,Q5E9F8,Q5E946,F1MXJ5,P02313,Q32P74	F2Z4I6,Q17QG8,E1BH22,A1A4R1,E1BGN3,G3N081,G3MWV5,A7MAZ5,P02253,Q32L48,A0A3Q1MBN5,A0A3Q1N0B0,E1B7N8,A0A3Q1MTT3,G3MZR4,F1MMU4,G3N131,G3MYB1,A0A3Q1LZ47,F1MF42,E1BMK2,E1BB50,G5E531,Q2V9X0,Q5E9F8,E1B925,E1BGW5,Q5E946,Q3T0U5,F1MXJ5,P02313,Q32P74,Q3ZBW4,F1MC39	0.000499473	0.053228	0.588235
GO:0000786	nucleosome	C	14	20	511	1677	0.0273973	0.0119261	over	Q5E9F8,F2Z4I6,Q17QG8,E1BH22,E1BGN3,G3N081,G3MWV5,A7MAZ5,P02253,A0A3Q1MBN5,A0A3Q1N0B0,G3MZR4,F1MMU4,G3N131	Q5E9F8,F2Z4I6,Q17QG8,E1BH22,A1A4R1,E1BGN3,G3N081,G3MWV5,A7MAZ5,P02253,Q32L48,A0A3Q1MBN5,A0A3Q1N0B0,E1B7N8,A0A3Q1MTT3,G3MZR4,F1MMU4,G3N131,G3MYB1,A0A3Q1LZ47	0.000288071	0.0382703	0.7
GO:0000790	nuclear chromatin	C	10	16	511	1677	0.0195695	0.00954085	over	Q5E9F8,G3MWV5,A7MAZ5,P02253,G3N131,F2Z4I6,Q17QG8,E1BH22,F1MF42,E1BMK2	Q5E9F8,G3MWV5,A7MAZ5,P02253,G3N131,G5E531,E1B925,E1BGW5,F2Z4I6,Q17QG8,E1BH22,A1A4R1,F1MF42,E1BMK2,A0A3Q1LZ47,E1BB50	0.00777943	0.21873	0.625
GO:0000791	euchromatin	C	4	4	511	1677	0.00782779	0.00238521	over	G3MWV5,A7MAZ5,P02253,G3N131	G3MWV5,A7MAZ5,P02253,G3N131	0.00855057	0.224939	1
GO:0001726	ruffle	C	11	20	511	1677	0.0215264	0.0119261	over	Q5E9F7,P61585,P31976,P68103,Q3T169,Q3B7N2,Q3T0Q4,F1MQ37,A0A3Q1MLQ7,Q865V6,A6H7G2	Q5E9F7,P61585,P31976,P68103,Q17QE5,F1MRZ8,Q3T169,A5PKG9,F1MUI0,F1N6H4,Q3B7N2,Q3T0Q4,F1MQ37,A0A3Q1MLQ7,Q3SZK8,Q0IIG7,Q865V6,A6H7G2,P02638,Q5EAD0	0.0187151	0.317738	0.55
GO:0001931	uropod	C	3	3	511	1677	0.00587084	0.00178891	over	Q2HJ49,P31976,F1MQ37	Q2HJ49,P31976,F1MQ37	0.0281765	0.361666	1
GO:0005576	extracellular region	C	148	373	511	1677	0.289628	0.222421	over	Q3SZZ9,P28800,Q05443,G3MZI7,P10152,A6QLN9,F1MD77,P28782,Q29443,F1N1Z8,B3VTM3,E1B6Z6,O46375,P22226,A0A3Q1LMW6,Q3T0P6,G3X8C3,P30922,A0A452DK44,Q95121,G3MZ19,P33046,Q1JPB0,Q3MHN5,F1N650,Q2KIS7,A0A3Q1NEQ0,Q3SZV7,A0A0A0MP92,F1MH40,P07688,F1N026,P17697,P11116,P01035,P54228,O18836,P00735,A0A3Q1ML33,Q3ZBD7,P08037,A6QPP2,P34955,E1BJF9,P50448,E1BMJ0,O02853,Q3MHN2,Q9MZ06,Q29437,P01045,F1MLW8,Q3SYR0,E1BA17,Q…	G3N2A9,A0A3Q1LT53,A7YY58,F1MAV0,Q3SZZ9,A5PJE3,P28800,Q05443,Q08E14,G3MZI7,P10152,A6QLN9,P04272,F1MD77,A5D7D5,E1B7Q3,A6QNS6,B5B3R8,P02663,G3X6N3,Q2UVX4,P28782,Q29443,F1N1Z8,B0JYQ0,B3VTM3,Q8SPP7,E1B6Z6,O46375,Q9TTE1,F1MHS5,Q7SIH1,K4JB97,P22226,A0A3Q1LMW6,Q3T0P6,G3X8C3,P30922,F1N5M2,A0A452DK44,A0A3Q1MT29,Q95121,G3MZ19,P33046,P80025,Q1JPB0,P62326,Q3MHN5,A0A3Q1LQ02,F1N650,Q2HJF0,Q2KIS7,A0A3Q1NEQ0,Q3SZ…	1.06235e-05	0.0217739	0.396783
GO:0005615	extracellular space	C	101	251	511	1677	0.197652	0.149672	over	Q3SZZ9,P28800,G3N342,G3N148,F1N650,A0A3Q1N9Y5,Q5E9B7,Q1JPD9,E1BNK3,P20959,A0A140T843,Q32PJ2,E1BJF9,P17697,Q3SYR8,P28782,Q29443,F1N1Z8,B3VTM3,E1B6Z6,O46375,P22226,A0A3Q1LMW6,Q3T0P6,G3X8C3,P30922,A0A452DK44,Q95121,G3MZ19,P33046,Q1JPB0,P10152,Q3MHN5,Q2KIS7,A0A3Q1NEQ0,Q3SZV7,A0A0A0MP92,F1MH40,P07688,F1N026,P11116,P01035,P54228,O18836,P00735,A0A3Q1ML33,Q3ZBD7,P08037,A6QPP2,P34955,P50448,E1BMJ0,O02853,…	F1MAV0,Q3SZZ9,A5PJE3,P28800,G3N0V0,G3MXG6,G3N342,G3N148,G3N188,A0A140T897,P63258,F1N650,A0A3Q1N9Y5,Q5E9B7,P18203,A3KN51,A4IFU2,Q1JPD9,F1MQJ0,E1BBY7,E1BNK3,P20959,A0A3Q1LTP5,P15497,P11151,P19035,A0A140T843,P81644,Q32PJ2,Q56J78,Q32PB7,E1BJF9,Q32L76,Q58DL9,P17697,Q3SYR8,B5B3R8,P02663,G3X6N3,Q2UVX4,P28782,Q29443,F1N1Z8,B0JYQ0,B3VTM3,Q8SPP7,E1B6Z6,O46375,Q9TTE1,F1MHS5,Q7SIH1,K4JB97,P22226,A0A3Q1LMW6,Q…	0.000226997	0.0358756	0.40239
GO:0005622	intracellular	C	251	770	511	1677	0.491194	0.459153	over	Q9XSJ4,P08037,F1MQF6,A6H7G2,Q3SZB0,Q2HJA3,Q1LZE6,E1BB36,E1BE42,G3MX45,Q58DW3,Q56JX6,G3N262,Q3T0V4,Q3T169,A2VDN7,P38408,Q5E9F8,Q5E946,F1MXJ5,P02313,Q32P74,F2Z4I6,Q17QG8,E1BH22,E1BGN3,G3N081,G3MWV5,A7MAZ5,P02253,A0A3Q1MBN5,A0A3Q1N0B0,G3MZR4,F1MMU4,G3N131,F1MF42,E1BMK2,Q5E984,Q3ZCK9,Q2KIS7,P48616,E1B8N6,Q3B7N2,A4IF97,Q5KR47,F1MQ37,P07688,O77834,A0A3Q1MI01,Q2KIM0,Q29451,F1N2D5,E1B725,Q3T114,A0A140T8A…	Q9XSJ4,Q3ZC09,P08037,F1MQF6,A6H7G2,Q3T000,Q3T0D7,P35604,Q3SZB0,E1BNG2,Q2HJA3,Q3T0Q2,A5D7I4,Q1LZE6,E1BB36,E1BKQ9,F1MVW5,A0JN39,G3N2K4,A0A3Q1MCV5,A6QLD1,Q2NKU4,Q58DQ3,E1BK63,E1BCL5,E1BE42,G3MX45,A0A3Q1MVB3,E1B785,Q58DW3,Q5E9E6,Q3T0S6,Q3T0L7,Q3SZQ6,Q862I1,P39872,G3MXR5,Q2TBQ5,Q56JZ1,G3MYE2,Q56JX6,A6QLG5,Q76I81,E1BHA5,Q5E988,P62866,Q3T199,G3N262,Q862S8,G3N0K3,Q3T0V4,Q3T169,A6H769,E1BAT6,Q3T0F4,A2VDN7…	0.0456053	0.468961	0.325974
GO:0005623	cell	C	287	886	511	1677	0.561644	0.528324	over	Q9XSJ4,P28782,P60712,P84080,P48616,F1N650,Q0VCX2,F1N026,Q2HJ57,Q76LV2,F1N152,Q3MHN2,Q9MZ06,Q29437,F1N647,Q9TU25,G5E507,Q5E946,P68103,G3N2D8,Q5E9B7,F1MMK9,Q4GZT4,F1MTP5,Q2TBX4,P09487,E1BJY4,A6H7G2,A5PJL8,F1N169,F1MWU9,Q0VCK0,P38408,F1N1D4,Q2KJJ7,P31404,Q3SX33,Q1JPD9,G3X811,A0A3Q1M6W5,F1MIE6,P08037,F1MQF6,Q3SZB0,Q2HJA3,Q1LZE6,E1BB36,E1BE42,G3MX45,Q58DW3,Q56JX6,G3N262,Q3T0V4,Q3T169,A2VDN7,Q5E9F8,F1M…	Q9XSJ4,Q3ZC09,P28782,P79105,F1N1N6,P60712,P63258,P84080,P48616,F1N650,P81265,P19120,Q0IIG8,Q3SYV4,Q0VCX2,F1N026,Q2HJ57,F1MR22,A8DBT6,Q76LV2,F1N152,P12763,P61223,P62833,F1N2J9,Q3MHN2,Q9MZ06,Q29437,P11151,F1N647,Q9TU25,G5E507,Q5E946,P68103,Q1JPH2,A5D977,G3N2D8,A6QLS9,Q5E9B7,F1MNG3,E1BHY6,Q5E9R3,Q17QE5,P79342,F1MMK9,Q4GZT4,Q05927,P04272,F1MTP5,Q0IIG7,F1N6D4,Q95M18,Q3SYW3,Q32PA1,P13753,Q58DS9,Q2TBX4,…	0.0394183	0.420943	0.323928
GO:0005634	nucleus	C	95	245	511	1677	0.18591	0.146094	over	A2VDN7,Q5E9F8,F2Z4I6,Q17QG8,E1BH22,G3MWV5,A7MAZ5,F1MF42,P02253,E1BMK2,G3N131,Q2KIS7,Q3T054,Q9TU25,F1MBM5,G3X7J5,F1MIE6,Q6EWQ7,F1N650,P80311,F1MMU4,A6QPT4,F1MQF6,F1MTV9,Q3ZCK9,Q3T0F9,P01252,F1MVS9,Q1JPD9,F1MU79,Q3SZN8,P09867,P10152,P07688,P68103,F1N169,Q3T169,Q0VCX2,F1MQ37,F1MWU9,Q5E9F7,P48616,Q3ZCL8,Q5E946,Q3T102,A7Z014,O02853,Q5E9B7,P60712,P63103,A5D984,P62935,E1BGN3,G3N081,P10096,Q3T114,Q3MHR7,…	E1BIB4,A2VDN7,Q3ZC10,Q3T147,Q5E970,Q5E9F8,Q3T0E7,F2Z4I6,Q17QG8,E1BH22,A1A4R1,G3MWV5,A7MAZ5,F1MF42,P02253,E1BMK2,G3N131,A0A3Q1LZ47,E1BB50,Q2KIS7,A5D7J6,Q3T054,Q9TU25,Q3T0U5,P61283,F1MBM5,G3X7J5,A4FUH1,A6QQV8,Q2KJD0,F1MIE6,Q6EWQ7,Q3T0M7,Q3ZBW4,F1MHS5,F1N650,P80311,Q0II59,A7MBH9,Q5E9G3,G5E589,P79342,F1MMU4,A6QPT4,F1MQF6,P00727,F1MTV9,A7YY28,P02638,Q3ZCK9,P58073,Q3T0F9,Q3T0X5,E1BEG2,P01252,Q0VCY7,Q5E…	0.00166762	0.1208	0.387755
GO:0005694	chromosome	C	26	46	511	1677	0.0508806	0.0274299	over	A2VDN7,Q5E9F8,Q5E946,F1MXJ5,P02313,Q32P74,F2Z4I6,Q17QG8,E1BH22,E1BGN3,G3N081,G3MWV5,A7MAZ5,P02253,A0A3Q1MBN5,A0A3Q1N0B0,G3MZR4,F1MMU4,G3N131,F1MF42,E1BMK2,F1N169,Q3MHR7,P61157,Q148J6,Q3T035	A2VDN7,E1BGW5,Q5E9F8,F1MC39,Q2NKY7,E1BMM6,Q3T0E7,Q5E946,Q3T0U5,F1MXJ5,P02313,Q32P74,Q3ZBW4,F2Z4I6,Q17QG8,E1BH22,A1A4R1,E1BGN3,G3N081,G3MWV5,A7MAZ5,P02253,Q32L48,A0A3Q1MBN5,A0A3Q1N0B0,E1B7N8,A0A3Q1MTT3,G3MZR4,F1MMU4,G3N131,G3MYB1,A0A3Q1LZ47,F1MF42,E1BMK2,E1BB50,G5E531,E1B925,F1N169,Q3MHR7,P61157,Q148J6,Q3T035,F1MRW8,Q2V9X0,P61283,Q3SZC4	0.000176985	0.0327102	0.565217
GO:0005719	nuclear euchromatin	C	4	4	511	1677	0.00782779	0.00238521	over	G3MWV5,A7MAZ5,P02253,G3N131	G3MWV5,A7MAZ5,P02253,G3N131	0.00855057	0.224939	1
GO:0005737	cytoplasm	C	226	670	511	1677	0.44227	0.399523	over	P61585,P31976,Q9TU25,Q3B7M5,A4IF97,A2VDN7,Q9XSJ4,P08037,F1MQF6,A6H7G2,Q3SZB0,Q2HJA3,Q1LZE6,E1BB36,E1BE42,G3MX45,Q58DW3,Q56JX6,G3N262,Q3T0V4,Q3T169,Q3ZCK9,P07688,O77834,A0A3Q1MI01,Q2KIM0,Q29451,F1N2D5,E1B725,Q3T114,A0A140T8A5,Q0VCX2,P17697,A8E4P3,Q9BGI1,Q5E946,Q5E9B7,Q6QRN6,E1BPC2,P28782,A5D984,P60712,Q9TU03,Q3T0P6,P62935,P84080,P48616,F1N650,Q3SZ62,P10096,A6QLL8,Q3MHR7,Q2HJ57,Q5E956,Q2HJ49,Q3ZCI4…	P61585,P31976,Q9TU25,Q3B7M5,F1MNG3,Q1RMI2,A0A3Q1M1X1,E1BDX8,A4IF97,A2VDN7,F6RAG5,E1BPU0,P18203,P02639,F1N0Q2,Q2NKU4,P00515,Q2NKY7,Q9XSJ4,Q3ZC09,P08037,F1MQF6,A6H7G2,Q3T000,Q3T0D7,P35604,Q3SZB0,E1BNG2,Q2HJA3,Q3T0Q2,A5D7I4,Q1LZE6,E1BB36,E1BKQ9,F1MVW5,A0JN39,G3N2K4,A0A3Q1MCV5,A6QLD1,Q58DQ3,E1BK63,E1BCL5,E1BE42,G3MX45,A0A3Q1MVB3,E1B785,Q58DW3,Q5E9E6,Q3T0S6,Q3T0L7,Q3SZQ6,Q862I1,P39872,G3MXR5,Q2TBQ5,Q5…	0.0105369	0.24324	0.337313
GO:0005788	endoplasmic reticulum lumen	C	11	21	511	1677	0.0215264	0.0125224	over	P17697,Q0VCX2,Q3MHX6,P80311,Q32KV6,G3MZ88,A8YXY3,Q3ZBA6,A0A3Q1LUG9,F1MBM5,G3X7J5	Q95M18,P17697,Q0VCX2,A5D7J6,F1N036,Q3MHX6,P80311,F1MX65,Q32KV6,G3MZ88,A8YXY3,Q3ZBA6,A0A3Q1LUG9,A0A3Q1M3Q7,Q3T0L2,F1MBM5,G3X7J5,A4FUH1,F1MGK3,Q5E9Q1,Q2KJH6	0.0287555	0.364639	0.52381
GO:0005795	Golgi stack	C	6	9	511	1677	0.0117417	0.00536673	over	P08037,F1N0M7,E1BIT9,Q07537,E1BMM8,E1BB36	P08037,F1N0M7,E1BIT9,Q07537,E1B9D0,E1BMM8,Q3SZC4,E1BB36,F1MZU2	0.0269923	0.361666	0.666667
GO:0005829	cytosol	C	88	245	511	1677	0.172211	0.146094	over	Q9XSJ4,E1BE42,G3MX45,Q58DW3,Q56JX6,G3N262,Q3T0V4,Q3T169,F1MGX0,A0A3Q1LV18,G3X861,P01966,P02070,F1MQF6,P28782,A5D984,P60712,Q9TU03,Q3T0P6,P62935,P84080,P48616,F1N650,Q3SZ62,P10096,Q3T114,A6QLL8,Q3MHR7,A0A140T8A5,Q0VCX2,Q2HJ57,Q5E956,Q2HJ49,Q3ZCI4,P17697,P61585,Q5E947,Q9BGI2,A0A140T894,Q92176,P19803,Q5KR47,Q9BGI1,Q76LV2,F1N152,Q3ZBD7,O77834,P81947,P61157,Q3T054,F1N647,Q9TU25,G5E507,F1MQ37,Q148J6,Q3…	P19120,E1BPU0,Q9XSJ4,Q3ZC09,Q58DQ3,E1BK63,E1BCL5,E1BE42,G3MX45,A0A3Q1MVB3,E1B785,Q58DW3,Q5E9E6,Q3T0S6,Q3T0L7,Q3SZQ6,Q862I1,P39872,G3MXR5,Q2TBQ5,Q56JZ1,G3MYE2,Q56JX6,A6QLG5,Q76I81,E1BHA5,Q5E988,P62866,Q3T199,G3N262,Q862S8,G3N0K3,Q3T0V4,Q3T169,A6H769,E1BAT6,Q3T0F4,F1MGX0,A0A3Q1LV18,Q3T0K2,G5E531,G3X861,F1N0E5,P01966,P02070,D4QBB3,A1A4J1,F1MQF6,Q32KY0,P28782,F1N1N6,A5D984,P60712,F1MHS5,P81287,Q9TU03…	0.0278892	0.361666	0.359184
GO:0005884	actin filament	C	7	12	511	1677	0.0136986	0.00715564	over	F1MTP5,P60712,F1N650,P31976,Q92176,Q5KR47,Q9TU25	P63258,F1MTP5,P60712,Q5KR48,F1N650,Q5KR49,P31976,Q92176,Q5KR47,Q9TU25,A0JNB0,G3N3E1	0.0413289	0.432327	0.583333
GO:0005885	Arp2/3 protein complex	C	6	7	511	1677	0.0117417	0.00417412	over	Q3MHR7,P61157,Q148J6,Q3T035,G3MXC8,Q1JPK9	Q3MHR7,P61157,A0A3Q1LXR9,Q148J6,Q3T035,G3MXC8,Q1JPK9	0.00406737	0.162511	0.857143
GO:0005903	brush border	C	7	12	511	1677	0.0136986	0.00715564	over	P08037,Q4GZT4,P26201,F1MLZ1,F1N6H1,A4IF97,F1MQ37	P08037,Q3SZK8,Q4GZT4,P26201,G5E6P3,F1MLZ1,F1N6H1,A4IF97,F1MQ37,F1N6D4,F1N365,F1MLR9	0.0413289	0.432327	0.583333
GO:0005911	cell-cell junction	C	14	29	511	1677	0.0273973	0.0172928	over	F1MQ37,P08037,P61585,Q3B7N2,A5PJL8,F1MEP6,A4IFM4,Q5E9F7,P60712,Q92176,F1MTP5,Q3T0F9,F1N169,F1MU12	F1MQ37,Q3T0E7,A0A3Q1MSS6,Q08DQ6,E1BGT1,F1MPF3,P08037,P79122,P61585,Q08DI5,A4IFU2,Q3B7N2,O62654,Q2TA49,A5PJL8,F1MEP6,A4IFM4,Q9XT56,Q5E9F7,P60712,Q92176,P61223,F1MRC2,F1MTP5,Q9XSA7,Q3T0F9,F1N169,F1MU12,F1MME1	0.0321304	0.364639	0.482759
GO:0005938	cell cortex	C	17	32	511	1677	0.0332681	0.0190817	over	A4IF97,F1MQ37,Q56JZ9,P61157,A4FUA8,P60712,Q5E9F7,Q2HJ57,Q92176,P68103,F1MTP5,A6H7G2,Q3B7N2,P61585,P31976,Q9TU25,Q3B7M5	A4IF97,A6QLD1,F1MQ37,F1MIH2,Q2NKY7,A0A3Q1LUF1,Q56JZ9,P61157,A4FUA8,G3N3E1,F1MUI0,P60712,Q5E9F7,Q3SYV4,A6QLB7,Q2HJ57,Q92176,P68103,F1MTP5,Q3SYW3,A6H7G2,A0A3Q1MSS6,Q3B7N2,P08728,P61585,P31976,Q9TU25,Q3B7M5,F1MNG3,Q1RMI2,A0A3Q1M1X1,E1BDX8	0.00580081	0.192895	0.53125
GO:0008180	COP9 signalosome	C	4	4	511	1677	0.00782779	0.00238521	over	Q0VCX2,F1MQ37,Q3T0F9,F1MWU9	Q0VCX2,F1MQ37,Q3T0F9,F1MWU9	0.00855057	0.224939	1
GO:0009986	cell surface	C	25	59	511	1677	0.0489237	0.0351819	over	P08037,G3N342,F1MCX1,G3N148,Q0P5I9,Q3SX33,F1N6H1,F1N650,Q0VCN9,Q0VCX2,Q2HJ49,Q76LV2,G5E507,A0A140T843,F1MKS5,P28800,E1BKS1,F1MMK9,E1BJY4,A0A3Q1LR40,F1MEP6,A2VDN7,A0A452DHZ7,E1BNK3,F1MIE6	P18892,F1MZQ4,A6H7J6,A5D7J6,G3N0V0,P08037,G3MXG6,G3N342,F1MCX1,Q9BDR7,G3N148,P13753,Q0P5I9,G3N188,Q3SX33,F1MQJ0,E1BKZ1,F1N6H1,Q05204,F1MJS9,G3X6N3,F1N650,P02702,Q0VCN9,Q2UVX4,Q0VCX2,Q2HJ49,F1MNN7,Q76LV2,A5D7E8,P11151,G5E507,A0A140T843,F1MKS5,P28800,E1BKS1,F1MMK9,P21809,Q32PA1,Q3Y5Z3,F1N720,E1BJY4,Q9XSA7,A0A3Q1LR40,A0A3Q1N4F6,Q29RY7,F1MEP6,E1B9P4,A2VDN7,A0A452DHZ7,E1BNK3,Q9XSK2,P46411,A0A3Q1LW07,E…	0.0326439	0.364817	0.423729
GO:0016328	lateral plasma membrane	C	4	5	511	1677	0.00782779	0.00298151	over	F1N650,Q3B7N2,A5PJL8,F1MEP6	F1N650,Q3B7N2,A5PJL8,F1MEP6,A0A3Q1MSS6	0.0323879	0.364639	0.8
GO:0030027	lamellipodium	C	10	16	511	1677	0.0195695	0.00954085	over	Q5E9F7,Q3B7N2,Q3MHR7,Q3T0Q4,P61585,Q92176,Q9TU25,G3MXC8,Q865V6,A6H7G2	Q5E9F7,Q2TA49,Q29423,Q3B7N2,Q3MHR7,Q3T0Q4,P61585,Q92176,Q9TU25,G3MXC8,Q17QE5,Q3SYW3,Q865V6,A6H7G2,A8YXX8,A0A3Q1MSS6	0.00777943	0.21873	0.625
GO:0030054	cell junction	C	23	49	511	1677	0.0450098	0.0292188	over	Q5E9F7,P60712,Q92176,F1MTP5,Q3T0F9,F1N169,F1MU12,F1MQ37,P08037,P61585,Q3B7N2,A5PJL8,F1MEP6,A4IFM4,Q3MHR7,Q2HJ49,Q3B7M5,A0A3Q1MLQ7,P84080,Q3MHP2,A5D7D1,P55052,A6H7G2	Q5E9F7,P60712,Q92176,P61223,F1MRC2,F1MTP5,Q9XSA7,Q3T0F9,F1N169,F1MU12,F1MME1,F1MQ37,Q3T0E7,A0A3Q1MSS6,Q08DQ6,E1BGT1,F1MPF3,P08037,P79122,P61585,Q08DI5,A4IFU2,F1MD34,Q3B7N2,O62654,Q2TA49,A5PJL8,F1MEP6,A4IFM4,Q9XT56,P63258,Q3MHR7,Q2HJ49,Q3B7M5,A0A3Q1MLQ7,A0A3Q1LWS8,A5PJY9,A0A3Q1M1X1,Q5E9H3,F1MJS9,F1MHS5,P84080,Q3MHP2,A5D7D1,P01030,P62833,P55052,A6H7G2,Q2KJA1	0.0102186	0.24324	0.469388
GO:0030863	cortical cytoskeleton	C	12	20	511	1677	0.0234834	0.0119261	over	Q5E9F7,Q2HJ57,Q92176,P68103,F1MTP5,A6H7G2,Q3B7N2,F1MQ37,Q56JZ9,P61157,A4FUA8,P60712	Q5E9F7,Q3SYV4,A6QLB7,Q2HJ57,Q92176,P68103,F1MTP5,Q3SYW3,A6H7G2,A0A3Q1MSS6,Q3B7N2,P08728,F1MQ37,A0A3Q1LUF1,Q56JZ9,P61157,A4FUA8,G3N3E1,F1MUI0,P60712	0.00564289	0.192895	0.6
GO:0030864	cortical actin cytoskeleton	C	11	19	511	1677	0.0215264	0.0113298	over	F1MQ37,Q56JZ9,P61157,A4FUA8,Q3B7N2,Q5E9F7,Q2HJ57,Q92176,P68103,F1MTP5,A6H7G2	F1MQ37,A0A3Q1LUF1,Q56JZ9,P61157,A4FUA8,G3N3E1,F1MUI0,Q3B7N2,P08728,Q5E9F7,Q3SYV4,A6QLB7,Q2HJ57,Q92176,P68103,F1MTP5,Q3SYW3,A6H7G2,A0A3Q1MSS6	0.0115254	0.24324	0.578947
GO:0031252	cell leading edge	C	16	31	511	1677	0.0313112	0.0184854	over	Q3B7N2,Q3T0Q4,F1MQ37,A0A3Q1MLQ7,Q865V6,A6H7G2,Q5E9F7,Q3MHR7,P61585,Q92176,Q9TU25,G3MXC8,P31976,P68103,Q3T169,P48616	Q3B7N2,Q3T0Q4,F1MQ37,A0A3Q1MLQ7,Q3SZK8,Q0IIG7,Q865V6,A6H7G2,P02638,Q5EAD0,Q5E9F7,Q3MHR7,P61585,Q92176,Q9TU25,G3MXC8,Q17QE5,Q3SYW3,A8YXX8,A0A3Q1MSS6,F1MME1,Q2TA49,Q29423,P31976,P68103,F1MRZ8,Q3T169,A5PKG9,F1MUI0,F1N6H4,P48616	0.0105442	0.24324	0.516129
GO:0031253	cell projection membrane	C	12	25	511	1677	0.0234834	0.0149076	over	Q5E9F7,P08037,Q4GZT4,P26201,F1MLZ1,F1N6H1,Q2HJ49,P31976,P61585,P68103,Q3T169,Q3MHR7	Q5E9F7,Q2TA49,Q29423,P08037,Q3SZK8,Q4GZT4,P26201,G5E6P3,F1MLZ1,F1N6H1,Q2HJ49,P31976,F1MLI8,P61585,P68103,Q17QE5,F1MRZ8,Q3T169,A5PKG9,F1MUI0,F1N6H4,Q3MHR7,Q2NKY7,Q5E9R3,A5D7E0	0.0482277	0.48773	0.48
GO:0031254	cell trailing edge	C	3	3	511	1677	0.00587084	0.00178891	over	Q2HJ49,P31976,F1MQ37	Q2HJ49,P31976,F1MQ37	0.0281765	0.361666	1
GO:0031526	brush border membrane	C	5	7	511	1677	0.00978474	0.00417412	over	P08037,Q4GZT4,P26201,F1MLZ1,F1N6H1	P08037,Q3SZK8,Q4GZT4,P26201,G5E6P3,F1MLZ1,F1N6H1	0.0305242	0.364639	0.714286
GO:0031985	Golgi cisterna	C	5	6	511	1677	0.00978474	0.00357782	over	P08037,F1N0M7,E1BIT9,Q07537,E1BMM8	P08037,F1N0M7,E1BIT9,Q07537,E1B9D0,E1BMM8	0.0116265	0.24324	0.833333
GO:0032580	Golgi cisterna membrane	C	5	6	511	1677	0.00978474	0.00357782	over	P08037,F1N0M7,E1BIT9,Q07537,E1BMM8	P08037,F1N0M7,E1BIT9,Q07537,E1B9D0,E1BMM8	0.0116265	0.24324	0.833333
GO:0032993	protein-DNA complex	C	14	20	511	1677	0.0273973	0.0119261	over	F2Z4I6,Q17QG8,E1BH22,E1BGN3,G3N081,G3MWV5,A7MAZ5,P02253,A0A3Q1MBN5,A0A3Q1N0B0,G3MZR4,F1MMU4,G3N131,Q5E9F8	F2Z4I6,Q17QG8,E1BH22,A1A4R1,E1BGN3,G3N081,G3MWV5,A7MAZ5,P02253,Q32L48,A0A3Q1MBN5,A0A3Q1N0B0,E1B7N8,A0A3Q1MTT3,G3MZR4,F1MMU4,G3N131,G3MYB1,A0A3Q1LZ47,Q5E9F8	0.000288071	0.0382703	0.7
GO:0035861	site of double-strand break	C	4	5	511	1677	0.00782779	0.00298151	over	Q3MHR7,P61157,Q148J6,Q3T035	Q3MHR7,P61157,Q148J6,Q3T035,F1MRW8	0.0323879	0.364639	0.8
GO:0042581	specific granule	C	6	9	511	1677	0.0117417	0.00536673	over	P22226,P33046,P54228,A5PJH7,E1BL84,F1MHC2	P22226,P33046,P54228,P19660,A5PJH7,Q3ZCL0,P46170,E1BL84,F1MHC2	0.0269923	0.361666	0.666667
GO:0042995	cell projection	C	35	88	511	1677	0.0684932	0.0524747	over	Q3B7N2,Q3T0Q4,F1MQ37,A0A3Q1MLQ7,Q865V6,A6H7G2,Q2HJ49,P31976,A5D984,P84080,P48616,Q3MHR7,Q5E946,Q5E9F7,P61585,Q92176,Q9TU25,G3MXC8,F1N650,P60712,F1N6H1,Q3SX33,P08037,P68103,Q3T169,P61085,A2VDN7,P10152,Q4GZT4,P26201,F1MLZ1,P61157,Q148J6,Q3T035,A5PJL8	Q3B7N2,Q3T0Q4,F1MQ37,A0A3Q1MLQ7,Q3SZK8,Q0IIG7,Q865V6,A6H7G2,P02638,Q5EAD0,Q2HJ49,P31976,A5D984,A6QLS9,E1B9V5,P84080,P48616,Q3MHR7,P62833,Q5E946,Q17QE5,Q2HJG5,P46411,F1MX60,E1BPU0,Q5E9F7,P61585,Q92176,Q9TU25,G3MXC8,Q3SYW3,A8YXX8,A0A3Q1MSS6,F1MJS9,A0JNB0,F1N650,P60712,P19120,P01030,P45478,F1MEW1,Q08DN1,F1N6H1,F1MME1,A7MBH9,Q32KY0,Q3SX33,Q27971,A8E641,F1MNG3,Q5E9F9,Q9XSA7,Q29423,A6QLD1,F1MLR9,P08037…	0.0357989	0.38679	0.397727
GO:0043227	membrane-bounded organelle	C	174	496	511	1677	0.340509	0.295766	over	Q0VCX2,P17697,P61585,A0A452DJ87,Q1JPD9,G3N2D8,P09487,Q3T114,A0A140T8A5,A8E4P3,Q9BGI1,Q5E946,Q5E9B7,F1MQF6,Q6QRN6,E1BPC2,P63103,A5D984,P60712,P62935,P10152,P48616,E1BGN3,G3N081,P10096,G3MWV5,A7MAZ5,Q3MHR7,P02253,Q2HJ57,Q3T0Q4,A5D7D1,A0A3Q1MBN5,P62261,Q76LV2,P61157,Q3T054,A0A3Q1N0B0,Q5E9F8,Q148J6,Q3T035,P68103,Q3SYU2,Q9GMB8,Q3ZBA6,Q1LZE9,G3MZR4,F1MMU4,Q865V6,Q2TBX4,G3N131,P09867,P55052,E1BCN3,Q0II4…	Q0VCX2,P17697,P61585,P04272,A0A452DJ87,Q1JPD9,G3X6P5,F1MME1,F1MUI0,E1BQ28,P12763,G3N2D8,F1N6D4,A6QNX2,Q3ZCF0,P09487,Q3T114,A0A140T8A5,A8E4P3,Q9BGI1,F1MNQ4,Q5E946,P28801,Q5E9B7,P54149,Q5EA61,F1MQF6,P08166,P00727,Q3T000,Q9XSA7,A7MBG0,F1MS05,A5PJY9,A6QL77,Q3T0I5,A3KMV5,Q2HJG5,Q6QRN6,P00435,A0A140T8A3,E1BKZ1,A0A3Q1M477,E1BPC2,Q2NL21,Q2TA42,A7YWG4,F1N1N6,P63103,A5D984,P60712,P62935,P10152,P48616,E1BGN…	0.00488348	0.174166	0.350806
GO:0043231	intracellular membrane-bounded organelle	C	158	440	511	1677	0.309198	0.262373	over	Q3T114,A0A140T8A5,Q0VCX2,P17697,A8E4P3,Q9BGI1,Q5E946,Q5E9B7,F1MQF6,Q6QRN6,E1BPC2,P63103,A5D984,P60712,P62935,P10152,P48616,E1BGN3,G3N081,P10096,G3MWV5,A7MAZ5,Q3MHR7,P02253,Q2HJ57,Q3T0Q4,A5D7D1,P61585,A0A3Q1MBN5,P62261,Q76LV2,P61157,Q3T054,A0A3Q1N0B0,Q5E9F8,Q148J6,Q3T035,P68103,Q3SYU2,Q9GMB8,Q3ZBA6,Q1LZE9,G3MZR4,F1MMU4,Q865V6,Q2TBX4,G3N131,P09867,P55052,E1BCN3,Q0II48,P17248,Q3ZCK9,P02313,F1MZV2,P6…	Q3T114,A0A140T8A5,Q0VCX2,P17697,A8E4P3,Q9BGI1,F1MNQ4,Q5E946,P28801,Q5E9B7,P54149,Q5EA61,F1MQF6,P08166,P00727,Q3T000,Q9XSA7,A7MBG0,F1MS05,A5PJY9,A6QL77,Q3T0I5,A3KMV5,Q2HJG5,Q6QRN6,P00435,A0A140T8A3,E1BKZ1,A0A3Q1M477,E1BPC2,Q2NL21,Q2TA42,F1MUI0,A7YWG4,F1N1N6,P63103,A5D984,P60712,P62935,P10152,P48616,E1BGN3,G3N081,P10096,G3MWV5,A7MAZ5,P19120,Q3MHR7,P02253,Q2HJ57,Q3T0Q4,A5D7D1,P61585,Q32L48,A0A3Q1MBN…	0.00253565	0.137698	0.359091
GO:0044421	extracellular region part	C	109	277	511	1677	0.213307	0.165176	over	Q3SZZ9,P28800,P28782,Q29443,F1N1Z8,B3VTM3,E1B6Z6,O46375,P22226,A0A3Q1LMW6,Q3T0P6,G3X8C3,P30922,A0A452DK44,Q95121,G3MZ19,P33046,Q1JPB0,P10152,Q3MHN5,F1N650,Q2KIS7,A0A3Q1NEQ0,Q3SZV7,A0A0A0MP92,F1MH40,P07688,F1N026,P17697,P11116,P01035,P54228,O18836,P00735,A0A3Q1ML33,Q3ZBD7,P08037,A6QPP2,P34955,E1BJF9,P50448,E1BMJ0,O02853,Q3MHN2,Q9MZ06,A6QLN9,Q29437,P01045,F1MLW8,Q3SYR0,E1BA17,Q0VCG9,G5E5V1,P18902,Q…	F1MAV0,Q3SZZ9,A5PJE3,P28800,B5B3R8,P02663,G3X6N3,Q2UVX4,P28782,Q29443,F1N1Z8,B0JYQ0,B3VTM3,Q8SPP7,E1B6Z6,O46375,Q9TTE1,F1MHS5,Q7SIH1,K4JB97,P22226,A0A3Q1LMW6,Q3T0P6,G3X8C3,P30922,F1N5M2,A0A452DK44,A0A3Q1MT29,Q95121,G3MZ19,P33046,P80025,Q1JPB0,P62326,P10152,Q3MHN5,A0A3Q1LQ02,F1N650,Q2HJF0,Q2KIS7,A0A3Q1NEQ0,Q3SZV7,A0A0A0MP92,A0A3Q1LGY9,F1MH40,P80457,Q3T0A3,F1MUT3,Q3SZR3,P31096,A0A3Q1NJR8,P07688,F1N…	0.000354115	0.044804	0.393502
GO:0044424	intracellular part	C	251	770	511	1677	0.491194	0.459153	over	P38408,P02584,A5D984,P60712,P30922,A4IFM8,P84080,Q1JPB0,Q3MHN5,P48616,Q2KIS7,P10096,Q9XSJ4,F1MF42,Q0VCX2,P17697,Q3T0Q4,A5D7D1,P61585,Q3ZCL8,P13696,A0A452DI24,P62261,Q9BGI1,Q76LV2,Q5E9B1,Q3SZI4,O77834,P81947,P61157,P19858,Q32KV6,Q3T054,Q0VCM4,G5E5C8,Q07130,Q9TU25,G5E507,Q3T035,Q5E946,G3MXC8,P68103,Q3MHM5,Q3SYU2,Q5E9B7,F1MU34,Q9GMB8,F1N2W0,Q08E11,E1BMK2,A6QPT4,P55859,A0A3Q1LPZ4,F1MQF6,Q2TBX4,P14568…	Q28024,A7MBH9,P11017,P04896,A0A3Q1N4Z3,P38408,E1BA29,G5E6P3,Q3ZBW4,E1BB50,Q5E9F9,P02584,A0A140T897,A5D984,P60712,P21752,Q9TTE1,P30922,A4IFM8,F1N5M2,P84080,P80025,Q1JPB0,P62326,Q3MHN5,Q5KR48,P48616,Q2KIS7,P10096,Q9XSJ4,P19120,F1MF42,Q0VCX2,Q0VCW4,P17697,Q3T0Q4,A5D7D1,P61585,Q3ZCL8,P13696,A0A452DI24,P62261,Q9BGI1,Q76LV2,Q5E9B1,Q3SZI4,O77834,P81947,P61157,A0A3Q1LXR9,P19858,P62833,Q9XSC6,Q3SZF2,Q32KV…	0.0456053	0.468961	0.325974
GO:0044427	chromosomal part	C	26	44	511	1677	0.0508806	0.0262373	over	A2VDN7,Q5E946,F1MXJ5,P02313,Q32P74,F2Z4I6,Q17QG8,E1BH22,E1BGN3,G3N081,G3MWV5,A7MAZ5,P02253,A0A3Q1MBN5,A0A3Q1N0B0,G3MZR4,F1MMU4,G3N131,F1N169,F1MF42,E1BMK2,Q5E9F8,Q3MHR7,P61157,Q148J6,Q3T035	A2VDN7,Q5E946,Q3T0U5,F1MXJ5,P02313,Q32P74,Q3ZBW4,E1BGW5,F1MC39,F2Z4I6,Q17QG8,E1BH22,A1A4R1,E1BGN3,G3N081,G3MWV5,A7MAZ5,P02253,Q32L48,A0A3Q1MBN5,A0A3Q1N0B0,E1B7N8,A0A3Q1MTT3,G3MZR4,F1MMU4,G3N131,G3MYB1,A0A3Q1LZ47,F1N169,Q2NKY7,F1MF42,E1BMK2,E1BB50,Q5E9F8,Q3T0E7,Q3MHR7,P61157,Q148J6,Q3T035,F1MRW8,E1BMM6,G5E531,Q2V9X0,E1B925	6.30509e-05	0.029325	0.590909
GO:0044444	cytoplasmic part	C	186	548	511	1677	0.363992	0.326774	over	Q3T114,A0A140T8A5,Q0VCX2,P17697,A8E4P3,Q9BGI1,Q5E946,Q5E9B7,F1MQF6,Q6QRN6,E1BPC2,P28782,A5D984,P60712,Q9TU03,Q3T0P6,P62935,P84080,P48616,F1N650,Q3SZ62,P10096,A6QLL8,Q3MHR7,Q2HJ57,Q5E956,Q2HJ49,Q3ZCI4,P61585,Q5E947,Q9BGI2,A0A140T894,Q92176,P19803,Q5KR47,Q76LV2,F1N152,Q3ZBD7,O77834,P81947,P61157,Q3T054,F1N647,Q9TU25,G5E507,F1MQ37,Q148J6,Q3T035,P68103,Q3SYU2,Q9GMB8,F1MXJ5,Q2TBX4,P14568,E1BJY4,Q3ZBY4…	Q2NKU4,A0A3Q1N3C3,P00515,Q2NKY7,Q3T114,A0A140T8A5,Q0VCX2,P17697,A8E4P3,Q9BGI1,F1MNQ4,Q5E946,P28801,Q5E9B7,P54149,Q5EA61,F1MQF6,P08166,P00727,Q3T000,Q9XSA7,A7MBG0,F1MS05,A5PJY9,A6QL77,Q3T0I5,A3KMV5,Q2HJG5,Q6QRN6,P00435,A0A140T8A3,E1BKZ1,A0A3Q1M477,E1BPC2,Q2NL21,Q2TA42,F1MUI0,A7YWG4,P28782,F1N1N6,A5D984,P60712,F1MHS5,P81287,Q9TU03,Q3T0P6,P62935,P84080,P62326,P48616,F1N650,Q3SZ62,P80457,P10096,F1MUT…	0.0184492	0.317738	0.339416
GO:0044448	cell cortex part	C	13	24	511	1677	0.0254403	0.0143113	over	F1MQ37,P60712,A4IF97,Q5E9F7,Q2HJ57,Q92176,P68103,F1MTP5,A6H7G2,Q56JZ9,P61157,A4FUA8,Q3B7N2	A6QLD1,F1MQ37,F1MIH2,Q2NKY7,A0A3Q1LUF1,P60712,F1MUI0,A4IF97,Q5E9F7,Q3SYV4,A6QLB7,Q2HJ57,Q92176,P68103,F1MTP5,Q3SYW3,A6H7G2,A0A3Q1MSS6,Q56JZ9,P61157,A4FUA8,G3N3E1,Q3B7N2,P08728	0.0126388	0.246921	0.541667
GO:0044454	nuclear chromosome part	C	10	18	511	1677	0.0195695	0.0107335	over	Q5E9F8,F2Z4I6,Q17QG8,E1BH22,G3MWV5,A7MAZ5,F1MF42,P02253,E1BMK2,G3N131	Q5E9F8,Q3T0E7,F2Z4I6,Q17QG8,E1BH22,A1A4R1,G3MWV5,A7MAZ5,F1MF42,P02253,E1BMK2,G3N131,A0A3Q1LZ47,E1BB50,Q3ZBW4,G5E531,E1B925,E1BGW5	0.022796	0.348394	0.555556
GO:0044815	DNA packaging complex	C	14	20	511	1677	0.0273973	0.0119261	over	F2Z4I6,Q17QG8,E1BH22,E1BGN3,G3N081,G3MWV5,A7MAZ5,P02253,A0A3Q1MBN5,A0A3Q1N0B0,G3MZR4,F1MMU4,G3N131,Q5E9F8	F2Z4I6,Q17QG8,E1BH22,A1A4R1,E1BGN3,G3N081,G3MWV5,A7MAZ5,P02253,Q32L48,A0A3Q1MBN5,A0A3Q1N0B0,E1B7N8,A0A3Q1MTT3,G3MZR4,F1MMU4,G3N131,G3MYB1,A0A3Q1LZ47,Q5E9F8	0.000288071	0.0382703	0.7
GO:0090734	site of DNA damage	C	4	5	511	1677	0.00782779	0.00298151	over	Q3MHR7,P61157,Q148J6,Q3T035	Q3MHR7,P61157,Q148J6,Q3T035,F1MRW8	0.0323879	0.364639	0.8
GO:0098590	plasma membrane region	C	22	51	511	1677	0.0430528	0.0304114	over	Q2HJ49,P31976,P08037,F1MEP6,A4IFM4,F1N650,Q4GZT4,P26201,A5PJL8,F1MHC2,Q3SX33,F1N6H1,F1MU12,P61585,F1MQ37,G3MXK8,Q5E9F7,F1MLZ1,P68103,Q3T169,Q3MHR7,A6H7G2	G3X6N3,Q2HJ49,P31976,P08037,P04272,Q29423,F1MEP6,A4IFM4,P02702,F1N650,Q3SZK8,Q17QE5,Q4GZT4,F1N6D4,P26201,A5PJL8,F1MHC2,Q3ZCJ2,Q3SX33,F1N6H1,F1N5Z0,F1MLI8,F1MUI0,F1MU12,P08728,A5D7E0,P61585,F1MQ37,Q2NKY7,G3MXK8,P00515,E1BPU0,Q5E9F7,Q2TA49,G5E6P3,F1MLZ1,P68103,F1MRZ8,Q3T169,A5PKG9,F1N6H4,Q3MHR7,Q2KJ47,Q05204,F1MDL3,Q3SYW3,A6H7G2,Q5E9R3,A0A3Q1MSS6,F1N513,A6H701	0.0354487	0.385224	0.431373
GO:0098791	Golgi subcompartment	C	16	35	511	1677	0.0313112	0.0208706	over	F1MQF6,A6H7G2,Q3SZB0,Q2HJA3,Q1LZE6,E1BB36,Q3ZBG1,F1MET0,F1N1D5,F1MIE6,P08037,F1N0M7,E1BIT9,Q07537,E1BMM8,A0A3Q1N9Y5	F1MQF6,A6H7G2,Q3T000,Q3T0D7,P35604,Q3SZB0,E1BNG2,Q2HJA3,Q3T0Q2,A5D7I4,Q1LZE6,E1BB36,E1BKQ9,F1MVW5,A0JN39,G3N2K4,A0A3Q1MCV5,Q3SZC4,F1MZU2,P55906,Q3ZBG1,A6QQ20,F1MET0,F1N1D5,A0A3Q1MSS6,F1MIE6,F1MHU2,E1BPU0,P08037,F1N0M7,E1BIT9,Q07537,E1B9D0,E1BMM8,A0A3Q1N9Y5	0.0395278	0.420943	0.457143
GO:0099568	cytoplasmic region	C	18	36	511	1677	0.035225	0.0214669	over	P61585,P31976,Q9TU25,Q3B7M5,A4IF97,A2VDN7,F1MQ37,Q56JZ9,P61157,A4FUA8,P60712,Q5E9F7,Q2HJ57,Q92176,P68103,F1MTP5,A6H7G2,Q3B7N2	P61585,P31976,Q9TU25,Q3B7M5,F1MNG3,Q1RMI2,A0A3Q1M1X1,E1BDX8,A4IF97,A2VDN7,F6RAG5,E1BPU0,P00515,Q2NKY7,A6QLD1,F1MQ37,F1MIH2,A0A3Q1LUF1,Q56JZ9,P61157,A4FUA8,G3N3E1,F1MUI0,P60712,Q5E9F7,Q3SYV4,A6QLB7,Q2HJ57,Q92176,P68103,F1MTP5,Q3SYW3,A6H7G2,A0A3Q1MSS6,Q3B7N2,P08728	0.0102818	0.24324	0.5
