# Supplementary material for: Effect of anemoside B4 on milk whey in clinical mastitis-affected cows elucidated using tandem mass tag (TMT)-based quantitative proteomics
Source: Sci Rep. 2022 Nov 5;12:18829. doi: 10.1038/s41598-022-23749-x (PMC9637092; doi:10.1038/s41598-022-23749-x)
Supplement: Supplementary file 5 — Supplementary Table S4. [file 41598_2022_23749_MOESM5_ESM.xlsx]

## Sheet: EN BP
GO_ID	Term	Category	Test	Ref	TestAll	RefAll	Test_per	Ref_per	Over_Under	TestSeqs	RefSeqs	P value	FDR	richFactor
GO:0033993	response to lipid	P	21	36	361	1677	0.0581717	0.0214669	over	F1MU79,E1BNK3,Q9BGI3,B5B3R8,P02663,F1N650,Q28049,G3N2D8,E1BAD2,E1B8A0,P21214,Q5E946,G3X811,P26201,P48616,F1MQF6,E1BIK4,A2VDN7,Q2HJ49,P11151,O18836	P61585,A6QPK0,F1MU79,F1MNN7,E1BNK3,Q9BGI3,C4T7Z1,B5B3R8,P02663,F1N650,Q28049,E7E1P7,G3N2D8,F1MYJ3,E1BAD2,E1B8A0,Q3T0I2,P21214,A5D7J6,P09487,P68509,Q5E946,G3X811,P26201,P48616,F1MQF6,F1MD23,F1MZV2,E1BIK4,A0A3Q1M4H2,Q5E9H3,P62326,A2VDN7,Q2HJ49,P11151,O18836	1.30024e-06	0.00629186	0.583333
GO:0032611	interleukin-1 beta production	P	7	7	361	1677	0.0193906	0.00417412	over	E1B8A0,G3X811,P26201,P15497,P11151,E1BMK2,F1MQF6	E1B8A0,G3X811,P26201,P15497,P11151,E1BMK2,F1MQF6	2.04573e-05	0.0212393	1
GO:0032652	regulation of interleukin-1 production	P	7	7	361	1677	0.0193906	0.00417412	over	E1B8A0,G3X811,P15497,E1BMK2,P11151,F1MQF6,F1N650	E1B8A0,G3X811,P15497,E1BMK2,P11151,F1MQF6,F1N650	2.04573e-05	0.0212393	1
GO:0032612	interleukin-1 production	P	8	9	361	1677	0.0221607	0.00536673	over	F1MQF6,F1N650,E1B8A0,G3X811,P26201,P15497,E1BMK2,P11151	F1MQF6,F1N650,E1B8A0,G3X811,P26201,P79342,P15497,E1BMK2,P11151	3.16907e-05	0.0212393	0.888889
GO:1901654	response to ketone	P	8	9	361	1677	0.0221607	0.00536673	over	B5B3R8,P02663,Q28049,P21214,E1BNK3,Q2HJ49,O18836,Q5E946	B5B3R8,P02663,Q28049,E7E1P7,P21214,E1BNK3,Q2HJ49,O18836,Q5E946	3.16907e-05	0.0212393	0.888889
GO:0051186	cofactor metabolic process	P	22	45	361	1677	0.0609418	0.0268336	over	A5D984,Q3T0P6,Q3SZ62,P10096,Q9XSJ4,A6QLL8,Q5E956,Q3ZBD7,A0A3Q1ML59,Q3ZBY4,A0A3Q1LRN7,G3N2D8,A6QQ07,Q3ZCI4,G5E5C8,Q9BGI3,Q5E946,Q9BGI2,Q9BGI1,A6QPT4,Q6QRN6,P45478	Q32PF2,A5D984,Q3T0P6,Q3SZ62,P10096,Q9XSJ4,A6QLL8,Q5E956,Q3ZBD7,Q3ZC09,A0A3Q1ML59,Q3ZBY4,A1A4J1,A5PK73,Q2KJE5,A2VE47,F1MMK2,A0A3Q1LRN7,A0A140T8A5,Q5EA88,P28801,P00435,E1BKZ1,G3N2D8,F1MYJ3,A6QQ07,Q3ZCI4,G5E5C8,Q0II59,Q9BGI3,A0A140T891,Q3ZCJ2,Q5E946,Q3SZV7,P01966,P02070,P80025,Q5E947,Q9BGI2,Q9BGI1,A6QPT4,Q6QRN6,A7YWG4,A6H768,P45478	3.44645e-05	0.0212393	0.488889
GO:0006733	oxidoreduction coenzyme metabolic process	P	14	23	361	1677	0.0387812	0.013715	over	A5D984,Q3T0P6,Q3SZ62,P10096,Q9XSJ4,A6QLL8,Q5E956,Q3ZBD7,A0A3Q1ML59,Q3ZBY4,A0A3Q1LRN7,Q3ZCI4,G5E5C8,Q6QRN6	A5D984,Q3T0P6,Q3SZ62,P10096,Q9XSJ4,A6QLL8,Q5E956,Q3ZBD7,Q3ZC09,A0A3Q1ML59,Q3ZBY4,A1A4J1,A5PK73,Q2KJE5,A2VE47,F1MMK2,A0A3Q1LRN7,Q5EA88,A0A140T8A5,Q3ZCI4,G5E5C8,Q6QRN6,A6H768	4.3892e-05	0.0212393	0.608696
GO:0046496	nicotinamide nucleotide metabolic process	P	14	23	361	1677	0.0387812	0.013715	over	A5D984,Q3T0P6,Q3SZ62,P10096,Q9XSJ4,A6QLL8,Q5E956,Q3ZBD7,A0A3Q1ML59,Q3ZBY4,A0A3Q1LRN7,Q3ZCI4,G5E5C8,Q6QRN6	A5D984,Q3T0P6,Q3SZ62,P10096,Q9XSJ4,A6QLL8,Q5E956,Q3ZBD7,Q3ZC09,A0A3Q1ML59,Q3ZBY4,A1A4J1,A5PK73,Q2KJE5,A2VE47,F1MMK2,A0A3Q1LRN7,Q5EA88,A0A140T8A5,Q3ZCI4,G5E5C8,A6H768,Q6QRN6	4.3892e-05	0.0212393	0.608696
GO:0019362	pyridine nucleotide metabolic process	P	14	23	361	1677	0.0387812	0.013715	over	A5D984,Q3T0P6,Q3SZ62,P10096,Q9XSJ4,A6QLL8,Q5E956,Q3ZBD7,A0A3Q1ML59,Q3ZBY4,A0A3Q1LRN7,Q3ZCI4,G5E5C8,Q6QRN6	A5D984,Q3T0P6,Q3SZ62,P10096,Q9XSJ4,A6QLL8,Q5E956,Q3ZBD7,Q3ZC09,A0A3Q1ML59,Q3ZBY4,A1A4J1,A5PK73,Q2KJE5,A2VE47,F1MMK2,A0A3Q1LRN7,Q5EA88,A0A140T8A5,Q3ZCI4,G5E5C8,Q6QRN6,A6H768	4.3892e-05	0.0212393	0.608696
GO:0009206	purine ribonucleoside triphosphate biosynthetic process	P	13	21	361	1677	0.0360111	0.0125224	over	A5D984,Q3T0P6,Q3SZ62,P10096,Q9XSJ4,A6QLL8,Q5E956,Q3ZBD7,A0A3Q1ML59,Q3ZBY4,Q3T0Q4,A5PK70,E1BNK3	A5D984,Q3T0P6,Q3SZ62,P10096,Q9XSJ4,A6QLL8,Q5E956,Q3ZBD7,Q3ZC09,A0A3Q1ML59,Q3ZBY4,A1A4J1,A5PK73,Q2KJE5,A2VE47,A1A4N9,Q3T0Q4,A5PK70,E1BNK3,Q0QEM9,A6H768	6.52512e-05	0.0263126	0.619048
GO:0009145	purine nucleoside triphosphate biosynthetic process	P	13	21	361	1677	0.0360111	0.0125224	over	A5D984,Q3T0P6,Q3SZ62,P10096,Q9XSJ4,A6QLL8,Q5E956,Q3ZBD7,A0A3Q1ML59,Q3ZBY4,Q3T0Q4,A5PK70,E1BNK3	A5D984,Q3T0P6,Q3SZ62,P10096,Q9XSJ4,A6QLL8,Q5E956,Q3ZBD7,Q3ZC09,A0A3Q1ML59,Q3ZBY4,A1A4J1,A5PK73,Q2KJE5,A2VE47,A1A4N9,Q3T0Q4,A5PK70,E1BNK3,Q0QEM9,A6H768	6.52512e-05	0.0263126	0.619048
GO:0072524	pyridine-containing compound metabolic process	P	14	24	361	1677	0.0387812	0.0143113	over	A5D984,Q3T0P6,Q3SZ62,P10096,Q9XSJ4,A6QLL8,Q5E956,Q3ZBD7,A0A3Q1ML59,Q3ZBY4,A0A3Q1LRN7,Q3ZCI4,G5E5C8,Q6QRN6	A5D984,Q3T0P6,Q3SZ62,P10096,Q9XSJ4,A6QLL8,Q5E956,Q3ZBD7,Q3ZC09,A0A3Q1ML59,Q3ZBY4,A1A4J1,A5PK73,Q2KJE5,A2VE47,F1MMK2,A0A3Q1LRN7,Q5EA88,A0A140T8A5,Q3ZCI4,G5E5C8,Q0II59,Q6QRN6,A6H768	8.4948e-05	0.028182	0.583333
GO:0032502	developmental process	P	84	276	361	1677	0.232687	0.16458	over	A6QLB7,P21214,P58073,P63103,P10152,F1MQ37,Q3SX33,A0A3Q1LTK3,P20959,P22444,F1MEP6,P48616,Q5E9F7,F1N6H1,E1BNK3,P08037,P11116,Q9MYM4,A6QLN9,E1BA17,Q0VCP3,F1MD77,F1MER7,F1MNT4,E1B7Q3,A0A3Q1LNE7,P45478,P60712,Q5EA61,P49907,E1BBP4,F1MU79,Q9TU25,F1N650,A4IF97,Q2HJ49,P31976,Q92176,F1MTP5,A0A3Q1M6W5,Q5DPW9,P11151,Q3T0F9,P28782,O18836,Q3T0P6,Q95121,F1N3A1,Q9GMB8,P21793,Q862I1,Q0VCX2,Q3SYU6,G3N262,G3MZ88,Q2…	Q3SYV4,A6QLB7,P61585,P21214,F1MX60,E1BGT1,P58073,Q0V8R6,P50291,P63103,Q95114,P10152,P80929,F1MQ37,Q2KJ51,Q17QE5,P55906,P04272,P62248,A0A3Q1MG84,Q9XSA7,Q3ZC64,Q9TUI9,Q3SX33,A5D7V3,A0A3Q1LTK3,E1BMM6,G3MZI7,G5E6P3,P31096,Q5E9F8,P20959,P22444,Q0IIG8,Q3T0I2,F1MEP6,E1BEM2,P48616,F1N2G0,F1MET0,A8YXX8,F1MXU9,Q0VD44,Q5E9F7,F1MEW1,A7MB70,G3MYK9,Q5E9Q1,E1BL90,A5D7D5,A0JNB0,F1MHH5,F1MJS9,A0A3Q1LGY9,F1MQJ0,Q2…	9.08031e-05	0.028182	0.304348
GO:0032651	regulation of interleukin-1 beta production	P	6	6	361	1677	0.0166205	0.00357782	over	E1B8A0,G3X811,P15497,P11151,E1BMK2,F1MQF6	E1B8A0,G3X811,P15497,P11151,E1BMK2,F1MQF6	9.62932e-05	0.028182	1
GO:0009201	ribonucleoside triphosphate biosynthetic process	P	13	22	361	1677	0.0360111	0.0131187	over	A5D984,Q3T0P6,Q3SZ62,P10096,Q9XSJ4,A6QLL8,Q5E956,Q3ZBD7,A0A3Q1ML59,Q3ZBY4,Q3T0Q4,A5PK70,E1BNK3	A5D984,Q3T0P6,Q3SZ62,P10096,Q9XSJ4,A6QLL8,Q5E956,Q3ZBD7,Q3ZC09,A0A3Q1ML59,Q3ZBY4,A1A4J1,A5PK73,Q2KJE5,A2VE47,A1A4N9,Q3T0Q4,A5PK70,F1MVC0,E1BNK3,Q0QEM9,A6H768	0.000128733	0.0331114	0.590909
GO:0048545	response to steroid hormone	P	11	17	361	1677	0.0304709	0.0101371	over	F1MU79,B5B3R8,P02663,Q28049,P21214,E1BNK3,Q5E946,G3X811,F1N650,A2VDN7,O18836	P61585,A6QPK0,F1MU79,B5B3R8,P02663,Q28049,E7E1P7,P21214,E1BNK3,A5D7J6,P68509,Q5E946,G3X811,P62326,F1N650,A2VDN7,O18836	0.000140354	0.0331114	0.647059
GO:0007015	actin filament organization	P	25	58	361	1677	0.0692521	0.0345856	over	A0A3Q1LSN0,Q3B7N2,P31976,Q865V6,A0A3Q1LPZ4,F1MTP5,A6QLB7,P10152,Q148J6,Q5E9F7,P02584,Q2HJ57,F1MQF6,Q3T0F9,P61157,Q3T035,G3MXC8,Q1JPK9,P84080,Q56JZ9,Q92176,P15497,F1N169,Q5KR47,Q9TU25	A0A3Q1LSN0,Q3B7N2,P61585,P31976,Q5EAD0,F1MJH1,A4FUA8,Q865V6,A0A3Q1LPZ4,F1MTP5,A0A3Q1ML30,P21752,P62326,A8YXX8,Q3SYV4,A6QLB7,Q2TA49,A0A3Q1N9L4,P10152,Q3MHR7,Q148J6,Q3SYW3,F1N0W1,Q5E9F7,P02584,Q2HJ57,A6H7G2,F1MRZ8,A2VDX0,F1MUI0,F1MQF6,Q3T0F9,A0A3Q1M5V9,Q95M18,P61157,A0A3Q1LXR9,Q3T035,G3MXC8,Q1JPK9,P84080,Q56JZ9,Q08DQ6,Q92176,P15497,P28800,A0A3Q1LUF1,E1BC32,A0A3Q1LWS8,F1N169,G3N3E1,G3X6N3,Q5KR48,Q5K…	0.000140848	0.0331114	0.431034
GO:0065008	regulation of biological quality	P	73	235	361	1677	0.202216	0.140131	over	A0A3Q1ML59,Q9MYM4,Q865V6,A0A3Q1LPZ4,P00735,P50448,A0A140T851,Q3ZCL8,Q9BGI2,Q9BGI1,A0A3Q1LUG9,F6QH94,A0A3Q1M3Q7,Q9BGI3,Q3MHX6,F1N272,P79251,A0A3Q1MLQ7,A0A3Q1LQU4,P45478,P26201,P15497,E1BF81,F1MU34,F1N650,A4IF97,Q2HJ49,P31976,Q92176,Q9TU25,F1MQ37,F1MTP5,A0A3Q1M6W5,P11151,P10096,P17697,Q76LV2,Q5E946,F1N169,F1N6D4,Q5EA61,P02584,Q2HJ57,Q5E9F7,F1MQF6,Q3T0F9,A2VDN7,P61157,Q148J6,Q3T035,G3MXC8,Q1JPK9,P84…	Q2KJH9,E1BA29,P00435,A0A3Q1ML59,E1BGT1,P61585,F1MM07,F1N2G0,Q1RMM7,Q9MYM4,F1MEW1,P28800,A0A3Q1LGY9,F1MQJ0,F1MJH1,A4FUA8,Q865V6,A0A3Q1LPZ4,P21752,P62326,P81287,P06868,P00735,P50448,P01045,F1MBC5,F1N0I3,A0A140T851,A6H7J6,A0A3Q1N9Y5,Q5E947,Q3ZCL8,Q9BGI2,Q9BGI1,O77834,A5D7E8,A0A3Q1LUG9,E1B773,F6QH94,A0A3Q1M3Q7,Q3T0L2,Q9BGI3,A0A3Q1MWL9,A0A3Q1LKV8,E1BKZ1,Q5E988,Q3MHX6,F1MX65,Q3ZBV9,P68509,P20072,F1N272…	0.000143695	0.0331114	0.310638
GO:1901700	response to oxygen-containing compound	P	29	72	361	1677	0.0803324	0.0429338	over	A0A3Q1LMG9,Q3T0F9,P11151,A6QPT4,Q9BGI3,E1BNK3,B5B3R8,P02663,F1N650,Q28049,G3N2D8,E1BAD2,E1B8A0,P21214,P20959,A5D984,A6QLS9,Q9BGI1,A0A452DHY1,Q5E946,Q5E9F7,O18836,P26201,P48616,F1MQF6,E1BIK4,P61223,Q2HJ49,P60712	O77834,Q32KY0,A7MBH9,E1BA29,A0A3Q1LMG9,Q3T0F9,Q29RS5,P11151,Q3Y5Z3,P81644,A1A4J1,Q5E947,F1MNQ4,A6QPT4,A3KLR9,Q9BGI3,E1BJY4,Q27971,Q08E14,F1MNN7,E1BNK3,C4T7Z1,B5B3R8,P02663,F1N650,Q28049,E7E1P7,G3N2D8,F1MYJ3,E1BAD2,E1B8A0,Q3T0I2,P21214,P20959,Q9N1C1,A5D984,F1N2J9,A6QLS9,P00435,P09487,Q9BGI1,A0A452DHY1,F1MME1,Q3MHP2,Q5E946,A0A3Q1M4H2,Q5E9F7,P46411,A0JNB0,O18836,Q3T169,P26201,P48616,P61585,F1MQF6,F1…	0.000178781	0.0366708	0.402778
GO:0030036	actin cytoskeleton organization	P	31	79	361	1677	0.0858726	0.0471079	over	A0A3Q1LSN0,Q3B7N2,P31976,Q865V6,A0A3Q1LPZ4,F1MTP5,Q92176,Q5KR47,Q9TU25,A6QLB7,P10152,Q148J6,Q5E9F7,P02584,Q2HJ57,F1MQF6,Q3T0F9,A0A3Q1MLQ7,A0A3Q1M6W5,F1MQ37,Q3SYU6,F1N650,F1N169,P61157,Q3T035,G3MXC8,Q1JPK9,P84080,Q56JZ9,P15497,Q9TU03	G3N3E1,A0A3Q1NGD2,A0A3Q1LSN0,Q3B7N2,P61585,P31976,Q5EAD0,F1MJH1,A4FUA8,Q865V6,A0A3Q1LPZ4,F1MTP5,A0A3Q1ML30,P21752,P62326,G3X6N3,Q5KR48,Q5KR49,Q92176,Q5KR47,Q9TU25,F1MNG3,Q1RMI2,A8YXX8,Q2KJ55,F1MUI0,Q3SYV4,A6QLB7,Q2TA49,A0A3Q1N9L4,P10152,Q3MHR7,Q148J6,Q3SYW3,F1N0W1,Q5E9F7,E1BC32,P02584,Q2HJ57,A6H7G2,F1MRZ8,A2VDX0,F1MQF6,Q3T0F9,A0A3Q1M5V9,A5D7J6,A0A3Q1MLQ7,Q2KJ47,A0A3Q1M6W5,F1MQ37,Q3SYU6,Q95M18,F1N…	0.000188753	0.0366708	0.392405
GO:0009152	purine ribonucleotide biosynthetic process	P	16	31	361	1677	0.0443213	0.0184854	over	A5D984,Q3T0P6,Q3SZ62,P10096,Q9XSJ4,A6QLL8,Q5E956,Q3ZBD7,A0A3Q1ML59,Q3ZBY4,Q3T0Q4,A5PK70,Q0VCK0,E1BNK3,Q9GJT9,F1N085	Q32PF2,A5D984,Q3T0P6,Q3SZ62,P10096,Q9XSJ4,A6QLL8,Q5E956,Q3ZBD7,Q3ZC09,A0A3Q1ML59,Q3ZBY4,A1A4J1,A5PK73,Q2KJE5,A2VE47,P08166,P00570,A1A4N9,Q3T0Q4,A5PK70,Q0VCK0,Q2HJ26,A3KN12,E1BNK3,Q0QEM9,Q9GJT9,A7MBG0,F1N085,Q3T0J0,A6H768	0.000189454	0.0366708	0.516129
GO:0006164	purine nucleotide biosynthetic process	P	16	31	361	1677	0.0443213	0.0184854	over	A5D984,Q3T0P6,Q3SZ62,P10096,Q9XSJ4,A6QLL8,Q5E956,Q3ZBD7,A0A3Q1ML59,Q3ZBY4,Q3T0Q4,A5PK70,Q0VCK0,E1BNK3,Q9GJT9,F1N085	Q32PF2,A5D984,Q3T0P6,Q3SZ62,P10096,Q9XSJ4,A6QLL8,Q5E956,Q3ZBD7,Q3ZC09,A0A3Q1ML59,Q3ZBY4,A1A4J1,A5PK73,Q2KJE5,A2VE47,P08166,P00570,A1A4N9,Q3T0Q4,A5PK70,Q0VCK0,Q2HJ26,A3KN12,E1BNK3,Q0QEM9,Q9GJT9,A7MBG0,F1N085,Q3T0J0,A6H768	0.000189454	0.0366708	0.516129
GO:0048856	anatomical structure development	P	78	258	361	1677	0.216066	0.153846	over	A6QLB7,P21214,P58073,P63103,P10152,F1MQ37,Q3SX33,A0A3Q1LTK3,F1MEP6,P48616,Q5E9F7,F1N6H1,E1BNK3,P08037,P11116,Q9MYM4,A6QLN9,E1BA17,Q0VCP3,F1MD77,F1MER7,F1MNT4,E1B7Q3,A0A3Q1LNE7,P45478,P60712,Q5EA61,P49907,E1BBP4,F1MU79,Q9TU25,F1N650,A4IF97,Q2HJ49,P31976,Q92176,F1MTP5,A0A3Q1M6W5,Q5DPW9,Q3T0F9,P28782,O18836,Q3T0P6,Q95121,F1N3A1,Q9GMB8,P21793,Q862I1,Q0VCX2,Q3SYU6,G3MZ88,Q2KIS7,P15497,A6QP57,F1N169,Q3…	Q3SYV4,A6QLB7,P61585,P21214,F1MX60,E1BGT1,P58073,Q0V8R6,P50291,P63103,Q95114,P10152,P80929,F1MQ37,Q2KJ51,Q17QE5,P55906,P04272,P62248,A0A3Q1MG84,Q9XSA7,Q3ZC64,Q9TUI9,Q3SX33,A5D7V3,A0A3Q1LTK3,E1BMM6,G3MZI7,G5E6P3,Q0IIG8,Q3T0I2,F1MEP6,E1BEM2,P48616,F1N2G0,F1MET0,A8YXX8,F1MXU9,Q0VD44,Q5E9F7,F1MEW1,A7MB70,G3MYK9,Q5E9Q1,E1BL90,A5D7D5,A0JNB0,F1MHH5,F1MJS9,A0A3Q1LGY9,F1MQJ0,Q2TA49,E1BKS1,Q2KJJ7,F1N6H1,P0…	0.000225125	0.0418993	0.302326
GO:0010033	response to organic substance	P	46	134	361	1677	0.127424	0.0799046	over	Q0VCX2,Q2TBX4,F1MWU9,O18836,P21214,G3X811,E1BNK3,A0A3Q1LMG9,Q3T0F9,P11151,F1MQF6,P15497,Q3MHX6,G3MZ88,P22444,F1N6H1,F1MU79,Q9BGI3,B5B3R8,P02663,F1N650,Q28049,G3N2D8,E1BAD2,E1B8A0,P20959,A5D984,A6QLS9,P26201,Q5E946,Q92176,Q5E9F7,P17697,Q0P5I9,E1BIK4,P48616,P61223,P68103,A2VDN7,Q2HJ49,P32592,P60712,Q0VCK0,P21793,F1N3J3,A4IFH0	F1MJS9,P19120,Q0VCX2,Q2TBX4,F1MWU9,O18836,P21214,Q0VD44,G3X811,A0A3Q1M4H2,E1BNK3,Q08DQ6,F1MME1,Q08E14,A7MBH9,E1BA29,A0A3Q1LMG9,Q3T0F9,Q29RS5,Q3ZBG1,A5PKB4,Q3SYW3,P11151,Q3Y5Z3,P81644,A1A4J1,F1MQF6,P15497,P18203,Q29423,E1BJY4,Q27971,Q3MHX6,F1MX65,G3MZ88,Q95M18,F1MGK3,G3MXQ8,P22444,P50291,Q58D84,Q5E959,F1MNB7,F1N6H1,P61585,A6QPK0,F1MU79,A5D7J6,E1BNX4,F1MNN7,Q9BGI3,C4T7Z1,B5B3R8,P02663,F1N650,Q28049…	0.000247609	0.0436207	0.343284
GO:0006754	ATP biosynthetic process	P	11	18	361	1677	0.0304709	0.0107335	over	A5D984,Q3T0P6,Q3SZ62,P10096,Q9XSJ4,A6QLL8,Q5E956,Q3ZBD7,A0A3Q1ML59,Q3ZBY4,E1BNK3	A5D984,Q3T0P6,Q3SZ62,P10096,Q9XSJ4,A6QLL8,Q5E956,Q3ZBD7,Q3ZC09,A0A3Q1ML59,Q3ZBY4,A1A4J1,A5PK73,Q2KJE5,A2VE47,Q0QEM9,A6H768,E1BNK3	0.000291937	0.0436207	0.611111
GO:0050789	regulation of biological process	P	145	544	361	1677	0.401662	0.324389	over	Q9GMB8,P62261,E1BNK3,Q9BGI3,E1BI01,A2VDN7,A6QLY8,P20959,E1BBP4,O02659,P15497,G3X811,P10152,Q9MYM4,P84080,E1BMK2,F1MQF6,G3N2D8,F1N650,Q3SX33,P28782,Q5E946,Q5E9B7,Q865V6,A0A3Q1LPZ4,F1MVK1,A0A3Q1LSP4,P63103,F6R233,A0A452DHY1,Q3SZ62,Q3ZCL8,Q9BGI2,Q9BGI1,A0A3Q1LUG9,F6QH94,A0A3Q1M3Q7,F1MMU4,F1MF42,A0A3Q1N9S5,Q3T114,P10096,G3N148,Q0VCX1,Q0VCX2,P21214,Q862I1,P26201,A0A3Q1LNM6,O18836,Q9TU25,P04896,P38408,…	G3MWV5,A5D7J6,Q9GMB8,Q3SYW3,Q3ZC64,P50291,Q5E959,Q3ZBW4,P26882,E1BGW5,P62261,E1BNK3,Q2NL22,Q3T102,A0A3Q1M4H2,E1BPU0,Q9BGI3,Q0VD16,E1BI01,F1MJS9,Q0VCY7,Q3MHR5,A2VDN7,Q8WN55,E1BIB4,Q1RMU5,A6QLY8,A3KN51,P20959,E1BBP4,Q2UVX4,Q9BDR7,B3VTM3,Q0VD44,Q95JH2,O02659,G3N0V2,F1MVS9,F1MTW5,E1BJ49,E1BMJ0,Q3MHP2,F1MZV2,P04272,P15497,F1MHH5,Q17QE5,P18203,G3X811,F1N2F1,E1BDE3,Q3Y5Z3,P62248,Q29RS5,A6QL48,A0A140T843…	0.000293411	0.0436207	0.266544
GO:0006091	generation of precursor metabolites and energy	P	15	29	361	1677	0.0415512	0.0172928	over	Q07130,F1MZP0,Q0VCM4,Q9MYM4,A5D984,Q3T0P6,Q3SZ62,P10096,Q9XSJ4,A6QLL8,Q5E956,Q3ZBD7,A0A3Q1ML59,Q3ZBY4,Q5E946	Q07130,Q3T0E7,F1MZP0,A7MB78,F1MHT1,Q0VCM4,Q9MYM4,A5D984,Q3T0P6,Q3SZ62,P10096,Q9XSJ4,A6QLL8,Q5E956,Q3ZBD7,Q3ZC09,A0A3Q1ML59,Q3ZBY4,A1A4J1,A5PK73,Q2KJE5,A2VE47,A0A140T8A5,A0A452DIW4,F1MS05,Q0QEK4,A6H768,P61585,Q5E946	0.0002939	0.0436207	0.517241
GO:0006732	coenzyme metabolic process	P	15	29	361	1677	0.0415512	0.0172928	over	A5D984,Q3T0P6,Q3SZ62,P10096,Q9XSJ4,A6QLL8,Q5E956,Q3ZBD7,A0A3Q1ML59,Q3ZBY4,A0A3Q1LRN7,A6QQ07,Q3ZCI4,G5E5C8,Q6QRN6	Q32PF2,A5D984,Q3T0P6,Q3SZ62,P10096,Q9XSJ4,A6QLL8,Q5E956,Q3ZBD7,Q3ZC09,A0A3Q1ML59,Q3ZBY4,A1A4J1,A5PK73,Q2KJE5,A2VE47,F1MMK2,A0A3Q1LRN7,Q5EA88,A0A140T8A5,A6QQ07,Q3ZCI4,G5E5C8,Q0II59,A0A140T891,Q3ZCJ2,Q6QRN6,A7YWG4,A6H768	0.0002939	0.0436207	0.517241
GO:0048513	animal organ development	P	50	150	361	1677	0.138504	0.0894454	over	P10152,P21214,F1MEP6,Q5E9F7,E1BNK3,P11116,Q9MYM4,F1N6H1,A6QLN9,E1BA17,F1MD77,F1MER7,F1MNT4,E1B7Q3,Q5EA61,P49907,P45478,Q0VCX2,Q2HJ49,Q3SYU6,G3MZ88,F1N650,F1MQ37,F1MTP5,Q2KIS7,P58073,P63103,P15497,F1MU79,A6QP57,E1BBP4,Q9BGI3,Q3T0Q4,Q3SX33,A0A3Q1LTK3,O18836,Q3B7N2,P22444,A2VDN7,Q862I1,P21809,E1B8A0,F1N3J3,Q3T0F9,Q95121,E1BEV7,P48616,G3MXK8,G3X811,B5B3R8	P10152,E1BMM6,Q0IIG8,P21214,Q3T0I2,F1MEP6,Q5E9F7,F1MEW1,A7MB70,G3MYK9,F1MJS9,A0A3Q1LGY9,F1MQJ0,P09487,E1BNK3,F1MRZ8,P50291,Q9BDR7,P11116,P61585,P18203,G3MZI7,Q9MYM4,F1N6H1,Q3ZC64,G3MZ71,P04272,A6QLN9,E1BA17,F1MD94,E1BI98,F1N401,E1BB91,Q2KJH6,E1BJY4,F1MD77,F1MER7,F1MNT4,E1B7Q3,E1BL90,Q5EA61,Q32KY0,P49907,A0A3Q1MQ68,P45478,Q1ZYR0,Q0VD44,Q0VD16,P02192,A7MB78,Q08E14,F1MM07,F1N2G0,F1MR86,Q5E9F8,F1MXU9…	0.00029922	0.0436207	0.333333
GO:0009719	response to endogenous stimulus	P	29	74	361	1677	0.0803324	0.0441264	over	O18836,P21214,G3X811,E1BNK3,A0A3Q1LMG9,Q3T0F9,P22444,Q0VCX2,F1N6H1,F1MU79,B5B3R8,P02663,F1N650,Q28049,G3N2D8,P20959,A5D984,A6QLS9,Q92176,P11151,Q5E946,P48616,P61223,P68103,A2VDN7,Q2HJ49,P26201,P32592,P60712	O18836,P21214,Q0VD44,G3X811,A0A3Q1M4H2,E1BNK3,Q08DQ6,F1MME1,Q08E14,A7MBH9,E1BA29,A0A3Q1LMG9,Q3T0F9,Q29RS5,Q3ZBG1,A5PKB4,Q3SYW3,E1BJY4,Q27971,P22444,P50291,Q58D84,Q0VCX2,Q5E959,F1MNB7,F1N6H1,P61585,A6QPK0,F1MU79,B5B3R8,P02663,F1N650,Q28049,E7E1P7,G3N2D8,F1MYJ3,P20959,Q9N1C1,A5D984,F1N2J9,A6QLS9,Q3Y5Z3,A5D7J6,A0JNB0,Q92176,P62833,P68509,P11151,Q5E946,A6QPC1,P48616,F1MZV2,Q95M18,P61223,F1N0Q2,P68103…	0.000315104	0.0436207	0.391892
GO:0042221	response to chemical	P	64	205	361	1677	0.177285	0.122242	over	A0A452DK44,F1N650,Q0VCX2,Q2TBX4,F1MWU9,A0A3Q1LYS8,O18836,P21214,G3X811,E1BNK3,A0A3Q1LMG9,Q9TU25,E1B7Q3,Q3T0F9,P11151,P49907,Q5E946,F1MQF6,P15497,Q4GZT4,E1BCU6,Q76LV2,A6QPT4,Q9BGI3,Q3MHX6,G3MZ88,P22444,F1N6H1,F1MU79,P28782,E1BIK4,Q92176,Q862I1,B5B3R8,P02663,Q28049,G3N2D8,E1BAD2,E1B8A0,P20959,A5D984,A6QLS9,P26201,Q9BGI1,A0A452DHY1,P79251,Q5E9F7,Q0P5I9,P17697,E1BJF9,E1BMK2,P48616,P61223,P68103,A2VDN…	O77834,Q32KY0,A0A452DK44,F1MR22,F1MJS9,F1MNN7,F1N650,A6QLZ0,A0A3Q1M5V9,P19120,Q0VCX2,Q2TBX4,F1MWU9,P46411,P46160,P46170,Q29RS5,A0A3Q1LYS8,Q5E9H3,O18836,P21214,Q0VD44,G3X811,A0A3Q1M4H2,E1BNK3,Q08DQ6,F1MME1,Q08E14,A7MBH9,E1BA29,A0A3Q1LMG9,Q2TA49,A0A3Q1MG84,Q3ZC64,A0A3Q1MQ68,A5D7D5,A7MB70,F1MX60,A5D7I4,F6RAG5,A8E641,Q9TU25,F1MNG3,Q1RMI2,F1MEW1,E1B7Q3,Q3T0F9,Q3ZBG1,A6QQL9,P06623,P00435,Q1RMP3,A5PKB4,…	0.000344928	0.0436207	0.312195
GO:0048731	system development	P	67	217	361	1677	0.185596	0.129398	over	P58073,P63103,P10152,F1MQ37,Q3SX33,A0A3Q1LTK3,P21214,F1MEP6,Q5E9F7,F1N6H1,E1BNK3,P11116,Q9MYM4,A6QLN9,E1BA17,F1MD77,F1MER7,F1MNT4,E1B7Q3,A0A3Q1LNE7,P45478,P60712,Q5EA61,P49907,Q9TU25,P48616,P28782,Q3T0P6,Q95121,F1N3A1,Q9GMB8,P21793,Q862I1,Q0VCX2,Q2HJ49,Q3SYU6,G3MZ88,F1N650,F1MTP5,Q2KIS7,P15497,F1MU79,A6QP57,E1BBP4,Q9BGI3,Q3T0Q4,A7Z057,A0A3Q1LYS8,Q3SZN8,F1MU34,F1N3J3,O18836,Q3ZBS7,Q3B7N2,Q3ZBA6,P2…	P58073,Q0V8R6,P50291,P63103,Q95114,P10152,P80929,F1MQ37,Q2KJ51,Q17QE5,P55906,P04272,P62248,A0A3Q1MG84,Q9XSA7,Q3ZC64,Q9TUI9,Q3SX33,A5D7V3,A0A3Q1LTK3,E1BMM6,G3MZI7,G5E6P3,Q0IIG8,P21214,Q3T0I2,F1MEP6,Q5E9F7,F1MEW1,A7MB70,G3MYK9,A5D7D5,A0JNB0,F1MHH5,F1MJS9,A0A3Q1LGY9,F1MQJ0,Q2TA49,E1BKS1,Q2KJJ7,F1N6H1,P09487,E1BNK3,F1MRZ8,Q9BDR7,P11116,P61585,P18203,Q9MYM4,G3MZ71,A6QLN9,E1BA17,F1MD94,E1BI98,F1N401,E1…	0.000351944	0.0436207	0.308756
GO:0019693	ribose phosphate metabolic process	P	21	48	361	1677	0.0581717	0.0286225	over	A5D984,Q3T0P6,Q3SZ62,P10096,Q9XSJ4,A6QLL8,Q5E956,Q3ZBD7,A0A3Q1ML59,Q3ZBY4,A0A3Q1LRN7,Q3T0Q4,A5PK70,Q0VCK0,E1BNK3,Q3ZCI4,G5E5C8,Q9GJT9,Q3T054,F1N085,Q5E946	Q32PF2,A5D984,Q3T0P6,Q3SZ62,P10096,Q9XSJ4,A6QLL8,Q5E956,Q3ZBD7,Q3ZC09,A0A3Q1ML59,Q3ZBY4,A1A4J1,A5PK73,Q2KJE5,A2VE47,F1MMK2,A0A3Q1LRN7,P08166,P00570,A1A4N9,Q3T0Q4,A5PK70,Q0VCK0,Q2HJ26,A3KN12,Q05927,A0A140T887,F1MVC0,E1BNK3,Q3ZCI4,G5E5C8,F1MCZ0,Q0QEM9,Q9GJT9,A5PJH9,F1N0Y0,A7MBG0,F1MM07,F1N2G0,P31404,Q3T054,E1BPU0,F1N085,Q3T0J0,A6H768,P61585,Q5E946	0.000381844	0.0436207	0.4375
GO:0045185	maintenance of protein location	P	8	11	361	1677	0.0221607	0.00655933	over	Q3MHX6,A0A3Q1MLQ7,A0A3Q1LQU4,Q0VCX2,Q5E946,A0A140T894,F1N169,A2VDN7	P21752,P62326,Q3MHX6,F1MX65,A0A3Q1MLQ7,A0A3Q1LQU4,Q0VCX2,Q5E946,A0A140T894,F1N169,A2VDN7	0.000383713	0.0436207	0.727273
GO:0030029	actin filament-based process	P	31	82	361	1677	0.0858726	0.0488968	over	A0A3Q1LSN0,Q3B7N2,P31976,Q865V6,A0A3Q1LPZ4,A0A3Q1M6W5,F1MTP5,P02584,Q9TU25,Q92176,Q5KR47,A6QLB7,F1MQ37,P10152,Q148J6,Q5E9F7,Q2HJ57,F1MQF6,Q3T0F9,A0A3Q1MLQ7,Q3SYU6,F1N650,F1N169,P61157,Q3T035,G3MXC8,Q1JPK9,P84080,Q56JZ9,P15497,Q9TU03	G3N3E1,A0A3Q1NGD2,A0A3Q1LSN0,Q3B7N2,P61585,P31976,Q5EAD0,F1MJH1,A4FUA8,Q865V6,A0A3Q1LPZ4,A0A3Q1ML30,A0A3Q1M6W5,F1MCZ3,F1N365,F1MTP5,P21752,P62326,P02584,Q9TU25,A5D9B6,Q2TA49,F1MNG3,Q3SZK8,Q1RMI2,A0A3Q1M0Y7,A0A3Q1MC96,G3X6N3,Q5KR48,Q5KR49,Q92176,Q5KR47,A8YXX8,Q2KJ55,F1MUI0,Q3SYV4,A6QLB7,A0A3Q1N9L4,F1MQ37,P10152,Q3MHR7,Q148J6,Q3SYW3,F1N0W1,Q5E9F7,F1MM07,F1N2G0,E1BC32,Q2HJ57,A6H7G2,F1MRZ8,A2VDX0,F1M…	0.000416695	0.0436207	0.378049
GO:0016052	carbohydrate catabolic process	P	13	24	361	1677	0.0360111	0.0143113	over	Q0VCM4,Q9MYM4,A5D984,Q3T0P6,Q3SZ62,P10096,Q9XSJ4,A6QLL8,Q5E956,Q3ZBD7,A0A3Q1ML59,Q3ZBY4,Q3ZCI4	Q0VCM4,Q9MYM4,F1MHT1,A1A4J1,A5D984,Q3T0P6,Q3SZ62,P10096,Q9XSJ4,A6QLL8,Q5E956,Q3ZBD7,Q3ZC09,A0A3Q1ML59,Q3ZBY4,A5PK73,Q2KJE5,A2VE47,E1BI28,A0JN77,Q5EA79,A6H768,Q3ZCJ2,Q3ZCI4	0.000421118	0.0436207	0.541667
GO:0009142	nucleoside triphosphate biosynthetic process	P	13	24	361	1677	0.0360111	0.0143113	over	A5D984,Q3T0P6,Q3SZ62,P10096,Q9XSJ4,A6QLL8,Q5E956,Q3ZBD7,A0A3Q1ML59,Q3ZBY4,Q3T0Q4,A5PK70,E1BNK3	A5D984,Q3T0P6,Q3SZ62,P10096,Q9XSJ4,A6QLL8,Q5E956,Q3ZBD7,Q3ZC09,A0A3Q1ML59,Q3ZBY4,A1A4J1,A5PK73,Q2KJE5,A2VE47,A1A4N9,Q3T0Q4,A5PK70,F1MVC0,E1BNK3,Q0QEM9,A6H768,Q2KIW9,P00570	0.000421118	0.0436207	0.541667
GO:0071396	cellular response to lipid	P	13	24	361	1677	0.0360111	0.0143113	over	F1MU79,E1BNK3,Q9BGI3,Q5E946,G3X811,P48616,F1MQF6,E1BIK4,F1N650,A2VDN7,Q2HJ49,P11151,O18836	P61585,A6QPK0,F1MU79,F1MNN7,E1BNK3,Q9BGI3,C4T7Z1,A5D7J6,P68509,Q5E946,G3X811,P48616,F1MQF6,F1MD23,F1MZV2,E1BIK4,A0A3Q1M4H2,Q5E9H3,P62326,F1N650,A2VDN7,Q2HJ49,P11151,O18836	0.000421118	0.0436207	0.541667
GO:0006096	glycolytic process	P	10	16	361	1677	0.0277008	0.00954085	over	Q3SZ62,A5D984,Q3T0P6,P10096,Q9XSJ4,A6QLL8,Q5E956,Q3ZBD7,A0A3Q1ML59,Q3ZBY4	Q3SZ62,A1A4J1,A6H768,A5D984,Q3T0P6,P10096,Q9XSJ4,A6QLL8,Q5E956,Q3ZBD7,Q3ZC09,A0A3Q1ML59,Q3ZBY4,A5PK73,Q2KJE5,A2VE47	0.000435544	0.0436207	0.625
GO:0019363	pyridine nucleotide biosynthetic process	P	10	16	361	1677	0.0277008	0.00954085	over	A5D984,Q3T0P6,Q3SZ62,P10096,Q9XSJ4,A6QLL8,Q5E956,Q3ZBD7,A0A3Q1ML59,Q3ZBY4	A5D984,Q3T0P6,Q3SZ62,P10096,Q9XSJ4,A6QLL8,Q5E956,Q3ZBD7,Q3ZC09,A0A3Q1ML59,Q3ZBY4,A1A4J1,A5PK73,Q2KJE5,A2VE47,A6H768	0.000435544	0.0436207	0.625
GO:0006757	ATP generation from ADP	P	10	16	361	1677	0.0277008	0.00954085	over	A5D984,Q3T0P6,Q3SZ62,P10096,Q9XSJ4,A6QLL8,Q5E956,Q3ZBD7,A0A3Q1ML59,Q3ZBY4	A5D984,Q3T0P6,Q3SZ62,P10096,Q9XSJ4,A6QLL8,Q5E956,Q3ZBD7,Q3ZC09,A0A3Q1ML59,Q3ZBY4,A1A4J1,A5PK73,Q2KJE5,A2VE47,A6H768	0.000435544	0.0436207	0.625
GO:0019359	nicotinamide nucleotide biosynthetic process	P	10	16	361	1677	0.0277008	0.00954085	over	A5D984,Q3T0P6,Q3SZ62,P10096,Q9XSJ4,A6QLL8,Q5E956,Q3ZBD7,A0A3Q1ML59,Q3ZBY4	A5D984,Q3T0P6,Q3SZ62,P10096,Q9XSJ4,A6QLL8,Q5E956,Q3ZBD7,Q3ZC09,A0A3Q1ML59,Q3ZBY4,A1A4J1,A5PK73,Q2KJE5,A2VE47,A6H768	0.000435544	0.0436207	0.625
GO:0007010	cytoskeleton organization	P	39	111	361	1677	0.108033	0.0661896	over	F1MQ37,P10096,Q3MHM5,A0A3Q1LSN0,Q3B7N2,P31976,Q865V6,A0A3Q1LPZ4,F1MTP5,P02584,Q9TU25,Q92176,Q5KR47,A0A3Q1MLQ7,A0A3Q1LQU4,A6QLB7,P10152,Q148J6,Q5E9F7,Q2HJ57,F1MQF6,Q3T0F9,A0A3Q1M6W5,E1BFV0,Q3SYU6,A0A3Q1MCE8,F1N650,F1N169,P61157,Q3T035,G3MXC8,Q1JPK9,P84080,Q56JZ9,P48616,P15497,A2VDN7,Q9TU03,Q3SX33	Q3SZC4,G3N3E1,F1MQ37,P10096,P81947,Q2KJD0,Q3MHM5,A0A3Q1NGD2,E1BJ18,Q5E9H3,A0A3Q1LSN0,Q3B7N2,P61585,P31976,Q5EAD0,F1MJH1,A4FUA8,Q865V6,A0A3Q1LPZ4,F1MTP5,A0A3Q1ML30,P21752,P62326,P02584,Q9TU25,A5D9B6,Q2TA49,F1MNG3,Q3SZK8,Q1RMI2,F1N365,A0A3Q1M0Y7,A0A3Q1MC96,G3X6N3,Q5KR48,Q5KR49,Q92176,Q5KR47,A8YXX8,Q2KJ55,F1MUI0,A0A3Q1MLQ7,A0A3Q1LQU4,Q17QE5,Q3T0M7,Q3ZCF0,Q32LE3,E1BEM2,Q3SYV4,A6QLB7,A0A3Q1N9L4,P10152…	0.000445489	0.0436207	0.351351
GO:0050702	interleukin-1 beta secretion	P	5	5	361	1677	0.0138504	0.00298151	over	P15497,P11151,E1BMK2,F1MQF6,P26201	P15497,P11151,E1BMK2,F1MQF6,P26201	0.000452254	0.0436207	1
GO:0009725	response to hormone	P	18	39	361	1677	0.0498615	0.0232558	over	A0A3Q1LMG9,Q3T0F9,F1MU79,B5B3R8,P02663,F1N650,Q28049,G3N2D8,E1BNK3,P21214,P20959,A5D984,A6QLS9,O18836,Q5E946,G3X811,A2VDN7,Q2HJ49	A7MBH9,E1BA29,A0A3Q1LMG9,Q3T0F9,Q29RS5,P61585,A6QPK0,F1MU79,B5B3R8,P02663,F1N650,Q28049,E7E1P7,G3N2D8,E1BNK3,F1MYJ3,P21214,P20959,Q9N1C1,A5D984,F1N2J9,A6QLS9,Q3Y5Z3,A5D7J6,P68509,O18836,Q5E946,G3X811,A6QPC1,P62326,A2VDN7,Q2HJ49,A0A3Q1LWS8,P81287,P07688,P25326,Q3T0I2,A5PKB4,Q3SYW3	0.00045511	0.0436207	0.461538
GO:0051235	maintenance of location	P	14	27	361	1677	0.0387812	0.0161002	over	Q3MHX6,A0A3Q1MLQ7,A0A3Q1LQU4,P11151,P15497,Q0VCX2,Q9MYM4,Q5E946,A0A140T894,F1N169,Q92176,Q3SX33,A2VDN7,E1B6Z6	P21752,P62326,Q3MHX6,F1MX65,A0A3Q1MLQ7,A0A3Q1LQU4,Q2UVX4,P11151,Q5E9R3,C4T8B4,P15497,F1N1N6,E1BI28,Q0V8R6,Q0VCX2,Q9MYM4,Q5E946,P18203,F1MJS9,A0A140T894,F1N169,Q92176,Q3SX33,P81287,A2VDN7,A0A140T897,E1B6Z6	0.00045618	0.0436207	0.518519
GO:0009144	purine nucleoside triphosphate metabolic process	P	15	30	361	1677	0.0415512	0.0178891	over	A5D984,Q3T0P6,Q3SZ62,P10096,Q9XSJ4,A6QLL8,Q5E956,Q3ZBD7,A0A3Q1ML59,Q3ZBY4,Q3T0Q4,A5PK70,E1BNK3,Q3T054,Q5E946	A5D984,Q3T0P6,Q3SZ62,P10096,Q9XSJ4,A6QLL8,Q5E956,Q3ZBD7,Q3ZC09,A0A3Q1ML59,Q3ZBY4,A1A4J1,A5PK73,Q2KJE5,A2VE47,A1A4N9,Q3T0Q4,A5PK70,E1BNK3,Q0QEM9,P08166,F1MM07,F1N2G0,P31404,P00570,Q3T054,E1BPU0,A6H768,P61585,Q5E946	0.000474028	0.0436207	0.5
GO:0009205	purine ribonucleoside triphosphate metabolic process	P	15	30	361	1677	0.0415512	0.0178891	over	A5D984,Q3T0P6,Q3SZ62,P10096,Q9XSJ4,A6QLL8,Q5E956,Q3ZBD7,A0A3Q1ML59,Q3ZBY4,Q3T0Q4,A5PK70,E1BNK3,Q3T054,Q5E946	A5D984,Q3T0P6,Q3SZ62,P10096,Q9XSJ4,A6QLL8,Q5E956,Q3ZBD7,Q3ZC09,A0A3Q1ML59,Q3ZBY4,A1A4J1,A5PK73,Q2KJE5,A2VE47,A1A4N9,Q3T0Q4,A5PK70,E1BNK3,Q0QEM9,P08166,F1MM07,F1N2G0,P31404,P00570,Q3T054,E1BPU0,A6H768,P61585,Q5E946	0.000474028	0.0436207	0.5
GO:0072522	purine-containing compound biosynthetic process	P	16	33	361	1677	0.0443213	0.019678	over	A5D984,Q3T0P6,Q3SZ62,P10096,Q9XSJ4,A6QLL8,Q5E956,Q3ZBD7,A0A3Q1ML59,Q3ZBY4,Q9GJT9,Q3T0Q4,A5PK70,Q0VCK0,E1BNK3,F1N085	Q32PF2,A5D984,Q3T0P6,Q3SZ62,P10096,Q9XSJ4,A6QLL8,Q5E956,Q3ZBD7,Q3ZC09,A0A3Q1ML59,Q3ZBY4,A1A4J1,A5PK73,Q2KJE5,A2VE47,Q9GJT9,A0A3Q1LUB3,F1N468,P08166,P00570,A1A4N9,Q3T0Q4,A5PK70,Q0VCK0,Q2HJ26,A3KN12,E1BNK3,Q0QEM9,A7MBG0,F1N085,Q3T0J0,A6H768	0.000477763	0.0436207	0.484848
GO:2000377	regulation of reactive oxygen species metabolic process	P	7	9	361	1677	0.0193906	0.00536673	over	Q9BGI3,Q3T0F9,E1B8A0,P48616,E1BNK3,Q76LV2,Q5E946	Q9BGI3,Q3T0F9,E1B8A0,P48616,C4T8B4,E1BNK3,Q76LV2,Q5E946,P61585	0.000488946	0.043815	0.777778
GO:0065007	biological regulation	P	153	585	361	1677	0.423823	0.348837	over	Q9GMB8,P62261,E1BNK3,Q9BGI3,E1BI01,A2VDN7,A6QLY8,P20959,E1BBP4,A0A3Q1ML59,O02659,P15497,G3X811,P10152,Q9MYM4,P84080,E1BMK2,F1MQF6,G3N2D8,F1N650,Q3SX33,P28782,Q5E946,Q5E9B7,Q865V6,A0A3Q1LPZ4,P00735,P50448,A0A140T851,F1MVK1,A0A3Q1LSP4,P63103,F6R233,A0A452DHY1,Q3SZ62,Q3ZCL8,Q9BGI2,Q9BGI1,A0A3Q1LUG9,F6QH94,A0A3Q1M3Q7,F1MMU4,F1MF42,A0A3Q1N9S5,Q3T114,P10096,Q3MHX6,F1N272,P79251,G3N148,Q0VCX1,Q0VCX2,A0A…	G3MWV5,A5D7J6,Q9GMB8,Q3SYW3,Q3ZC64,P50291,Q5E959,Q3ZBW4,P26882,E1BGW5,P62261,E1BNK3,Q2NL22,Q3T102,A0A3Q1M4H2,E1BPU0,Q9BGI3,Q0VD16,E1BI01,F1MJS9,Q0VCY7,Q3MHR5,A2VDN7,Q8WN55,E1BIB4,Q1RMU5,Q2KJH9,E1BA29,A6QLY8,A3KN51,P20959,E1BBP4,P00435,A0A3Q1ML59,Q2UVX4,Q9BDR7,B3VTM3,Q0VD44,Q95JH2,O02659,G3N0V2,F1MVS9,F1MTW5,E1BJ49,E1BMJ0,Q3MHP2,E1BGT1,F1MZV2,P04272,P15497,F1MHH5,Q17QE5,P18203,G3X811,F1N2F1,E1BDE3…	0.000514292	0.0452483	0.261538
GO:0019682	glyceraldehyde-3-phosphate metabolic process	P	6	7	361	1677	0.0166205	0.00417412	over	A0A3Q1LRN7,Q3ZCI4,G5E5C8,Q3SZ62,Q5E956,A7Z014	F1MMK2,A0A3Q1LRN7,Q3ZCI4,G5E5C8,Q3SZ62,Q5E956,A7Z014	0.000551309	0.0468087	0.857143
GO:0046939	nucleotide phosphorylation	P	11	19	361	1677	0.0304709	0.0113298	over	A5D984,Q3T0P6,Q3SZ62,P10096,Q9XSJ4,A6QLL8,Q5E956,Q3ZBD7,A0A3Q1ML59,Q3ZBY4,Q3T0Q4	A5D984,Q3T0P6,Q3SZ62,P10096,Q9XSJ4,A6QLL8,Q5E956,Q3ZBD7,Q3ZC09,A0A3Q1ML59,Q3ZBY4,A1A4J1,A5PK73,Q2KJE5,A2VE47,Q3T0Q4,Q2KIW9,P00570,A6H768	0.000561046	0.0468087	0.578947
GO:0006165	nucleoside diphosphate phosphorylation	P	11	19	361	1677	0.0304709	0.0113298	over	A5D984,Q3T0P6,Q3SZ62,P10096,Q9XSJ4,A6QLL8,Q5E956,Q3ZBD7,A0A3Q1ML59,Q3ZBY4,Q3T0Q4	A5D984,Q3T0P6,Q3SZ62,P10096,Q9XSJ4,A6QLL8,Q5E956,Q3ZBD7,Q3ZC09,A0A3Q1ML59,Q3ZBY4,A1A4J1,A5PK73,Q2KJE5,A2VE47,A6H768,Q3T0Q4,Q2KIW9,P00570	0.000561046	0.0468087	0.578947
GO:1902903	regulation of supramolecular fiber organization	P	20	46	361	1677	0.0554017	0.0274299	over	Q865V6,A0A3Q1LPZ4,P02584,Q2HJ57,Q5E9F7,F1MTP5,F1MQF6,Q3T0F9,P61157,Q148J6,Q3T035,G3MXC8,Q1JPK9,P84080,Q56JZ9,Q92176,P15497,F1N1C7,P21793,P17697	F1MJH1,A4FUA8,Q865V6,A0A3Q1LPZ4,P21752,P62326,Q17QE5,A8YXX8,P02584,Q2HJ57,Q3SYW3,A6H7G2,Q5E9F7,F1MTP5,F1MRZ8,A0A3Q1ML30,A2VDX0,F1MUI0,Q2TA49,F1MQF6,Q3T0F9,A0A3Q1M5V9,Q5EAD0,Q3T169,Q5E9H3,Q3MHR7,P61157,A0A3Q1LXR9,Q148J6,Q3T035,G3MXC8,Q1JPK9,P84080,Q56JZ9,Q92176,P15497,P61585,P28800,A0A3Q1LUF1,E1BC32,A0A3Q1LWS8,P00435,F1N1C7,P21793,P17697,G3N3E1	0.000582436	0.0477696	0.434783
GO:0097435	supramolecular fiber organization	P	32	87	361	1677	0.0886427	0.0518784	over	A0A3Q1LSN0,Q3B7N2,P31976,Q865V6,A0A3Q1LPZ4,F1MTP5,Q92176,Q5KR47,Q9TU25,A6QLB7,P10152,Q148J6,Q5E9F7,P21214,P02584,Q2HJ57,F1MQF6,Q3T0F9,E1BFV0,P61157,Q3T035,G3MXC8,Q1JPK9,P84080,Q56JZ9,P48616,P15497,F1N169,F1N1C7,P21793,P17697,P26201	A0A3Q1LSN0,Q3B7N2,P61585,P31976,Q5EAD0,F1MJH1,A4FUA8,Q865V6,A0A3Q1LPZ4,F1MTP5,A0A3Q1ML30,P21752,P62326,G3X6N3,Q5KR48,Q5KR49,Q92176,Q5KR47,Q9TU25,F1MNG3,Q1RMI2,A8YXX8,Q2KJ55,G3N3E1,F1MUI0,Q17QE5,Q3SYV4,A6QLB7,Q2TA49,A0A3Q1N9L4,P10152,Q3MHR7,Q148J6,Q3SYW3,F1N0W1,Q5E9F7,Q05443,P28800,P04272,P21214,F1MET0,G3MZI7,A6QL77,Q2KJH6,G1K200,Q08E14,E1BC32,P02584,Q2HJ57,A6H7G2,F1MRZ8,A2VDX0,F1MQF6,Q3T0F9,A0A3Q…	0.000596304	0.0480919	0.367816
GO:0072593	reactive oxygen species metabolic process	P	12	22	361	1677	0.033241	0.0131187	over	A6QPT4,Q9BGI3,Q3T0F9,E1B8A0,P48616,E1BNK3,A0A452DHY1,F1N733,Q5E946,Q9BGI2,Q9BGI1,Q76LV2	A6QPT4,Q9BGI3,Q3T0F9,Q5E947,F1MNQ4,A3KLR9,E1B8A0,P48616,C4T8B4,E1BNK3,A0A452DHY1,F1N733,Q5E946,P01966,P02070,P80025,Q9BGI2,Q9BGI1,P00435,Q76LV2,P61585,E1BPU0	0.000651756	0.0504902	0.545455
GO:0009150	purine ribonucleotide metabolic process	P	18	40	361	1677	0.0498615	0.0238521	over	A5D984,Q3T0P6,Q3SZ62,P10096,Q9XSJ4,A6QLL8,Q5E956,Q3ZBD7,A0A3Q1ML59,Q3ZBY4,Q3T0Q4,A5PK70,Q0VCK0,E1BNK3,Q9GJT9,Q3T054,F1N085,Q5E946	Q32PF2,A5D984,Q3T0P6,Q3SZ62,P10096,Q9XSJ4,A6QLL8,Q5E956,Q3ZBD7,Q3ZC09,A0A3Q1ML59,Q3ZBY4,A1A4J1,A5PK73,Q2KJE5,A2VE47,P08166,P00570,A1A4N9,Q3T0Q4,A5PK70,Q0VCK0,Q2HJ26,A3KN12,Q05927,E1BNK3,F1MCZ0,Q0QEM9,Q9GJT9,A7MBG0,F1MM07,F1N2G0,P31404,Q3T054,E1BPU0,F1N085,Q3T0J0,A6H768,P61585,Q5E946	0.000666471	0.0504902	0.45
GO:0006163	purine nucleotide metabolic process	P	18	40	361	1677	0.0498615	0.0238521	over	A5D984,Q3T0P6,Q3SZ62,P10096,Q9XSJ4,A6QLL8,Q5E956,Q3ZBD7,A0A3Q1ML59,Q3ZBY4,Q3T0Q4,A5PK70,Q0VCK0,E1BNK3,Q9GJT9,Q3T054,F1N085,Q5E946	Q32PF2,A5D984,Q3T0P6,Q3SZ62,P10096,Q9XSJ4,A6QLL8,Q5E956,Q3ZBD7,Q3ZC09,A0A3Q1ML59,Q3ZBY4,A1A4J1,A5PK73,Q2KJE5,A2VE47,P08166,P00570,A1A4N9,Q3T0Q4,A5PK70,Q0VCK0,Q2HJ26,A3KN12,Q05927,E1BNK3,F1MCZ0,Q0QEM9,Q9GJT9,A7MBG0,F1MM07,F1N2G0,P31404,Q3T054,E1BPU0,F1N085,Q3T0J0,A6H768,P61585,Q5E946	0.000666471	0.0504902	0.45
GO:0009127	purine nucleoside monophosphate biosynthetic process	P	13	25	361	1677	0.0360111	0.0149076	over	A5D984,Q3T0P6,Q3SZ62,P10096,Q9XSJ4,A6QLL8,Q5E956,Q3ZBD7,A0A3Q1ML59,Q3ZBY4,Q0VCK0,E1BNK3,Q9GJT9	A5D984,Q3T0P6,Q3SZ62,P10096,Q9XSJ4,A6QLL8,Q5E956,Q3ZBD7,Q3ZC09,A0A3Q1ML59,Q3ZBY4,A1A4J1,A5PK73,Q2KJE5,A2VE47,P08166,P00570,Q0VCK0,Q2HJ26,A3KN12,E1BNK3,Q0QEM9,Q9GJT9,A7MBG0,A6H768	0.000708632	0.0504902	0.52
GO:0009168	purine ribonucleoside monophosphate biosynthetic process	P	13	25	361	1677	0.0360111	0.0149076	over	A5D984,Q3T0P6,Q3SZ62,P10096,Q9XSJ4,A6QLL8,Q5E956,Q3ZBD7,A0A3Q1ML59,Q3ZBY4,Q0VCK0,E1BNK3,Q9GJT9	A5D984,Q3T0P6,Q3SZ62,P10096,Q9XSJ4,A6QLL8,Q5E956,Q3ZBD7,Q3ZC09,A0A3Q1ML59,Q3ZBY4,A1A4J1,A5PK73,Q2KJE5,A2VE47,P08166,P00570,Q0VCK0,Q2HJ26,A3KN12,E1BNK3,Q0QEM9,Q9GJT9,A7MBG0,A6H768	0.000708632	0.0504902	0.52
GO:0006950	response to stress	P	70	234	361	1677	0.193906	0.139535	over	P10152,F1MQ37,O02659,E1BMK2,F1MQF6,P28782,P08037,Q9BGI3,A6QPT4,Q5E946,Q0VCX2,Q2TBX4,F1MWU9,A0A3Q1LRG2,B9UKL8,A5PJH7,Q0P5I9,P00735,E1BJF9,P02663,E1B6Z6,A0A3Q1LX31,G3N148,Q2HJ57,P54228,E1BAD2,P50448,A0A140T851,P79105,F1N650,F1MVK1,F1N3A1,A4IFH0,E1BIK4,E1BNK3,Q9BGI2,P22226,E1BL84,P80189,E1B8A0,Q76LV2,P21214,O18836,Q3SYR8,Q3MHX6,G3MZ88,G3X811,Q5EAE6,Q9BGI1,P62261,A0A452DHY1,Q3SYU6,Q3T0F9,Q92176,F1N16…	O77834,Q32KY0,E1BMM6,E1BL90,P10152,Q95M18,P02192,Q5E9E3,F1MQ37,Q2UVX4,Q9BDR7,O02659,G3N0V2,F1MVS9,F1MTW5,E1BJ49,E1BMJ0,Q32PA1,E1BMK2,F1MQF6,F1N720,F1MLW2,F1MNN7,P28782,F1MHS5,P08037,A0A140T891,F1MH27,Q9BGI3,A6QPT4,Q3T0X5,P00435,Q3T108,Q5E946,Q17QE5,P19120,Q0VCX2,Q2TBX4,F1MWU9,A0A3Q1LRG2,B9UKL8,A5PJH7,A0A3Q1LWB5,Q0P5I9,Q56J78,Q32PB7,Q3SZR3,P00735,P12763,E1BJF9,Q32L76,P28800,P02663,E1B6Z6,P80025,B9…	0.00072463	0.0504902	0.299145
GO:0032501	multicellular organismal process	P	89	312	361	1677	0.246537	0.186047	over	P58073,Q2KIS7,E1B8A0,P63103,P10152,F1MQ37,Q3SX33,A0A3Q1LTK3,A0A452DK44,P20959,P22444,P21214,F1MEP6,P48616,Q5E9F7,F1N6H1,Q9MYM4,E1BNK3,P11116,Q9BGI3,P15497,Q3SYR8,A6QLN9,E1BA17,P00735,P50448,A0A140T851,Q0VCP3,G3N2D8,P08037,F1MD77,F1MER7,F1MNT4,E1B7Q3,A0A3Q1LNE7,P45478,P60712,Q5EA61,P49907,E1BBP4,F1MU79,P00760,P26201,Q29451,G3X811,Q9TU25,F1MU34,Q5E946,P21793,P28782,Q3T0P6,Q95121,F1N3A1,Q9GMB8,Q862I…	P58073,Q0V8R6,P50291,Q2KIS7,P12763,P07507,E1B8A0,Q0VD44,A5D7I4,P63103,Q95114,P10152,P80929,F1MQ37,Q2KJ51,Q17QE5,P55906,P04272,P62248,A0A3Q1MG84,Q9XSA7,Q3ZC64,Q9TUI9,Q3SX33,A5D7V3,A0A3Q1LTK3,E1BMM6,G3MZI7,G5E6P3,A0A452DK44,F1MR22,P31096,Q5E9F8,P20959,P22444,Q0IIG8,P21214,Q3T0I2,F1MEP6,P00435,E1BEM2,P48616,F1N2G0,F1MET0,A8YXX8,F1MXU9,Q5E9F7,F1MEW1,A7MB70,G3MYK9,Q5E9Q1,E1BL90,A5D7D5,A0JNB0,F1MHH5,F1…	0.000727485	0.0504902	0.285256
GO:0007275	multicellular organism development	P	68	226	361	1677	0.188366	0.134764	over	P58073,P63103,P10152,F1MQ37,Q3SX33,A0A3Q1LTK3,P21214,F1MEP6,P48616,Q5E9F7,F1N6H1,E1BNK3,P11116,Q9MYM4,A6QLN9,E1BA17,F1MD77,F1MER7,F1MNT4,E1B7Q3,A0A3Q1LNE7,P45478,P60712,Q5EA61,P49907,E1BBP4,F1MU79,Q9TU25,P28782,Q3T0P6,Q95121,F1N3A1,Q9GMB8,P21793,Q862I1,Q0VCX2,Q2HJ49,Q3SYU6,G3MZ88,F1N650,F1MTP5,Q2KIS7,P15497,A6QP57,Q9BGI3,Q3T0Q4,A7Z057,A0A3Q1LYS8,Q3SZN8,F1MU34,F1N3J3,O18836,Q3ZBS7,Q3B7N2,Q3ZBA6,P2…	P58073,Q0V8R6,P50291,P63103,Q95114,P10152,P80929,F1MQ37,Q2KJ51,Q17QE5,P55906,P04272,P62248,A0A3Q1MG84,Q9XSA7,Q3ZC64,Q9TUI9,Q3SX33,A5D7V3,A0A3Q1LTK3,E1BMM6,G3MZI7,G5E6P3,Q0IIG8,P21214,Q3T0I2,F1MEP6,P48616,F1N2G0,F1MET0,A8YXX8,F1MXU9,Q0VD44,Q5E9F7,F1MEW1,A7MB70,G3MYK9,Q5E9Q1,E1BL90,A5D7D5,A0JNB0,F1MHH5,F1MJS9,A0A3Q1LGY9,F1MQJ0,Q2TA49,E1BKS1,Q2KJJ7,F1N6H1,P09487,E1BNK3,F1MRZ8,Q9BDR7,P11116,P61585,P1…	0.000730722	0.0504902	0.300885
GO:0009199	ribonucleoside triphosphate metabolic process	P	15	31	361	1677	0.0415512	0.0184854	over	A5D984,Q3T0P6,Q3SZ62,P10096,Q9XSJ4,A6QLL8,Q5E956,Q3ZBD7,A0A3Q1ML59,Q3ZBY4,Q3T0Q4,A5PK70,E1BNK3,Q3T054,Q5E946	A5D984,Q3T0P6,Q3SZ62,P10096,Q9XSJ4,A6QLL8,Q5E956,Q3ZBD7,Q3ZC09,A0A3Q1ML59,Q3ZBY4,A1A4J1,A5PK73,Q2KJE5,A2VE47,A1A4N9,Q3T0Q4,A5PK70,F1MVC0,E1BNK3,Q0QEM9,P08166,F1MM07,F1N2G0,P31404,P00570,Q3T054,E1BPU0,A6H768,P61585,Q5E946	0.000740815	0.0504902	0.483871
GO:0014070	response to organic cyclic compound	P	15	31	361	1677	0.0415512	0.0184854	over	F1MU79,B5B3R8,P02663,F1N650,Q28049,G3N2D8,E1BNK3,P21214,Q5E946,G3X811,P61223,A2VDN7,Q2HJ49,O18836,P60712	P61585,A6QPK0,F1MU79,P18203,B5B3R8,P02663,F1N650,Q28049,E7E1P7,G3N2D8,E1BNK3,F1MYJ3,P21214,A5D7J6,P09487,P68509,Q5E946,G3X811,Q5E9H3,Q95M18,P61223,P62833,F1N0Q2,A5D977,P62326,A2VDN7,Q2HJ49,O18836,A0A3Q1MSS6,P60712,E1BPU0	0.000740815	0.0504902	0.483871
GO:0042866	pyruvate biosynthetic process	P	10	17	361	1677	0.0277008	0.0101371	over	A5D984,Q3T0P6,Q3SZ62,P10096,Q9XSJ4,A6QLL8,Q5E956,Q3ZBD7,A0A3Q1ML59,Q3ZBY4	A5D984,Q3T0P6,Q3SZ62,P10096,Q9XSJ4,A6QLL8,Q5E956,Q3ZBD7,Q3ZC09,A0A3Q1ML59,Q3ZBY4,A1A4J1,A5PK73,Q2KJE5,A2VE47,A6H768,Q0VCW4	0.000857245	0.0553094	0.588235
GO:0072525	pyridine-containing compound biosynthetic process	P	10	17	361	1677	0.0277008	0.0101371	over	A5D984,Q3T0P6,Q3SZ62,P10096,Q9XSJ4,A6QLL8,Q5E956,Q3ZBD7,A0A3Q1ML59,Q3ZBY4	A5D984,Q3T0P6,Q3SZ62,P10096,Q9XSJ4,A6QLL8,Q5E956,Q3ZBD7,Q3ZC09,A0A3Q1ML59,Q3ZBY4,A1A4J1,A5PK73,Q2KJE5,A2VE47,Q0II59,A6H768	0.000857245	0.0553094	0.588235
GO:0006090	pyruvate metabolic process	P	10	17	361	1677	0.0277008	0.0101371	over	A5D984,Q3T0P6,Q3SZ62,P10096,Q9XSJ4,A6QLL8,Q5E956,Q3ZBD7,A0A3Q1ML59,Q3ZBY4	A5D984,Q3T0P6,Q3SZ62,P10096,Q9XSJ4,A6QLL8,Q5E956,Q3ZBD7,Q3ZC09,A0A3Q1ML59,Q3ZBY4,A1A4J1,A5PK73,Q2KJE5,A2VE47,Q0VCW4,A6H768	0.000857245	0.0553094	0.588235
GO:0016477	cell migration	P	34	96	361	1677	0.0941828	0.0572451	over	Q5E9F7,P28782,F1N650,Q3SX33,A0A3Q1M6W5,P21214,P21793,O18836,E1BNK3,E1BBP4,P20959,F1N169,A0A3Q1LYS8,Q0VCX2,Q92176,Q0P5I9,Q3SYU6,E1BIK4,P15497,F1MQ37,P08037,E1BJF9,E1BMK2,G3X811,Q9TU25,G3MXK8,Q2HJ49,F1MTP5,F1MQF6,G3MXC8,F1MCX1,F1MD77,F1MNT4,P32592	Q5E9F7,F1MEW1,A7MB70,G3MYK9,A5D7D5,A0JNB0,F1MHH5,F1MNN7,P28782,F1MHS5,F1N650,A6QLZ0,A0A3Q1M5V9,Q3SX33,A0A3Q1M6W5,F1MJS9,P21214,A0A3Q1LGY9,A5D7J6,A0A140T843,P21793,F1MPF3,Q5E959,Q3T0I2,E1BF95,O18836,Q29RS5,E1BKS1,E1BNK3,E1BBP4,P20959,P61585,E1BPU0,P21752,P62326,F1N169,G5E6P3,A0A3Q1LYS8,A0A3Q1M5S0,F1N6H4,Q0VCX2,Q92176,E1BHY6,Q17QE5,E1BJY4,Q0P5I9,A5PJY9,Q148C8,A5PKG9,Q3SZK8,Q3Y5Z3,Q08DI5,Q9XSA7,Q3SY…	0.000894586	0.0569592	0.354167
GO:0009117	nucleotide metabolic process	P	22	54	361	1677	0.0609418	0.0322004	over	A5D984,Q3T0P6,Q3SZ62,P10096,Q9XSJ4,A6QLL8,Q5E956,Q3ZBD7,A0A3Q1ML59,Q3ZBY4,A0A3Q1LRN7,Q3T0Q4,A5PK70,Q0VCK0,E1BNK3,Q3ZCI4,G5E5C8,Q9GJT9,Q3T054,Q6QRN6,F1N085,Q5E946	Q32PF2,A5D984,Q3T0P6,Q3SZ62,P10096,Q9XSJ4,A6QLL8,Q5E956,Q3ZBD7,Q3ZC09,A0A3Q1ML59,Q3ZBY4,A1A4J1,A5PK73,Q2KJE5,A2VE47,F1MMK2,A0A3Q1LRN7,Q5EA88,Q3T0Q4,A5PK70,Q2KIW9,P00570,P08166,A1A4N9,Q0VCK0,Q2HJ26,A3KN12,Q05927,A0A140T887,F1MVC0,A0A140T8A5,E1BNK3,Q3ZCI4,G5E5C8,A5PJH9,F1N0Y0,P06623,F1MCZ0,Q0QEM9,Q95JH2,Q9GJT9,A7MBG0,F1MM07,F1N2G0,P31404,Q3T054,E1BPU0,Q6QRN6,F1N085,Q3T0J0,A6H768,P61585,Q5E946	0.000920919	0.0571324	0.407407
GO:0006753	nucleoside phosphate metabolic process	P	22	54	361	1677	0.0609418	0.0322004	over	A5D984,Q3T0P6,Q3SZ62,P10096,Q9XSJ4,A6QLL8,Q5E956,Q3ZBD7,A0A3Q1ML59,Q3ZBY4,A0A3Q1LRN7,Q3T0Q4,A5PK70,Q0VCK0,E1BNK3,Q3ZCI4,G5E5C8,Q9GJT9,Q3T054,Q6QRN6,F1N085,Q5E946	Q32PF2,A5D984,Q3T0P6,Q3SZ62,P10096,Q9XSJ4,A6QLL8,Q5E956,Q3ZBD7,Q3ZC09,A0A3Q1ML59,Q3ZBY4,A1A4J1,A5PK73,Q2KJE5,A2VE47,F1MMK2,A0A3Q1LRN7,Q5EA88,Q3T0Q4,A5PK70,Q2KIW9,P00570,P08166,A1A4N9,Q0VCK0,Q2HJ26,A3KN12,Q05927,A0A140T887,F1MVC0,A0A140T8A5,E1BNK3,Q3ZCI4,G5E5C8,A5PJH9,F1N0Y0,P06623,F1MCZ0,Q0QEM9,Q95JH2,Q9GJT9,A7MBG0,F1MM07,F1N2G0,P31404,Q3T054,E1BPU0,Q6QRN6,F1N085,Q3T0J0,A6H768,P61585,Q5E946	0.000920919	0.0571324	0.407407
GO:0006801	superoxide metabolic process	P	8	12	361	1677	0.0221607	0.00715564	over	A6QPT4,Q9BGI3,E1B8A0,P48616,E1BNK3,A0A452DHY1,F1N733,Q5E946	Q5E947,F1MNQ4,A6QPT4,A3KLR9,Q9BGI3,E1B8A0,P48616,C4T8B4,E1BNK3,A0A452DHY1,F1N733,Q5E946	0.000936334	0.0573534	0.666667
GO:0008154	actin polymerization or depolymerization	P	18	41	361	1677	0.0498615	0.0244484	over	Q865V6,A0A3Q1LPZ4,F1MTP5,P10152,Q148J6,Q5E9F7,P02584,Q2HJ57,F1MQF6,Q3T0F9,P61157,Q3T035,G3MXC8,Q1JPK9,P84080,Q56JZ9,Q92176,A6QLB7	F1MJH1,A4FUA8,Q865V6,A0A3Q1LPZ4,F1MTP5,A0A3Q1ML30,P21752,P62326,A8YXX8,P10152,Q3MHR7,Q148J6,Q3SYW3,F1N0W1,Q5E9F7,P02584,Q2HJ57,A6H7G2,F1MRZ8,A2VDX0,F1MUI0,Q2TA49,F1MQF6,Q3T0F9,A0A3Q1M5V9,Q5EAD0,P61157,A0A3Q1LXR9,Q3T035,G3MXC8,Q1JPK9,P84080,Q56JZ9,Q92176,A0A3Q1LUF1,E1BC32,A0A3Q1LWS8,G3N3E1,Q3SYV4,A6QLB7,A0A3Q1N9L4	0.000957036	0.0574552	0.439024
GO:0006082	organic acid metabolic process	P	30	82	361	1677	0.0831025	0.0488968	over	P14568,A6QPT4,A5D984,Q3T0P6,Q3SZ62,P10096,Q9XSJ4,A6QLL8,Q5E956,Q3ZBD7,A0A3Q1ML59,Q3ZBY4,Q9GMB8,A0A3Q1LTZ6,P11151,A6QQ07,F1MZA0,E1BJ75,Q5E946,G3N2D8,Q5E9B1,P19858,P21809,P21793,E1BNK3,F1N650,Q32LE5,P15497,Q3ZCI4,F1N085	P14568,O02853,A6QPT4,A5D984,Q3T0P6,Q3SZ62,P10096,Q9XSJ4,A6QLL8,Q5E956,Q3ZBD7,Q3ZC09,A0A3Q1ML59,Q3ZBY4,A1A4J1,A5PK73,Q2KJE5,A2VE47,A0A140T8A5,A0A452DIW4,F1MS05,Q0QEK4,Q32PF2,A7YW98,A0A3Q1M1K1,Q3SYZ4,A0A3Q1MSP0,Q3T0N2,Q9GMB8,Q3ZBV8,P17248,A0A3Q1LTZ6,F1MYJ3,F1MVC0,A0A3Q1M403,A0A3Q1LRP4,A6QR28,Q0VCW4,Q2UVX4,F1MHQ4,P11151,F1N647,Q71SP7,Q3YMR4,Q3Y5Z3,A6QQ07,F1MZA0,P46411,A0A140T891,E1BJ75,A6QL77,Q5E946…	0.000984566	0.0574552	0.365854
GO:0043436	oxoacid metabolic process	P	30	82	361	1677	0.0831025	0.0488968	over	P14568,A6QPT4,A5D984,Q3T0P6,Q3SZ62,P10096,Q9XSJ4,A6QLL8,Q5E956,Q3ZBD7,A0A3Q1ML59,Q3ZBY4,Q9GMB8,A0A3Q1LTZ6,P11151,A6QQ07,F1MZA0,E1BJ75,Q5E946,G3N2D8,Q5E9B1,P19858,P21809,P21793,E1BNK3,F1N650,Q32LE5,P15497,Q3ZCI4,F1N085	P14568,O02853,A6QPT4,A5D984,Q3T0P6,Q3SZ62,P10096,Q9XSJ4,A6QLL8,Q5E956,Q3ZBD7,Q3ZC09,A0A3Q1ML59,Q3ZBY4,A1A4J1,A5PK73,Q2KJE5,A2VE47,A0A140T8A5,A0A452DIW4,F1MS05,Q0QEK4,Q32PF2,A7YW98,A0A3Q1M1K1,Q3SYZ4,A0A3Q1MSP0,Q3T0N2,Q9GMB8,Q3ZBV8,P17248,A0A3Q1LTZ6,F1MYJ3,F1MVC0,A0A3Q1M403,A0A3Q1LRP4,A6QR28,Q0VCW4,Q2UVX4,F1MHQ4,P11151,F1N647,Q71SP7,Q3YMR4,Q3Y5Z3,A6QQ07,F1MZA0,P46411,A0A140T891,E1BJ75,A6QL77,Q5E946…	0.000984566	0.0574552	0.365854
GO:0051188	cofactor biosynthetic process	P	11	20	361	1677	0.0304709	0.0119261	over	A5D984,Q3T0P6,Q3SZ62,P10096,Q9XSJ4,A6QLL8,Q5E956,Q3ZBD7,A0A3Q1ML59,Q3ZBY4,G3N2D8	Q32PF2,A5D984,Q3T0P6,Q3SZ62,P10096,Q9XSJ4,A6QLL8,Q5E956,Q3ZBD7,Q3ZC09,A0A3Q1ML59,Q3ZBY4,A1A4J1,A5PK73,Q2KJE5,A2VE47,G3N2D8,Q0II59,Q3ZCJ2,A6H768	0.00100924	0.0574552	0.55
GO:0009132	nucleoside diphosphate metabolic process	P	11	20	361	1677	0.0304709	0.0119261	over	A5D984,Q3T0P6,Q3SZ62,P10096,Q9XSJ4,A6QLL8,Q5E956,Q3ZBD7,A0A3Q1ML59,Q3ZBY4,Q3T0Q4	A5D984,Q3T0P6,Q3SZ62,P10096,Q9XSJ4,A6QLL8,Q5E956,Q3ZBD7,Q3ZC09,A0A3Q1ML59,Q3ZBY4,A1A4J1,A5PK73,Q2KJE5,A2VE47,Q3T0Q4,Q2KIW9,P00570,P08166,A6H768	0.00100924	0.0574552	0.55
GO:0009260	ribonucleotide biosynthetic process	P	16	35	361	1677	0.0443213	0.0208706	over	A5D984,Q3T0P6,Q3SZ62,P10096,Q9XSJ4,A6QLL8,Q5E956,Q3ZBD7,A0A3Q1ML59,Q3ZBY4,Q3T0Q4,A5PK70,Q0VCK0,E1BNK3,Q9GJT9,F1N085	Q32PF2,A5D984,Q3T0P6,Q3SZ62,P10096,Q9XSJ4,A6QLL8,Q5E956,Q3ZBD7,Q3ZC09,A0A3Q1ML59,Q3ZBY4,A1A4J1,A5PK73,Q2KJE5,A2VE47,P08166,P00570,A1A4N9,Q3T0Q4,A5PK70,Q0VCK0,Q2HJ26,A3KN12,A0A140T887,F1MVC0,E1BNK3,Q0QEM9,Q9GJT9,A5PJH9,F1N0Y0,A7MBG0,F1N085,Q3T0J0,A6H768	0.00108059	0.0601034	0.457143
GO:0046390	ribose phosphate biosynthetic process	P	16	35	361	1677	0.0443213	0.0208706	over	A5D984,Q3T0P6,Q3SZ62,P10096,Q9XSJ4,A6QLL8,Q5E956,Q3ZBD7,A0A3Q1ML59,Q3ZBY4,Q3T0Q4,A5PK70,Q0VCK0,E1BNK3,Q9GJT9,F1N085	Q32PF2,A5D984,Q3T0P6,Q3SZ62,P10096,Q9XSJ4,A6QLL8,Q5E956,Q3ZBD7,Q3ZC09,A0A3Q1ML59,Q3ZBY4,A1A4J1,A5PK73,Q2KJE5,A2VE47,P08166,P00570,A1A4N9,Q3T0Q4,A5PK70,Q0VCK0,Q2HJ26,A3KN12,A0A140T887,F1MVC0,E1BNK3,Q0QEM9,Q9GJT9,A5PJH9,F1N0Y0,A7MBG0,F1N085,Q3T0J0,A6H768	0.00108059	0.0601034	0.457143
GO:0009141	nucleoside triphosphate metabolic process	P	15	32	361	1677	0.0415512	0.0190817	over	A5D984,Q3T0P6,Q3SZ62,P10096,Q9XSJ4,A6QLL8,Q5E956,Q3ZBD7,A0A3Q1ML59,Q3ZBY4,Q3T0Q4,A5PK70,E1BNK3,Q3T054,Q5E946	A5D984,Q3T0P6,Q3SZ62,P10096,Q9XSJ4,A6QLL8,Q5E956,Q3ZBD7,Q3ZC09,A0A3Q1ML59,Q3ZBY4,A1A4J1,A5PK73,Q2KJE5,A2VE47,A1A4N9,Q3T0Q4,A5PK70,F1MVC0,E1BNK3,Q2KIW9,P00570,Q0QEM9,P08166,F1MM07,F1N2G0,P31404,Q3T054,E1BPU0,A6H768,P61585,Q5E946	0.00112505	0.0605587	0.46875
GO:0032970	regulation of actin filament-based process	P	20	48	361	1677	0.0554017	0.0286225	over	Q865V6,A0A3Q1LPZ4,P02584,Q2HJ57,Q5E9F7,F1MTP5,F1MQF6,Q3T0F9,Q9TU25,P61157,Q148J6,Q3T035,G3MXC8,Q1JPK9,P84080,Q56JZ9,Q92176,P15497,F1MQ37,Q9TU03	F1MJH1,A4FUA8,Q865V6,A0A3Q1LPZ4,P21752,P62326,A8YXX8,P02584,Q2HJ57,Q3SYW3,A6H7G2,Q5E9F7,F1MTP5,F1MRZ8,A0A3Q1ML30,A2VDX0,F1MUI0,Q2TA49,F1MQF6,Q3T0F9,A0A3Q1M5V9,Q5EAD0,P61585,Q9TU25,F1MKS5,F1MNG3,Q1RMI2,Q3MHR7,P61157,A0A3Q1LXR9,Q148J6,Q3T035,G3MXC8,Q1JPK9,P84080,Q56JZ9,Q92176,P15497,P28800,A0A3Q1LUF1,E1BC32,A0A3Q1LWS8,F1MQ37,Q9TU03,Q32PA4,Q5E9H3,G3N3E1,Q3ZBN0	0.00112632	0.0605587	0.416667
GO:0031334	positive regulation of protein complex assembly	P	14	29	361	1677	0.0387812	0.0172928	over	F1MQF6,Q3T0F9,Q3SYR8,P61157,Q148J6,Q3T035,G3MXC8,Q1JPK9,P84080,Q56JZ9,Q92176,Q2HJ49,P26201,E1BNK3	Q2TA49,F1MQF6,Q3T0F9,A0A3Q1M5V9,Q5EAD0,Q3T169,Q5E9H3,Q3SYR8,F1MRZ8,Q3MHR7,P61157,A0A3Q1LXR9,Q148J6,Q3T035,G3MXC8,Q1JPK9,P84080,Q56JZ9,F1MUI0,F1MJH1,Q5E9F9,Q92176,Q2HJ49,P61585,P26201,A8YXX8,G3N3E1,P17248,E1BNK3	0.00114938	0.0611191	0.482759
GO:0006952	defense response	P	44	135	361	1677	0.121884	0.0805009	over	O02659,E1BMK2,F1MQF6,P28782,P08037,Q9BGI3,A6QPT4,Q5E946,P00735,E1BJF9,P02663,E1B6Z6,A0A3Q1LX31,G3N148,Q2HJ57,P54228,E1BAD2,P79105,F1N650,F1MVK1,F1N3A1,A4IFH0,E1BIK4,E1BNK3,P22226,E1BL84,P80189,E1B8A0,Q3SYR8,G3X811,Q92176,H2CNR1,Q0VCG9,Q0VCX1,F1MF42,P50448,G3N2D8,P15497,P11151,P48616,A0A3Q1LRG2,B9UKL8,A5PJH7,Q0P5I9	Q5E9E3,Q2UVX4,Q9BDR7,O02659,G3N0V2,F1MVS9,F1MTW5,E1BJ49,E1BMJ0,Q32PA1,E1BMK2,F1MQF6,F1N720,F1MLW2,F1MNN7,P28782,F1MHS5,P08037,A0A140T891,F1MH27,Q9BGI3,A6QPT4,Q3T0X5,P00435,Q3T108,Q5E946,Q56J78,Q32PB7,Q3SZR3,P00735,P12763,E1BJF9,Q32L76,P28800,P02663,E1B6Z6,P80025,B9TUC9,G3N0V0,Q5W5H8,A0A3Q1LX31,G3MXG6,G3N342,A0A3Q1LKZ3,G3N148,P46160,Q5W5H4,P46170,Q3ZBG1,G3N188,O02741,P81644,Q8SPP7,P33046,Q2HJ57,P5…	0.00122451	0.0643419	0.325926
GO:0044089	positive regulation of cellular component biogenesis	P	19	45	361	1677	0.0526316	0.0268336	over	O18836,Q9TU25,F1MQF6,Q3T0F9,E1BNK3,P02584,Q3SYR8,P61157,Q148J6,Q3T035,G3MXC8,Q1JPK9,P84080,Q56JZ9,Q92176,P15497,Q3SX33,Q2HJ49,P26201	Q3MHR7,O18836,Q9TU25,A8YXX8,Q2TA49,F1MQF6,Q3T0F9,A0A3Q1M5V9,Q5EAD0,Q3T169,Q5E9H3,P17248,E1BNK3,P02584,F1MRZ8,Q3SYR8,P61157,A0A3Q1LXR9,Q148J6,Q3T035,G3MXC8,Q1JPK9,P84080,Q56JZ9,F1MUI0,F1MJH1,Q5E9F9,Q92176,Q148C8,P15497,P61585,P28800,F1MKS5,Q3SX33,E1BF95,F1N513,A6H701,Q2HJ49,P26201,E1BKS1,Q3T0U5,A3KN51,A0A3Q1LGY9,G3N3E1,A5D977	0.00123658	0.0643419	0.422222
GO:0010243	response to organonitrogen compound	P	18	42	361	1677	0.0498615	0.0250447	over	Q3T0F9,Q0VCX2,Q3MHX6,G3MZ88,P20959,A5D984,A6QLS9,Q5E9F7,F1N650,O18836,P11151,B5B3R8,P02663,P48616,P61223,P26201,P32592,P60712	Q3T0F9,Q29RS5,E1BJY4,Q27971,Q08E14,Q0VCX2,Q3MHX6,F1MX65,G3MZ88,Q95M18,F1MGK3,G3MXQ8,P18203,P20959,Q9N1C1,A5D984,F1N2J9,A6QLS9,Q3Y5Z3,Q5E9F7,P46411,F1N650,O18836,P11151,B5B3R8,P02663,P48616,F1MZV2,P61223,P62833,F1N0Q2,Q9BDR7,P26201,P32592,A0A3Q1MSS6,E1B9R3,P60712,A0A3Q1LWS8,P81287,E1BPU0,A0A140T8D4,A0JNB0	0.00134935	0.0694627	0.428571
GO:0110053	regulation of actin filament organization	P	17	39	361	1677	0.0470914	0.0232558	over	Q865V6,A0A3Q1LPZ4,P02584,Q2HJ57,Q5E9F7,F1MTP5,F1MQF6,Q3T0F9,P61157,Q148J6,Q3T035,G3MXC8,Q1JPK9,P84080,Q56JZ9,Q92176,P15497	F1MJH1,A4FUA8,Q865V6,A0A3Q1LPZ4,P21752,P62326,A8YXX8,P02584,Q2HJ57,Q3SYW3,A6H7G2,Q5E9F7,F1MTP5,F1MRZ8,A0A3Q1ML30,A2VDX0,F1MUI0,Q2TA49,F1MQF6,Q3T0F9,A0A3Q1M5V9,Q5EAD0,Q3MHR7,P61157,A0A3Q1LXR9,Q148J6,Q3T035,G3MXC8,Q1JPK9,P84080,Q56JZ9,Q92176,P15497,P61585,P28800,A0A3Q1LUF1,E1BC32,A0A3Q1LWS8,G3N3E1	0.00146153	0.0739122	0.435897
GO:0046031	ADP metabolic process	P	10	18	361	1677	0.0277008	0.0107335	over	A5D984,Q3T0P6,Q3SZ62,P10096,Q9XSJ4,A6QLL8,Q5E956,Q3ZBD7,A0A3Q1ML59,Q3ZBY4	A5D984,Q3T0P6,Q3SZ62,P10096,Q9XSJ4,A6QLL8,Q5E956,Q3ZBD7,Q3ZC09,A0A3Q1ML59,Q3ZBY4,A1A4J1,A5PK73,Q2KJE5,A2VE47,P08166,P00570,A6H768	0.00156388	0.0739122	0.555556
GO:0009135	purine nucleoside diphosphate metabolic process	P	10	18	361	1677	0.0277008	0.0107335	over	A5D984,Q3T0P6,Q3SZ62,P10096,Q9XSJ4,A6QLL8,Q5E956,Q3ZBD7,A0A3Q1ML59,Q3ZBY4	A5D984,Q3T0P6,Q3SZ62,P10096,Q9XSJ4,A6QLL8,Q5E956,Q3ZBD7,Q3ZC09,A0A3Q1ML59,Q3ZBY4,A1A4J1,A5PK73,Q2KJE5,A2VE47,P08166,P00570,A6H768	0.00156388	0.0739122	0.555556
GO:0009185	ribonucleoside diphosphate metabolic process	P	10	18	361	1677	0.0277008	0.0107335	over	A5D984,Q3T0P6,Q3SZ62,P10096,Q9XSJ4,A6QLL8,Q5E956,Q3ZBD7,A0A3Q1ML59,Q3ZBY4	A5D984,Q3T0P6,Q3SZ62,P10096,Q9XSJ4,A6QLL8,Q5E956,Q3ZBD7,Q3ZC09,A0A3Q1ML59,Q3ZBY4,A1A4J1,A5PK73,Q2KJE5,A2VE47,P08166,P00570,A6H768	0.00156388	0.0739122	0.555556
GO:0009179	purine ribonucleoside diphosphate metabolic process	P	10	18	361	1677	0.0277008	0.0107335	over	A5D984,Q3T0P6,Q3SZ62,P10096,Q9XSJ4,A6QLL8,Q5E956,Q3ZBD7,A0A3Q1ML59,Q3ZBY4	A5D984,Q3T0P6,Q3SZ62,P10096,Q9XSJ4,A6QLL8,Q5E956,Q3ZBD7,Q3ZC09,A0A3Q1ML59,Q3ZBY4,A1A4J1,A5PK73,Q2KJE5,A2VE47,P08166,P00570,A6H768	0.00156388	0.0739122	0.555556
GO:0030832	regulation of actin filament length	P	16	36	361	1677	0.0443213	0.0214669	over	Q865V6,A0A3Q1LPZ4,P02584,Q2HJ57,Q5E9F7,F1MTP5,F1MQF6,Q3T0F9,P61157,Q148J6,Q3T035,G3MXC8,Q1JPK9,P84080,Q56JZ9,Q92176	F1MJH1,A4FUA8,Q865V6,A0A3Q1LPZ4,P21752,P62326,A8YXX8,P02584,Q2HJ57,Q3SYW3,A6H7G2,Q5E9F7,F1MTP5,F1MRZ8,A0A3Q1ML30,A2VDX0,F1MUI0,Q2TA49,F1MQF6,Q3T0F9,A0A3Q1M5V9,Q5EAD0,Q3MHR7,P61157,A0A3Q1LXR9,Q148J6,Q3T035,G3MXC8,Q1JPK9,P84080,Q56JZ9,Q92176,A0A3Q1LUF1,E1BC32,A0A3Q1LWS8,G3N3E1	0.00156866	0.0739122	0.444444
GO:0008064	regulation of actin polymerization or depolymerization	P	16	36	361	1677	0.0443213	0.0214669	over	Q865V6,A0A3Q1LPZ4,P02584,Q2HJ57,Q5E9F7,F1MTP5,F1MQF6,Q3T0F9,P61157,Q148J6,Q3T035,G3MXC8,Q1JPK9,P84080,Q56JZ9,Q92176	F1MJH1,A4FUA8,Q865V6,A0A3Q1LPZ4,P21752,P62326,P02584,Q2HJ57,Q3SYW3,A6H7G2,Q5E9F7,F1MTP5,F1MRZ8,A0A3Q1ML30,A2VDX0,F1MUI0,Q2TA49,F1MQF6,Q3T0F9,A0A3Q1M5V9,Q5EAD0,Q3MHR7,P61157,A0A3Q1LXR9,Q148J6,Q3T035,G3MXC8,Q1JPK9,P84080,Q56JZ9,Q92176,A0A3Q1LUF1,E1BC32,A0A3Q1LWS8,A8YXX8,G3N3E1	0.00156866	0.0739122	0.444444
GO:0030041	actin filament polymerization	P	15	33	361	1677	0.0415512	0.019678	over	Q865V6,A0A3Q1LPZ4,P02584,Q2HJ57,F1MQF6,Q3T0F9,P61157,Q148J6,Q3T035,G3MXC8,Q1JPK9,P84080,Q56JZ9,Q92176,P10152	F1MJH1,A4FUA8,Q865V6,A0A3Q1LPZ4,P21752,P62326,P02584,Q2HJ57,Q3SYW3,A6H7G2,A2VDX0,F1MUI0,Q2TA49,F1MQF6,Q3T0F9,A0A3Q1M5V9,Q5EAD0,Q3MHR7,P61157,A0A3Q1LXR9,Q148J6,Q3T035,G3MXC8,Q1JPK9,P84080,Q56JZ9,Q92176,A0A3Q1LUF1,E1BC32,A8YXX8,G3N3E1,P10152,F1N0W1	0.00166445	0.0753102	0.454545
GO:1901698	response to nitrogen compound	P	19	46	361	1677	0.0526316	0.0274299	over	A0A3Q1LMG9,Q3T0F9,Q0VCX2,Q3MHX6,G3MZ88,P20959,A5D984,A6QLS9,Q5E9F7,F1N650,O18836,P11151,B5B3R8,P02663,P48616,P61223,P26201,P32592,P60712	A7MBH9,E1BA29,A0A3Q1LMG9,Q3T0F9,Q29RS5,E1BJY4,Q27971,Q08E14,Q0VCX2,Q3MHX6,F1MX65,G3MZ88,Q95M18,F1MGK3,G3MXQ8,P18203,P20959,Q9N1C1,A5D984,F1N2J9,A6QLS9,Q3Y5Z3,Q5E9F7,P46411,F1N650,O18836,P11151,B5B3R8,P02663,P48616,F1MZV2,P61223,P62833,F1N0Q2,A5D977,Q9BDR7,P26201,P32592,A0A3Q1MSS6,E1B9R3,P60712,A0A3Q1LWS8,P81287,E1BPU0,A0A140T8D4,A0JNB0	0.0016969	0.0753102	0.413043
GO:0032956	regulation of actin cytoskeleton organization	P	19	46	361	1677	0.0526316	0.0274299	over	Q865V6,A0A3Q1LPZ4,P02584,Q2HJ57,Q5E9F7,F1MTP5,F1MQF6,Q3T0F9,P61157,Q148J6,Q3T035,G3MXC8,Q1JPK9,P84080,Q56JZ9,Q92176,P15497,Q9TU03,Q9TU25	F1MJH1,A4FUA8,Q865V6,A0A3Q1LPZ4,P21752,P62326,A8YXX8,P02584,Q2HJ57,Q3SYW3,A6H7G2,Q5E9F7,F1MTP5,F1MRZ8,A0A3Q1ML30,A2VDX0,F1MUI0,Q2TA49,F1MQF6,Q3T0F9,A0A3Q1M5V9,Q5EAD0,Q3MHR7,P61157,A0A3Q1LXR9,Q148J6,Q3T035,G3MXC8,Q1JPK9,P84080,Q56JZ9,Q92176,P15497,P61585,P28800,A0A3Q1LUF1,E1BC32,A0A3Q1LWS8,Q9TU03,Q32PA4,Q5E9H3,G3N3E1,Q9TU25,F1MKS5,F1MNG3,Q1RMI2	0.0016969	0.0753102	0.413043
GO:0072330	monocarboxylic acid biosynthetic process	P	14	30	361	1677	0.0387812	0.0178891	over	A5D984,Q3T0P6,Q3SZ62,P10096,Q9XSJ4,A6QLL8,Q5E956,Q3ZBD7,A0A3Q1ML59,Q3ZBY4,P11151,Q5E946,F1N650,P15497	O02853,A5D984,Q3T0P6,Q3SZ62,P10096,Q9XSJ4,A6QLL8,Q5E956,Q3ZBD7,Q3ZC09,A0A3Q1ML59,Q3ZBY4,A1A4J1,A5PK73,Q2KJE5,A2VE47,P11151,F1N647,Q71SP7,Q3YMR4,Q32PF2,P46411,Q5E946,P55052,F1N650,Q0VCW4,P19035,P15497,Q32PJ2,A6H768	0.00174031	0.0753102	0.466667
GO:0009888	tissue development	P	35	103	361	1677	0.0969529	0.0614192	over	F1MEP6,Q5E9F7,P21214,F1N6H1,E1BNK3,P08037,A6QLN9,E1BA17,Q5DPW9,F1N650,O18836,Q2KIS7,P58073,Q3T0P6,A6QP57,F1MTP5,F1N169,E1BBP4,Q2HJ49,Q3T0Q4,Q3B7N2,P22444,A2VDN7,F1N3J3,Q3T0F9,P61223,E1BEV7,P21809,P48616,G3X811,F1MD77,F1MER7,F1MNT4,Q9MYM4,E1B7Q3	G5E6P3,F1MEP6,F1MXU9,Q0VD44,Q5E9F7,F1MEW1,A7MB70,G3MYK9,Q5E9Q1,E1BL90,P21214,Q2TA49,E1BKS1,Q2KJJ7,F1N6H1,P00435,Q9XSA7,F1MET0,E1BNK3,P08037,Q3ZC64,G3MZ71,P04272,A6QLN9,E1BA17,F1MD94,E1BI98,F1N401,E1BB91,Q2KJH6,A5D7I4,P61585,Q5DPW9,Q5E959,F1N650,O18836,A3KN51,A6QNZ7,A0A3Q1M4H2,Q0VD16,Q2KIS7,P58073,A5PKG9,P07507,O02741,P12763,Q3T0P6,P07688,A6QLZ0,P20072,Q3ZBW4,A0A140T867,P50291,Q148H5,P31096,P09487…	0.00176329	0.0753102	0.339806
GO:0050794	regulation of cellular process	P	124	470	361	1677	0.34349	0.280262	over	Q9GMB8,P62261,E1BNK3,Q9BGI3,E1BI01,A2VDN7,A6QLY8,P20959,E1BBP4,P15497,G3X811,P10152,P84080,F1N650,Q3SX33,Q5E9B7,Q865V6,A0A3Q1LPZ4,P63103,F6R233,A0A452DHY1,Q3SZ62,Q3ZCL8,Q9BGI2,Q9BGI1,A0A3Q1LUG9,F6QH94,A0A3Q1M3Q7,F1MMU4,F1MF42,A0A3Q1N9S5,E1BMK2,P10096,Q5E946,P28782,F1MQF6,Q0VCX2,P21214,Q862I1,P26201,A0A3Q1LNM6,O18836,Q9TU25,P04896,P38408,P58073,F1N169,A0A3Q1LMG9,A0A3Q1MB98,Q3T0Q4,A0A3Q1MLQ7,P32592…	G3MWV5,A5D7J6,Q9GMB8,Q3SYW3,Q3ZC64,P50291,Q5E959,Q3ZBW4,P26882,E1BGW5,P62261,E1BNK3,A0A3Q1M4H2,E1BPU0,Q9BGI3,Q0VD16,E1BI01,F1MJS9,Q0VCY7,Q2NL22,Q3MHR5,A2VDN7,Q8WN55,E1BIB4,Q1RMU5,A6QLY8,A3KN51,P20959,E1BBP4,E1BMJ0,F1MZV2,P04272,P15497,F1MHH5,Q17QE5,P18203,G3X811,F1N2F1,E1BDE3,Q2UVX4,Q3Y5Z3,P62248,Q29RS5,A6QL48,A0A140T843,P10152,A0A3Q1M5V9,Q32PA1,A7MBH9,P84080,A6H701,Q9XSK2,F1N720,Q9BDR7,F1N650,Q3…	0.0017706	0.0753102	0.26383
GO:0005975	carbohydrate metabolic process	P	29	81	361	1677	0.0803324	0.0483005	over	Q07130,F1MZP0,Q0VCM4,Q9MYM4,Q28049,P08037,P10096,A0A3Q1LRN7,Q29451,A0A3Q1M671,Q3T0P6,Q5E956,Q3ZBD7,A5D984,Q3SZ62,Q9XSJ4,A6QLL8,A0A3Q1ML59,Q3ZBY4,E1BB36,P20959,Q3ZCI4,E1BNK3,G3MXK6,A0A3Q1LZU8,Q5E9B1,P19858,G5E5C8,Q58DQ6	Q07130,Q3T0E7,F1MZP0,A7MB78,F1MHT1,Q0VCM4,Q9MYM4,Q28049,P08037,Q2KIM0,Q0R343,F1MXU9,Q0R345,P10096,Q3Y5Z3,F1MMK2,F6QEU6,P55052,Q32KY0,A0A3Q1LRN7,Q5EA79,Q2KJE5,A2VE47,A1A4J1,Q29451,A0A3Q1M671,A0A3Q1M7C2,Q3T0P6,Q5E956,Q0VCW4,Q3ZBD7,Q5EA88,A5D984,Q3SZ62,Q9XSJ4,A6QLL8,Q3ZC09,A0A3Q1ML59,Q3ZBY4,A5PK73,E1B725,E1BB36,E1BI28,P20959,F1MRZ8,A5D7I4,Q1RMX7,A1A4K3,A6H768,A0JN77,Q3ZCJ2,A5PKI3,Q3ZCI4,E1BNK3,P3092…	0.00177555	0.0753102	0.358025
GO:0031960	response to corticosteroid	P	6	8	361	1677	0.0166205	0.00477042	over	F1N650,A2VDN7,O18836,B5B3R8,P02663,Q28049	P62326,F1N650,A2VDN7,O18836,B5B3R8,P02663,Q28049,E7E1P7	0.00180533	0.0753102	0.75
GO:0032355	response to estradiol	P	6	8	361	1677	0.0166205	0.00477042	over	B5B3R8,P02663,F1N650,Q28049,G3N2D8,E1BNK3	B5B3R8,P02663,F1N650,Q28049,E7E1P7,G3N2D8,E1BNK3,F1MYJ3	0.00180533	0.0753102	0.75
GO:0045730	respiratory burst	P	6	8	361	1677	0.0166205	0.00477042	over	Q9BGI3,A6QPT4,Q9TU25,Q3SYR8,Q3SZ62,F1N733	Q9BGI3,A6QPT4,Q9TU25,F1MNN7,E1BHY6,Q3SYR8,Q3SZ62,F1N733	0.00180533	0.0753102	0.75
GO:0048869	cellular developmental process	P	57	189	361	1677	0.157895	0.112701	over	A6QLB7,P21214,P20959,P22444,Q5E9F7,E1BNK3,P08037,P58073,P11116,A6QLN9,E1BA17,P60712,F1MQ37,P63103,Q9TU25,E1B7Q3,F1N650,A4IF97,Q2HJ49,P31976,Q92176,F1MTP5,A0A3Q1M6W5,P11151,P48616,P28782,P10152,Q3T0F9,G3N262,G3MZ88,Q3T0P6,Q862I1,A6QP57,F1MD77,F1MNT4,Q3B7N2,F1MKI5,Q9BGI3,Q3T0Q4,O18836,A7Z057,Q5E9B7,Q3SX33,A0A3Q1LTK3,Q3ZBS7,F1MEP6,Q3ZBA6,Q95121,A2VDN7,F1N3J3,P61223,E1BBP4,F1N6H1,G3MXK8,P15497,F1N169…	Q3SYV4,A6QLB7,P61585,P21214,F1MX60,E1BGT1,P31096,Q5E9F8,P20959,P22444,E1BEM2,Q5E9F7,F1MEW1,A7MB70,G3MYK9,A5D7D5,A0JNB0,F1MHH5,F1MJS9,P00435,Q9XSA7,F1MET0,E1BNK3,P08037,P58073,F1MRZ8,P50291,Q9BDR7,P11116,Q3ZC64,G3MZ71,A6QLN9,E1BA17,F1MD94,E1BI98,F1N401,E1BB91,Q2KJH6,Q17QE5,E1BMM6,P60712,P02638,P06623,F1N513,Q2TA49,A0A3Q1MG84,A0A3Q1MQ68,A5D7I4,F6RAG5,A8E641,F1MQ37,P63103,Q9TU25,F1MNG3,Q1RMI2,E1B7Q3…	0.00197794	0.0811123	0.301587
GO:0050704	regulation of interleukin-1 secretion	P	4	4	361	1677	0.0110803	0.00238521	over	P15497,E1BMK2,P11151,F1MQF6	P15497,E1BMK2,P11151,F1MQF6	0.00211938	0.0812099	1
GO:0050706	regulation of interleukin-1 beta secretion	P	4	4	361	1677	0.0110803	0.00238521	over	P15497,P11151,E1BMK2,F1MQF6	P15497,P11151,E1BMK2,F1MQF6	0.00211938	0.0812099	1
GO:0043433	negative regulation of DNA-binding transcription factor activity	P	4	4	361	1677	0.0110803	0.00238521	over	F1MQF6,Q9BGI3,G3X811,F1N169	F1MQF6,Q9BGI3,G3X811,F1N169	0.00211938	0.0812099	1
GO:0051674	localization of cell	P	35	104	361	1677	0.0969529	0.0620155	over	Q5E9F7,P28782,F1N650,Q3SX33,A0A3Q1M6W5,P21214,P21793,O18836,E1BNK3,E1BBP4,P20959,Q92176,G3MXC8,F1MCX1,F1MD77,F1MNT4,P32592,F1N169,A0A3Q1LYS8,Q0VCX2,Q0P5I9,Q3SYU6,E1BIK4,P15497,F1MQ37,P60712,P08037,E1BJF9,E1BMK2,G3X811,Q9TU25,G3MXK8,Q2HJ49,F1MTP5,F1MQF6	Q5E9F7,F1MEW1,A7MB70,G3MYK9,A5D7D5,A0JNB0,F1MHH5,F1MNN7,P28782,F1MHS5,F1N650,A6QLZ0,A0A3Q1M5V9,Q3SX33,A0A3Q1M6W5,F1MJS9,E1BEM2,P21214,A0A3Q1LGY9,A5D7J6,A0A140T843,P21793,F1MPF3,Q5E959,Q3T0I2,E1BF95,O18836,Q29RS5,E1BKS1,E1BNK3,E1BBP4,P20959,P61585,Q92176,G3MXC8,F1MCX1,F1MD77,Q3ZC64,F1MNT4,Q9XSK2,P32592,Q5E9H3,F1MME1,F1MLI8,E1BPU0,Q58DL9,P21752,P62326,F1N169,G5E6P3,A0A3Q1LYS8,A0A3Q1M5S0,F1N6H4,Q0VC…	0.00213568	0.0812099	0.336538
GO:0048870	cell motility	P	35	104	361	1677	0.0969529	0.0620155	over	Q5E9F7,P28782,F1N650,Q3SX33,A0A3Q1M6W5,P21214,P21793,O18836,E1BNK3,E1BBP4,P20959,Q92176,G3MXC8,F1MCX1,F1MD77,F1MNT4,P32592,F1N169,A0A3Q1LYS8,Q0VCX2,Q0P5I9,Q3SYU6,E1BIK4,P15497,F1MQ37,P08037,E1BJF9,E1BMK2,G3X811,Q9TU25,G3MXK8,Q2HJ49,F1MTP5,F1MQF6,P60712	Q5E9F7,F1MEW1,A7MB70,G3MYK9,A5D7D5,A0JNB0,F1MHH5,F1MNN7,P28782,F1MHS5,F1N650,A6QLZ0,A0A3Q1M5V9,Q3SX33,A0A3Q1M6W5,F1MJS9,E1BEM2,P21214,A0A3Q1LGY9,A5D7J6,A0A140T843,P21793,F1MPF3,Q5E959,Q3T0I2,E1BF95,O18836,Q29RS5,E1BKS1,E1BNK3,E1BBP4,P20959,P61585,Q92176,G3MXC8,F1MCX1,F1MD77,Q3ZC64,F1MNT4,Q9XSK2,P32592,Q5E9H3,F1MME1,F1MLI8,E1BPU0,Q58DL9,P21752,P62326,F1N169,G5E6P3,A0A3Q1LYS8,A0A3Q1M5S0,F1N6H4,Q0VC…	0.00213568	0.0812099	0.336538
GO:1901293	nucleoside phosphate biosynthetic process	P	16	37	361	1677	0.0443213	0.0220632	over	A5D984,Q3T0P6,Q3SZ62,P10096,Q9XSJ4,A6QLL8,Q5E956,Q3ZBD7,A0A3Q1ML59,Q3ZBY4,Q3T0Q4,A5PK70,Q0VCK0,E1BNK3,Q9GJT9,F1N085	Q32PF2,A5D984,Q3T0P6,Q3SZ62,P10096,Q9XSJ4,A6QLL8,Q5E956,Q3ZBD7,Q3ZC09,A0A3Q1ML59,Q3ZBY4,A1A4J1,A5PK73,Q2KJE5,A2VE47,P08166,P00570,A1A4N9,Q3T0Q4,A5PK70,Q0VCK0,Q2HJ26,A3KN12,Q2KIW9,A0A140T887,F1MVC0,E1BNK3,Q0QEM9,Q95JH2,Q9GJT9,A5PJH9,F1N0Y0,A7MBG0,F1N085,Q3T0J0,A6H768	0.00222944	0.0812099	0.432432
GO:0009165	nucleotide biosynthetic process	P	16	37	361	1677	0.0443213	0.0220632	over	A5D984,Q3T0P6,Q3SZ62,P10096,Q9XSJ4,A6QLL8,Q5E956,Q3ZBD7,A0A3Q1ML59,Q3ZBY4,Q3T0Q4,A5PK70,Q0VCK0,E1BNK3,Q9GJT9,F1N085	Q32PF2,A5D984,Q3T0P6,Q3SZ62,P10096,Q9XSJ4,A6QLL8,Q5E956,Q3ZBD7,Q3ZC09,A0A3Q1ML59,Q3ZBY4,A1A4J1,A5PK73,Q2KJE5,A2VE47,P08166,P00570,A1A4N9,Q3T0Q4,A5PK70,Q0VCK0,Q2HJ26,A3KN12,Q2KIW9,A0A140T887,F1MVC0,E1BNK3,Q0QEM9,Q95JH2,Q9GJT9,A5PJH9,F1N0Y0,A7MBG0,F1N085,Q3T0J0,A6H768	0.00222944	0.0812099	0.432432
GO:0051156	glucose 6-phosphate metabolic process	P	5	6	361	1677	0.0138504	0.00357782	over	A0A3Q1LRN7,Q3ZCI4,G5E5C8,Q3SZ62,Q3ZBD7	F1MMK2,A0A3Q1LRN7,Q3ZCI4,G5E5C8,Q3SZ62,Q3ZBD7	0.00223206	0.0812099	0.833333
GO:0050701	interleukin-1 secretion	P	5	6	361	1677	0.0138504	0.00357782	over	P26201,P15497,E1BMK2,P11151,F1MQF6	P26201,P79342,P15497,E1BMK2,P11151,F1MQF6	0.00223206	0.0812099	0.833333
GO:0032570	response to progesterone	P	5	6	361	1677	0.0138504	0.00357782	over	B5B3R8,P02663,Q28049,P21214,E1BNK3	B5B3R8,P02663,Q28049,E7E1P7,P21214,E1BNK3	0.00223206	0.0812099	0.833333
GO:2000379	positive regulation of reactive oxygen species metabolic process	P	5	6	361	1677	0.0138504	0.00357782	over	P48616,E1BNK3,Q76LV2,Q5E946,Q3T0F9	P48616,C4T8B4,E1BNK3,Q76LV2,Q5E946,Q3T0F9	0.00223206	0.0812099	0.833333
GO:0042554	superoxide anion generation	P	5	6	361	1677	0.0138504	0.00357782	over	E1B8A0,P48616,E1BNK3,A0A452DHY1,F1N733	E1B8A0,P48616,C4T8B4,E1BNK3,A0A452DHY1,F1N733	0.00223206	0.0812099	0.833333
GO:0044281	small molecule metabolic process	P	46	147	361	1677	0.127424	0.0876565	over	P14568,A6QPT4,P10096,A0A3Q1LRN7,Q07130,P08037,Q29451,A0A3Q1M671,Q3T0P6,Q5E956,Q3ZBD7,A5D984,Q3SZ62,Q9XSJ4,A6QLL8,A0A3Q1ML59,Q3ZBY4,Q3T0Q4,A5PK70,Q9GJT9,Q0VCK0,Q9GMB8,A0A3Q1LTZ6,P11151,P15497,E1BNK3,F1N6H1,A6QQ07,P79345,Q3ZCI4,G5E5C8,F1MZA0,P20959,E1BJ75,Q5E946,G3N2D8,Q5E9B1,P19858,P21809,P21793,F1N650,Q32LE5,Q3T054,Q6QRN6,F1N085,B5B3R8	P14568,O02853,A6QPT4,Q2KIM0,Q0R343,F1MXU9,Q0R345,P10096,Q3Y5Z3,F1MMK2,F6QEU6,P55052,Q32KY0,A0A3Q1LRN7,Q5EA79,Q2KJE5,A2VE47,A1A4J1,Q07130,P08037,Q29451,A0A3Q1M671,A0A3Q1M7C2,F1MS56,Q32PF2,Q3T0P6,Q5E956,Q0VCW4,Q3ZBD7,Q5EA88,A5D984,Q3SZ62,Q9XSJ4,A6QLL8,Q3ZC09,A0A3Q1ML59,Q3ZBY4,A5PK73,A0A140T8A5,A0A452DIW4,F1MS05,Q0QEK4,O46375,F1MCZ0,Q3T0Q4,A5PK70,F1MLX9,Q2KIW9,P00570,Q9GJT9,A0A3Q1LUB3,F1N468,P08166,…	0.00246861	0.0886603	0.312925
GO:0009259	ribonucleotide metabolic process	P	18	44	361	1677	0.0498615	0.0262373	over	A5D984,Q3T0P6,Q3SZ62,P10096,Q9XSJ4,A6QLL8,Q5E956,Q3ZBD7,A0A3Q1ML59,Q3ZBY4,Q3T0Q4,A5PK70,Q0VCK0,E1BNK3,Q9GJT9,Q3T054,F1N085,Q5E946	Q32PF2,A5D984,Q3T0P6,Q3SZ62,P10096,Q9XSJ4,A6QLL8,Q5E956,Q3ZBD7,Q3ZC09,A0A3Q1ML59,Q3ZBY4,A1A4J1,A5PK73,Q2KJE5,A2VE47,P08166,P00570,A1A4N9,Q3T0Q4,A5PK70,Q0VCK0,Q2HJ26,A3KN12,Q05927,A0A140T887,F1MVC0,E1BNK3,F1MCZ0,Q0QEM9,Q9GJT9,A5PJH9,F1N0Y0,A7MBG0,F1MM07,F1N2G0,P31404,Q3T054,E1BPU0,F1N085,Q3T0J0,A6H768,P61585,Q5E946	0.00255071	0.0886603	0.409091
GO:1902905	positive regulation of supramolecular fiber organization	P	14	31	361	1677	0.0387812	0.0184854	over	Q5E9F7,F1MTP5,F1MQF6,Q3T0F9,P02584,P61157,Q148J6,Q3T035,G3MXC8,Q1JPK9,P84080,Q56JZ9,Q92176,P15497	Q5E9F7,F1MTP5,F1MRZ8,A0A3Q1ML30,Q2TA49,F1MQF6,Q3T0F9,A0A3Q1M5V9,Q5EAD0,Q3T169,Q5E9H3,P02584,Q3MHR7,P61157,A0A3Q1LXR9,Q148J6,Q3T035,G3MXC8,Q1JPK9,P84080,Q56JZ9,F1MUI0,F1MJH1,Q92176,P15497,P61585,P28800,A0A3Q1LWS8,A8YXX8,G3N3E1,P00435	0.00256342	0.0886603	0.451613
GO:0009167	purine ribonucleoside monophosphate metabolic process	P	14	31	361	1677	0.0387812	0.0184854	over	A5D984,Q3T0P6,Q3SZ62,P10096,Q9XSJ4,A6QLL8,Q5E956,Q3ZBD7,A0A3Q1ML59,Q3ZBY4,Q0VCK0,E1BNK3,Q9GJT9,Q5E946	A5D984,Q3T0P6,Q3SZ62,P10096,Q9XSJ4,A6QLL8,Q5E956,Q3ZBD7,Q3ZC09,A0A3Q1ML59,Q3ZBY4,A1A4J1,A5PK73,Q2KJE5,A2VE47,P08166,P00570,Q0VCK0,Q2HJ26,A3KN12,Q05927,E1BNK3,Q0QEM9,Q9GJT9,A7MBG0,F1MM07,F1N2G0,P31404,A6H768,P61585,Q5E946	0.00256342	0.0886603	0.451613
GO:0030833	regulation of actin filament polymerization	P	14	31	361	1677	0.0387812	0.0184854	over	Q865V6,A0A3Q1LPZ4,F1MQF6,Q3T0F9,P61157,Q148J6,Q3T035,G3MXC8,Q1JPK9,P84080,Q56JZ9,Q92176,P02584,Q2HJ57	F1MJH1,A4FUA8,Q865V6,A0A3Q1LPZ4,P21752,P62326,A2VDX0,F1MUI0,Q2TA49,F1MQF6,Q3T0F9,A0A3Q1M5V9,Q5EAD0,Q3MHR7,P61157,A0A3Q1LXR9,Q148J6,Q3T035,G3MXC8,Q1JPK9,P84080,Q56JZ9,Q92176,A0A3Q1LUF1,E1BC32,A8YXX8,G3N3E1,P02584,Q2HJ57,Q3SYW3,A6H7G2	0.00256342	0.0886603	0.451613
GO:0009126	purine nucleoside monophosphate metabolic process	P	14	31	361	1677	0.0387812	0.0184854	over	A5D984,Q3T0P6,Q3SZ62,P10096,Q9XSJ4,A6QLL8,Q5E956,Q3ZBD7,A0A3Q1ML59,Q3ZBY4,Q0VCK0,E1BNK3,Q9GJT9,Q5E946	A5D984,Q3T0P6,Q3SZ62,P10096,Q9XSJ4,A6QLL8,Q5E956,Q3ZBD7,Q3ZC09,A0A3Q1ML59,Q3ZBY4,A1A4J1,A5PK73,Q2KJE5,A2VE47,P08166,P00570,Q0VCK0,Q2HJ26,A3KN12,Q05927,E1BNK3,Q0QEM9,Q9GJT9,A7MBG0,F1MM07,F1N2G0,P31404,A6H768,P61585,Q5E946	0.00256342	0.0886603	0.451613
GO:0051128	regulation of cellular component organization	P	51	167	361	1677	0.141274	0.0995826	over	A6QLY8,P20959,E1BBP4,P84080,G3X811,Q865V6,A0A3Q1LPZ4,F1N650,A4IF97,Q2HJ49,P31976,Q92176,Q9TU25,F1MQ37,F1MTP5,A0A3Q1M6W5,O18836,P15497,P48616,Q5E9F7,P21214,P45478,E1BNK3,P02584,Q2HJ57,F1MQF6,Q3T0F9,A0A3Q1MCE8,P17697,F1MMU4,A2VDN7,Q3SYR8,P61157,Q148J6,Q3T035,G3MXC8,Q1JPK9,Q56JZ9,Q6EWQ7,G3MXK8,Q3SYU6,O02659,Q3SX33,P63103,P21793,F1N169,P26201,P61223,F1N1C7,F1MCX1,Q9TU03	A6QLY8,A3KN51,P20959,E1BBP4,P84080,A6H701,G3X811,Q9XSK2,Q3T0D7,F1MJH1,A4FUA8,Q865V6,A0A3Q1LPZ4,P21752,P62326,Q17QE5,A8YXX8,F1N650,A4IF97,Q2HJ49,P61585,P31976,Q92176,Q9TU25,F1MQ37,F1MNG3,Q3SZK8,F1MTP5,Q1RMI2,G5E6P3,A5PKG9,A0JNB0,Q5E9H3,A0A3Q1M6W5,Q5EAD0,Q3MHR7,O18836,F1MKS5,F1MUP9,A5D7S0,F1MTV9,F1MZV2,P15497,P19035,P81644,P62833,Q1RMH8,P48616,Q5E9F7,E1BPC2,Q5E9F8,P21214,A0A140T867,P45478,E1BNK3,A0…	0.00258778	0.0886603	0.305389
GO:0019637	organophosphate metabolic process	P	26	72	361	1677	0.0720222	0.0429338	over	A5D984,Q3T0P6,Q3SZ62,P10096,Q9XSJ4,A6QLL8,Q5E956,Q3ZBD7,A0A3Q1ML59,Q3ZBY4,A0A3Q1LRN7,Q3T0Q4,A5PK70,Q0VCK0,P11151,P15497,E1BNK3,Q3ZCI4,G5E5C8,Q9GJT9,Q3T054,A7Z014,Q5EA61,Q6QRN6,F1N085,Q5E946	A1A4J1,Q5EA88,A0A3Q1M473,Q32PF2,A5D984,Q3T0P6,Q3SZ62,P10096,Q9XSJ4,A6QLL8,Q5E956,Q3ZBD7,Q3ZC09,A0A3Q1ML59,Q3ZBY4,A5PK73,Q2KJE5,A2VE47,F1MMK2,A0A3Q1LRN7,Q3T0Q4,A5PK70,Q2KIW9,P00570,P08166,A1A4N9,Q0VCK0,Q2HJ26,A3KN12,Q05927,A0A140T887,F1MVC0,Q3ZC71,P11151,Q95JH2,P15497,P55052,P81644,A0A140T8A5,E1BNK3,Q3ZCI4,G5E5C8,A5PJH9,F1N0Y0,P06623,Q0II59,F1MRZ8,F1MCZ0,Q0QEM9,F1N4W0,Q9GJT9,A5PKG9,A7MBG0,F1MM07,F…	0.00266357	0.0886603	0.361111
GO:0030838	positive regulation of actin filament polymerization	P	10	19	361	1677	0.0277008	0.0113298	over	P61157,Q148J6,Q3T035,G3MXC8,Q1JPK9,P84080,Q56JZ9,Q92176,F1MQF6,Q3T0F9	Q3MHR7,P61157,A0A3Q1LXR9,Q148J6,Q3T035,G3MXC8,Q1JPK9,P84080,Q56JZ9,F1MUI0,F1MJH1,Q92176,A8YXX8,G3N3E1,Q2TA49,F1MQF6,Q3T0F9,A0A3Q1M5V9,Q5EAD0	0.00267814	0.0886603	0.526316
GO:0009108	coenzyme biosynthetic process	P	10	19	361	1677	0.0277008	0.0113298	over	A5D984,Q3T0P6,Q3SZ62,P10096,Q9XSJ4,A6QLL8,Q5E956,Q3ZBD7,A0A3Q1ML59,Q3ZBY4	Q32PF2,A5D984,Q3T0P6,Q3SZ62,P10096,Q9XSJ4,A6QLL8,Q5E956,Q3ZBD7,Q3ZC09,A0A3Q1ML59,Q3ZBY4,A1A4J1,A5PK73,Q2KJE5,A2VE47,Q0II59,Q3ZCJ2,A6H768	0.00267814	0.0886603	0.526316
GO:0034404	nucleobase-containing small molecule biosynthetic process	P	13	28	361	1677	0.0360111	0.0166965	over	A5D984,Q3T0P6,Q3SZ62,P10096,Q9XSJ4,A6QLL8,Q5E956,Q3ZBD7,A0A3Q1ML59,Q3ZBY4,Q9GJT9,Q3T0Q4,A5PK70	A5D984,Q3T0P6,Q3SZ62,P10096,Q9XSJ4,A6QLL8,Q5E956,Q3ZBD7,Q3ZC09,A0A3Q1ML59,Q3ZBY4,A1A4J1,A5PK73,Q2KJE5,A2VE47,Q9GJT9,A0A3Q1LUB3,F1N468,A1A4N9,Q3T0Q4,A5PK70,Q05927,A0A140T887,F1MVC0,A5PJH9,F1N0Y0,P06623,A6H768	0.00269334	0.0886603	0.464286
GO:0009156	ribonucleoside monophosphate biosynthetic process	P	13	28	361	1677	0.0360111	0.0166965	over	A5D984,Q3T0P6,Q3SZ62,P10096,Q9XSJ4,A6QLL8,Q5E956,Q3ZBD7,A0A3Q1ML59,Q3ZBY4,Q0VCK0,E1BNK3,Q9GJT9	A5D984,Q3T0P6,Q3SZ62,P10096,Q9XSJ4,A6QLL8,Q5E956,Q3ZBD7,Q3ZC09,A0A3Q1ML59,Q3ZBY4,A1A4J1,A5PK73,Q2KJE5,A2VE47,P08166,P00570,Q0VCK0,Q2HJ26,A3KN12,A0A140T887,E1BNK3,Q0QEM9,Q9GJT9,A5PJH9,F1N0Y0,A7MBG0,A6H768	0.00269334	0.0886603	0.464286
GO:0009124	nucleoside monophosphate biosynthetic process	P	13	28	361	1677	0.0360111	0.0166965	over	A5D984,Q3T0P6,Q3SZ62,P10096,Q9XSJ4,A6QLL8,Q5E956,Q3ZBD7,A0A3Q1ML59,Q3ZBY4,Q0VCK0,E1BNK3,Q9GJT9	A5D984,Q3T0P6,Q3SZ62,P10096,Q9XSJ4,A6QLL8,Q5E956,Q3ZBD7,Q3ZC09,A0A3Q1ML59,Q3ZBY4,A1A4J1,A5PK73,Q2KJE5,A2VE47,P08166,P00570,Q0VCK0,Q2HJ26,A3KN12,A0A140T887,E1BNK3,Q0QEM9,Q9GJT9,A5PJH9,F1N0Y0,A7MBG0,A6H768	0.00269334	0.0886603	0.464286
GO:0046034	ATP metabolic process	P	12	25	361	1677	0.033241	0.0149076	over	A5D984,Q3T0P6,Q3SZ62,P10096,Q9XSJ4,A6QLL8,Q5E956,Q3ZBD7,A0A3Q1ML59,Q3ZBY4,E1BNK3,Q5E946	A5D984,Q3T0P6,Q3SZ62,P10096,Q9XSJ4,A6QLL8,Q5E956,Q3ZBD7,Q3ZC09,A0A3Q1ML59,Q3ZBY4,A1A4J1,A5PK73,Q2KJE5,A2VE47,E1BNK3,Q0QEM9,A6H768,P61585,Q5E946,P08166,F1MM07,F1N2G0,P31404,P00570	0.00277452	0.0901069	0.48
GO:0032787	monocarboxylic acid metabolic process	P	17	41	361	1677	0.0470914	0.0244484	over	A5D984,Q3T0P6,Q3SZ62,P10096,Q9XSJ4,A6QLL8,Q5E956,Q3ZBD7,A0A3Q1ML59,Q3ZBY4,P11151,A6QQ07,Q5E946,F1N650,Q32LE5,P15497,Q3ZCI4	O02853,A5D984,Q3T0P6,Q3SZ62,P10096,Q9XSJ4,A6QLL8,Q5E956,Q3ZBD7,Q3ZC09,A0A3Q1ML59,Q3ZBY4,A1A4J1,A5PK73,Q2KJE5,A2VE47,Q2UVX4,F1MHQ4,F1MYJ3,P11151,F1N647,Q71SP7,Q3YMR4,Q32PF2,Q3Y5Z3,A6QQ07,P46411,A0A140T891,Q5E946,E1BEM2,P55052,F1N650,Q32LE5,Q3ZCJ2,Q0VCW4,P19035,P15497,Q32PJ2,Q3ZCI4,E1BAZ4,A6H768	0.0028228	0.0910634	0.414634
GO:0051651	maintenance of location in cell	P	7	11	361	1677	0.0193906	0.00655933	over	Q3MHX6,A0A3Q1MLQ7,A0A3Q1LQU4,Q0VCX2,Q9MYM4,Q5E946,A2VDN7	P21752,P62326,Q3MHX6,F1MX65,A0A3Q1MLQ7,A0A3Q1LQU4,Q0VCX2,Q9MYM4,Q5E946,A2VDN7,A0A140T897	0.00298447	0.0956412	0.636364
GO:0016310	phosphorylation	P	33	99	361	1677	0.0914127	0.059034	over	P62261,E1BNK3,Q9BGI3,E1BI01,P15497,P20959,G3X811,A0A452DHY1,A5D984,Q3T0P6,Q3SZ62,P10096,Q9XSJ4,A6QLL8,Q5E956,Q3ZBD7,A0A3Q1ML59,Q3ZBY4,Q3T0Q4,Q5E9F7,P63103,P21214,Q5E946,Q3SX33,O18836,P22444,A2VDN7,E1BBP4,Q3T0F9,F1MQF6,E1BMK2,P26201,P68103	P62261,E1BNK3,A0A3Q1M4H2,E1BPU0,Q9BGI3,Q0VD16,E1BI01,F1MJS9,P15497,F1MHH5,Q17QE5,P18203,P20959,G3X811,F1N2F1,E1BDE3,Q2UVX4,P04272,Q3Y5Z3,P62248,Q29RS5,A6QL48,A0A452DHY1,A3KN51,Q5E9A6,A5D984,Q3T0P6,Q3SZ62,P10096,Q9XSJ4,A6QLL8,Q5E956,Q3ZBD7,Q3ZC09,A0A3Q1ML59,Q3ZBY4,A1A4J1,A5PK73,Q2KJE5,A2VE47,Q3T0Q4,Q2KIW9,P00570,Q5E9F7,P63103,F1MXQ3,P21214,E1BB50,Q5E946,P17248,F1MHQ4,E1BA29,Q3SX33,E1BF95,E1BJY4,P3…	0.00341217	0.107218	0.333333
GO:0051495	positive regulation of cytoskeleton organization	P	14	32	361	1677	0.0387812	0.0190817	over	Q5E9F7,F1MTP5,F1MQF6,Q3T0F9,P02584,P61157,Q148J6,Q3T035,G3MXC8,Q1JPK9,P84080,Q56JZ9,Q92176,P15497	Q5E9F7,F1MTP5,F1MRZ8,A0A3Q1ML30,Q2TA49,F1MQF6,Q3T0F9,A0A3Q1M5V9,Q5EAD0,Q3T169,Q5E9H3,P02584,Q3MHR7,P61157,A0A3Q1LXR9,Q148J6,Q3T035,G3MXC8,Q1JPK9,P84080,Q56JZ9,F1MUI0,F1MJH1,Q3T0M7,Q3SZC4,Q92176,P15497,P61585,P28800,A0A3Q1LWS8,A8YXX8,G3N3E1	0.00368215	0.11418	0.4375
GO:0050793	regulation of developmental process	P	42	134	361	1677	0.116343	0.0799046	over	F1N650,A4IF97,Q2HJ49,P31976,Q92176,Q9TU25,F1MQ37,F1MTP5,A0A3Q1M6W5,P21214,E1BNK3,P11151,P48616,Q3T0P6,Q95121,F1N3A1,Q9GMB8,P21793,Q5E9F7,P15497,Q9BGI3,Q3T0Q4,O18836,P20959,A7Z057,Q5E9B7,A0A3Q1LYS8,Q3SZN8,F1MU34,F1N3J3,Q3ZBA6,Q3SX33,E1BEV7,P58073,F1N6H1,P63103,A2VDN7,F1N169,A5D984,F1MCX1,G3X811,B5B3R8	F1N650,A4IF97,Q2HJ49,P61585,P31976,Q92176,Q9TU25,F1MQ37,F1MNG3,Q3SZK8,F1MTP5,Q1RMI2,G5E6P3,A5PKG9,A0JNB0,Q5E9H3,A0A3Q1M6W5,Q5EAD0,Q5E9Q1,F1MUP9,F1MXU9,P21214,E1BNK3,Q3ZC64,Q5E959,P11151,C4T8B4,Q3Y5Z3,P62833,Q1RMH8,P48616,Q17QE5,E1BPU0,Q3T0P6,Q95121,A0A140T843,F1MKS5,F1N3A1,Q9GMB8,P21793,G3N2A9,Q5E9F7,E1BPC2,P07507,O02741,P12763,A0A3Q1MQ68,A0A3B0IZF8,Q3SYW3,Q08DN1,P04272,Q8SPP7,E1BH94,A0A140T891,P…	0.00370455	0.11418	0.313433
GO:0045010	actin nucleation	P	8	14	361	1677	0.0221607	0.00834824	over	P61157,Q148J6,Q3T035,G3MXC8,Q1JPK9,P84080,Q56JZ9,Q92176	Q3MHR7,P61157,A0A3Q1LXR9,Q148J6,Q3T035,G3MXC8,Q1JPK9,P84080,Q56JZ9,F1MUI0,Q92176,A8YXX8,G3N3E1,F1MJH1	0.00376545	0.114598	0.571429
GO:0043434	response to peptide hormone	P	8	14	361	1677	0.0221607	0.00834824	over	Q3T0F9,P20959,A5D984,A6QLS9,O18836,B5B3R8,P02663,F1N650	Q3T0F9,Q29RS5,P20959,Q9N1C1,A5D984,F1N2J9,A6QLS9,Q3Y5Z3,O18836,B5B3R8,P02663,A0A3Q1LWS8,P81287,F1N650	0.00376545	0.114598	0.571429
GO:0046394	carboxylic acid biosynthetic process	P	17	42	361	1677	0.0470914	0.0250447	over	A5D984,Q3T0P6,Q3SZ62,P10096,Q9XSJ4,A6QLL8,Q5E956,Q3ZBD7,A0A3Q1ML59,Q3ZBY4,P14568,P11151,Q5E946,G3N2D8,F1N650,P15497,E1BNK3	O02853,A5D984,Q3T0P6,Q3SZ62,P10096,Q9XSJ4,A6QLL8,Q5E956,Q3ZBD7,Q3ZC09,A0A3Q1ML59,Q3ZBY4,A1A4J1,A5PK73,Q2KJE5,A2VE47,P14568,A0A3Q1M403,A6QR28,P11151,F1N647,Q71SP7,Q3YMR4,Q32PF2,P46411,F1MVC0,Q5E946,G3N2D8,A0A3Q1M6N7,A0A3Q1LUB3,Q3ZCJ2,P55052,F1N650,Q0VCW4,P19035,P15497,Q32PJ2,F1MET0,Q58D08,A6H768,E1BNK3,F1MYJ3	0.00382474	0.114956	0.404762
GO:0016053	organic acid biosynthetic process	P	17	42	361	1677	0.0470914	0.0250447	over	A5D984,Q3T0P6,Q3SZ62,P10096,Q9XSJ4,A6QLL8,Q5E956,Q3ZBD7,A0A3Q1ML59,Q3ZBY4,P14568,P11151,Q5E946,G3N2D8,F1N650,P15497,E1BNK3	O02853,A5D984,Q3T0P6,Q3SZ62,P10096,Q9XSJ4,A6QLL8,Q5E956,Q3ZBD7,Q3ZC09,A0A3Q1ML59,Q3ZBY4,A1A4J1,A5PK73,Q2KJE5,A2VE47,P14568,A0A3Q1M403,A6QR28,P11151,F1N647,Q71SP7,Q3YMR4,Q32PF2,P46411,F1MVC0,Q5E946,G3N2D8,A0A3Q1M6N7,A0A3Q1LUB3,Q3ZCJ2,P55052,F1N650,Q0VCW4,P19035,P15497,Q32PJ2,F1MET0,Q58D08,A6H768,E1BNK3,F1MYJ3	0.00382474	0.114956	0.404762
GO:0090407	organophosphate biosynthetic process	P	19	49	361	1677	0.0526316	0.0292188	over	A5D984,Q3T0P6,Q3SZ62,P10096,Q9XSJ4,A6QLL8,Q5E956,Q3ZBD7,A0A3Q1ML59,Q3ZBY4,Q3T0Q4,A5PK70,Q0VCK0,P15497,E1BNK3,Q9GJT9,A7Z014,Q5EA61,F1N085	Q32PF2,A5D984,Q3T0P6,Q3SZ62,P10096,Q9XSJ4,A6QLL8,Q5E956,Q3ZBD7,Q3ZC09,A0A3Q1ML59,Q3ZBY4,A1A4J1,A5PK73,Q2KJE5,A2VE47,P08166,P00570,A1A4N9,Q3T0Q4,A5PK70,Q0VCK0,Q2HJ26,A3KN12,Q2KIW9,A0A140T887,F1MVC0,Q3ZC71,Q95JH2,P15497,P55052,P81644,E1BNK3,Q0II59,F1MRZ8,Q0QEM9,F1N4W0,Q9GJT9,A5PJH9,F1N0Y0,A7MBG0,A7Z014,Q9XSC6,Q5EA61,F1N085,Q3T0J0,A6H768,A0A140T8A5,F1MEX9	0.0040275	0.120303	0.387755
GO:0006928	movement of cell or subcellular component	P	39	123	361	1677	0.108033	0.0733453	over	Q5E9F7,P28782,F1N650,Q3SX33,A0A3Q1M6W5,E1BFV0,Q9TU25,E1B7Q3,P21214,F1MQ37,P21793,O18836,E1BNK3,E1BBP4,P20959,Q92176,G3MXC8,F1MCX1,F1MD77,F1MNT4,P32592,F1N169,A0A3Q1LYS8,Q0VCX2,Q0P5I9,Q3SYU6,E1BIK4,Q862I1,P15497,P60712,P08037,E1BJF9,E1BMK2,G3X811,G3MXK8,Q2HJ49,A2VDN7,F1MTP5,F1MQF6	Q5E9F7,F1MEW1,A7MB70,G3MYK9,A5D7D5,A0JNB0,F1MHH5,F1MNN7,P28782,F1MHS5,F1N650,A6QLZ0,A0A3Q1M5V9,Q3SX33,A0A3Q1M6W5,F1MJS9,F6RAG5,E1BDX8,A0A3Q1MBQ7,E1BFV0,E1BEM2,Q2TA49,A0A3Q1MG84,Q3ZC64,A0A3Q1MQ68,F1MX60,A5D7I4,A8E641,Q9TU25,F1MNG3,Q1RMI2,E1B7Q3,P19120,P21214,F1MQ37,G3N3E1,A0A3Q1LGY9,A5D7J6,A0A140T843,P21793,F1MPF3,Q5E959,Q3T0I2,E1BF95,O18836,Q29RS5,E1BKS1,E1BNK3,E1BBP4,P20959,P61585,Q92176,G3MXC8,…	0.00410995	0.121269	0.317073
GO:0048732	gland development	P	9	17	361	1677	0.0249307	0.0101371	over	P21214,E1BNK3,Q2HJ49,P15497,F1N650,F1MU79,Q9BGI3,E1BBP4,Q95121	P21214,Q0VD44,E1BNK3,Q2HJ49,Q3SZK8,P15497,F1N650,F1MU79,Q0VD16,F1N647,P00435,Q9BGI3,E1BBP4,F1MEW1,A7MB70,A0A3Q1MI01,Q95121	0.00418967	0.122131	0.529412
GO:0002237	response to molecule of bacterial origin	P	9	17	361	1677	0.0249307	0.0101371	over	E1BNK3,Q9BGI3,G3N2D8,E1BAD2,E1B8A0,P48616,F1MQF6,E1BIK4,P26201	F1MNN7,E1BNK3,Q9BGI3,C4T7Z1,G3N2D8,E1BAD2,E1B8A0,F1MYJ3,F1N720,P48616,P61585,F1MQF6,F1MD23,F1MZV2,E1BIK4,A0A3Q1M4H2,P26201	0.00418967	0.122131	0.529412
GO:1901135	carbohydrate derivative metabolic process	P	34	104	361	1677	0.0941828	0.0620155	over	Q07130,A5D984,Q3T0P6,Q3SZ62,P10096,Q9XSJ4,A6QLL8,Q5E956,Q3ZBD7,A0A3Q1ML59,Q3ZBY4,A0A3Q1LRN7,Q9GJT9,Q3T0Q4,A5PK70,Q0VCK0,F1MHF1,Q3SZB0,P08037,A0A3Q1MTB8,Q5E946,Q29451,E1BNK3,Q3ZCI4,G5E5C8,H2CNR1,A0A3Q1LTK3,E1BB36,P21809,P21793,F1N026,Q3T054,A7Z014,F1N085	Q2HJA3,A1A4J1,Q07130,A0JN91,A5D7I4,F1MH27,F1MS56,Q5EA88,A0A3Q1M473,Q32PF2,A5D984,Q3T0P6,Q3SZ62,P10096,Q9XSJ4,A6QLL8,Q5E956,Q3ZBD7,Q3ZC09,A0A3Q1ML59,Q3ZBY4,A5PK73,Q2KJE5,A2VE47,F1MMK2,A0A3Q1LRN7,Q9GJT9,A0A3Q1LUB3,F1N468,P08166,P00570,A1A4N9,Q3T0Q4,A5PK70,Q0VCK0,Q2HJ26,A3KN12,Q05927,A0A140T887,F1MVC0,Q3ZC71,F1MHF1,E1BIT9,Q3SZB0,E1BB48,E1BKQ9,P08037,A0A452DJG7,A0A3Q1MTB8,E1BNG2,G3MXQ8,F1MET0,Q07537,…	0.00424552	0.123014	0.326923
GO:0044262	cellular carbohydrate metabolic process	P	10	20	361	1677	0.0277008	0.0119261	over	Q07130,F1MZP0,Q0VCM4,Q9MYM4,Q28049,P08037,P20959,Q5E956,Q3SZ62,Q3ZCI4	Q07130,Q3T0E7,F1MZP0,A7MB78,F1MHT1,Q0VCM4,Q9MYM4,Q28049,P08037,Q3Y5Z3,P20959,F1MRZ8,A5D7I4,A1A4K3,A6H768,Q5E956,A0JN77,Q3SZ62,A5PKI3,Q3ZCI4	0.00434704	0.123014	0.5
GO:0009166	nucleotide catabolic process	P	10	20	361	1677	0.0277008	0.0119261	over	A5D984,Q3T0P6,Q3SZ62,P10096,Q9XSJ4,A6QLL8,Q5E956,Q3ZBD7,A0A3Q1ML59,Q3ZBY4	A5D984,Q3T0P6,Q3SZ62,P10096,Q9XSJ4,A6QLL8,Q5E956,Q3ZBD7,Q3ZC09,A0A3Q1ML59,Q3ZBY4,A1A4J1,A5PK73,Q2KJE5,A2VE47,Q05927,P06623,A6H768,A5PJH9,F1N0Y0	0.00434704	0.123014	0.5
GO:1901292	nucleoside phosphate catabolic process	P	10	20	361	1677	0.0277008	0.0119261	over	A5D984,Q3T0P6,Q3SZ62,P10096,Q9XSJ4,A6QLL8,Q5E956,Q3ZBD7,A0A3Q1ML59,Q3ZBY4	A5D984,Q3T0P6,Q3SZ62,P10096,Q9XSJ4,A6QLL8,Q5E956,Q3ZBD7,Q3ZC09,A0A3Q1ML59,Q3ZBY4,A1A4J1,A5PK73,Q2KJE5,A2VE47,Q05927,A5PJH9,F1N0Y0,P06623,A6H768	0.00434704	0.123014	0.5
GO:0032507	maintenance of protein location in cell	P	6	9	361	1677	0.0166205	0.00536673	over	Q3MHX6,A0A3Q1MLQ7,A0A3Q1LQU4,Q0VCX2,Q5E946,A2VDN7	P21752,P62326,Q3MHX6,F1MX65,A0A3Q1MLQ7,A0A3Q1LQU4,Q0VCX2,Q5E946,A2VDN7	0.00443809	0.124722	0.666667
GO:0009987	cellular process	P	214	890	361	1677	0.592798	0.53071	over	Q862I1,E1BHA5,P14568,Q3T054,Q3MHM5,F1N085,Q9GMB8,P62261,E1BNK3,Q9BGI3,E1BI01,F1MQ37,P10096,Q5E9F7,A2VDN7,P62935,F1MU79,A6QLB7,P21214,A6QLY8,P20959,E1BBP4,P22444,A0A3Q1ML59,Q2HJ49,Q92176,P49907,P15497,G3X811,P10152,P08037,P58073,P45478,P84080,A6QPT4,G3MX45,Q58DW3,F1MQF6,P11116,P28782,F1N650,Q3SX33,A6QLN9,E1BA17,Q5E9B7,Q76LV2,Q3ZBA6,F1MGX0,F1MMU4,A0A3Q1MQB1,P01252,Q0VCX2,Q2TBX4,F1MWU9,A0A3Q1LSN0,Q3…	Q58DQ3,Q862I1,P39872,G3MYE2,Q56JX6,E1BHA5,Q5E988,Q3T0F4,A1L528,Q2HJH2,Q3SZC4,P14568,Q3T169,Q3T0W4,P61283,Q3T054,P81947,A0A452DIH7,Q2KJD0,Q3MHM5,A0A452DJJ2,F1N085,Q3T0J0,G3MWV5,A5D7J6,Q9GMB8,Q3SYW3,Q3ZC64,P50291,Q5E959,Q3ZBW4,P26882,E1BGW5,G3N3E1,P62261,E1BNK3,Q2NL22,Q3T102,A0A3Q1M4H2,E1BPU0,Q9BGI3,Q0VD16,E1BI01,F1MJS9,A7MB36,O02741,F1MQ37,P10096,Q3T147,Q1RMU5,Q3T0I5,F1MPU0,Q32LE3,E1BDX8,Q5E9F7,A5…	0.00445895	0.124722	0.240449
GO:0072521	purine-containing compound metabolic process	P	18	46	361	1677	0.0498615	0.0274299	over	A5D984,Q3T0P6,Q3SZ62,P10096,Q9XSJ4,A6QLL8,Q5E956,Q3ZBD7,A0A3Q1ML59,Q3ZBY4,Q3T0Q4,A5PK70,Q9GJT9,Q0VCK0,E1BNK3,Q3T054,F1N085,Q5E946	Q32PF2,A5D984,Q3T0P6,Q3SZ62,P10096,Q9XSJ4,A6QLL8,Q5E956,Q3ZBD7,Q3ZC09,A0A3Q1ML59,Q3ZBY4,A1A4J1,A5PK73,Q2KJE5,A2VE47,O46375,F1MCZ0,Q3T0Q4,A5PK70,F1MLX9,Q9GJT9,A0A3Q1LUB3,F1N468,P08166,P00570,A1A4N9,Q0VCK0,Q2HJ26,A3KN12,Q05927,E1BNK3,P80457,F1MUT3,Q0QEM9,A7MBG0,F1MM07,F1N2G0,P31404,Q3T054,E1BPU0,F1N085,Q3T0J0,A6H768,P61585,Q5E946	0.00453887	0.126227	0.391304
GO:0035239	tube morphogenesis	P	20	53	361	1677	0.0554017	0.0316041	over	P63103,P10152,F1MQ37,Q3SX33,A0A3Q1LTK3,Q5E9F7,F1N6H1,Q3T0P6,Q95121,F1N3A1,Q9GMB8,P21793,A0A3Q1LYS8,Q3SZN8,F1MU34,F1N3J3,P08037,E1BBP4,F1N650,A5D984	P63103,Q95114,P10152,P80929,F1MQ37,Q2KJ51,Q17QE5,P55906,P04272,P62248,A0A3Q1MG84,Q9XSA7,Q3ZC64,Q9TUI9,Q3SX33,A5D7V3,A0A3Q1LTK3,G5E6P3,Q5E9F7,Q2TA49,E1BKS1,Q2KJJ7,F1N6H1,Q3T0P6,Q95121,A0A140T843,F1MKS5,F1N3A1,Q9GMB8,P21793,G3N2A9,P17248,A0A3Q1LYS8,Q3SZN8,Q2UVX4,P30922,A0A3Q1MT29,F1MU34,Q3T0I2,P28800,F1N3J3,Q3T0E7,P08037,P00435,Q08E14,E1BBP4,F1N650,Q9MZ06,P61585,A0A3Q1LGY9,A5D984,P02639,P62833	0.00461435	0.127593	0.377358
GO:1901137	carbohydrate derivative biosynthetic process	P	23	64	361	1677	0.0637119	0.0381634	over	A5D984,Q3T0P6,Q3SZ62,P10096,Q9XSJ4,A6QLL8,Q5E956,Q3ZBD7,A0A3Q1ML59,Q3ZBY4,Q9GJT9,Q3T0Q4,A5PK70,Q0VCK0,F1MHF1,Q3SZB0,P08037,E1BNK3,A0A3Q1LTK3,E1BB36,F1N026,A7Z014,F1N085	Q2HJA3,A0JN91,A5D7I4,F1MS56,Q32PF2,A5D984,Q3T0P6,Q3SZ62,P10096,Q9XSJ4,A6QLL8,Q5E956,Q3ZBD7,Q3ZC09,A0A3Q1ML59,Q3ZBY4,A1A4J1,A5PK73,Q2KJE5,A2VE47,Q9GJT9,A0A3Q1LUB3,F1N468,P08166,P00570,A1A4N9,Q3T0Q4,A5PK70,Q0VCK0,Q2HJ26,A3KN12,A0A140T887,F1MVC0,Q3ZC71,F1MHF1,E1BIT9,Q3SZB0,E1BB48,E1BKQ9,P08037,A0A452DJG7,F1MET0,Q07537,Q5E9Q1,E1BNK3,F1N7H5,A0A3Q1LTK3,Q0QEM9,F1N4W0,Q1RMU6,Q3SX46,A3KN04,E1B9R3,E1BB36,E…	0.00499683	0.136608	0.359375
GO:0032271	regulation of protein polymerization	P	14	33	361	1677	0.0387812	0.019678	over	Q865V6,A0A3Q1LPZ4,P02584,Q2HJ57,F1MQF6,Q3T0F9,P61157,Q148J6,Q3T035,G3MXC8,Q1JPK9,P84080,Q56JZ9,Q92176	F1MJH1,A4FUA8,Q865V6,A0A3Q1LPZ4,P21752,P62326,P02584,Q2HJ57,Q3SYW3,A6H7G2,A2VDX0,F1MUI0,Q2TA49,F1MQF6,Q3T0F9,A0A3Q1M5V9,Q5EAD0,Q3T169,Q5E9H3,Q3MHR7,P61157,A0A3Q1LXR9,Q148J6,Q3T035,G3MXC8,Q1JPK9,P84080,Q56JZ9,Q92176,A0A3Q1LUF1,E1BC32,A8YXX8,G3N3E1	0.00516889	0.139877	0.424242
GO:0006793	phosphorus metabolic process	P	47	156	361	1677	0.130194	0.0930233	over	P62261,E1BNK3,Q9BGI3,E1BI01,P15497,P20959,G3X811,A0A452DHY1,Q07130,A5D984,Q3T0P6,Q3SZ62,P10096,Q9XSJ4,A6QLL8,Q5E956,Q3ZBD7,A0A3Q1ML59,Q3ZBY4,A0A3Q1LRN7,Q3T0Q4,A5PK70,Q0VCK0,Q5E9F7,P63103,P21214,Q5E946,Q3SX33,P11151,Q3ZCI4,G5E5C8,O18836,P22444,Q9GJT9,A2VDN7,A0A140T894,E1BBP4,Q3T0F9,Q3T054,A7Z014,Q5EA61,F1MQF6,Q6QRN6,F1N085,E1BMK2,P26201,P68103	P62261,E1BNK3,A0A3Q1M4H2,E1BPU0,Q9BGI3,Q0VD16,E1BI01,F1MJS9,P15497,F1MHH5,Q17QE5,P18203,P20959,G3X811,F1N2F1,E1BDE3,Q2UVX4,P04272,Q3Y5Z3,P62248,Q29RS5,A6QL48,A0A452DHY1,A3KN51,Q5E9A6,A1A4J1,Q07130,F1MS56,Q5EA88,A0A3Q1M473,Q32PF2,A5D984,Q3T0P6,Q3SZ62,P10096,Q9XSJ4,A6QLL8,Q5E956,Q3ZBD7,Q3ZC09,A0A3Q1ML59,Q3ZBY4,A5PK73,Q2KJE5,A2VE47,F1MMK2,A0A3Q1LRN7,Q3T0Q4,A5PK70,Q2KIW9,P00570,P08166,A1A4N9,Q0VCK0,Q…	0.0051742	0.139877	0.301282
GO:0043254	regulation of protein complex assembly	P	19	50	361	1677	0.0526316	0.0298151	over	Q865V6,A0A3Q1LPZ4,P02584,Q2HJ57,F1MQF6,Q3T0F9,P17697,E1BNK3,Q3SYR8,P61157,Q148J6,Q3T035,G3MXC8,Q1JPK9,P84080,Q56JZ9,Q92176,Q2HJ49,P26201	Q3T0D7,F1MJH1,A4FUA8,Q865V6,A0A3Q1LPZ4,P21752,P62326,A5D7S0,P02584,Q2HJ57,Q3SYW3,A6H7G2,A2VDX0,F1MUI0,Q2TA49,F1MQF6,Q3T0F9,A0A3Q1M5V9,Q5EAD0,Q3T169,Q5E9H3,P17697,F1N1D5,P17248,E1BNK3,A0A140T897,Q3SYR8,F1MWI1,Q2HJG5,F1MRZ8,Q3MHR7,P61157,A0A3Q1LXR9,Q148J6,Q3T035,G3MXC8,Q1JPK9,P84080,Q56JZ9,Q5E9F9,Q92176,A0A3Q1LUF1,E1BC32,Q2HJ49,P61585,Q5E9F8,P26201,A8YXX8,G3N3E1,F1MKS5	0.00523555	0.140749	0.38
GO:0012501	programmed cell death	P	27	79	361	1677	0.0747922	0.0471079	over	P28782,P11116,F1MQF6,Q0II48,B5B3R8,Q0VCX2,Q3T0Q4,F1N169,P01252,P45478,F1N6H1,O18836,P21214,P22444,E1BNK3,F1N650,P17697,P08037,Q6EWQ7,P20959,Q5E946,Q92176,P10096,Q5EAE6,E1B6Z6,Q9BGI3,A5D984	Q08DN1,P28782,P30922,P11116,Q17QE5,F1MQF6,P62248,Q0II48,Q3T169,Q3T0I5,Q148C8,Q3T2L0,F1MX60,P26882,F1MUI0,Q1RMU5,F1MZ33,F1MHS5,A0A140T897,B5B3R8,Q0VCX2,F1N036,Q3T0Q4,Q95M18,Q3T0I2,F1N169,P01252,F6S1Q0,P45478,F1MD34,F1N6H1,E1BL90,Q05204,O18836,P21214,P22444,A0PCH9,Q3ZBK5,A0A3Q1N842,E1BNK3,Q9BDR7,F1N650,A0A140T843,Q3Y5Z3,P81287,P17697,P08037,F1MKS5,Q6EWQ7,P20959,E1BPU0,P00435,E1BF95,Q5E946,P61585,Q9…	0.00540423	0.144481	0.341772
GO:0040011	locomotion	P	37	117	361	1677	0.102493	0.0697674	over	Q5E9F7,P28782,F1N650,Q3SX33,A0A3Q1M6W5,A0A3Q1LYS8,Q9TU25,E1B7Q3,P21214,P21793,O18836,E1BNK3,E1BBP4,P20959,Q92176,G3MXC8,F1MCX1,F1MD77,F1MNT4,P32592,F1N169,Q0VCX2,Q0P5I9,Q3SYU6,E1BIK4,Q862I1,P15497,F1MQ37,P60712,P08037,E1BJF9,E1BMK2,G3X811,G3MXK8,Q2HJ49,F1MTP5,F1MQF6	Q5E9F7,F1MEW1,A7MB70,G3MYK9,A5D7D5,A0JNB0,F1MHH5,F1MNN7,P28782,F1MHS5,F1N650,A6QLZ0,A0A3Q1M5V9,Q3SX33,A0A3Q1M6W5,F1MJS9,P46160,P46170,Q29RS5,A0A3Q1LYS8,Q5E9H3,E1BEM2,Q2TA49,A0A3Q1MG84,Q3ZC64,A0A3Q1MQ68,F1MX60,A5D7I4,F6RAG5,A8E641,Q9TU25,F1MNG3,Q1RMI2,E1B7Q3,P21214,A0A3Q1LGY9,A5D7J6,A0A140T843,P21793,F1MPF3,Q5E959,Q3T0I2,E1BF95,O18836,E1BKS1,E1BNK3,E1BBP4,P20959,P61585,Q92176,G3MXC8,F1MCX1,F1MD77,…	0.00543556	0.14452	0.316239
GO:0034654	nucleobase-containing compound biosynthetic process	P	38	121	361	1677	0.105263	0.0721527	over	Q9GMB8,G3X811,A5D984,Q3T0P6,Q3SZ62,P10096,Q9XSJ4,A6QLL8,Q5E956,Q3ZBD7,A0A3Q1ML59,Q3ZBY4,Q9GJT9,Q3T0Q4,A5PK70,Q0VCK0,F1MMU4,F1MF42,A0A3Q1N9S5,E1BMK2,E1BNK3,P10152,F1N169,Q9BGI1,P21214,P22444,F1N6H1,F1MQF6,Q9BGI3,A2VDN7,O18836,A0A452DHY1,P61157,Q5E946,P21793,F1MEP6,F1N085,P17697	G3MWV5,A5D7J6,Q9GMB8,Q3SYW3,Q3ZC64,P50291,Q5E959,Q3ZBW4,P26882,E1BGW5,G3X811,F1MS56,Q32PF2,A5D984,Q3T0P6,Q3SZ62,P10096,Q9XSJ4,A6QLL8,Q5E956,Q3ZBD7,Q3ZC09,A0A3Q1ML59,Q3ZBY4,A1A4J1,A5PK73,Q2KJE5,A2VE47,Q9GJT9,A0A3Q1LUB3,F1N468,P08166,P00570,A1A4N9,Q3T0Q4,A5PK70,Q0VCK0,Q2HJ26,A3KN12,Q05927,Q2KIW9,A0A140T887,F1MVC0,A4IFR3,G3N081,A7MAZ5,P02253,F1MX50,F1MMU4,G3N131,E1BGX1,A0A3Q1MF05,A6QP40,F1MF42,P6158…	0.00553729	0.14642	0.31405
GO:0035295	tube development	P	22	61	361	1677	0.0609418	0.0363745	over	P63103,P10152,F1MQ37,Q3SX33,A0A3Q1LTK3,F1MEP6,Q5E9F7,F1N6H1,Q3T0P6,Q95121,F1N3A1,Q9GMB8,P21793,A0A3Q1LYS8,Q3SZN8,F1MU34,F1N3J3,P21214,P08037,E1BBP4,F1N650,A5D984	P63103,Q95114,P10152,P80929,F1MQ37,Q2KJ51,Q17QE5,P55906,P04272,P62248,A0A3Q1MG84,Q9XSA7,Q3ZC64,Q9TUI9,Q3SX33,A5D7V3,A0A3Q1LTK3,G5E6P3,F1MEP6,Q5E9F7,Q2TA49,E1BKS1,Q2KJJ7,F1N6H1,Q3T0P6,Q95121,A0A140T843,F1MKS5,F1N3A1,Q9GMB8,P21793,G3N2A9,F1MET0,A7MB70,P30922,Q3T0E7,P17248,A0A3Q1LYS8,Q3SZN8,Q2UVX4,A0A3Q1MT29,F1MU34,Q3T0I2,P28800,F1N3J3,Q863C3,E1BJY4,Q08E14,P21214,Q29RS5,P08037,P00435,E1BBP4,Q0VD16,F…	0.00571782	0.14956	0.360656
GO:0006081	cellular aldehyde metabolic process	P	7	12	361	1677	0.0193906	0.00715564	over	A0A3Q1LRN7,Q3ZCI4,G5E5C8,Q5E956,Q5E946,Q3SZ62,A7Z014	F1MMK2,A0A3Q1LRN7,Q3ZCI4,G5E5C8,Q0II59,Q5E956,Q5E946,Q3SZ62,A7Z014,Q3ZCJ2,E1BAZ4,Q2KJH9	0.00585185	0.149826	0.583333
GO:0034314	Arp2/3 complex-mediated actin nucleation	P	7	12	361	1677	0.0193906	0.00715564	over	P84080,Q56JZ9,P61157,Q148J6,Q3T035,G3MXC8,Q1JPK9	P84080,Q56JZ9,F1MUI0,A8YXX8,G3N3E1,Q3MHR7,P61157,A0A3Q1LXR9,Q148J6,Q3T035,G3MXC8,Q1JPK9	0.00585185	0.149826	0.583333
GO:0050900	leukocyte migration	P	12	27	361	1677	0.033241	0.0161002	over	P28782,F1N650,Q3SX33,O18836,E1BIK4,Q92176,Q9TU25,G3MXK8,Q2HJ49,F1MTP5,F1MQF6,P08037	F1MNN7,P28782,F1MHS5,F1N650,A6QLZ0,A0A3Q1M5V9,Q3SX33,O18836,Q29RS5,Q9BDR7,F1MD23,E1BIK4,Q92176,Q9TU25,G3MXK8,Q2HJ49,P62326,A0A140T8D4,F1MNG3,Q1RMI2,A6YT15,F1MTP5,Q32KY0,P61585,F1MQF6,A5D7J6,P08037	0.00608035	0.154857	0.444444
GO:0019752	carboxylic acid metabolic process	P	26	76	361	1677	0.0720222	0.045319	over	P14568,A5D984,Q3T0P6,Q3SZ62,P10096,Q9XSJ4,A6QLL8,Q5E956,Q3ZBD7,A0A3Q1ML59,Q3ZBY4,Q9GMB8,A0A3Q1LTZ6,P11151,A6QQ07,F1MZA0,E1BJ75,Q5E946,G3N2D8,E1BNK3,F1N650,Q32LE5,P15497,Q3ZCI4,Q5E9B1,P19858	P14568,O02853,A5D984,Q3T0P6,Q3SZ62,P10096,Q9XSJ4,A6QLL8,Q5E956,Q3ZBD7,Q3ZC09,A0A3Q1ML59,Q3ZBY4,A1A4J1,A5PK73,Q2KJE5,A2VE47,A0A140T8A5,A0A452DIW4,F1MS05,Q0QEK4,Q32PF2,A7YW98,A0A3Q1M1K1,Q3SYZ4,A0A3Q1MSP0,Q3T0N2,Q9GMB8,Q3ZBV8,P17248,A0A3Q1LTZ6,F1MYJ3,F1MVC0,A0A3Q1M403,A0A3Q1LRP4,A6QR28,Q0VCW4,Q2UVX4,F1MHQ4,P11151,F1N647,Q71SP7,Q3YMR4,Q3Y5Z3,A6QQ07,F1MZA0,P46411,A0A140T891,E1BJ75,A6QL77,Q5E946,G3N2D8…	0.00621202	0.156897	0.342105
GO:0055086	nucleobase-containing small molecule metabolic process	P	23	65	361	1677	0.0637119	0.0387597	over	Q07130,A5D984,Q3T0P6,Q3SZ62,P10096,Q9XSJ4,A6QLL8,Q5E956,Q3ZBD7,A0A3Q1ML59,Q3ZBY4,A0A3Q1LRN7,Q3T0Q4,A5PK70,Q9GJT9,Q0VCK0,E1BNK3,Q3ZCI4,G5E5C8,Q3T054,Q6QRN6,F1N085,Q5E946	Q07130,F1MS56,Q32PF2,A5D984,Q3T0P6,Q3SZ62,P10096,Q9XSJ4,A6QLL8,Q5E956,Q3ZBD7,Q3ZC09,A0A3Q1ML59,Q3ZBY4,A1A4J1,A5PK73,Q2KJE5,A2VE47,F1MMK2,A0A3Q1LRN7,Q5EA88,O46375,F1MCZ0,Q3T0Q4,A5PK70,F1MLX9,Q2KIW9,P00570,Q9GJT9,A0A3Q1LUB3,F1N468,P08166,A1A4N9,Q0VCK0,Q2HJ26,A3KN12,Q05927,A0A140T887,F1MVC0,E1BFN6,A0A140T8A5,E1BNK3,Q3ZCI4,G5E5C8,P80457,F1MUT3,P55859,A5PJH9,F1N0Y0,P06623,F1N7H5,Q0QEM9,Q95JH2,A7MBG0,F…	0.00622532	0.156897	0.353846
GO:0042493	response to drug	P	15	37	361	1677	0.0415512	0.0220632	over	A0A3Q1LMG9,Q4GZT4,E1BCU6,B5B3R8,P02663,Q28049,P21214,E1BNK3,Q5E946,F1N650,P48616,O18836,P60712,P09867,F1N6H1	P46411,A7MBH9,E1BA29,A0A3Q1LMG9,F1N5Z0,Q4GZT4,P02702,Q9XSC9,E1BCU6,P18203,B5B3R8,P02663,Q28049,E7E1P7,P21214,E1BNK3,Q3Y5Z3,E1BF95,A0A3Q1M4H2,P00435,A0JNB0,Q5E946,F1N650,Q3T169,P48616,F1MZV2,Q95M18,O18836,A0A3Q1MSS6,P60712,E1BPU0,P09867,A0A3Q1MRP4,Q0VCN9,F1N6H1,Q32KY0,A6QQL9	0.00638883	0.158039	0.405405
GO:0000165	MAPK cascade	P	15	37	361	1677	0.0415512	0.0220632	over	Q9BGI3,E1BI01,P21214,E1BNK3,O18836,Q3T0F9,P22444,P20959,F1MQF6,A0A452DHY1,P63103,E1BMK2,P26201,G3X811,P62261	A0A3Q1M4H2,E1BPU0,Q9BGI3,Q0VD16,E1BI01,F1MJS9,G3X6N3,Q5E947,P21214,A3KN51,E1BB50,E1BJY4,E1BNK3,Q3Y5Z3,F1N1D5,O18836,Q3T0F9,P22444,P13696,Q3ZC64,P62248,P20959,Q3T169,P28800,F1MQF6,A0A452DHY1,P63103,Q3T0I2,Q3SZK8,P30922,P62833,Q17QE5,E1BMK2,P26201,Q29423,G3X811,P62261	0.00638883	0.158039	0.405405
GO:0044275	cellular carbohydrate catabolic process	P	5	7	361	1677	0.0138504	0.00417412	over	Q0VCM4,Q9MYM4,Q5E956,Q3SZ62,Q3ZCI4	Q0VCM4,Q9MYM4,F1MHT1,Q5E956,A0JN77,Q3SZ62,Q3ZCI4	0.00643392	0.158039	0.714286
GO:0060395	SMAD protein signal transduction	P	5	7	361	1677	0.0138504	0.00417412	over	E1BNK3,P48616,O18836,P21214,P22444	E1BNK3,G3X6N3,P48616,O18836,P21214,P22444,Q0V8R6	0.00643392	0.158039	0.714286
GO:0051493	regulation of cytoskeleton organization	P	21	58	361	1677	0.0581717	0.0345856	over	Q865V6,A0A3Q1LPZ4,P02584,Q2HJ57,Q5E9F7,F1MTP5,F1MQF6,Q3T0F9,A0A3Q1MCE8,Q9TU25,P61157,Q148J6,Q3T035,G3MXC8,Q1JPK9,P84080,Q56JZ9,Q92176,P15497,A2VDN7,Q9TU03	F1MJH1,A4FUA8,Q865V6,A0A3Q1LPZ4,P21752,P62326,Q17QE5,A8YXX8,F1MTV9,F1MZV2,P02584,Q2HJ57,Q3SYW3,A6H7G2,Q5E9F7,F1MTP5,F1MRZ8,A0A3Q1ML30,A2VDX0,F1MUI0,Q2TA49,F1MQF6,Q3T0F9,A0A3Q1M5V9,Q5EAD0,A0A3Q1MCE8,Q3T169,Q5E9H3,P61585,Q9TU25,F1MKS5,F1MNG3,Q1RMI2,Q3MHR7,P61157,A0A3Q1LXR9,Q148J6,Q3T035,G3MXC8,Q1JPK9,P84080,Q56JZ9,Q3T0M7,Q3SZC4,Q92176,P15497,P28800,A0A3Q1LUF1,E1BC32,A0A3Q1LWS8,Q3T0U5,A2VDN7,Q9TU03,…	0.00654022	0.159109	0.362069
GO:0007163	establishment or maintenance of cell polarity	P	8	15	361	1677	0.0221607	0.00894454	over	F1MQ37,Q5E9F7,P31976,F1MTP5,Q2HJ49,P61223,A6QLB7,Q9TU25	Q3SZC4,F1MQ37,Q5E9F7,P61585,P31976,F1MTP5,Q2HJ49,Q3SZK8,E1BIQ8,P61223,Q3SYV4,A6QLB7,Q9TU25,F1MNG3,Q1RMI2	0.00657612	0.159109	0.533333
GO:0032496	response to lipopolysaccharide	P	8	15	361	1677	0.0221607	0.00894454	over	E1BNK3,Q9BGI3,P48616,F1MQF6,E1BIK4,G3N2D8,E1BAD2,E1B8A0	F1MNN7,E1BNK3,Q9BGI3,C4T7Z1,P48616,P61585,F1MQF6,F1MD23,F1MZV2,E1BIK4,A0A3Q1M4H2,G3N2D8,E1BAD2,E1B8A0,F1MYJ3	0.00657612	0.159109	0.533333
GO:1901701	cellular response to oxygen-containing compound	P	19	51	361	1677	0.0526316	0.0304114	over	A0A3Q1LMG9,Q3T0F9,A6QPT4,Q9BGI3,E1BNK3,A5D984,A6QLS9,Q9BGI1,A0A452DHY1,Q5E946,O18836,F1N650,P48616,F1MQF6,E1BIK4,P61223,Q2HJ49,P11151,P60712	A7MBH9,E1BA29,A0A3Q1LMG9,Q3T0F9,Q29RS5,Q5E947,F1MNQ4,A6QPT4,A3KLR9,Q9BGI3,E1BJY4,Q27971,Q08E14,F1MNN7,E1BNK3,C4T7Z1,A5D984,F1N2J9,A6QLS9,Q3Y5Z3,Q9BGI1,A0A452DHY1,F1MME1,Q3MHP2,Q5E946,O18836,F1N650,Q3T169,P48616,P61585,F1MQF6,F1MD23,F1MZV2,E1BIK4,A0A3Q1M4H2,F1N720,Q5E9H3,Q95M18,P61223,P62833,F1N0Q2,Q2HJ49,P11151,A0A3Q1MSS6,P60712,A0A3Q1LWS8,P81287,Q3ZCJ2,E1BPU0,A0A140T8D4,A0JNB0	0.00672636	0.159324	0.372549
GO:0032273	positive regulation of protein polymerization	P	10	21	361	1677	0.0277008	0.0125224	over	F1MQF6,Q3T0F9,P61157,Q148J6,Q3T035,G3MXC8,Q1JPK9,P84080,Q56JZ9,Q92176	Q2TA49,F1MQF6,Q3T0F9,A0A3Q1M5V9,Q5EAD0,Q3T169,Q5E9H3,Q3MHR7,P61157,A0A3Q1LXR9,Q148J6,Q3T035,G3MXC8,Q1JPK9,P84080,Q56JZ9,F1MUI0,F1MJH1,Q92176,A8YXX8,G3N3E1	0.00673864	0.159324	0.47619
GO:0009653	anatomical structure morphogenesis	P	46	154	361	1677	0.127424	0.0918306	over	A6QLB7,P21214,P63103,P10152,F1MQ37,Q3SX33,A0A3Q1LTK3,Q5E9F7,F1N6H1,Q9MYM4,A6QLN9,E1BA17,F1MD77,F1MER7,F1MNT4,E1B7Q3,P60712,E1BNK3,Q9TU25,F1N650,A4IF97,Q2HJ49,P31976,Q92176,F1MTP5,A0A3Q1M6W5,Q3T0F9,Q3T0P6,Q95121,F1N3A1,Q9GMB8,P21793,Q0VCX2,Q862I1,P15497,F1N169,E1BBP4,Q3B7N2,A0A3Q1LYS8,Q3SZN8,F1MU34,F1N3J3,P08037,A6QLZ7,E1B8A0,A5D984	Q3SYV4,A6QLB7,P61585,P21214,F1MX60,E1BGT1,P63103,Q95114,P10152,P80929,F1MQ37,Q2KJ51,Q17QE5,P55906,P04272,P62248,A0A3Q1MG84,Q9XSA7,Q3ZC64,Q9TUI9,Q3SX33,A5D7V3,A0A3Q1LTK3,G5E6P3,E1BEM2,F1MXU9,Q0VD44,A7MB70,Q5E9Q1,E1BL90,Q5E9F7,Q2TA49,E1BKS1,Q2KJJ7,F1N6H1,F1MET0,P09487,P18203,G3MZI7,Q9MYM4,A6QLN9,E1BA17,F1MD94,E1BI98,F1N401,E1BB91,Q2KJH6,A5D7I4,E1BJY4,F1MD77,F1MER7,F1MNT4,E1B7Q3,P60712,P02638,P06623…	0.00679108	0.159324	0.298701
GO:0006796	phosphate-containing compound metabolic process	P	46	154	361	1677	0.127424	0.0918306	over	P62261,E1BNK3,Q9BGI3,E1BI01,P15497,P20959,G3X811,A0A452DHY1,A5D984,Q3T0P6,Q3SZ62,P10096,Q9XSJ4,A6QLL8,Q5E956,Q3ZBD7,A0A3Q1ML59,Q3ZBY4,A0A3Q1LRN7,Q3T0Q4,A5PK70,Q0VCK0,Q5E9F7,P63103,P21214,Q5E946,Q3SX33,P11151,Q3ZCI4,G5E5C8,O18836,P22444,Q9GJT9,A2VDN7,A0A140T894,E1BBP4,Q3T0F9,Q3T054,A7Z014,Q5EA61,F1MQF6,Q6QRN6,F1N085,E1BMK2,P26201,P68103	P62261,E1BNK3,A0A3Q1M4H2,E1BPU0,Q9BGI3,Q0VD16,E1BI01,F1MJS9,P15497,F1MHH5,Q17QE5,P18203,P20959,G3X811,F1N2F1,E1BDE3,Q2UVX4,P04272,Q3Y5Z3,P62248,Q29RS5,A6QL48,A0A452DHY1,A3KN51,Q5E9A6,A1A4J1,Q5EA88,A0A3Q1M473,Q32PF2,A5D984,Q3T0P6,Q3SZ62,P10096,Q9XSJ4,A6QLL8,Q5E956,Q3ZBD7,Q3ZC09,A0A3Q1ML59,Q3ZBY4,A5PK73,Q2KJE5,A2VE47,F1MMK2,A0A3Q1LRN7,Q3T0Q4,A5PK70,Q2KIW9,P00570,P08166,A1A4N9,Q0VCK0,Q2HJ26,A3KN12,Q…	0.00679108	0.159324	0.298701
GO:1901652	response to peptide	P	9	18	361	1677	0.0249307	0.0107335	over	Q3T0F9,P20959,A5D984,A6QLS9,F1N650,O18836,B5B3R8,P02663,P48616	Q3T0F9,Q29RS5,P20959,Q9N1C1,A5D984,F1N2J9,A6QLS9,Q3Y5Z3,F1N650,O18836,B5B3R8,P02663,P48616,F1MZV2,A0A3Q1LWS8,P81287,A0A140T8D4,A0JNB0	0.00681545	0.159324	0.5
GO:0008360	regulation of cell shape	P	9	18	361	1677	0.0249307	0.0107335	over	F1N650,A4IF97,Q2HJ49,P31976,Q92176,Q9TU25,F1MQ37,F1MTP5,A0A3Q1M6W5	F1N650,A4IF97,Q2HJ49,P61585,P31976,Q92176,Q9TU25,F1MQ37,F1MNG3,Q3SZK8,F1MTP5,Q1RMI2,G5E6P3,A5PKG9,A0JNB0,Q5E9H3,A0A3Q1M6W5,Q5EAD0	0.00681545	0.159324	0.5
GO:0009123	nucleoside monophosphate metabolic process	P	14	34	361	1677	0.0387812	0.0202743	over	A5D984,Q3T0P6,Q3SZ62,P10096,Q9XSJ4,A6QLL8,Q5E956,Q3ZBD7,A0A3Q1ML59,Q3ZBY4,Q0VCK0,E1BNK3,Q9GJT9,Q5E946	A5D984,Q3T0P6,Q3SZ62,P10096,Q9XSJ4,A6QLL8,Q5E956,Q3ZBD7,Q3ZC09,A0A3Q1ML59,Q3ZBY4,A1A4J1,A5PK73,Q2KJE5,A2VE47,P08166,P00570,Q0VCK0,Q2HJ26,A3KN12,Q05927,A0A140T887,E1BNK3,Q0QEM9,Q9GJT9,A5PJH9,F1N0Y0,A7MBG0,F1MM07,F1N2G0,P31404,A6H768,P61585,Q5E946	0.00710421	0.164485	0.411765
GO:0009161	ribonucleoside monophosphate metabolic process	P	14	34	361	1677	0.0387812	0.0202743	over	A5D984,Q3T0P6,Q3SZ62,P10096,Q9XSJ4,A6QLL8,Q5E956,Q3ZBD7,A0A3Q1ML59,Q3ZBY4,Q0VCK0,E1BNK3,Q9GJT9,Q5E946	A5D984,Q3T0P6,Q3SZ62,P10096,Q9XSJ4,A6QLL8,Q5E956,Q3ZBD7,Q3ZC09,A0A3Q1ML59,Q3ZBY4,A1A4J1,A5PK73,Q2KJE5,A2VE47,P08166,P00570,Q0VCK0,Q2HJ26,A3KN12,Q05927,A0A140T887,E1BNK3,Q0QEM9,Q9GJT9,A5PJH9,F1N0Y0,A7MBG0,F1MM07,F1N2G0,P31404,A6H768,P61585,Q5E946	0.00710421	0.164485	0.411765
GO:0030154	cell differentiation	P	52	179	361	1677	0.144044	0.106738	over	P20959,P22444,Q5E9F7,P21214,E1BNK3,P08037,P58073,P11116,A6QLN9,E1BA17,P60712,F1MQ37,P63103,Q9TU25,E1B7Q3,P11151,P48616,P28782,G3MZ88,F1N650,F1MTP5,Q3T0P6,Q862I1,A6QP57,F1MD77,F1MNT4,Q2HJ49,Q3B7N2,F1MKI5,Q9BGI3,Q3T0Q4,O18836,A7Z057,Q5E9B7,Q3SX33,A0A3Q1LTK3,Q3ZBS7,F1MEP6,Q3ZBA6,Q95121,A2VDN7,F1N3J3,P61223,E1BBP4,F1N6H1,G3MXK8,P15497,F1N169,G3X811,P10152,Q3T0F9,G3N262	P31096,Q5E9F8,P20959,P22444,E1BEM2,Q5E9F7,F1MEW1,A7MB70,G3MYK9,A5D7D5,A0JNB0,F1MHH5,F1MJS9,P21214,P00435,Q9XSA7,F1MET0,E1BNK3,P08037,P58073,F1MRZ8,P50291,Q9BDR7,P11116,P61585,Q3ZC64,G3MZ71,A6QLN9,E1BA17,F1MD94,E1BI98,F1N401,E1BB91,Q2KJH6,Q17QE5,E1BMM6,P60712,P02638,P06623,F1N513,Q2TA49,A0A3Q1MG84,A0A3Q1MQ68,F1MX60,A5D7I4,F6RAG5,A8E641,F1MQ37,P63103,Q9TU25,F1MNG3,Q1RMI2,E1B7Q3,F1MXU9,Q5E959,P11151…	0.00751628	0.17207	0.290503
GO:0044087	regulation of cellular component biogenesis	P	26	77	361	1677	0.0720222	0.0459153	over	Q865V6,A0A3Q1LPZ4,O18836,Q9TU25,P02584,Q2HJ57,F1MQF6,Q3T0F9,P17697,E1BNK3,Q3SYR8,P61157,Q148J6,Q3T035,G3MXC8,Q1JPK9,P84080,Q56JZ9,Q92176,P15497,Q3SX33,Q2HJ49,P26201,A2VDN7,P61223,F1MCX1	Q3T0D7,F1MJH1,A4FUA8,Q865V6,A0A3Q1LPZ4,P21752,P62326,Q3MHR7,O18836,Q9TU25,A8YXX8,F1MKS5,A5D7S0,P02584,Q2HJ57,Q3SYW3,A6H7G2,A2VDX0,F1MUI0,Q2TA49,F1MQF6,Q3T0F9,A0A3Q1M5V9,Q5EAD0,Q3T169,Q5E9H3,P17697,F1N1D5,P17248,E1BNK3,F1MRZ8,A0A140T897,Q3SYR8,F1MWI1,Q2HJG5,F1MLI8,P61157,A0A3Q1LXR9,Q148J6,Q3T035,G3MXC8,Q1JPK9,P84080,Q56JZ9,Q5E9F9,Q92176,Q0IIG7,Q148C8,P15497,P61585,P28800,A0A3Q1LUF1,E1BC32,F1N6H4,Q…	0.0075458	0.17207	0.337662
GO:0001525	angiogenesis	P	16	41	361	1677	0.0443213	0.0244484	over	Q3T0P6,Q95121,F1N3A1,Q9GMB8,P21793,A0A3Q1LYS8,Q3SZN8,F1MU34,P08037,F1N650,A5D984,P63103,P10152,F1MQ37,Q3SX33,A0A3Q1LTK3	G5E6P3,A5D7V3,Q3T0P6,Q95121,A0A140T843,F1MKS5,F1N3A1,Q9GMB8,P21793,G3N2A9,P17248,Q3ZC64,A0A3Q1LYS8,Q3SZN8,Q2UVX4,P30922,A0A3Q1MT29,F1MU34,P62248,Q3T0I2,P08037,P00435,F1N650,Q9MZ06,Q17QE5,P61585,A5D984,P02639,P63103,Q95114,P10152,P80929,F1MQ37,Q2KJ51,P55906,P04272,A0A3Q1MG84,Q9XSA7,Q9TUI9,Q3SX33,A0A3Q1LTK3	0.00757405	0.17207	0.390244
GO:1901362	organic cyclic compound biosynthetic process	P	40	131	361	1677	0.110803	0.0781157	over	Q9GMB8,G3X811,A5D984,Q3T0P6,Q3SZ62,P10096,Q9XSJ4,A6QLL8,Q5E956,Q3ZBD7,A0A3Q1ML59,Q3ZBY4,Q9GJT9,Q3T0Q4,A5PK70,Q0VCK0,F1MMU4,F1MF42,A0A3Q1N9S5,E1BMK2,P15497,E1BNK3,P10152,F1N169,Q9BGI1,P21214,P22444,F1N6H1,F1MQF6,Q9BGI3,A2VDN7,O18836,A0A452DHY1,P61157,Q5E946,P21793,F1MEP6,F1N085,P17697,B5B3R8	G3MWV5,A5D7J6,Q9GMB8,Q3SYW3,Q3ZC64,P50291,Q5E959,Q3ZBW4,P26882,E1BGW5,G3X811,F1MS56,Q32PF2,A5D984,Q3T0P6,Q3SZ62,P10096,Q9XSJ4,A6QLL8,Q5E956,Q3ZBD7,Q3ZC09,A0A3Q1ML59,Q3ZBY4,A1A4J1,A5PK73,Q2KJE5,A2VE47,Q9GJT9,A0A3Q1LUB3,F1N468,P08166,P00570,A1A4N9,Q3T0Q4,A5PK70,Q0VCK0,Q2HJ26,A3KN12,Q05927,Q2KIW9,A0A140T887,F1MVC0,A4IFR3,G3N081,A7MAZ5,P02253,F1MX50,F1MMU4,G3N131,E1BGX1,A0A3Q1MF05,A6QP40,F1MF42,P6158…	0.00765347	0.172292	0.305344
GO:0010638	positive regulation of organelle organization	P	18	48	361	1677	0.0498615	0.0286225	over	Q5E9F7,F1MTP5,F1MQF6,Q3T0F9,F1N650,P02584,P61157,Q148J6,Q3T035,G3MXC8,Q1JPK9,P84080,Q56JZ9,Q92176,P15497,Q2HJ49,P21793,A2VDN7	Q5E9F7,F1MTP5,F1MRZ8,A0A3Q1ML30,Q2TA49,F1MQF6,Q3T0F9,A0A3Q1M5V9,Q5EAD0,Q3T169,Q5E9H3,F1N650,P04272,Q3T0K2,G5E531,F1N0E5,P02584,Q3MHR7,P61157,A0A3Q1LXR9,Q148J6,Q3T035,G3MXC8,Q1JPK9,P84080,Q56JZ9,F1MUI0,F1MJH1,Q3T0M7,Q3SZC4,Q92176,P15497,P61585,P28800,A0A3Q1LWS8,Q2HJ49,P21793,Q3T0I5,Q2HJG5,Q5EAC6,E1BPU0,A2VDN7,E1BKS1,F1N1D5,E1BHY6,A8YXX8,G3N3E1,A5D977	0.00765503	0.172292	0.375
GO:0070887	cellular response to chemical stimulus	P	43	143	361	1677	0.119114	0.0852713	over	F1N650,O18836,P21214,G3X811,E1BNK3,A0A3Q1LMG9,Q3T0F9,F1MQF6,P15497,A6QPT4,Q9BGI3,P22444,Q0VCX2,F1N6H1,F1MU79,P28782,E1BIK4,Q92176,P11151,A5D984,A6QLS9,Q9BGI1,Q5E946,A0A452DHY1,Q2TBX4,F1MWU9,P79251,E1BJF9,E1BMK2,Q0P5I9,Q9TU25,P48616,P61223,P68103,A2VDN7,Q2HJ49,Q3T0P6,P60712,Q0VCK0,P21793,F1N3J3,P09867,A4IFH0	F1MJS9,F1MNN7,F1N650,A6QLZ0,A0A3Q1M5V9,O18836,P21214,Q0VD44,G3X811,A0A3Q1M4H2,E1BNK3,Q08DQ6,F1MME1,Q08E14,A7MBH9,E1BA29,A0A3Q1LMG9,Q3T0F9,Q29RS5,Q3ZBG1,F1MQF6,P15497,Q3Y5Z3,P18203,Q29423,Q5E947,F1MNQ4,A6QPT4,A3KLR9,Q9BGI3,E1BJY4,Q27971,P22444,P50291,Q58D84,Q0VCX2,Q5E959,F1MNB7,F1N6H1,P61585,A6QPK0,F1MU79,P28782,F1MHS5,Q9BDR7,F1MD23,E1BIK4,Q92176,A5D7J6,E1BNX4,C4T7Z1,P11151,A5D984,F1N2J9,A6QLS9,F1…	0.00775869	0.173816	0.300699
GO:0034655	nucleobase-containing compound catabolic process	P	13	31	361	1677	0.0360111	0.0184854	over	A5D984,Q3T0P6,Q3SZ62,P10096,Q9XSJ4,A6QLL8,Q5E956,Q3ZBD7,A0A3Q1ML59,Q3ZBY4,Q3T114,P48616,A2VDN7	Q2NL22,Q3T102,E1BMM6,E1BNM5,A5D984,Q3T0P6,Q3SZ62,P10096,Q9XSJ4,A6QLL8,Q5E956,Q3ZBD7,Q3ZC09,A0A3Q1ML59,Q3ZBY4,A1A4J1,A5PK73,Q2KJE5,A2VE47,Q05927,A1L575,F1MZ33,Q863B3,Q3T114,A5PJH9,F1N0Y0,P06623,P48616,Q2NKU4,A6H768,A2VDN7	0.00785491	0.175161	0.419355
GO:0071495	cellular response to endogenous stimulus	P	21	59	361	1677	0.0581717	0.0351819	over	O18836,P21214,G3X811,E1BNK3,A0A3Q1LMG9,Q3T0F9,P22444,Q0VCX2,F1N6H1,F1MU79,A5D984,A6QLS9,Q92176,Q5E946,P48616,P61223,P68103,F1N650,A2VDN7,Q2HJ49,P60712	O18836,P21214,Q0VD44,G3X811,A0A3Q1M4H2,E1BNK3,Q08DQ6,F1MME1,Q08E14,A7MBH9,E1BA29,A0A3Q1LMG9,Q3T0F9,Q29RS5,Q3ZBG1,E1BJY4,Q27971,P22444,P50291,Q58D84,Q0VCX2,Q5E959,F1MNB7,F1N6H1,P61585,A6QPK0,F1MU79,A5D984,F1N2J9,A6QLS9,Q3Y5Z3,A5D7J6,A0JNB0,Q92176,P62833,P68509,Q5E946,P48616,F1MZV2,Q95M18,P61223,F1N0Q2,P68103,P62326,F1N650,A2VDN7,Q2HJ49,Q2KI50,A0A3Q1MSS6,P60712,A0A3Q1LWS8,P07688,P25326,Q3T0I2,P8128…	0.00818082	0.179645	0.355932
GO:0008152	metabolic process	P	156	631	361	1677	0.432133	0.376267	over	P14568,F1N085,Q9GMB8,P62261,E1BNK3,Q9BGI3,E1BI01,A2VDN7,P62935,F1MU79,O02659,P49907,P15497,P20959,G3X811,P45478,P84080,A6QPT4,G3MX45,Q58DW3,Q862I1,F1MVK1,A0A3Q1LSP4,A0A452DHY1,G3MXK6,A0A3Q1LZU8,Q5E9B1,P19858,G5E5C8,Q58DQ6,F1MZP0,Q07130,Q0VCM4,Q9MYM4,Q28049,P08037,P10096,A0A3Q1LRN7,Q29451,A0A3Q1M671,Q3T0P6,Q5E956,Q3ZBD7,A5D984,Q3SZ62,Q9XSJ4,A6QLL8,A0A3Q1ML59,Q3ZBY4,Q3T0Q4,A5PK70,Q9GJT9,Q0VCK0,Q5E9…	A1L528,Q2HJH2,Q3SZC4,P14568,F1N085,Q3T0J0,G3MWV5,A5D7J6,Q9GMB8,Q3SYW3,Q3ZC64,P50291,Q5E959,Q3ZBW4,P26882,E1BGW5,P62261,E1BNK3,Q2NL22,Q3T102,A0A3Q1M4H2,E1BPU0,Q9BGI3,Q0VD16,E1BI01,F1MJS9,A7MB36,O02741,Q3T147,Q1RMU5,Q0VCY7,Q3MHR5,A2VDN7,Q8WN55,E1BIB4,Q3ZC10,Q5E970,F1MYI2,G3N370,F1MWG3,A4FUD3,P62935,P80311,P18203,Q08E11,F1MU79,Q3T0I5,E1BAT6,E1BNQ2,Q5E9E6,Q2TBQ5,E1BMM6,E1BL90,E1BNM5,Q2KJH9,O02853,Q29…	0.00819345	0.179645	0.247227
GO:0008219	cell death	P	29	89	361	1677	0.0803324	0.053071	over	P28782,P11116,F1MQF6,Q0II48,A5D984,B5B3R8,Q0VCX2,Q3T0Q4,F1N169,P01252,P45478,F1N6H1,P63103,O18836,P21214,P22444,E1BNK3,F1N650,P17697,P08037,Q6EWQ7,P20959,Q5E946,Q92176,P10096,F1N3J3,Q5EAE6,E1B6Z6,Q9BGI3	Q08DN1,P28782,P30922,P11116,Q17QE5,F1MQF6,P62248,Q0II48,Q3T169,Q3T0I5,Q148C8,Q3T2L0,F1MX60,P26882,F1MUI0,Q1RMU5,F1MZ33,F1MHS5,A5D984,A0A140T897,B5B3R8,Q0VCX2,F1N036,Q3T0Q4,Q95M18,Q3T0I2,F1N169,P01252,F6S1Q0,P45478,F1MD34,F1N6H1,E1BL90,Q05204,P63103,O18836,P21214,P22444,A0PCH9,Q3ZBK5,A0A3Q1N842,E1BNK3,Q9BDR7,F1N650,A0A140T843,Q3Y5Z3,P81287,P17697,P08037,F1MKS5,Q6EWQ7,P20959,E1BPU0,P00435,E1BF95,Q5…	0.00855939	0.179645	0.325843
GO:0009607	response to biotic stimulus	P	25	74	361	1677	0.0692521	0.0441264	over	A6QPT4,F1MQF6,P02663,E1B6Z6,A0A3Q1LX31,G3N148,Q2HJ57,P54228,E1BAD2,Q5E9F7,Q0VCX2,P22226,O02659,E1BL84,P80189,E1B8A0,A0A3Q1MB98,P11151,Q3SYR8,E1BNK3,Q9BGI3,G3N2D8,E1BIK4,P48616,P26201	A6QPT4,F1MQF6,F1MKS5,Q8SPP7,E1BH94,P02663,E1B6Z6,P80025,B9TUC9,G3N0V0,Q5W5H8,A0A3Q1LX31,G3MXG6,G3N342,A0A3Q1LKZ3,Q9BDR7,G3N148,P46160,Q5W5H4,P46170,Q3ZBG1,G3N188,O02741,P81644,P33046,Q2HJ57,P54228,E1BAD2,Q5E9F7,Q0VCX2,P22226,F1MNN7,P19660,Q27996,O02659,F1N720,E1BL84,P08904,P80189,P04421,E1B8A0,Q29RS5,F1MTW5,A5PKG9,P00435,F1MU12,G3X6N3,Q2UVX4,A0A3Q1MB98,Q3T0A3,P11151,Q1RMH8,F1MJW4,F1MHQ4,Q3SZX4,Q5…	0.0086779	0.179645	0.337838
GO:0048514	blood vessel morphogenesis	P	17	45	361	1677	0.0470914	0.0268336	over	P63103,P10152,F1MQ37,Q3SX33,A0A3Q1LTK3,Q3T0P6,Q95121,F1N3A1,Q9GMB8,P21793,A0A3Q1LYS8,Q3SZN8,F1MU34,P08037,F1N6H1,F1N650,A5D984	P63103,Q95114,P10152,P80929,F1MQ37,Q2KJ51,Q17QE5,P55906,P04272,P62248,A0A3Q1MG84,Q9XSA7,Q3ZC64,Q9TUI9,Q3SX33,A5D7V3,A0A3Q1LTK3,G5E6P3,Q3T0P6,Q95121,A0A140T843,F1MKS5,F1N3A1,Q9GMB8,P21793,G3N2A9,P17248,A0A3Q1LYS8,Q3SZN8,Q2UVX4,P30922,A0A3Q1MT29,F1MU34,Q3T0I2,P08037,P00435,Q08E14,F1N6H1,F1N650,Q9MZ06,P61585,A5D984,P02639,P62833,P28800	0.00870268	0.179645	0.377778
GO:0018130	heterocycle biosynthetic process	P	38	124	361	1677	0.105263	0.0739416	over	Q9GMB8,G3X811,A5D984,Q3T0P6,Q3SZ62,P10096,Q9XSJ4,A6QLL8,Q5E956,Q3ZBD7,A0A3Q1ML59,Q3ZBY4,Q9GJT9,Q3T0Q4,A5PK70,Q0VCK0,F1MMU4,F1MF42,A0A3Q1N9S5,E1BMK2,E1BNK3,P10152,F1N169,Q9BGI1,P21214,P22444,F1N6H1,F1MQF6,Q9BGI3,A2VDN7,O18836,A0A452DHY1,P61157,Q5E946,P21793,F1MEP6,F1N085,P17697	G3MWV5,A5D7J6,Q9GMB8,Q3SYW3,Q3ZC64,P50291,Q5E959,Q3ZBW4,P26882,E1BGW5,G3X811,F1MS56,Q32PF2,A5D984,Q3T0P6,Q3SZ62,P10096,Q9XSJ4,A6QLL8,Q5E956,Q3ZBD7,Q3ZC09,A0A3Q1ML59,Q3ZBY4,A1A4J1,A5PK73,Q2KJE5,A2VE47,Q9GJT9,A0A3Q1LUB3,F1N468,P08166,P00570,A1A4N9,Q3T0Q4,A5PK70,Q0VCK0,Q2HJ26,A3KN12,Q05927,Q2KIW9,A0A140T887,F1MVC0,A4IFR3,G3N081,A7MAZ5,P02253,F1MX50,F1MMU4,G3N131,E1BGX1,A0A3Q1MF05,A6QP40,F1MF42,P6158…	0.0087047	0.179645	0.306452
GO:0019438	aromatic compound biosynthetic process	P	38	124	361	1677	0.105263	0.0739416	over	Q9GMB8,G3X811,A5D984,Q3T0P6,Q3SZ62,P10096,Q9XSJ4,A6QLL8,Q5E956,Q3ZBD7,A0A3Q1ML59,Q3ZBY4,Q9GJT9,Q3T0Q4,A5PK70,Q0VCK0,F1MMU4,F1MF42,A0A3Q1N9S5,E1BMK2,E1BNK3,P10152,F1N169,Q9BGI1,P21214,P22444,F1N6H1,F1MQF6,Q9BGI3,A2VDN7,O18836,A0A452DHY1,P61157,Q5E946,P21793,F1MEP6,F1N085,P17697	G3MWV5,A5D7J6,Q9GMB8,Q3SYW3,Q3ZC64,P50291,Q5E959,Q3ZBW4,P26882,E1BGW5,G3X811,F1MS56,Q32PF2,A5D984,Q3T0P6,Q3SZ62,P10096,Q9XSJ4,A6QLL8,Q5E956,Q3ZBD7,Q3ZC09,A0A3Q1ML59,Q3ZBY4,A1A4J1,A5PK73,Q2KJE5,A2VE47,Q9GJT9,A0A3Q1LUB3,F1N468,P08166,P00570,A1A4N9,Q3T0Q4,A5PK70,Q0VCK0,Q2HJ26,A3KN12,Q05927,Q2KIW9,A0A140T887,F1MVC0,A4IFR3,G3N081,A7MAZ5,P02253,F1MX50,F1MMU4,G3N131,E1BGX1,A0A3Q1MF05,A6QP40,F1MF42,P6158…	0.0087047	0.179645	0.306452
GO:0014812	muscle cell migration	P	4	5	361	1677	0.0110803	0.00298151	over	F1N650,O18836,E1BBP4,P20959	F1N650,O18836,E1BBP4,P20959,Q3Y5Z3	0.00878791	0.179645	0.8
GO:0006098	pentose-phosphate shunt	P	4	5	361	1677	0.0110803	0.00298151	over	Q3ZCI4,G5E5C8,Q3SZ62,A0A3Q1LRN7	Q3ZCI4,G5E5C8,Q3SZ62,F1MMK2,A0A3Q1LRN7	0.00878791	0.179645	0.8
GO:1903409	reactive oxygen species biosynthetic process	P	4	5	361	1677	0.0110803	0.00298151	over	A6QPT4,E1B8A0,Q76LV2,Q5E946	A6QPT4,E1B8A0,Q76LV2,P61585,Q5E946	0.00878791	0.179645	0.8
GO:0072595	maintenance of protein localization in organelle	P	4	5	361	1677	0.0110803	0.00298151	over	Q3MHX6,Q0VCX2,Q5E946,A2VDN7	Q3MHX6,F1MX65,Q0VCX2,Q5E946,A2VDN7	0.00878791	0.179645	0.8
GO:0090322	regulation of superoxide metabolic process	P	4	5	361	1677	0.0110803	0.00298151	over	E1B8A0,P48616,E1BNK3,Q5E946	E1B8A0,P48616,C4T8B4,E1BNK3,Q5E946	0.00878791	0.179645	0.8
GO:0010862	positive regulation of pathway-restricted SMAD protein phosphorylation	P	4	5	361	1677	0.0110803	0.00298151	over	O18836,P21214,P22444,E1BNK3	O18836,P21214,P22444,Q0VD44,E1BNK3	0.00878791	0.179645	0.8
GO:0045445	myoblast differentiation	P	4	5	361	1677	0.0110803	0.00298151	over	O18836,E1BNK3,P20959,P11116	O18836,E1BNK3,P20959,A0A3Q1MJ06,P11116	0.00878791	0.179645	0.8
GO:0090100	positive regulation of transmembrane receptor protein serine/threonine kinase signaling pathway	P	4	5	361	1677	0.0110803	0.00298151	over	O18836,P21214,P22444,E1BNK3	O18836,P21214,P22444,Q0VD44,E1BNK3	0.00878791	0.179645	0.8
GO:1902531	regulation of intracellular signal transduction	P	22	63	361	1677	0.0609418	0.0375671	over	Q9BGI3,E1BI01,P21214,P21793,A0A452DHY1,P15497,Q9TU03,F1MQF6,E1BNK3,O18836,Q3T0F9,P22444,P20959,P04896,G3X811,F1N6H1,P63103,E1BMK2,P26201,Q5E946,P17697,P28782	A0A3Q1M4H2,E1BPU0,Q9BGI3,Q0VD16,E1BI01,F1MJS9,P30922,G3X6N3,A0A3Q1LGY9,Q3Y5Z3,Q3SZK8,Q3SYW3,P62248,E1BJY4,P21214,P21793,A0A452DHY1,A5PKG9,F1N1D5,A0A3Q1LSR3,P15497,P19035,Q5E947,Q9TU03,Q08E14,A0JNB0,P61585,P79342,P18203,P02638,Q2KHV3,F1MQF6,A3KN51,E1BB50,E1BNK3,O18836,Q3T0F9,P22444,P13696,Q3ZC64,P20959,Q3T169,P04896,P28800,A0A3Q1N802,A0A3Q1MVU0,Q2KJ55,G3X811,P00435,F1N6H1,Q17QE5,P63103,P62833,E1BM…	0.00883278	0.179645	0.349206
GO:0044283	small molecule biosynthetic process	P	22	63	361	1677	0.0609418	0.0375671	over	A6QPT4,Q3T0P6,Q5E956,Q3ZBD7,A5D984,Q3SZ62,P10096,Q9XSJ4,A6QLL8,A0A3Q1ML59,Q3ZBY4,Q9GJT9,Q3T0Q4,A5PK70,P14568,P11151,P15497,Q5E946,G3N2D8,F1N650,E1BNK3,B5B3R8	O02853,A6QPT4,Q3T0P6,Q5E956,Q0VCW4,Q3ZBD7,Q5EA88,A5D984,Q3SZ62,P10096,Q9XSJ4,A6QLL8,Q3ZC09,A0A3Q1ML59,Q3ZBY4,A1A4J1,A5PK73,Q2KJE5,A2VE47,Q9GJT9,A0A3Q1LUB3,F1N468,A1A4N9,Q3T0Q4,A5PK70,Q05927,A0A140T887,F1MVC0,P14568,A0A3Q1M403,A6QR28,P11151,F1N647,Q71SP7,Q3YMR4,Q32PF2,P15497,Q32PJ2,A6QQV8,A5PJH9,F1N0Y0,P06623,Q0II59,P46411,Q58DL9,F1MRZ8,A1A4K3,Q5E946,G3N2D8,A0A3Q1M6N7,Q3ZCJ2,P55052,F1N650,P19035,Q…	0.00883278	0.179645	0.349206
GO:0051130	positive regulation of cellular component organization	P	31	97	361	1677	0.0858726	0.0578414	over	G3X811,O18836,Q9TU25,Q5E9F7,F1MTP5,F1MQF6,Q3T0F9,E1BNK3,F1N650,P02584,Q3SYR8,P61157,Q148J6,Q3T035,G3MXC8,Q1JPK9,P84080,Q56JZ9,P21214,Q6EWQ7,P17697,P45478,P15497,O02659,Q92176,Q3SX33,Q2HJ49,P21793,F1N169,P26201,A2VDN7	G3X811,Q9XSK2,Q3MHR7,O18836,Q9TU25,A8YXX8,P62833,Q1RMH8,A0JNB0,Q5E9H3,Q5E9F7,F1MTP5,F1MRZ8,A0A3Q1ML30,Q2TA49,F1MQF6,Q3T0F9,A0A3Q1M5V9,Q5EAD0,Q3T169,P17248,E1BNK3,F1N650,P04272,Q3T0K2,G5E531,F1N0E5,P02584,Q3SYR8,A0A3Q1M4H2,P61157,A0A3Q1LXR9,Q148J6,Q3T035,G3MXC8,Q1JPK9,P84080,Q56JZ9,F1MUI0,F1N1D5,F1MJH1,P21214,Q3SYW3,A6H7G2,F1N6H4,Q5E9F9,Q6EWQ7,Q3T0M7,Q3SZC4,G3X6N3,Q2UVX4,P17697,P45478,F1MXJ5,P1549…	0.00907536	0.182109	0.319588
GO:0006915	apoptotic process	P	26	78	361	1677	0.0720222	0.0465116	over	P28782,F1MQF6,B5B3R8,Q0VCX2,Q3T0Q4,F1N169,P01252,P45478,F1N6H1,O18836,P21214,Q0II48,P22444,E1BNK3,F1N650,P17697,P08037,Q6EWQ7,P20959,Q5E946,Q92176,P10096,Q5EAE6,E1B6Z6,Q9BGI3,P11116	Q08DN1,F1MZ33,P28782,F1MHS5,F1MQF6,Q3T2L0,F1MUI0,A0A140T897,B5B3R8,Q0VCX2,F1N036,Q3T0Q4,Q17QE5,Q95M18,P62248,Q3T0I2,F1N169,P01252,Q148C8,F6S1Q0,P45478,F1MD34,F1N6H1,E1BL90,Q05204,O18836,P21214,Q0II48,P22444,A0PCH9,Q3ZBK5,A0A3Q1N842,E1BNK3,Q9BDR7,F1N650,A0A140T843,Q3Y5Z3,P81287,P17697,P08037,F1MKS5,Q6EWQ7,P20959,P26882,Q1RMU5,P00435,E1BF95,Q5E946,P61585,Q92176,E1BHY6,A0A140T8D4,Q3T0I5,Q2HJG5,P1009…	0.00910731	0.182109	0.333333
GO:0045785	positive regulation of cell adhesion	P	11	25	361	1677	0.0304709	0.0149076	over	Q3ZBS7,F1N3J3,P11116,P21214,Q3SX33,F1N650,Q92176,F1MQF6,P15497,F1N169,P32592	Q17QE5,A6YT15,Q3ZBS7,F1N3J3,E1BF95,A6QNS6,F1MRG6,P11116,A0A140T891,P21214,A0A3Q1M4H2,F1MLI8,Q3SX33,F1N650,Q92176,F1MQF6,Q3T169,F1MJS9,P61585,F1MKS5,P15497,Q3MHR7,A5D7J6,F1N169,P32592	0.00936683	0.185874	0.44
GO:0043408	regulation of MAPK cascade	P	14	35	361	1677	0.0387812	0.0208706	over	Q9BGI3,E1BI01,P21214,E1BNK3,P20959,F1MQF6,A0A452DHY1,P63103,E1BMK2,P26201,G3X811,O18836,Q3T0F9,P22444	A0A3Q1M4H2,E1BPU0,Q9BGI3,Q0VD16,E1BI01,F1MJS9,G3X6N3,Q5E947,P21214,A3KN51,E1BB50,E1BJY4,E1BNK3,Q3Y5Z3,F1N1D5,P13696,Q3ZC64,P62248,P20959,Q3T169,P28800,F1MQF6,A0A452DHY1,P63103,Q3SZK8,P30922,P62833,Q17QE5,E1BMK2,P26201,Q29423,G3X811,O18836,Q3T0F9,P22444	0.00957583	0.185874	0.4
GO:0051258	protein polymerization	P	16	42	361	1677	0.0443213	0.0250447	over	Q865V6,A0A3Q1LPZ4,P10152,Q148J6,P02584,Q2HJ57,F1MQF6,Q3T0F9,P61157,Q3T035,G3MXC8,Q1JPK9,P84080,Q56JZ9,Q92176,P00735	F1MJH1,A4FUA8,Q865V6,A0A3Q1LPZ4,P21752,P62326,P10152,Q3MHR7,Q148J6,Q3SYW3,F1N0W1,P61085,P02584,Q2HJ57,A6H7G2,A2VDX0,F1MUI0,Q2TA49,F1MQF6,Q3T0F9,A0A3Q1M5V9,Q5EAD0,Q3T169,Q5E9H3,P61157,A0A3Q1LXR9,Q3T035,G3MXC8,Q1JPK9,P84080,Q56JZ9,Q92176,A0A3Q1LUF1,E1BC32,A8YXX8,G3N3E1,F1MAV0,Q3SZZ9,A5PJE3,P00735,Q3T0U5,A2VDY3	0.00988132	0.185874	0.380952
GO:0032732	positive regulation of interleukin-1 production	P	3	3	361	1677	0.00831025	0.00178891	over	E1BMK2,P11151,F1MQF6	E1BMK2,P11151,F1MQF6	0.0099102	0.185874	1
GO:0032691	negative regulation of interleukin-1 beta production	P	3	3	361	1677	0.00831025	0.00178891	over	P15497,E1B8A0,G3X811	P15497,E1B8A0,G3X811	0.0099102	0.185874	1
GO:0032088	negative regulation of NF-kappaB transcription factor activity	P	3	3	361	1677	0.00831025	0.00178891	over	F1MQF6,Q9BGI3,G3X811	F1MQF6,Q9BGI3,G3X811	0.0099102	0.185874	1
GO:0032731	positive regulation of interleukin-1 beta production	P	3	3	361	1677	0.00831025	0.00178891	over	P11151,E1BMK2,F1MQF6	P11151,E1BMK2,F1MQF6	0.0099102	0.185874	1
GO:0050718	positive regulation of interleukin-1 beta secretion	P	3	3	361	1677	0.00831025	0.00178891	over	P11151,E1BMK2,F1MQF6	P11151,E1BMK2,F1MQF6	0.0099102	0.185874	1
GO:0009312	oligosaccharide biosynthetic process	P	3	3	361	1677	0.00831025	0.00178891	over	Q28049,P08037,E1BB36	Q28049,P08037,E1BB36	0.0099102	0.185874	1
GO:1901655	cellular response to ketone	P	3	3	361	1677	0.00831025	0.00178891	over	Q2HJ49,O18836,Q5E946	Q2HJ49,O18836,Q5E946	0.0099102	0.185874	1
GO:0032692	negative regulation of interleukin-1 production	P	3	3	361	1677	0.00831025	0.00178891	over	E1B8A0,G3X811,P15497	E1B8A0,G3X811,P15497	0.0099102	0.185874	1
GO:0050716	positive regulation of interleukin-1 secretion	P	3	3	361	1677	0.00831025	0.00178891	over	P11151,E1BMK2,F1MQF6	P11151,E1BMK2,F1MQF6	0.0099102	0.185874	1
GO:0007159	leukocyte cell-cell adhesion	P	10	22	361	1677	0.0277008	0.0131187	over	P11116,F1N650,Q92176,F1MQF6,Q9BGI3,Q3SX33,P28782,Q2HJ49,Q9TU25,P32592	P11116,A0A140T891,F1N650,Q92176,F1MQF6,Q3T169,E1BKS1,Q08DN1,Q29RY7,Q9BGI3,F1MJS9,P61585,Q3ZBK5,Q3SX33,F1MRG6,P28782,F1MHS5,Q2HJ49,Q9TU25,A6YT15,P32592,Q0VD44	0.0100368	0.187522	0.454545
GO:0045944	positive regulation of transcription by RNA polymerase II	P	9	19	361	1677	0.0249307	0.0113298	over	F1MF42,Q3T0Q4,P61157,Q5E946,E1BMK2,P21793,F1MEP6,A2VDN7,E1BNK3	E1BB50,Q5E9F9,F1MF42,Q3T0Q4,P61157,Q05443,Q5E946,P28800,Q3SYW3,E1BMK2,P62248,F1MTV9,A7YY28,P21793,F1MEP6,A2VDN7,E1BNK3,A0A452DKH0,E1BNX4	0.010539	0.19465	0.473684
GO:0062012	regulation of small molecule metabolic process	P	8	16	361	1677	0.0221607	0.00954085	over	Q3SZ62,P20959,F1N650,P15497,E1BNK3,Q5E946,B5B3R8,Q3T0P6	Q3SZ62,Q3Y5Z3,P20959,F1MRZ8,A1A4K3,P55052,F1N650,P19035,A5PKI3,P15497,Q32PJ2,P61585,E1BNK3,Q5E946,B5B3R8,Q3T0P6	0.0107268	0.197365	0.5
GO:0032535	regulation of cellular component size	P	17	46	361	1677	0.0470914	0.0274299	over	Q865V6,A0A3Q1LPZ4,Q2HJ49,P02584,Q2HJ57,Q5E9F7,F1MTP5,F1MQF6,Q3T0F9,P61157,Q148J6,Q3T035,G3MXC8,Q1JPK9,P84080,Q56JZ9,Q92176	F1MJH1,A4FUA8,Q865V6,A0A3Q1LPZ4,P21752,P62326,A8YXX8,Q2HJ49,Q3SZK8,A0A3Q1MQ68,P02584,Q2HJ57,Q3SYW3,A6H7G2,Q5E9F7,F1MTP5,F1MRZ8,A0A3Q1ML30,A2VDX0,F1MUI0,Q2TA49,F1MQF6,Q3T0F9,A0A3Q1M5V9,Q5EAD0,Q3MHR7,P61157,A0A3Q1LXR9,Q148J6,Q3T035,G3MXC8,Q1JPK9,P84080,Q56JZ9,F1N6H4,P61585,F1MXJ5,F1MEW1,A7MB70,G3MYK9,Q0IIG7,Q92176,A0A3Q1LUF1,E1BC32,A0A3Q1LWS8,G3N3E1	0.0111435	0.203032	0.369565
GO:0023014	signal transduction by protein phosphorylation	P	15	39	361	1677	0.0415512	0.0232558	over	P62261,E1BNK3,Q9BGI3,E1BI01,P21214,O18836,Q3T0F9,P22444,P20959,F1MQF6,A0A452DHY1,P63103,E1BMK2,P26201,G3X811	P62261,E1BNK3,A0A3Q1M4H2,E1BPU0,Q9BGI3,Q0VD16,E1BI01,F1MJS9,G3X6N3,Q5E947,P21214,A3KN51,E1BB50,E1BJY4,Q3Y5Z3,F1N1D5,O18836,Q3T0F9,P22444,P13696,Q3ZC64,P62248,P20959,Q3T169,P28800,F1MQF6,A0A452DHY1,P63103,Q3T0I2,Q3SZK8,P30922,P62833,Q17QE5,E1BMK2,P26201,Q29423,G3X811,Q29RI6,G3MZE2	0.0112026	0.203032	0.384615
GO:0006366	transcription by RNA polymerase II	P	15	39	361	1677	0.0415512	0.0232558	over	Q9GMB8,F1MF42,A0A3Q1N9S5,E1BMK2,P21214,P22444,E1BNK3,F1N6H1,A2VDN7,Q3T0Q4,P61157,Q5E946,P21793,F1MEP6,G3X811	G3MWV5,A5D7J6,Q9GMB8,Q3SYW3,Q3ZC64,P50291,Q5E959,Q3ZBW4,P26882,E1BGW5,F1MF42,P61585,A0A3Q1N9S5,E1BMK2,E1BDE3,E1BJ20,A4IFR3,P21214,P22444,Q0VD44,E1BNK3,Q58D84,F1N6H1,E1BB50,A2VDN7,Q5E9F9,Q3T0Q4,P61157,Q05443,Q5E946,P28800,P62248,F1MTV9,A7YY28,P21793,F1MEP6,A0A452DKH0,E1BNX4,G3X811	0.0112026	0.203032	0.384615
GO:0009889	regulation of biosynthetic process	P	35	114	361	1677	0.0969529	0.0679785	over	Q9GMB8,Q3SZ62,F1MMU4,F1MF42,A0A3Q1N9S5,E1BMK2,P10096,P48616,F1N169,Q9BGI1,E1BNK3,P10152,Q3T114,P21214,P22444,F1N6H1,F1N650,F1MQF6,Q9BGI3,G3X811,A2VDN7,F1N026,E1B8A0,Q76LV2,P15497,Q3T0Q4,O18836,A0A452DHY1,Q6EWQ7,P61157,Q5E946,P21793,F1MEP6,P17697,B5B3R8	G3MWV5,A5D7J6,Q9GMB8,Q3SYW3,Q3ZC64,P50291,Q5E959,Q3ZBW4,P26882,E1BGW5,Q3SZ62,A4IFR3,A7MAZ5,P02253,F1MX50,F1MMU4,G3N131,E1BGX1,A0A3Q1MF05,A6QP40,F1MF42,P61585,A0A3Q1N9S5,E1BMK2,E1BDE3,P10096,P02638,A7MB16,Q3T147,Q2UVX4,F1MRZ8,A1A4K3,P48616,A0A140T867,Q2NL22,F1N2F1,F1N169,Q9BGI1,P19120,Q3Y5Z3,A3KN51,F1MHQ4,Q2V9X0,E1BF95,E1BNK3,F1MD34,F1MME1,P10152,Q3T114,P80929,Q3T169,P21214,P22444,Q0VD44,Q58D84,F1…	0.0113344	0.203893	0.307018
GO:0031326	regulation of cellular biosynthetic process	P	35	114	361	1677	0.0969529	0.0679785	over	Q9GMB8,Q3SZ62,F1MMU4,F1MF42,A0A3Q1N9S5,E1BMK2,P10096,P48616,F1N169,Q9BGI1,E1BNK3,P10152,Q3T114,P21214,P22444,F1N6H1,F1N650,F1MQF6,Q9BGI3,G3X811,A2VDN7,F1N026,E1B8A0,Q76LV2,P15497,Q3T0Q4,O18836,A0A452DHY1,Q6EWQ7,P61157,Q5E946,P21793,F1MEP6,P17697,B5B3R8	G3MWV5,A5D7J6,Q9GMB8,Q3SYW3,Q3ZC64,P50291,Q5E959,Q3ZBW4,P26882,E1BGW5,Q3SZ62,A4IFR3,A7MAZ5,P02253,F1MX50,F1MMU4,G3N131,E1BGX1,A0A3Q1MF05,A6QP40,F1MF42,P61585,A0A3Q1N9S5,E1BMK2,E1BDE3,P10096,P02638,A7MB16,Q3T147,Q2UVX4,F1MRZ8,A1A4K3,P48616,A0A140T867,Q2NL22,F1N2F1,F1N169,Q9BGI1,P19120,Q3Y5Z3,A3KN51,F1MHQ4,Q2V9X0,E1BF95,E1BNK3,F1MD34,F1MME1,P10152,Q3T114,P80929,Q3T169,P21214,P22444,Q0VD44,Q58D84,F1…	0.0113344	0.203893	0.307018
GO:0017144	drug metabolic process	P	20	57	361	1677	0.0554017	0.0339893	over	A5D984,Q3T0P6,Q3SZ62,P10096,Q9XSJ4,A6QLL8,Q5E956,Q3ZBD7,A0A3Q1ML59,Q3ZBY4,E1BNK3,A6QQ07,Q9BGI3,Q5E946,Q9BGI2,Q9BGI1,A6QPT4,E1B8A0,Q76LV2,B5B3R8	F1MH27,A5D984,Q3T0P6,Q3SZ62,P10096,Q9XSJ4,A6QLL8,Q5E956,Q3ZBD7,Q3ZC09,A0A3Q1ML59,Q3ZBY4,A1A4J1,A5PK73,Q2KJE5,A2VE47,A0A140T8A5,A0A452DIW4,F1MS05,Q0QEK4,Q32PF2,Q05927,E1BFN6,A0A3Q1LRP4,E1BNK3,A6QQ07,Q0II59,P08166,P00570,Q9BGI3,Q3T0I2,Q0QEM9,A0A3Q1LUB3,Q5E946,P01966,P02070,P80025,Q5E947,Q9BGI2,Q9BGI1,A6QPT4,P00435,A7MBG0,A3KN12,Q3ZCJ2,E1B8A0,Q76LV2,F1MM07,F1N2G0,P31404,Q58D08,A6H768,P61585,F1MYJ3,Q…	0.0116435	0.206997	0.350877
GO:0007155	cell adhesion	P	28	87	361	1677	0.0775623	0.0518784	over	E1BBP4,A5D7Q6,Q3ZBS7,P32592,Q9TU25,F1N3J3,E1BNK3,P11116,Q92176,P21214,P15497,Q3SX33,F1MD77,F1MNT4,F1N650,F1MQF6,Q9BGI3,P28782,Q2HJ49,F1MQ37,F1MCX1,F1N169,F1MEP6,A0A452DK44,P08037,A0A3Q1MLQ7,F1N3A1,P26201	E1BBP4,Q17QE5,A6YT15,F1MJS9,A0A3Q1MSS6,A5D7Q6,A0A3Q1N0Y8,E1BGT1,A6QNV3,F1MPF3,F1MHH5,P61585,Q3ZBS7,A0A3Q1M4H2,Q08DQ6,A6QNS6,Q9XSK2,P32592,Q9MZ08,Q08E14,Q9TU25,F1N3J3,E1BF95,E1BNK3,F1MLI8,F1MRG6,Q5E9H3,A0A3Q1M5S0,P11116,Q92176,A0A140T891,Q3ZC64,F1MKS5,P21214,P15497,Q3Y5Z3,Q3SX33,F1MD77,F1MNT4,F1N650,F1MQF6,Q3T169,E1BKS1,Q08DN1,Q29RY7,Q9BGI3,A0A3Q1LWS8,F1MME1,Q3ZBK5,F1N6H4,Q32KY0,P28782,F1MHS5,Q2HJ…	0.0116781	0.206997	0.321839
GO:0022610	biological adhesion	P	28	87	361	1677	0.0775623	0.0518784	over	E1BBP4,A0A452DK44,P08037,A0A3Q1MLQ7,F1N3A1,P26201,A5D7Q6,Q3ZBS7,P32592,Q9TU25,F1N3J3,E1BNK3,P11116,Q92176,P21214,P15497,Q3SX33,F1MD77,F1MNT4,F1N650,F1MQF6,Q9BGI3,P28782,Q2HJ49,F1MQ37,F1MCX1,F1N169,F1MEP6	E1BBP4,Q17QE5,A6YT15,Q95114,A0A452DK44,P31096,P08037,A0A3Q1MLQ7,F1N3A1,P55906,P26201,A7E3W2,Q3ZC35,Q29423,A0A3Q1MN97,G3MZI7,P79391,F1MQF0,A0A3Q1NCI2,A5D7Q6,Q9XT56,E1B9H1,F6PZM2,Q5E9H3,O18739,A0A3Q1M5S0,F1MJS9,A0A3Q1MSS6,A0A3Q1N0Y8,E1BGT1,A6QNV3,F1MPF3,F1MHH5,P61585,Q3ZBS7,A0A3Q1M4H2,Q08DQ6,A6QNS6,Q9XSK2,P32592,Q9MZ08,Q08E14,Q9TU25,F1N3J3,E1BF95,E1BNK3,F1MLI8,F1MRG6,P11116,Q92176,A0A140T891,Q3ZC64…	0.0116781	0.206997	0.321839
GO:0051179	localization	P	88	335	361	1677	0.243767	0.199761	over	Q3T054,E1BFV0,Q5E9F7,Q92176,G3X811,P84080,P28782,F1N650,Q3SX33,P15497,Q2TBX4,F1MWU9,P63103,A0A140T894,A7Z057,E1BNK3,A0A452DHY1,Q3MHX6,Q3B7M5,F1N272,F1N6H1,Q58DQ6,A0A3Q1LPF0,A6QLS9,F1MPP1,P45478,G3MXK8,F1N733,P32592,G3N148,F1MQ37,A0A3Q1M6W5,A0A3Q1MLQ7,A0A3Q1LQU4,P21214,P21793,O18836,P11151,E1BBP4,P20959,A5D7D1,Q32KV6,Q6EWQ7,F1MGR1,Q4GZT4,E1BCU6,E1B6Z6,P79345,G3MXC8,F1MCX1,F1MD77,F1MNT4,F1MKI5,P607…	F1MTV9,Q3SZC4,Q3T054,E1BFV0,E1BPU0,Q5E9F7,F1MEW1,A7MB70,G3MYK9,A5D7D5,A0JNB0,F1MHH5,Q92176,G3X811,P84080,A6H701,Q9XSK2,F1MNN7,F1N720,F1MR22,P28782,F1MHS5,F1N650,A6QLZ0,A0A3Q1M5V9,Q9BDR7,Q3SX33,P15497,P81644,Q3SZK8,E1BF27,Q3T0D7,P21752,P62326,P19120,Q2KJA1,Q3SZF2,P21856,Q2TBX4,Q3T0Y8,F1MWU9,A6QPB4,P63009,A0A452DJE9,G3MZH4,A0A3Q1M4Z2,A0A3Q1MCV5,F1MXJ5,F1MET0,F1MDL3,Q3T000,Q3T0I4,A0A3Q1MME4,Q3T147,Q…	0.0120795	0.213332	0.262687
GO:0072359	circulatory system development	P	21	61	361	1677	0.0581717	0.0363745	over	P63103,P10152,F1MQ37,Q3SX33,A0A3Q1LTK3,P21214,Q9MYM4,F1N6H1,Q3T0P6,Q95121,F1N3A1,Q9GMB8,P21793,A0A3Q1LYS8,Q3SZN8,F1MU34,A2VDN7,P08037,F1N650,A5D984,G3X811	P63103,Q95114,P10152,P80929,F1MQ37,Q2KJ51,Q17QE5,P55906,P04272,P62248,A0A3Q1MG84,Q9XSA7,Q3ZC64,Q9TUI9,Q3SX33,A5D7V3,A0A3Q1LTK3,G3MZI7,G5E6P3,P18203,P21214,Q9MYM4,F1N6H1,A7MB70,Q0VD16,P02192,A7MB78,Q08E14,F1MM07,F1N2G0,Q3T0P6,Q95121,A0A140T843,F1MKS5,F1N3A1,Q9GMB8,P21793,G3N2A9,P17248,A0A3Q1LYS8,Q3SZN8,Q2UVX4,P30922,A0A3Q1MT29,F1MU34,Q3T0I2,P28800,A0A3Q1LWS8,A2VDN7,P08037,P00435,Q2KJJ7,Q58D34,Q5E9…	0.0124635	0.219312	0.344262
GO:0006357	regulation of transcription by RNA polymerase II	P	14	36	361	1677	0.0387812	0.0214669	over	Q9GMB8,P21214,P22444,E1BNK3,F1N6H1,A2VDN7,F1MF42,Q3T0Q4,P61157,Q5E946,E1BMK2,P21793,F1MEP6,A0A3Q1N9S5	G3MWV5,A5D7J6,Q9GMB8,Q3SYW3,Q3ZC64,P50291,Q5E959,Q3ZBW4,P26882,E1BGW5,P21214,P22444,Q0VD44,E1BNK3,Q58D84,F1N6H1,E1BB50,A2VDN7,Q5E9F9,F1MF42,Q3T0Q4,P61157,Q05443,Q5E946,P28800,E1BMK2,P62248,F1MTV9,A7YY28,P21793,F1MEP6,A0A452DKH0,E1BNX4,P61585,A0A3Q1N9S5,E1BDE3	0.012677	0.220497	0.388889
GO:0030155	regulation of cell adhesion	P	16	43	361	1677	0.0443213	0.025641	over	E1BBP4,Q9TU25,Q3ZBS7,F1N3J3,E1BNK3,P11116,P21214,P15497,Q3SX33,F1N650,Q92176,F1MQF6,Q9BGI3,F1N169,P32592,F1MEP6	E1BBP4,Q17QE5,A6YT15,F1MJS9,Q9TU25,Q3ZBS7,F1N3J3,E1BF95,A6QNS6,P61585,A0A3Q1MSS6,E1BNK3,F1MLI8,F1MRG6,P11116,A0A140T891,Q3ZC64,F1MKS5,P21214,A0A3Q1M4H2,P15497,Q3Y5Z3,Q3SX33,F1N650,Q92176,F1MQF6,Q3T169,E1BKS1,Q08DN1,Q29RY7,Q9BGI3,Q3ZBK5,F1N6H4,Q32KY0,E1BG25,Q3MHR7,A5D7J6,F1N169,P32592,F1MEP6,Q0VD44,Q5E9H3,A0A3Q1M5S0	0.0127131	0.220497	0.372093
GO:0098609	cell-cell adhesion	P	16	43	361	1677	0.0443213	0.025641	over	A5D7Q6,E1BNK3,P11116,P15497,Q3SX33,F1N650,Q92176,F1MQF6,Q9BGI3,P28782,Q2HJ49,Q9TU25,F1MCX1,P32592,F1MEP6,F1MQ37	A0A3Q1MSS6,A5D7Q6,A0A3Q1N0Y8,E1BGT1,A6QNV3,F1MPF3,F1MHH5,F1MJS9,E1BNK3,F1MLI8,F1MRG6,P11116,A0A140T891,A0A3Q1M4H2,P15497,Q3Y5Z3,Q3SX33,F1N650,Q92176,F1MQF6,Q3T169,E1BKS1,Q08DN1,Q29RY7,Q9BGI3,P61585,Q3ZBK5,P28782,F1MHS5,Q2HJ49,F1MRZ8,A4IFU2,Q9TU25,F1MCX1,F1N513,A6YT15,P32592,F1MEP6,Q0VD44,F1MQ37,F1MQF0,F1MX60,A9QXB6	0.0127131	0.220497	0.372093
GO:0048518	positive regulation of biological process	P	78	293	361	1677	0.216066	0.174717	over	Q9BGI3,E1BI01,O02659,E1BNK3,P10152,G3X811,E1BMK2,F1MQF6,Q3SX33,P28782,Q5E946,F1MVK1,A0A3Q1LSP4,A0A452DHY1,G3N148,Q0VCX1,Q9TU25,P21214,O18836,Q2HJ49,Q3SYU6,F1N3J3,Q3T0F9,P11151,Q2KIS7,Q3ZBS7,P22444,P15497,P21793,P48616,P00735,Q0VCX2,Q92176,Q0P5I9,Q5E9F7,F1MTP5,P11116,F1N650,F1MMU4,P02584,P17697,Q3SYR8,P61157,Q148J6,Q3T035,G3MXC8,Q1JPK9,P84080,Q56JZ9,F1N169,P08037,Q6EWQ7,P20959,P04896,A8E4P3,F1MF42…	A0A3Q1M4H2,E1BPU0,Q9BGI3,Q0VD16,E1BI01,F1MJS9,Q2UVX4,Q9BDR7,Q95JH2,O02659,G3N0V2,F1MVS9,F1MTW5,E1BJ49,E1BMJ0,P04272,Q17QE5,Q3Y5Z3,P62248,Q29RS5,F1N2F1,A6QL48,E1BNK3,P10152,A0A3Q1M5V9,A6YT15,Q32PA1,G3X811,Q9XSK2,E1BMK2,F1MQF6,F1N720,Q3SX33,P28782,F1MKS5,Q5E946,P01030,F1MVK1,E1BH06,A0A0F6QMJ3,F1N045,F1N102,A0A3Q1LSP4,A0A452DHY1,A4IFR3,F1MHS5,Q3T2L0,F1MUI0,Q3T0A3,P81187,Q3MHN2,Q28085,G3N0V0,C4T8B4,G…	0.0131284	0.221857	0.266212
GO:0032870	cellular response to hormone stimulus	P	11	26	361	1677	0.0304709	0.0155039	over	A0A3Q1LMG9,Q3T0F9,F1MU79,A5D984,A6QLS9,O18836,Q5E946,G3X811,F1N650,A2VDN7,Q2HJ49	A7MBH9,E1BA29,A0A3Q1LMG9,Q3T0F9,Q29RS5,P61585,A6QPK0,F1MU79,A5D984,F1N2J9,A6QLS9,Q3Y5Z3,A5D7J6,P68509,O18836,Q5E946,G3X811,P62326,F1N650,A2VDN7,Q2HJ49,A0A3Q1LWS8,P07688,P25326,Q3T0I2,P81287	0.013177	0.221857	0.423077
GO:0042981	regulation of apoptotic process	P	22	65	361	1677	0.0609418	0.0387597	over	P28782,F1MQF6,B5B3R8,Q0VCX2,Q3T0Q4,F1N169,P01252,P45478,F1N6H1,F1N650,P17697,P08037,Q6EWQ7,P20959,Q5E946,Q92176,P21214,Q9BGI3,O18836,Q0II48,P22444,E1BNK3	P28782,F1MHS5,F1MQF6,Q3T2L0,F1MUI0,A0A140T897,B5B3R8,Q0VCX2,F1N036,Q3T0Q4,Q17QE5,Q95M18,P62248,Q3T0I2,F1N169,P01252,Q148C8,F6S1Q0,P45478,F1MD34,F1N6H1,E1BL90,Q9BDR7,F1N650,A0A140T843,Q3Y5Z3,P81287,P17697,P08037,F1MKS5,Q6EWQ7,P20959,P26882,Q1RMU5,P00435,E1BF95,Q5E946,P61585,Q92176,E1BHY6,A0A140T8D4,P21214,A6QLZ0,Q3ZC64,Q6QRN7,A0A140T891,Q3T169,E1BPU0,Q3SYW3,G5E531,Q2KJ51,A0A3Q1LGY9,A5D7E8,F1MJS9,Q…	0.0132042	0.221857	0.338462
GO:0009617	response to bacterium	P	22	65	361	1677	0.0609418	0.0387597	over	P02663,E1B6Z6,A0A3Q1LX31,G3N148,A6QPT4,P22226,P54228,O02659,E1BL84,P80189,E1B8A0,F1MQF6,Q3SYR8,E1BNK3,Q9BGI3,G3N2D8,E1BAD2,P48616,E1BIK4,P26201,A0A3Q1MB98,P11151	P02663,E1B6Z6,P80025,B9TUC9,G3N0V0,Q5W5H8,A0A3Q1LX31,G3MXG6,G3N342,A0A3Q1LKZ3,Q9BDR7,G3N148,P46160,A6QPT4,Q5W5H4,P46170,Q3ZBG1,G3N188,O02741,P81644,Q8SPP7,P22226,P33046,F1MNN7,P54228,P19660,Q27996,O02659,F1N720,E1BL84,P08904,P80189,P04421,E1B8A0,Q29RS5,F1MTW5,A5PKG9,E1BH94,F1MQF6,P00435,B3VTM3,Q3SYR8,E1BNK3,Q9BGI3,C4T7Z1,G3N2D8,E1BAD2,F1MYJ3,P48616,P61585,F1MD23,F1MZV2,E1BIK4,A0A3Q1M4H2,P26201,G3…	0.0132042	0.221857	0.338462
GO:0043067	regulation of programmed cell death	P	22	65	361	1677	0.0609418	0.0387597	over	P28782,F1MQF6,B5B3R8,Q0VCX2,Q3T0Q4,F1N169,P01252,P45478,F1N6H1,O18836,P21214,Q0II48,P22444,E1BNK3,F1N650,P17697,P08037,Q6EWQ7,P20959,Q5E946,Q92176,Q9BGI3	P28782,F1MHS5,F1MQF6,Q3T2L0,F1MUI0,A0A140T897,B5B3R8,Q0VCX2,F1N036,Q3T0Q4,Q17QE5,Q95M18,P62248,Q3T0I2,F1N169,P01252,Q148C8,F6S1Q0,P45478,F1MD34,F1N6H1,E1BL90,O18836,P21214,Q0II48,P22444,A0PCH9,Q3ZBK5,A0A3Q1N842,E1BNK3,Q9BDR7,F1N650,A0A140T843,Q3Y5Z3,P81287,P17697,P08037,F1MKS5,Q6EWQ7,P20959,P26882,Q1RMU5,E1BPU0,P00435,E1BF95,Q5E946,P61585,Q92176,E1BHY6,A0A140T8D4,A6QLZ0,Q3ZC64,Q6QRN7,A0A140T891,Q…	0.0132042	0.221857	0.338462
GO:0009893	positive regulation of metabolic process	P	40	135	361	1677	0.110803	0.0805009	over	Q9BGI3,E1BI01,E1BNK3,G3X811,A0A452DHY1,P28782,F1MQF6,E1BMK2,Q2HJ49,Q3SYU6,F1N3J3,Q3T0F9,Q2KIS7,O18836,P21214,P22444,P15497,P48616,P21793,F1N650,Q0VCX2,F1MMU4,P17697,Q5E946,P20959,Q76LV2,Q3T0Q4,Q6EWQ7,F1MF42,P61157,F1MEP6,A2VDN7,Q762I5,Q3SYR8,Q3T114,P26201,E1B6Z6,B5B3R8,Q3T0P6,F1MQ37	A0A3Q1M4H2,E1BPU0,Q9BGI3,Q0VD16,E1BI01,F1MJS9,P04272,Q2UVX4,Q17QE5,Q3Y5Z3,P62248,Q29RS5,F1N2F1,A6QL48,E1BNK3,G3X811,Q9XSK2,A0A452DHY1,A4IFR3,P28782,F1MHS5,F1MQF6,Q3T2L0,F1MUI0,E1BJY4,P30922,G3X6N3,Q3T147,E1BMK2,Q3T0Q2,A0A3Q1LGY9,A5D7J6,Q2HJ49,C4T8B4,F1N720,Q3T0I2,P17248,Q3SYU6,F1MHQ4,F1N3J3,Q3T169,Q2HJG5,E1BF95,E1BGT1,Q3T0F9,Q2KIS7,E1BG25,P61085,O18836,P21214,P22444,Q0VD44,P15497,Q32PJ2,P81644,F1…	0.0132567	0.221969	0.296296
GO:0062013	positive regulation of small molecule metabolic process	P	5	8	361	1677	0.0138504	0.00477042	over	F1N650,P15497,Q5E946,B5B3R8,Q3T0P6	A1A4K3,F1N650,P15497,Q32PJ2,Q3Y5Z3,Q5E946,B5B3R8,Q3T0P6	0.0141482	0.233663	0.625
GO:0034605	cellular response to heat	P	5	8	361	1677	0.0138504	0.00477042	over	Q0VCX2,P62261,Q76LV2,Q2TBX4,F1MWU9	P19120,Q0VCX2,P62261,Q76LV2,G5E507,Q2TBX4,F1MWU9,Q32LE3	0.0141482	0.233663	0.625
GO:0071407	cellular response to organic cyclic compound	P	10	23	361	1677	0.0277008	0.013715	over	F1MU79,Q5E946,G3X811,P61223,F1N650,A2VDN7,Q2HJ49,O18836,P60712,E1BNK3	P61585,A6QPK0,F1MU79,A5D7J6,P68509,Q5E946,G3X811,Q5E9H3,Q95M18,P61223,P62833,F1N0Q2,A5D977,P62326,F1N650,A2VDN7,Q2HJ49,O18836,A0A3Q1MSS6,P60712,E1BPU0,P09487,E1BNK3	0.0144346	0.234176	0.434783
GO:0043207	response to external biotic stimulus	P	24	73	361	1677	0.066482	0.0435301	over	A6QPT4,F1MQF6,P02663,E1B6Z6,A0A3Q1LX31,G3N148,Q2HJ57,P54228,E1BAD2,Q5E9F7,P22226,O02659,E1BL84,P80189,E1B8A0,A0A3Q1MB98,P11151,Q3SYR8,E1BNK3,Q9BGI3,G3N2D8,E1BIK4,P48616,P26201	A6QPT4,F1MQF6,Q8SPP7,E1BH94,P02663,E1B6Z6,P80025,B9TUC9,G3N0V0,Q5W5H8,A0A3Q1LX31,G3MXG6,G3N342,A0A3Q1LKZ3,Q9BDR7,G3N148,P46160,Q5W5H4,P46170,Q3ZBG1,G3N188,O02741,P81644,P33046,Q2HJ57,P54228,F1MKS5,E1BAD2,Q5E9F7,P22226,F1MNN7,P19660,Q27996,O02659,F1N720,E1BL84,P08904,P80189,P04421,E1B8A0,Q29RS5,F1MTW5,A5PKG9,P00435,F1MU12,G3X6N3,Q2UVX4,A0A3Q1MB98,Q3T0A3,P11151,Q1RMH8,F1MJW4,F1MHQ4,Q3SZX4,Q5EAD0,B3…	0.0144594	0.234176	0.328767
GO:0051707	response to other organism	P	24	73	361	1677	0.066482	0.0435301	over	A6QPT4,F1MQF6,P02663,E1B6Z6,A0A3Q1LX31,G3N148,Q2HJ57,P54228,E1BAD2,Q5E9F7,P22226,O02659,E1BL84,P80189,E1B8A0,A0A3Q1MB98,P11151,Q3SYR8,E1BNK3,Q9BGI3,G3N2D8,E1BIK4,P48616,P26201	A6QPT4,F1MQF6,Q8SPP7,E1BH94,P02663,E1B6Z6,P80025,B9TUC9,G3N0V0,Q5W5H8,A0A3Q1LX31,G3MXG6,G3N342,A0A3Q1LKZ3,Q9BDR7,G3N148,P46160,Q5W5H4,P46170,Q3ZBG1,G3N188,O02741,P81644,P33046,Q2HJ57,P54228,F1MKS5,E1BAD2,Q5E9F7,P22226,F1MNN7,P19660,Q27996,O02659,F1N720,E1BL84,P08904,P80189,P04421,E1B8A0,Q29RS5,F1MTW5,A5PKG9,P00435,G3X6N3,Q2UVX4,A0A3Q1MB98,Q3T0A3,P11151,Q1RMH8,F1MJW4,F1MHQ4,Q3SZX4,Q5EAD0,B3VTM3,Q3…	0.0144594	0.234176	0.328767
GO:0000902	cell morphogenesis	P	24	73	361	1677	0.066482	0.0435301	over	A6QLN9,E1BA17,P60712,Q9TU25,E1B7Q3,F1N650,A4IF97,Q2HJ49,P31976,Q92176,F1MQ37,F1MTP5,A0A3Q1M6W5,Q5E9F7,Q862I1,F1MD77,F1MNT4,Q3SX33,F1N6H1,P15497,F1N169,E1BBP4,A6QLB7,P21214	Q9XSA7,F1MET0,A6QLN9,E1BA17,F1MD94,E1BI98,F1N401,E1BB91,P60712,P02638,P06623,F1N513,Q2TA49,A0A3Q1MG84,Q3ZC64,A0A3Q1MQ68,A5D7D5,A7MB70,F1MX60,A5D7I4,F6RAG5,A8E641,Q9TU25,F1MNG3,Q1RMI2,F1MEW1,E1B7Q3,F1N650,A4IF97,Q2HJ49,P61585,P31976,Q92176,F1MQ37,Q3SZK8,F1MTP5,G5E6P3,A5PKG9,A0JNB0,Q5E9H3,A0A3Q1M6W5,Q5EAD0,Q5E9F7,E1BPC2,Q17QE5,Q862I1,F1MD77,F1MNT4,F1MHH5,Q3SYW3,A6H7G2,F1N6H4,Q0V8R6,P46411,F1MXJ5,E1…	0.0144594	0.234176	0.328767
GO:1901564	organonitrogen compound metabolic process	P	112	442	361	1677	0.310249	0.263566	over	P14568,P62261,E1BNK3,Q9BGI3,E1BI01,P62935,F1MU79,O02659,P15497,P20959,G3X811,P45478,G3MX45,Q58DW3,Q862I1,F1MVK1,A0A3Q1LSP4,A0A452DHY1,A5D984,Q3T0P6,Q3SZ62,P10096,Q9XSJ4,A6QLL8,Q5E956,Q3ZBD7,A0A3Q1ML59,Q3ZBY4,A0A3Q1LRN7,Q3T0Q4,A5PK70,Q9GJT9,Q0VCK0,A6QLN9,P68103,E1BHA5,G3N262,E1BE42,A0A3Q1MB96,Q3T0V4,A0A3Q1M3W4,A1XEE1,Q9GMB8,Q6EWQ7,Q5E9F7,P63103,P21214,Q5E946,Q3SX33,Q95KW3,F1MHF1,Q3SZB0,P08037,A0A3…	P14568,P62261,E1BNK3,A0A3Q1M4H2,E1BPU0,Q9BGI3,Q0VD16,E1BI01,F1MJS9,A7MB36,O02741,P62935,P80311,P18203,Q08E11,F1MU79,P26882,Q2HJA3,Q3T102,A7MB16,O02659,G3N0V2,F1MVS9,F1MTW5,E1BJ49,E1BMJ0,P15497,F1MHH5,Q17QE5,P20959,G3X811,F1N2F1,E1BDE3,Q2UVX4,P04272,Q3Y5Z3,P62248,Q29RS5,A6QL48,Q32PA1,P45478,E1BIB8,Q56JX6,Q58DQ3,E1BK63,E1BCL5,Q3T199,G3MX45,Q58DW3,Q5E9E6,Q3T0S6,Q3SZQ6,Q862I1,Q3SZ54,P01030,F1MVK1,E1B…	0.0144697	0.234176	0.253394
GO:0071310	cellular response to organic substance	P	33	108	361	1677	0.0914127	0.0644007	over	O18836,P21214,G3X811,E1BNK3,A0A3Q1LMG9,Q3T0F9,F1MQF6,P15497,P22444,Q0VCX2,F1N6H1,F1MU79,Q9BGI3,A5D984,A6QLS9,Q2TBX4,F1MWU9,F1N650,Q5E946,Q92176,Q0P5I9,E1BIK4,P48616,P61223,P68103,A2VDN7,Q2HJ49,P11151,P60712,Q0VCK0,P21793,F1N3J3,A4IFH0	F1MJS9,O18836,P21214,Q0VD44,G3X811,A0A3Q1M4H2,E1BNK3,Q08DQ6,F1MME1,Q08E14,A7MBH9,E1BA29,A0A3Q1LMG9,Q3T0F9,Q29RS5,Q3ZBG1,F1MQF6,P15497,Q3Y5Z3,P18203,Q29423,E1BJY4,Q27971,P22444,P50291,Q58D84,Q0VCX2,Q5E959,F1MNB7,F1N6H1,P61585,A6QPK0,F1MU79,A5D7J6,E1BNX4,F1MNN7,Q9BGI3,C4T7Z1,A5D984,F1N2J9,A6QLS9,F1MU12,F6S1Q0,P19120,Q2TBX4,F1MWU9,P61085,A0A140T8D4,Q3MHP2,F1N650,A0JNB0,Q5E946,Q9BDR7,Q17QE5,Q92176,P6…	0.014884	0.240079	0.305556
GO:0071383	cellular response to steroid hormone stimulus	P	6	11	361	1677	0.0166205	0.00655933	over	F1MU79,Q5E946,G3X811,F1N650,A2VDN7,O18836	P61585,A6QPK0,F1MU79,A5D7J6,P68509,Q5E946,G3X811,P62326,F1N650,A2VDN7,O18836	0.016441	0.260846	0.545455
GO:1903039	positive regulation of leukocyte cell-cell adhesion	P	6	11	361	1677	0.0166205	0.00655933	over	P11116,F1N650,Q92176,F1MQF6,Q3SX33,P32592	P11116,A0A140T891,F1N650,Q92176,F1MQF6,Q3T169,F1MJS9,P61585,Q3SX33,F1MRG6,P32592	0.016441	0.260846	0.545455
GO:0051090	regulation of DNA-binding transcription factor activity	P	6	11	361	1677	0.0166205	0.00655933	over	F1MQF6,Q9BGI3,G3X811,F1N169,P17697,Q5E946	F1MQF6,Q9BGI3,G3X811,E1BEC6,F1N169,Q3SYW3,P17697,Q17QE5,F1N720,Q3T169,Q5E946	0.016441	0.260846	0.545455
GO:0034504	protein localization to nucleus	P	7	14	361	1677	0.0193906	0.00834824	over	Q3T054,E1BFV0,F1N169,E1BNK3,Q5E946,A2VDN7,P62261	Q3T054,E1BFV0,E1BPU0,Q3SYW3,F1N169,A0A3Q1MSS6,E1BNK3,Q32KY0,Q5E946,A2VDN7,A0JNB0,A5D7J6,P62261,F1MBM5	0.0169692	0.267472	0.5
GO:0071216	cellular response to biotic stimulus	P	7	14	361	1677	0.0193906	0.00834824	over	Q0VCX2,E1BNK3,Q9BGI3,P48616,F1MQF6,E1BIK4,P26201	Q0VCX2,F1MNN7,E1BNK3,Q9BGI3,C4T7Z1,P48616,P61585,F1MQF6,F1MD23,F1MZV2,E1BIK4,A0A3Q1M4H2,F1N720,P26201	0.0169692	0.267472	0.5
GO:0044271	cellular nitrogen compound biosynthetic process	P	57	207	361	1677	0.157895	0.123435	over	P14568,Q9GMB8,G3MX45,Q58DW3,Q862I1,G3X811,A5D984,Q3T0P6,Q3SZ62,P10096,Q9XSJ4,A6QLL8,Q5E956,Q3ZBD7,A0A3Q1ML59,Q3ZBY4,Q9GJT9,Q3T0Q4,A5PK70,Q0VCK0,F1MMU4,F1MF42,A0A3Q1N9S5,E1BMK2,A6QLN9,P68103,E1BHA5,G3N262,E1BE42,A0A3Q1MB96,Q3T0V4,A0A3Q1M3W4,A1XEE1,Q6EWQ7,G3N2D8,E1BNK3,P10152,P48616,F1N169,Q9BGI1,Q3T114,P21214,P22444,F1N6H1,F1MQF6,Q9BGI3,A2VDN7,E1B8A0,Q76LV2,O18836,A0A452DHY1,P61157,Q5E946,P21793,F…	P14568,G3MWV5,A5D7J6,Q9GMB8,Q3SYW3,Q3ZC64,P50291,Q5E959,Q3ZBW4,P26882,E1BGW5,Q2HJA3,Q3T102,A7MB16,Q56JX6,Q58DQ3,E1BK63,E1BCL5,Q3T199,G3MX45,Q58DW3,Q5E9E6,Q3T0S6,Q3SZQ6,Q862I1,Q3SZ54,G3X811,F1MS56,Q32PF2,A5D984,Q3T0P6,Q3SZ62,P10096,Q9XSJ4,A6QLL8,Q5E956,Q3ZBD7,Q3ZC09,A0A3Q1ML59,Q3ZBY4,A1A4J1,A5PK73,Q2KJE5,A2VE47,Q9GJT9,A0A3Q1LUB3,F1N468,P08166,P00570,A1A4N9,Q3T0Q4,A5PK70,Q0VCK0,Q2HJ26,A3KN12,Q05927…	0.0171871	0.269651	0.275362
GO:1902533	positive regulation of intracellular signal transduction	P	17	48	361	1677	0.0470914	0.0286225	over	Q9BGI3,E1BI01,P21214,P21793,A0A452DHY1,P15497,E1BNK3,P20959,P04896,F1MQF6,G3X811,F1N6H1,E1BMK2,P26201,Q5E946,P28782,P17697	A0A3Q1M4H2,E1BPU0,Q9BGI3,Q0VD16,E1BI01,F1MJS9,P30922,G3X6N3,A0A3Q1LGY9,Q3Y5Z3,Q3SYW3,P62248,E1BJY4,P21214,P21793,A0A452DHY1,A5PKG9,A0A3Q1LSR3,P15497,Q08E14,A0JNB0,P61585,P79342,P18203,P02638,Q2KHV3,E1BNK3,P20959,Q3ZC64,Q3T169,P04896,P28800,F1MQF6,G3X811,P00435,F1N6H1,P62833,Q17QE5,E1BMK2,P26201,Q29423,A5D7J6,F1N720,Q5E946,P28782,F1MHS5,P17697,Q3SZK8	0.0176294	0.274304	0.354167
GO:0009058	biosynthetic process	P	73	275	361	1677	0.202216	0.163983	over	P14568,Q9GMB8,A6QPT4,G3MX45,Q58DW3,Q862I1,G3X811,F1MZP0,Q28049,P08037,Q3T0P6,Q5E956,Q3ZBD7,A5D984,Q3SZ62,P10096,Q9XSJ4,A6QLL8,A0A3Q1ML59,Q3ZBY4,Q9GJT9,Q3T0Q4,A5PK70,Q0VCK0,F1MMU4,F1MF42,A0A3Q1N9S5,E1BMK2,A6QLN9,P68103,E1BHA5,G3N262,E1BE42,A0A3Q1MB96,Q3T0V4,A0A3Q1M3W4,A1XEE1,Q6EWQ7,F1MHF1,Q3SZB0,P11151,P10152,P15497,G3N2D8,E1BNK3,E1BB36,A0A3Q1LTK3,P48616,F1N169,Q9BGI1,Q3T114,Q5E946,P21214,P22444,F…	P14568,G3MWV5,A5D7J6,Q9GMB8,Q3SYW3,Q3ZC64,P50291,Q5E959,Q3ZBW4,P26882,E1BGW5,Q2KJH9,O02853,Q2HJA3,Q3T102,A7MB16,A6QPT4,Q56JX6,Q58DQ3,E1BK63,E1BCL5,Q3T199,G3MX45,Q58DW3,Q5E9E6,Q3T0S6,Q3SZQ6,Q862I1,Q3SZ54,F1MJS9,G3X811,F1MZP0,A7MB78,F1MHT1,Q28049,P08037,A0JN91,A5D7I4,F1MS56,Q32PF2,Q3T0P6,Q5E956,Q0VCW4,Q3ZBD7,Q5EA88,A5D984,Q3SZ62,P10096,Q9XSJ4,A6QLL8,Q3ZC09,A0A3Q1ML59,Q3ZBY4,A1A4J1,A5PK73,Q2KJE5,A2V…	0.0177648	0.275525	0.265455
GO:2000112	regulation of cellular macromolecule biosynthetic process	P	29	94	361	1677	0.0803324	0.0560525	over	Q9GMB8,F1MMU4,F1MF42,A0A3Q1N9S5,E1BMK2,P10096,P48616,F1N169,Q9BGI1,E1BNK3,P10152,Q3T114,P21214,P22444,F1N6H1,F1MQF6,Q9BGI3,G3X811,A2VDN7,F1N026,Q3T0Q4,O18836,A0A452DHY1,Q6EWQ7,P61157,Q5E946,P21793,F1MEP6,P17697	G3MWV5,A5D7J6,Q9GMB8,Q3SYW3,Q3ZC64,P50291,Q5E959,Q3ZBW4,P26882,E1BGW5,A4IFR3,A7MAZ5,P02253,F1MX50,F1MMU4,G3N131,E1BGX1,A0A3Q1MF05,A6QP40,F1MF42,P61585,A0A3Q1N9S5,E1BMK2,E1BDE3,P10096,P02638,A7MB16,Q3T147,P48616,A0A140T867,Q2NL22,F1N2F1,F1N169,Q9BGI1,P19120,Q3Y5Z3,A3KN51,F1MHQ4,Q2V9X0,E1BF95,E1BNK3,F1MD34,F1MME1,P10152,Q3T114,P80929,Q3T169,P21214,P22444,Q0VD44,Q58D84,F1N6H1,P68102,F1MQF6,Q9BGI3,G3…	0.0191537	0.296117	0.308511
GO:0019725	cellular homeostasis	P	19	56	361	1677	0.0526316	0.033393	over	A0A3Q1ML59,Q3ZCL8,Q9BGI2,Q9BGI1,A0A3Q1LUG9,F6QH94,A0A3Q1M3Q7,Q9BGI3,F1N272,P79251,P45478,P26201,F1N6D4,Q5EA61,O18836,Q9MYM4,Q92176,Q3SX33,E1B6Z6	A0A3Q1ML59,A6H7J6,A0A3Q1N9Y5,Q5E947,Q3ZCL8,Q9BGI2,Q9BGI1,O77834,A5D7E8,A0A3Q1LUG9,E1B773,F6QH94,A0A3Q1M3Q7,Q3T0L2,Q9BGI3,A0A3Q1MWL9,P00435,A0A3Q1LKV8,E1BKZ1,P20072,F1N272,Q3T0E0,G3X6N3,Q29443,Q3SZV7,A0A3Q1NJB1,Q862D5,F1MS05,P79251,P31404,E1BQ28,Q9XSA7,E1BHY6,P45478,Q1ZYR0,P01045,A6YT15,P26201,P61085,Q3SZK8,F1N6D4,Q5EA61,A0A3Q1M477,E1BPU0,Q3MHP2,O18836,Q9MYM4,P18203,F1MJS9,Q92176,Q3SX33,P81287,E1B…	0.0201254	0.305303	0.339286
GO:0022407	regulation of cell-cell adhesion	P	10	24	361	1677	0.0277008	0.0143113	over	E1BNK3,P11116,P15497,Q3SX33,F1N650,Q92176,F1MQF6,Q9BGI3,P32592,F1MEP6	A0A3Q1MSS6,E1BNK3,F1MLI8,F1MRG6,P11116,A0A140T891,P15497,Q3Y5Z3,Q3SX33,F1N650,Q92176,F1MQF6,Q3T169,E1BKS1,Q08DN1,Q29RY7,Q9BGI3,F1MJS9,P61585,Q3ZBK5,A6YT15,P32592,F1MEP6,Q0VD44	0.0201264	0.305303	0.416667
GO:0046434	organophosphate catabolic process	P	10	24	361	1677	0.0277008	0.0143113	over	A5D984,Q3T0P6,Q3SZ62,P10096,Q9XSJ4,A6QLL8,Q5E956,Q3ZBD7,A0A3Q1ML59,Q3ZBY4	A5D984,Q3T0P6,Q3SZ62,P10096,Q9XSJ4,A6QLL8,Q5E956,Q3ZBD7,Q3ZC09,A0A3Q1ML59,Q3ZBY4,A1A4J1,A5PK73,Q2KJE5,A2VE47,Q05927,A5PJH9,F1N0Y0,P06623,P81644,Q5EA88,F6QT01,A0A140T8A5,A6H768	0.0201264	0.305303	0.416667
GO:0043410	positive regulation of MAPK cascade	P	10	24	361	1677	0.0277008	0.0143113	over	Q9BGI3,E1BI01,P21214,E1BNK3,F1MQF6,A0A452DHY1,E1BMK2,P26201,G3X811,P20959	A0A3Q1M4H2,E1BPU0,Q9BGI3,Q0VD16,E1BI01,F1MJS9,G3X6N3,P21214,E1BJY4,E1BNK3,Q3T169,P28800,F1MQF6,A0A452DHY1,P30922,P62833,Q17QE5,E1BMK2,P26201,Q29423,G3X811,P62248,P20959,Q3ZC64	0.0201264	0.305303	0.416667
GO:0045765	regulation of angiogenesis	P	10	24	361	1677	0.0277008	0.0143113	over	Q3T0P6,Q95121,F1N3A1,Q9GMB8,P21793,F1MU34,F1N650,A5D984,A0A3Q1LYS8,Q3SZN8	Q3T0P6,Q95121,A0A140T843,F1MKS5,F1N3A1,Q9GMB8,P21793,G3N2A9,Q2UVX4,P30922,A0A3Q1MT29,F1MU34,P62248,Q3T0I2,F1N650,Q9MZ06,Q17QE5,P61585,A5D984,P02639,P17248,Q3ZC64,A0A3Q1LYS8,Q3SZN8	0.0201264	0.305303	0.416667
GO:0009056	catabolic process	P	46	163	361	1677	0.127424	0.0971974	over	P45478,Q0VCM4,Q9MYM4,A5D984,Q3T0P6,Q3SZ62,P10096,Q9XSJ4,A6QLL8,Q5E956,Q3ZBD7,A0A3Q1ML59,Q3ZBY4,Q3T114,Q3MHX6,A0A3Q1LX83,G3N2D8,P28782,Q5E946,Q5EAE6,F1MZA0,H2CNR1,Q3ZCK9,F1MQF6,E1BMK2,P15497,P11151,Q2KJJ8,P21793,E1BNK3,Q0VCX2,G3MZ88,P17697,Q32LE5,F1N169,Q9BGI2,Q9BGI1,A6QPT4,Q9BGI3,G3X811,F1MU34,P48616,Q3ZCI4,Q762I5,A2VDN7,Q2HJ49	A1L528,Q2HJH2,Q3SZC4,Q2NL22,Q3T102,O02741,Q3T0I5,E1BMM6,E1BNM5,P45478,E1BIB8,Q0VCM4,Q9MYM4,F1MHT1,A1A4J1,F1MH27,A5D984,Q3T0P6,Q3SZ62,P10096,Q9XSJ4,A6QLL8,Q5E956,Q3ZBD7,Q3ZC09,A0A3Q1ML59,Q3ZBY4,A5PK73,Q2KJE5,A2VE47,F1MLX9,Q05927,E1BFN6,A1L575,F1MZ33,Q863B3,Q3T114,P07688,F1N036,P25975,P25326,Q3T0I2,A0A140T8D4,Q5E968,Q0VCU3,Q3MHX6,A7E3D5,A0A3Q1LX83,A3KMV5,Q5E9F9,F1ME38,A1A4K3,B7TCH8,A0A3Q1LRP4,Q0VCW…	0.0204753	0.309626	0.282209
GO:0001944	vasculature development	P	17	49	361	1677	0.0470914	0.0292188	over	P63103,P10152,F1MQ37,Q3SX33,A0A3Q1LTK3,Q3T0P6,Q95121,F1N3A1,Q9GMB8,P21793,F1N6H1,A0A3Q1LYS8,Q3SZN8,F1MU34,P08037,F1N650,A5D984	P63103,Q95114,P10152,P80929,F1MQ37,Q2KJ51,Q17QE5,P55906,P04272,P62248,A0A3Q1MG84,Q9XSA7,Q3ZC64,Q9TUI9,Q3SX33,A5D7V3,A0A3Q1LTK3,G3MZI7,G5E6P3,A7MB70,Q3T0P6,Q95121,A0A140T843,F1MKS5,F1N3A1,Q9GMB8,P21793,G3N2A9,F1N6H1,P17248,A0A3Q1LYS8,Q3SZN8,Q2UVX4,P30922,A0A3Q1MT29,F1MU34,Q3T0I2,P28800,P08037,P00435,Q08E14,Q2KJJ7,Q0VD16,F1N650,Q9MZ06,P61585,A5D984,P02639,P62833	0.0218093	0.323281	0.346939
GO:0001568	blood vessel development	P	17	49	361	1677	0.0470914	0.0292188	over	P63103,P10152,F1MQ37,Q3SX33,A0A3Q1LTK3,Q3T0P6,Q95121,F1N3A1,Q9GMB8,P21793,F1N6H1,A0A3Q1LYS8,Q3SZN8,F1MU34,P08037,F1N650,A5D984	P63103,Q95114,P10152,P80929,F1MQ37,Q2KJ51,Q17QE5,P55906,P04272,P62248,A0A3Q1MG84,Q9XSA7,Q3ZC64,Q9TUI9,Q3SX33,A5D7V3,A0A3Q1LTK3,G5E6P3,A7MB70,Q3T0P6,Q95121,A0A140T843,F1MKS5,F1N3A1,Q9GMB8,P21793,G3N2A9,F1N6H1,P17248,A0A3Q1LYS8,Q3SZN8,Q2UVX4,P30922,A0A3Q1MT29,F1MU34,Q3T0I2,P28800,P08037,P00435,Q08E14,Q2KJJ7,Q0VD16,F1N650,Q9MZ06,P61585,A5D984,P02639,P62833,G3MZI7	0.0218093	0.323281	0.346939
GO:0006739	NADP metabolic process	P	4	6	361	1677	0.0110803	0.00357782	over	A0A3Q1LRN7,Q3ZCI4,G5E5C8,Q3SZ62	F1MMK2,A0A3Q1LRN7,Q3ZCI4,G5E5C8,Q3SZ62,A0A140T8A5	0.0218996	0.323281	0.666667
GO:0060393	regulation of pathway-restricted SMAD protein phosphorylation	P	4	6	361	1677	0.0110803	0.00357782	over	O18836,P21214,P22444,E1BNK3	O18836,P21214,P22444,Q0VD44,E1BNK3,Q5E959	0.0218996	0.323281	0.666667
GO:0060389	pathway-restricted SMAD protein phosphorylation	P	4	6	361	1677	0.0110803	0.00357782	over	O18836,P21214,P22444,E1BNK3	O18836,P21214,P22444,Q0VD44,E1BNK3,Q5E959	0.0218996	0.323281	0.666667
GO:0051049	regulation of transport	P	32	107	361	1677	0.0886427	0.0638044	over	P84080,G3X811,P15497,P28782,A6QLS9,P60712,Q92176,F1N650,Q5E9B7,F1N169,E1BNK3,Q9TU25,Q5E946,P62261,Q3B7N2,P17697,P45478,P10152,P21214,E1BMK2,P11151,F1MQF6,G3MXK8,Q3SYU6,O02659,Q3SX33,F1MTP5,A8E4P3,P10096,P61223,Q2HJ49,B5B3R8	P84080,A6H701,G3X811,Q9XSK2,P15497,P81644,P28782,Q3T0D7,A5D7S0,Q2UVX4,P55052,Q3Y5Z3,Q58DL9,F1N2J9,A6QLS9,P60712,Q32PJ2,Q92176,F1N650,P04272,A0A3Q1LR40,Q3SZK8,G3X6N3,Q5E9B7,Q9XSA7,Q3SYW3,F1N169,A0A3Q1MSS6,E1BNK3,Q32KY0,F1MEX9,Q9TU25,Q5E9H3,Q9BDR7,A5PKG9,E1BLP0,Q05204,Q3MHP2,A6QLZ0,Q0IIG7,A6QLB1,A1A4J1,Q5E946,P62261,Q3B7N2,P17697,P45478,F1MUI0,P19035,P10152,P21214,A0A3Q1M4H2,P26882,E1BMK2,P11151,F1…	0.0225305	0.328389	0.299065
GO:0010941	regulation of cell death	P	24	76	361	1677	0.066482	0.045319	over	P28782,F1MQF6,B5B3R8,Q0VCX2,Q3T0Q4,F1N169,P01252,P45478,F1N6H1,O18836,P21214,Q0II48,P22444,E1BNK3,F1N650,P17697,P08037,Q6EWQ7,P20959,Q5E946,Q92176,F1N3J3,Q9BGI3,P63103	P28782,F1MHS5,F1MQF6,Q3T2L0,F1MUI0,A0A140T897,B5B3R8,Q0VCX2,F1N036,Q3T0Q4,Q17QE5,Q95M18,P62248,Q3T0I2,F1N169,P01252,Q148C8,F6S1Q0,P45478,F1MD34,F1N6H1,E1BL90,O18836,P21214,Q0II48,P22444,A0PCH9,Q3ZBK5,A0A3Q1N842,E1BNK3,Q9BDR7,F1N650,A0A140T843,Q3Y5Z3,P81287,P17697,P08037,F1MKS5,Q6EWQ7,P20959,P26882,Q1RMU5,E1BPU0,P00435,E1BF95,Q5E946,P61585,Q92176,E1BHY6,A0A140T8D4,Q3T0U5,Q3ZC35,F1N3J3,O18739,A6QLZ…	0.0240366	0.342337	0.315789
GO:0006351	transcription, DNA-templated	P	24	76	361	1677	0.066482	0.045319	over	Q9GMB8,G3X811,F1MMU4,F1MF42,A0A3Q1N9S5,E1BMK2,P10152,F1N169,Q9BGI1,E1BNK3,P21214,P22444,F1N6H1,F1MQF6,Q9BGI3,A2VDN7,Q3T0Q4,O18836,A0A452DHY1,P61157,Q5E946,P21793,F1MEP6,P17697	G3MWV5,A5D7J6,Q9GMB8,Q3SYW3,Q3ZC64,P50291,Q5E959,Q3ZBW4,P26882,E1BGW5,G3X811,A4IFR3,G3N081,A7MAZ5,P02253,F1MX50,F1MMU4,G3N131,E1BGX1,A0A3Q1MF05,A6QP40,F1MF42,P61585,A0A3Q1N9S5,E1BMK2,E1BDE3,E1BJ20,Q3T147,P10152,F1N169,Q9BGI1,P19120,Q3Y5Z3,A3KN51,F1MHQ4,Q2V9X0,E1BF95,E1BNK3,F1MD34,F1MME1,P21214,P22444,Q0VD44,Q58D84,F1N6H1,F1MQF6,Q9BGI3,E1BEC6,E1BB50,A2VDN7,G3X6N3,A0A3Q1LGY9,Q3T0Q4,O18836,P68509,Q1…	0.0240366	0.342337	0.315789
GO:0097659	nucleic acid-templated transcription	P	24	76	361	1677	0.066482	0.045319	over	Q9GMB8,G3X811,F1MMU4,F1MF42,A0A3Q1N9S5,E1BMK2,P10152,F1N169,Q9BGI1,E1BNK3,P21214,P22444,F1N6H1,F1MQF6,Q9BGI3,A2VDN7,Q3T0Q4,O18836,A0A452DHY1,P61157,Q5E946,P21793,F1MEP6,P17697	G3MWV5,A5D7J6,Q9GMB8,Q3SYW3,Q3ZC64,P50291,Q5E959,Q3ZBW4,P26882,E1BGW5,G3X811,A4IFR3,G3N081,A7MAZ5,P02253,F1MX50,F1MMU4,G3N131,E1BGX1,A0A3Q1MF05,A6QP40,F1MF42,P61585,A0A3Q1N9S5,E1BMK2,E1BDE3,E1BJ20,Q3T147,P10152,F1N169,Q9BGI1,P19120,Q3Y5Z3,A3KN51,F1MHQ4,Q2V9X0,E1BF95,E1BNK3,F1MD34,F1MME1,P21214,P22444,Q0VD44,Q58D84,F1N6H1,F1MQF6,Q9BGI3,E1BEC6,E1BB50,A2VDN7,G3X6N3,A0A3Q1LGY9,Q3T0Q4,O18836,P68509,Q1…	0.0240366	0.342337	0.315789
GO:0032774	RNA biosynthetic process	P	24	76	361	1677	0.066482	0.045319	over	Q9GMB8,G3X811,F1MMU4,F1MF42,A0A3Q1N9S5,E1BMK2,P10152,F1N169,Q9BGI1,E1BNK3,P21214,P22444,F1N6H1,F1MQF6,Q9BGI3,A2VDN7,Q3T0Q4,O18836,A0A452DHY1,P61157,Q5E946,P21793,F1MEP6,P17697	G3MWV5,A5D7J6,Q9GMB8,Q3SYW3,Q3ZC64,P50291,Q5E959,Q3ZBW4,P26882,E1BGW5,G3X811,A4IFR3,G3N081,A7MAZ5,P02253,F1MX50,F1MMU4,G3N131,E1BGX1,A0A3Q1MF05,A6QP40,F1MF42,P61585,A0A3Q1N9S5,E1BMK2,E1BDE3,E1BJ20,Q3T147,P10152,F1N169,Q9BGI1,P19120,Q3Y5Z3,A3KN51,F1MHQ4,Q2V9X0,E1BF95,E1BNK3,F1MD34,F1MME1,P21214,P22444,Q0VD44,Q58D84,F1N6H1,F1MQF6,Q9BGI3,E1BEC6,E1BB50,A2VDN7,G3X6N3,A0A3Q1LGY9,Q3T0Q4,O18836,P68509,Q1…	0.0240366	0.342337	0.315789
GO:0044270	cellular nitrogen compound catabolic process	P	13	35	361	1677	0.0360111	0.0208706	over	A5D984,Q3T0P6,Q3SZ62,P10096,Q9XSJ4,A6QLL8,Q5E956,Q3ZBD7,A0A3Q1ML59,Q3ZBY4,Q3T114,P48616,A2VDN7	Q2NL22,Q3T102,E1BMM6,E1BNM5,A5D984,Q3T0P6,Q3SZ62,P10096,Q9XSJ4,A6QLL8,Q5E956,Q3ZBD7,Q3ZC09,A0A3Q1ML59,Q3ZBY4,A1A4J1,A5PK73,Q2KJE5,A2VE47,F1MLX9,Q05927,E1BFN6,A1L575,F1MZ33,Q863B3,Q3T114,P80457,F1MUT3,A5PJH9,F1N0Y0,P06623,P48616,Q2NKU4,A6H768,A2VDN7	0.0242083	0.342337	0.371429
GO:0019439	aromatic compound catabolic process	P	13	35	361	1677	0.0360111	0.0208706	over	A5D984,Q3T0P6,Q3SZ62,P10096,Q9XSJ4,A6QLL8,Q5E956,Q3ZBD7,A0A3Q1ML59,Q3ZBY4,Q3T114,P48616,A2VDN7	Q2NL22,Q3T102,E1BMM6,E1BNM5,A5D984,Q3T0P6,Q3SZ62,P10096,Q9XSJ4,A6QLL8,Q5E956,Q3ZBD7,Q3ZC09,A0A3Q1ML59,Q3ZBY4,A1A4J1,A5PK73,Q2KJE5,A2VE47,F1MLX9,Q05927,A1L575,F1MZ33,Q863B3,Q3T114,A0A3Q1LRP4,P80457,F1MUT3,A5PJH9,F1N0Y0,P06623,P48616,Q2NKU4,A6H768,A2VDN7	0.0242083	0.342337	0.371429
GO:0046700	heterocycle catabolic process	P	13	35	361	1677	0.0360111	0.0208706	over	A5D984,Q3T0P6,Q3SZ62,P10096,Q9XSJ4,A6QLL8,Q5E956,Q3ZBD7,A0A3Q1ML59,Q3ZBY4,Q3T114,P48616,A2VDN7	Q2NL22,Q3T102,E1BMM6,E1BNM5,A5D984,Q3T0P6,Q3SZ62,P10096,Q9XSJ4,A6QLL8,Q5E956,Q3ZBD7,Q3ZC09,A0A3Q1ML59,Q3ZBY4,A1A4J1,A5PK73,Q2KJE5,A2VE47,F1MLX9,Q05927,E1BFN6,A1L575,F1MZ33,Q863B3,Q3T114,P80457,F1MUT3,A5PJH9,F1N0Y0,P06623,P48616,Q2NKU4,A6H768,A2VDN7	0.0242083	0.342337	0.371429
GO:0001503	ossification	P	8	18	361	1677	0.0221607	0.0107335	over	P20959,P22444,P58073,Q2KIS7,E1BNK3,Q5E9B7,P21214,E1B8A0	P31096,Q5E9F8,P20959,P22444,P09487,P58073,Q2KIS7,A5PKG9,P07507,O02741,E1BNK3,P12763,P61585,Q0VD44,Q5E9B7,P21214,E1B8A0,A5D7I4	0.0243153	0.342337	0.444444
GO:0048608	reproductive structure development	P	8	18	361	1677	0.0221607	0.0107335	over	P10152,F1N6H1,F1N650,F1MU79,Q3T0F9,A0A3Q1LTK3,Q95121,B5B3R8	P10152,E1BMM6,Q5E9F8,F1N6H1,P50291,F1N650,F1MU79,P07688,Q3T0F9,Q2KJJ7,Q0VD16,F1MU12,P08728,A0A3Q1LTK3,A0A3Q1MI01,Q95121,F1MEW1,B5B3R8	0.0243153	0.342337	0.444444
GO:0061458	reproductive system development	P	8	18	361	1677	0.0221607	0.0107335	over	P10152,F1N6H1,F1N650,F1MU79,Q3T0F9,A0A3Q1LTK3,Q95121,B5B3R8	P10152,E1BMM6,Q5E9F8,F1N6H1,P50291,F1N650,F1MU79,P07688,Q3T0F9,Q2KJJ7,Q0VD16,F1MU12,P08728,A0A3Q1LTK3,A0A3Q1MI01,Q95121,F1MEW1,B5B3R8	0.0243153	0.342337	0.444444
GO:0044248	cellular catabolic process	P	41	144	361	1677	0.113573	0.0858676	over	Q0VCM4,Q9MYM4,A5D984,Q3T0P6,Q3SZ62,P10096,Q9XSJ4,A6QLL8,Q5E956,Q3ZBD7,A0A3Q1ML59,Q3ZBY4,Q3T114,Q3MHX6,A0A3Q1LX83,G3N2D8,P28782,Q5E946,Q5EAE6,F1MZA0,Q3ZCK9,F1MQF6,E1BMK2,P15497,P21793,P11151,E1BNK3,Q0VCX2,G3MZ88,P17697,Q32LE5,Q9BGI2,Q9BGI1,A6QPT4,Q9BGI3,G3X811,F1MU34,P48616,Q3ZCI4,A2VDN7,Q2HJ49	A1L528,Q2HJH2,Q3SZC4,Q2NL22,Q3T102,O02741,Q3T0I5,E1BMM6,E1BNM5,Q0VCM4,Q9MYM4,F1MHT1,F1MH27,A5D984,Q3T0P6,Q3SZ62,P10096,Q9XSJ4,A6QLL8,Q5E956,Q3ZBD7,Q3ZC09,A0A3Q1ML59,Q3ZBY4,A1A4J1,A5PK73,Q2KJE5,A2VE47,F1MLX9,Q05927,E1BFN6,A1L575,F1MZ33,Q863B3,Q3T114,P07688,F1N036,P25975,P25326,Q3T0I2,A0A140T8D4,Q5E968,Q0VCU3,Q3MHX6,A7E3D5,A0A3Q1LX83,A3KMV5,Q5E9F9,F1ME38,A1A4K3,B7TCH8,A0A3Q1LRP4,Q0VCW4,Q3Y5Z3,F1N1D…	0.0243364	0.342337	0.284722
GO:0044249	cellular biosynthetic process	P	70	266	361	1677	0.193906	0.158617	over	P14568,Q9GMB8,G3MX45,Q58DW3,Q862I1,G3X811,F1MZP0,Q28049,P08037,A5D984,Q3T0P6,Q3SZ62,P10096,Q9XSJ4,A6QLL8,Q5E956,Q3ZBD7,A0A3Q1ML59,Q3ZBY4,Q9GJT9,Q3T0Q4,A5PK70,Q0VCK0,F1MMU4,F1MF42,A0A3Q1N9S5,E1BMK2,A6QLN9,P68103,E1BHA5,G3N262,E1BE42,A0A3Q1MB96,Q3T0V4,A0A3Q1M3W4,A1XEE1,Q6EWQ7,F1MHF1,Q3SZB0,P11151,P10152,P15497,G3N2D8,E1BNK3,A0A3Q1LTK3,P48616,F1N169,Q9BGI1,Q3T114,E1BB36,Q5E946,P21214,P22444,F1N6H1,F…	P14568,G3MWV5,A5D7J6,Q9GMB8,Q3SYW3,Q3ZC64,P50291,Q5E959,Q3ZBW4,P26882,E1BGW5,Q2KJH9,O02853,Q2HJA3,Q3T102,A7MB16,Q56JX6,Q58DQ3,E1BK63,E1BCL5,Q3T199,G3MX45,Q58DW3,Q5E9E6,Q3T0S6,Q3SZQ6,Q862I1,Q3SZ54,G3X811,F1MZP0,A7MB78,F1MHT1,Q28049,P08037,F1MS56,Q32PF2,A5D984,Q3T0P6,Q3SZ62,P10096,Q9XSJ4,A6QLL8,Q5E956,Q3ZBD7,Q3ZC09,A0A3Q1ML59,Q3ZBY4,A1A4J1,A5PK73,Q2KJE5,A2VE47,Q9GJT9,A0A3Q1LUB3,F1N468,P08166,P00570…	0.0248351	0.348339	0.263158
GO:0014706	striated muscle tissue development	P	7	15	361	1677	0.0193906	0.00894454	over	F1N6H1,O18836,E1BNK3,Q3B7N2,A2VDN7,P21214,G3X811	F1N6H1,A7MB70,P61585,O18836,E1BNK3,F1N2G0,Q3B7N2,P00435,P18203,F1MM07,A0A3Q1LWS8,A2VDN7,P21214,Q58D34,G3X811	0.0260632	0.354311	0.466667
GO:0051216	cartilage development	P	7	15	361	1677	0.0193906	0.00894454	over	E1BNK3,A6QLN9,E1BA17,E1BEV7,P58073,P21809,P22444	E1BNK3,P04272,A6QLN9,E1BA17,F1MD94,E1BI98,F1N401,E1BB91,Q2KJH6,E1BEV7,Q5E968,P58073,P21809,P07507,P22444	0.0260632	0.354311	0.466667
GO:0032868	response to insulin	P	5	9	361	1677	0.0138504	0.00536673	over	Q3T0F9,A5D984,A6QLS9,O18836,P20959	Q3T0F9,Q29RS5,A5D984,F1N2J9,A6QLS9,Q3Y5Z3,O18836,P20959,Q9N1C1	0.0262859	0.354311	0.555556
GO:0016525	negative regulation of angiogenesis	P	5	9	361	1677	0.0138504	0.00536673	over	Q3T0P6,Q95121,F1N3A1,Q9GMB8,P21793	P61585,Q3T0P6,Q95121,A0A140T843,F1MKS5,F1N3A1,Q9GMB8,P21793,G3N2A9	0.0262859	0.354311	0.555556
GO:0005976	polysaccharide metabolic process	P	5	9	361	1677	0.0138504	0.00536673	over	Q07130,F1MZP0,Q0VCM4,Q9MYM4,E1BNK3	Q07130,Q3T0E7,F1MZP0,A7MB78,F1MHT1,Q0VCM4,Q9MYM4,A5D7I4,E1BNK3	0.0262859	0.354311	0.555556
GO:2000181	negative regulation of blood vessel morphogenesis	P	5	9	361	1677	0.0138504	0.00536673	over	Q3T0P6,Q95121,F1N3A1,Q9GMB8,P21793	Q3T0P6,Q95121,A0A140T843,F1MKS5,F1N3A1,Q9GMB8,P21793,G3N2A9,P61585	0.0262859	0.354311	0.555556
GO:1901343	negative regulation of vasculature development	P	5	9	361	1677	0.0138504	0.00536673	over	Q3T0P6,Q95121,F1N3A1,Q9GMB8,P21793	Q3T0P6,Q95121,A0A140T843,F1MKS5,F1N3A1,Q9GMB8,P21793,G3N2A9,P61585	0.0262859	0.354311	0.555556
GO:0035966	response to topologically incorrect protein	P	5	9	361	1677	0.0138504	0.00536673	over	Q0VCX2,Q2TBX4,F1MWU9,P17697,F1N3J3	P19120,Q0VCX2,Q2TBX4,F1MWU9,A5D7J6,E1BNX4,P17697,E1B9R3,F1N3J3	0.0262859	0.354311	0.555556
GO:0072358	cardiovascular system development	P	17	50	361	1677	0.0470914	0.0298151	over	P63103,P10152,F1MQ37,Q3SX33,A0A3Q1LTK3,Q3T0P6,Q95121,F1N3A1,Q9GMB8,P21793,F1N6H1,A0A3Q1LYS8,Q3SZN8,F1MU34,P08037,F1N650,A5D984	P63103,Q95114,P10152,P80929,F1MQ37,Q2KJ51,Q17QE5,P55906,P04272,P62248,A0A3Q1MG84,Q9XSA7,Q3ZC64,Q9TUI9,Q3SX33,A5D7V3,A0A3Q1LTK3,G3MZI7,G5E6P3,A7MB70,Q3T0P6,Q95121,A0A140T843,F1MKS5,F1N3A1,Q9GMB8,P21793,G3N2A9,F1N6H1,P17248,A0A3Q1LYS8,Q3SZN8,Q2UVX4,P30922,A0A3Q1MT29,F1MU34,Q3T0I2,P28800,P08037,P00435,Q08E14,Q2KJJ7,Q0VD16,F1N650,Q9MZ06,P61585,A5D984,P02639,P62833,Q5E9Q1	0.0267044	0.3564	0.34
GO:0009894	regulation of catabolic process	P	14	39	361	1677	0.0387812	0.0232558	over	Q3SZ62,F1MQF6,Q5EAE6,E1BMK2,P15497,P21793,Q5E946,P17697,F1N169,P48616,Q762I5,Q3T114,A2VDN7,Q2HJ49	Q3SZ62,Q5E9G3,P00435,F1MQF6,Q5EAE6,E1BMK2,Q3T0Q2,E1BPU0,P19035,P15497,Q32PJ2,P21793,A0A3Q1N9Y5,P61085,Q5E946,P17697,F1MWI1,F1N1D5,P04272,Q1RMH8,F1N169,A0JNB0,P48616,Q2NKU4,Q29RS5,P81644,Q762I5,A5PKB4,A0A140T8A5,Q3T114,A2VDN7,Q5EAC6,A2VDY3,Q3ZC64,Q2HJ49,Q2HJG5,F1MX65,F1MGK3,A5D977	0.0267313	0.3564	0.358974
GO:0033554	cellular response to stress	P	22	69	361	1677	0.0609418	0.0411449	over	Q5E946,Q0VCX2,A6QPT4,Q9BGI3,Q3MHX6,G3MZ88,P21214,Q5EAE6,Q9BGI1,P62261,Q76LV2,Q2TBX4,F1MWU9,A0A452DHY1,Q3T0F9,F1MQF6,E1BMK2,F1N650,Q3SX33,Q3T0P6,P17697,F1N3J3	E1BMM6,E1BL90,Q5E946,Q3T169,A7YSX5,A1A4K3,Q3ZBW4,Q32LE3,Q17QG8,A3KMV5,Q3T0Y1,F1MRW8,F1ME38,Q0VCX2,G3X6N3,A0A140T897,A5D977,F1N1D5,E1BPU0,Q32KY0,Q5E947,F1MNQ4,A6QPT4,A3KLR9,Q9BGI3,Q3MHX6,F1MX65,G3MZ88,Q95M18,F1MGK3,G3MXQ8,A5D7J6,E1BNX4,A5D7D5,P68102,P21214,Q5EAE6,Q9BGI1,P54149,E1BKZ1,P19120,P62261,Q76LV2,G5E507,Q2TBX4,F1MWU9,A0A452DHY1,F1MME1,A6H7J6,A5D7E8,F1N2F1,F1N036,Q3T0F9,F1MQF6,P28800,Q0VD16…	0.0270103	0.3564	0.318841
GO:0034614	cellular response to reactive oxygen species	P	6	12	361	1677	0.0166205	0.00715564	over	A6QPT4,Q9BGI3,F1N650,Q5E946,Q9BGI1,A0A452DHY1	Q5E947,F1MNQ4,A6QPT4,A3KLR9,Q9BGI3,F1N650,Q5E946,Q3T169,E1BPU0,Q9BGI1,A0A452DHY1,F1MME1	0.0270301	0.3564	0.5
GO:0022409	positive regulation of cell-cell adhesion	P	6	12	361	1677	0.0166205	0.00715564	over	P11116,Q3SX33,F1N650,Q92176,F1MQF6,P32592	P11116,A0A140T891,F1MLI8,Q3SX33,F1N650,Q92176,F1MQF6,Q3T169,F1MJS9,P61585,F1MRG6,P32592	0.0270301	0.3564	0.5
GO:0090092	regulation of transmembrane receptor protein serine/threonine kinase signaling pathway	P	6	12	361	1677	0.0166205	0.00715564	over	O18836,P21214,P22444,E1BNK3,Q0VCX2,F1N6H1	O18836,P21214,P22444,Q0VD44,E1BNK3,P50291,Q58D84,Q0VCX2,Q5E959,F1MNB7,F1N6H1,P18203	0.0270301	0.3564	0.5
GO:1901342	regulation of vasculature development	P	10	25	361	1677	0.0277008	0.0149076	over	Q3T0P6,Q95121,F1N3A1,Q9GMB8,P21793,A0A3Q1LYS8,Q3SZN8,F1MU34,F1N650,A5D984	Q3T0P6,Q95121,A0A140T843,F1MKS5,F1N3A1,Q9GMB8,P21793,G3N2A9,P17248,Q3ZC64,A0A3Q1LYS8,Q3SZN8,Q2UVX4,P30922,A0A3Q1MT29,F1MU34,P62248,Q3T0I2,F1N650,Q9MZ06,Q17QE5,P61585,A5D984,P02639,P62833	0.0272994	0.358972	0.4
GO:0006355	regulation of transcription, DNA-templated	P	23	73	361	1677	0.0637119	0.0435301	over	Q9GMB8,F1MF42,A0A3Q1N9S5,E1BMK2,F1N169,Q9BGI1,E1BNK3,P21214,P22444,F1N6H1,F1MMU4,F1MQF6,Q9BGI3,G3X811,A2VDN7,Q3T0Q4,O18836,A0A452DHY1,P61157,Q5E946,P21793,F1MEP6,P17697	G3MWV5,A5D7J6,Q9GMB8,Q3SYW3,Q3ZC64,P50291,Q5E959,Q3ZBW4,P26882,E1BGW5,A4IFR3,F1MF42,P61585,A0A3Q1N9S5,E1BMK2,E1BDE3,Q3T147,F1N169,Q9BGI1,P19120,Q3Y5Z3,A3KN51,F1MHQ4,Q2V9X0,E1BF95,E1BNK3,F1MD34,F1MME1,P21214,P22444,Q0VD44,Q58D84,F1N6H1,A7MAZ5,P02253,F1MMU4,G3N131,F1MQF6,Q9BGI3,G3X811,E1BEC6,E1BB50,A2VDN7,G3X6N3,A0A3Q1LGY9,Q3T0Q4,O18836,P68509,Q1RMI2,A0A452DHY1,A0A3Q1MSS6,Q0VD16,F6QIC1,Q5E9F9,P6115…	0.027629	0.360369	0.315068
GO:2001141	regulation of RNA biosynthetic process	P	23	73	361	1677	0.0637119	0.0435301	over	Q9GMB8,F1MMU4,F1MF42,A0A3Q1N9S5,E1BMK2,F1N169,Q9BGI1,E1BNK3,P21214,P22444,F1N6H1,F1MQF6,Q9BGI3,G3X811,A2VDN7,Q3T0Q4,O18836,A0A452DHY1,P61157,Q5E946,P21793,F1MEP6,P17697	G3MWV5,A5D7J6,Q9GMB8,Q3SYW3,Q3ZC64,P50291,Q5E959,Q3ZBW4,P26882,E1BGW5,A4IFR3,A7MAZ5,P02253,F1MX50,F1MMU4,G3N131,E1BGX1,A0A3Q1MF05,A6QP40,F1MF42,P61585,A0A3Q1N9S5,E1BMK2,E1BDE3,Q3T147,F1N169,Q9BGI1,P19120,Q3Y5Z3,A3KN51,F1MHQ4,Q2V9X0,E1BF95,E1BNK3,F1MD34,F1MME1,P21214,P22444,Q0VD44,Q58D84,F1N6H1,F1MQF6,Q9BGI3,G3X811,E1BEC6,E1BB50,A2VDN7,G3X6N3,A0A3Q1LGY9,Q3T0Q4,O18836,P68509,Q1RMI2,A0A452DHY1,A0A3Q…	0.027629	0.360369	0.315068
GO:1903506	regulation of nucleic acid-templated transcription	P	23	73	361	1677	0.0637119	0.0435301	over	Q9GMB8,F1MMU4,F1MF42,A0A3Q1N9S5,E1BMK2,F1N169,Q9BGI1,E1BNK3,P21214,P22444,F1N6H1,F1MQF6,Q9BGI3,G3X811,A2VDN7,Q3T0Q4,O18836,A0A452DHY1,P61157,Q5E946,P21793,F1MEP6,P17697	G3MWV5,A5D7J6,Q9GMB8,Q3SYW3,Q3ZC64,P50291,Q5E959,Q3ZBW4,P26882,E1BGW5,A4IFR3,A7MAZ5,P02253,F1MX50,F1MMU4,G3N131,E1BGX1,A0A3Q1MF05,A6QP40,F1MF42,P61585,A0A3Q1N9S5,E1BMK2,E1BDE3,Q3T147,F1N169,Q9BGI1,P19120,Q3Y5Z3,A3KN51,F1MHQ4,Q2V9X0,E1BF95,E1BNK3,F1MD34,F1MME1,P21214,P22444,Q0VD44,Q58D84,F1N6H1,F1MQF6,Q9BGI3,G3X811,E1BEC6,E1BB50,A2VDN7,G3X6N3,A0A3Q1LGY9,Q3T0Q4,O18836,P68509,Q1RMI2,A0A452DHY1,A0A3Q…	0.027629	0.360369	0.315068
GO:0071704	organic substance metabolic process	P	144	595	361	1677	0.398892	0.3548	over	P14568,Q9GMB8,P62261,E1BNK3,Q9BGI3,E1BI01,A2VDN7,P62935,F1MU79,O02659,P15497,P20959,G3X811,P45478,P84080,A6QPT4,G3MX45,Q58DW3,Q862I1,F1MVK1,A0A3Q1LSP4,A0A452DHY1,G3MXK6,A0A3Q1LZU8,Q5E9B1,P19858,G5E5C8,Q58DQ6,F1MZP0,Q07130,Q0VCM4,Q9MYM4,Q28049,P08037,P10096,A0A3Q1LRN7,Q29451,A0A3Q1M671,Q3T0P6,Q5E956,Q3ZBD7,A5D984,Q3SZ62,Q9XSJ4,A6QLL8,A0A3Q1ML59,Q3ZBY4,Q3T0Q4,A5PK70,Q9GJT9,Q0VCK0,Q5E946,F1MF42,E1BM…	P14568,G3MWV5,A5D7J6,Q9GMB8,Q3SYW3,Q3ZC64,P50291,Q5E959,Q3ZBW4,P26882,E1BGW5,P62261,E1BNK3,Q2NL22,Q3T102,A0A3Q1M4H2,E1BPU0,Q9BGI3,Q0VD16,E1BI01,F1MJS9,A7MB36,O02741,Q3T147,Q1RMU5,Q0VCY7,Q3MHR5,A2VDN7,Q8WN55,E1BIB4,Q3ZC10,Q5E970,F1MYI2,G3N370,F1MWG3,A4FUD3,P62935,P80311,P18203,Q08E11,F1MU79,E1BAT6,E1BNQ2,Q5E9E6,Q2TBQ5,E1BMM6,E1BL90,E1BNM5,O02853,Q29RS5,Q2HJA3,A7MB16,O02659,G3N0V2,F1MVS9,F1MTW5,E1B…	0.0283044	0.368186	0.242017
GO:0032989	cellular component morphogenesis	P	25	81	361	1677	0.0692521	0.0483005	over	A6QLB7,P21214,A6QLN9,E1BA17,P60712,Q9TU25,E1B7Q3,F1N650,A4IF97,Q2HJ49,P31976,Q92176,F1MQ37,F1MTP5,A0A3Q1M6W5,Q5E9F7,Q862I1,F1MD77,F1MNT4,Q3B7N2,Q3SX33,F1N6H1,P15497,F1N169,E1BBP4	Q3SYV4,A6QLB7,P61585,P21214,F1MX60,E1BGT1,E1BEM2,Q9XSA7,F1MET0,A6QLN9,E1BA17,F1MD94,E1BI98,F1N401,E1BB91,P60712,P02638,P06623,F1N513,Q2TA49,A0A3Q1MG84,Q3ZC64,A0A3Q1MQ68,A5D7D5,A7MB70,A5D7I4,F6RAG5,A8E641,Q9TU25,F1MNG3,Q1RMI2,F1MEW1,E1B7Q3,F1N650,A4IF97,Q2HJ49,P31976,Q92176,F1MQ37,Q3SZK8,F1MTP5,G5E6P3,A5PKG9,A0JNB0,Q5E9H3,A0A3Q1M6W5,Q5EAD0,Q5E9F7,E1BPC2,Q17QE5,E1BC32,Q862I1,F1MD77,F1MNT4,F1MHH5,P6…	0.0285449	0.370319	0.308642
GO:0022414	reproductive process	P	15	43	361	1677	0.0415512	0.025641	over	F1MQ37,P10152,G3N2D8,P29392,Q5E946,P08037,E1BBP4,F1MU79,F1N6H1,P49907,F1N650,Q3T0F9,A0A3Q1LTK3,Q95121,B5B3R8	F1MQ37,E1BMM6,P10152,E1BEM2,P09487,P50291,G3N2D8,G3N131,F1MQJ0,Q2NKY7,F1MYJ3,Q5E9F8,Q17QE5,Q95114,P29392,Q5E946,Q58D62,A0A3Q1LW07,P08037,Q3T0K2,G5E531,F1N0E5,F1MJK3,E1BBP4,F1MU79,F1N6H1,Q9XSA7,P49907,Q0V8R6,F1N650,A5D7J6,P07688,E1B9P4,Q3T0F9,Q2KJJ7,Q0VD16,F1MU12,P08728,A0A3Q1LTK3,A0A3Q1MI01,Q95121,F1MEW1,B5B3R8	0.0289141	0.373108	0.348837
GO:0000003	reproduction	P	15	43	361	1677	0.0415512	0.025641	over	F1MQ37,P10152,G3N2D8,P29392,Q5E946,P08037,E1BBP4,F1MU79,F1N6H1,P49907,F1N650,Q3T0F9,A0A3Q1LTK3,Q95121,B5B3R8	F1MQ37,E1BMM6,P10152,E1BEM2,P09487,P50291,G3N2D8,G3N131,F1MQJ0,Q2NKY7,F1MYJ3,Q5E9F8,Q17QE5,Q95114,P29392,Q5E946,Q58D62,A0A3Q1LW07,P08037,Q3T0K2,G5E531,F1N0E5,F1MJK3,E1BBP4,F1MU79,F1N6H1,Q9XSA7,P49907,Q0V8R6,F1N650,A5D7J6,P07688,E1B9P4,Q3T0F9,Q2KJJ7,Q0VD16,F1MU12,P08728,A0A3Q1LTK3,A0A3Q1MI01,Q95121,F1MEW1,B5B3R8	0.0289141	0.373108	0.348837
GO:0048468	cell development	P	33	113	361	1677	0.0914127	0.0673822	over	Q5E9F7,P08037,P58073,A6QLN9,E1BA17,P60712,P63103,Q9TU25,E1B7Q3,P48616,P28782,F1MQ37,F1MTP5,Q862I1,F1MD77,F1MNT4,Q3B7N2,A7Z057,Q3SX33,A0A3Q1LTK3,Q3ZBA6,Q95121,A2VDN7,Q2HJ49,P61223,E1BBP4,F1N6H1,P15497,F1N169,O18836,P21214,P22444,E1BNK3	E1BEM2,Q5E9F7,F1MEW1,A7MB70,G3MYK9,P00435,Q9XSA7,F1MET0,P08037,P58073,G3MZ71,A6QLN9,E1BA17,F1MD94,E1BI98,F1N401,E1BB91,Q2KJH6,Q5E9F8,Q17QE5,E1BMM6,P60712,P02638,P06623,F1N513,Q2TA49,A0A3Q1MG84,Q3ZC64,A0A3Q1MQ68,A5D7D5,F1MX60,A5D7I4,F6RAG5,A8E641,F1MHH5,P63103,Q9TU25,F1MNG3,Q1RMI2,E1B7Q3,P61585,P62833,Q1RMH8,A0JNB0,Q5E9H3,P48616,P28782,Q32KY0,E1BPU0,Q2UVX4,Q5E9E3,G3N2A9,F1MQ37,F1MTP5,E1BC32,Q5E9R3…	0.0292125	0.374858	0.292035
GO:0019222	regulation of metabolic process	P	63	238	361	1677	0.174515	0.14192	over	Q9GMB8,Q9BGI3,E1BI01,A2VDN7,P15497,P20959,G3X811,E1BNK3,P84080,A0A452DHY1,Q3SZ62,F1MMU4,F1MF42,A0A3Q1N9S5,E1BMK2,Q3T114,P10096,Q5E946,Q3SX33,P28782,F1MQF6,P58073,Q5EAE6,Q2HJ49,Q3SYU6,F1N3J3,Q3T0F9,P21214,Q2KIS7,O18836,P22444,Q95121,Q1JPB0,P34955,P50448,E1BF81,P48616,P21793,F1N169,Q9BGI1,P10152,F1MEP6,F1N6H1,F1N650,Q0VCX2,P17697,E1B8A0,A0A140T894,F1N026,Q76LV2,Q3T0Q4,Q6EWQ7,P61157,Q762I5,Q9TU25,Q3…	G3MWV5,A5D7J6,Q9GMB8,Q3SYW3,Q3ZC64,P50291,Q5E959,Q3ZBW4,P26882,E1BGW5,Q2NL22,Q3T102,A0A3Q1M4H2,E1BPU0,Q9BGI3,Q0VD16,E1BI01,F1MJS9,Q0VCY7,Q3MHR5,A2VDN7,Q8WN55,E1BIB4,Q1RMU5,E1BMJ0,F1MZV2,P04272,P15497,F1MHH5,Q17QE5,P18203,P20959,G3X811,F1N2F1,E1BNK3,E1BDE3,Q2UVX4,Q3Y5Z3,P62248,Q29RS5,A6QL48,Q32PA1,P84080,A6H701,Q9XSK2,A0A452DHY1,A3KN51,Q5E9A6,Q3SZ62,A4IFR3,A7MAZ5,P02253,F1MX50,F1MMU4,G3N131,E1BGX1…	0.0293293	0.374858	0.264706
GO:0010556	regulation of macromolecule biosynthetic process	P	29	97	361	1677	0.0803324	0.0578414	over	Q9GMB8,F1MMU4,F1MF42,A0A3Q1N9S5,E1BMK2,P10096,P48616,F1N169,Q9BGI1,E1BNK3,P10152,Q3T114,P21214,P22444,F1N6H1,F1MQF6,Q9BGI3,G3X811,A2VDN7,F1N026,Q3T0Q4,O18836,A0A452DHY1,Q6EWQ7,P61157,Q5E946,P21793,F1MEP6,P17697	G3MWV5,A5D7J6,Q9GMB8,Q3SYW3,Q3ZC64,P50291,Q5E959,Q3ZBW4,P26882,E1BGW5,A4IFR3,A7MAZ5,P02253,F1MX50,F1MMU4,G3N131,E1BGX1,A0A3Q1MF05,A6QP40,F1MF42,P61585,A0A3Q1N9S5,E1BMK2,E1BDE3,P10096,P02638,A7MB16,Q3T147,P48616,A0A140T867,Q2NL22,F1N2F1,F1N169,Q9BGI1,P19120,Q3Y5Z3,A3KN51,F1MHQ4,Q2V9X0,E1BF95,E1BNK3,F1MD34,F1MME1,P10152,Q3T114,P80929,Q3T169,P21214,P22444,Q0VD44,Q58D84,F1N6H1,P68102,F1MQF6,Q9BGI3,G3…	0.0293596	0.374858	0.298969
GO:0044237	cellular metabolic process	P	130	534	361	1677	0.360111	0.318426	over	P14568,F1N085,Q9GMB8,P62261,E1BNK3,Q9BGI3,E1BI01,A2VDN7,P62935,F1MU79,P49907,P15497,P20959,G3X811,P45478,P84080,A6QPT4,G3MX45,Q58DW3,Q862I1,A0A452DHY1,Q07130,F1MZP0,Q0VCM4,Q9MYM4,Q28049,P08037,A5D984,Q3T0P6,Q3SZ62,P10096,Q9XSJ4,A6QLL8,Q5E956,Q3ZBD7,A0A3Q1ML59,Q3ZBY4,A0A3Q1LRN7,Q3T0Q4,A5PK70,Q9GJT9,Q0VCK0,Q5E946,F1MF42,E1BMK2,F1MMU4,A0A3Q1N9S5,P09867,Q3T114,A6QLN9,P68103,E1BHA5,G3N262,E1BE42,A0A3Q…	A1L528,Q2HJH2,Q3SZC4,P14568,F1N085,Q3T0J0,G3MWV5,A5D7J6,Q9GMB8,Q3SYW3,Q3ZC64,P50291,Q5E959,Q3ZBW4,P26882,E1BGW5,P62261,E1BNK3,Q2NL22,Q3T102,A0A3Q1M4H2,E1BPU0,Q9BGI3,Q0VD16,E1BI01,F1MJS9,A7MB36,O02741,Q3T147,Q1RMU5,Q0VCY7,Q3MHR5,A2VDN7,Q8WN55,E1BIB4,Q3ZC10,Q5E970,F1MYI2,G3N370,F1MWG3,A4FUD3,P62935,P80311,P18203,Q08E11,F1MU79,Q3T0I5,E1BAT6,E1BNQ2,Q5E9E6,Q2TBQ5,E1BMM6,E1BL90,E1BNM5,Q2KJH9,O02853,Q29…	0.0324702	0.375857	0.243446
GO:0010646	regulation of cell communication	P	35	122	361	1677	0.0969529	0.072749	over	Q9BGI3,E1BI01,G3X811,A0A452DHY1,F1MCX1,E1BMK2,F1MQF6,P15497,O18836,P21214,P22444,E1BNK3,P21793,A0A140T894,Q0VCX2,F1N6H1,Q9TU03,Q3T0F9,P20959,P04896,F1N3J3,F1N650,Q3B7N2,A7Z057,Q3SX33,P84080,Q5E946,P63103,P26201,P17697,P61223,A4IFH0,B5B3R8,F1N169,P28782	A0A3Q1M4H2,E1BPU0,Q9BGI3,Q0VD16,E1BI01,F1MJS9,G3X811,A0A452DHY1,A3KN51,Q5E9A6,P30922,G3X6N3,A0A3Q1M999,F1MCX1,A0A452DIL6,Q3Y5Z3,E1BMK2,A0A3Q1LGY9,Q3SZK8,Q32KY0,F1MQF6,P15497,A5D7S0,O18836,P21214,P22444,Q0VD44,E1BNK3,Q3SYW3,P62248,E1BJY4,P21793,A5PKG9,A0A140T894,F1MRZ8,Q2HJG5,Q3T169,F1N1D5,Q1RMH8,F1N720,P50291,Q58D84,Q0VCX2,Q5E959,F1MNB7,F1N6H1,C4T7Z1,A0A3Q1LSR3,P19035,Q5E947,P18203,A5D7J6,P61585,…	0.0325711	0.375857	0.286885
GO:0048522	positive regulation of cellular process	P	62	235	361	1677	0.171745	0.140131	over	Q9BGI3,E1BI01,E1BNK3,P10152,G3X811,Q3SX33,A0A452DHY1,P28782,F1MQF6,Q9TU25,P21214,E1BMK2,O18836,Q3T0F9,P11151,Q2KIS7,P22444,P15497,P21793,P48616,Q0VCX2,Q92176,Q0P5I9,Q5E9F7,F1MTP5,P11116,F1N650,F1MMU4,P02584,P17697,Q3SYR8,Q5E946,P61157,Q148J6,Q3T035,G3MXC8,Q1JPK9,P84080,Q56JZ9,P08037,Q6EWQ7,P20959,P04896,Q76LV2,Q3T0Q4,Q5E9B7,F1N3J3,F1MF42,F1MEP6,A2VDN7,P45478,O02659,Q95121,G3N148,F1N6H1,Q3T114,P26…	A0A3Q1M4H2,E1BPU0,Q9BGI3,Q0VD16,E1BI01,F1MJS9,P04272,Q2UVX4,Q17QE5,Q3Y5Z3,P62248,Q29RS5,F1N2F1,A6QL48,E1BNK3,P10152,A0A3Q1M5V9,G3X811,Q9XSK2,Q3SX33,A0A452DHY1,A4IFR3,P28782,F1MHS5,F1MQF6,Q3T2L0,F1MUI0,E1BJY4,P30922,G3X6N3,Q3T147,A5D7J6,Q9TU25,A7MBH9,A6QLG5,Q0VCN9,Q3SYW3,Q3T0I2,P21214,A0A140T8D4,F1MHQ4,A8YXX8,A5D7V3,E1BMK2,Q3T0Q2,A0A3Q1LGY9,F1MRZ8,Q3MHR7,O18836,E1BF95,Q3T0F9,P11151,Q2KIS7,E1BG25,P…	0.0327394	0.375857	0.26383
GO:1901861	regulation of muscle tissue development	P	3	4	361	1677	0.00831025	0.00238521	over	O18836,E1BNK3,G3X811	O18836,E1BNK3,Q58D34,G3X811	0.0332826	0.375857	0.75
GO:1903426	regulation of reactive oxygen species biosynthetic process	P	3	4	361	1677	0.00831025	0.00238521	over	E1B8A0,Q76LV2,Q5E946	E1B8A0,Q76LV2,P61585,Q5E946	0.0332826	0.375857	0.75
GO:0051385	response to mineralocorticoid	P	3	4	361	1677	0.00831025	0.00238521	over	B5B3R8,P02663,Q28049	B5B3R8,P02663,Q28049,E7E1P7	0.0332826	0.375857	0.75
GO:0071402	cellular response to lipoprotein particle stimulus	P	3	4	361	1677	0.00831025	0.00238521	over	P11151,P26201,P32592	P11151,Q9BDR7,P26201,P32592	0.0332826	0.375857	0.75
GO:0043467	regulation of generation of precursor metabolites and energy	P	3	4	361	1677	0.00831025	0.00238521	over	Q3SZ62,Q5E946,Q3T0P6	Q3SZ62,P61585,Q5E946,Q3T0P6	0.0332826	0.375857	0.75
GO:0051881	regulation of mitochondrial membrane potential	P	3	4	361	1677	0.00831025	0.00238521	over	P21793,Q5E946,Q5E9B7	E1BPU0,P21793,Q5E946,Q5E9B7	0.0332826	0.375857	0.75
GO:0048634	regulation of muscle organ development	P	3	4	361	1677	0.00831025	0.00238521	over	O18836,E1BNK3,G3X811	O18836,E1BNK3,Q58D34,G3X811	0.0332826	0.375857	0.75
GO:0043488	regulation of mRNA stability	P	3	4	361	1677	0.00831025	0.00238521	over	Q3T114,A2VDN7,P48616	Q3T114,A2VDN7,P48616,Q2NKU4	0.0332826	0.375857	0.75
GO:0006140	regulation of nucleotide metabolic process	P	3	4	361	1677	0.00831025	0.00238521	over	Q3SZ62,Q5E946,Q3T0P6	Q3SZ62,P61585,Q5E946,Q3T0P6	0.0332826	0.375857	0.75
GO:0032928	regulation of superoxide anion generation	P	3	4	361	1677	0.00831025	0.00238521	over	E1B8A0,P48616,E1BNK3	E1B8A0,P48616,C4T8B4,E1BNK3	0.0332826	0.375857	0.75
GO:0061013	regulation of mRNA catabolic process	P	3	4	361	1677	0.00831025	0.00238521	over	P48616,Q3T114,A2VDN7	P48616,Q2NKU4,Q3T114,A2VDN7	0.0332826	0.375857	0.75
GO:0016202	regulation of striated muscle tissue development	P	3	4	361	1677	0.00831025	0.00238521	over	O18836,E1BNK3,G3X811	O18836,E1BNK3,Q58D34,G3X811	0.0332826	0.375857	0.75
GO:1903496	response to 11-deoxycorticosterone	P	3	4	361	1677	0.00831025	0.00238521	over	B5B3R8,P02663,Q28049	B5B3R8,P02663,Q28049,E7E1P7	0.0332826	0.375857	0.75
GO:0071385	cellular response to glucocorticoid stimulus	P	3	4	361	1677	0.00831025	0.00238521	over	O18836,F1N650,A2VDN7	O18836,P62326,F1N650,A2VDN7	0.0332826	0.375857	0.75
GO:0071404	cellular response to low-density lipoprotein particle stimulus	P	3	4	361	1677	0.00831025	0.00238521	over	P11151,P26201,P32592	P11151,Q9BDR7,P26201,P32592	0.0332826	0.375857	0.75
GO:0050654	chondroitin sulfate proteoglycan metabolic process	P	3	4	361	1677	0.00831025	0.00238521	over	P21809,P21793,Q3SZB0	P21809,P21793,E1BMM8,Q3SZB0	0.0332826	0.375857	0.75
GO:0038034	signal transduction in absence of ligand	P	3	4	361	1677	0.00831025	0.00238521	over	E1B6Z6,F1MQF6,Q9BGI3	E1B6Z6,F1MQF6,Q9BGI3,Q3T0E7	0.0332826	0.375857	0.75
GO:0045661	regulation of myoblast differentiation	P	3	4	361	1677	0.00831025	0.00238521	over	O18836,E1BNK3,P20959	O18836,E1BNK3,P20959,A0A3Q1MJ06	0.0332826	0.375857	0.75
GO:0071384	cellular response to corticosteroid stimulus	P	3	4	361	1677	0.00831025	0.00238521	over	F1N650,A2VDN7,O18836	P62326,F1N650,A2VDN7,O18836	0.0332826	0.375857	0.75
GO:0097192	extrinsic apoptotic signaling pathway in absence of ligand	P	3	4	361	1677	0.00831025	0.00238521	over	Q9BGI3,E1B6Z6,F1MQF6	Q9BGI3,Q3T0E7,E1B6Z6,F1MQF6	0.0332826	0.375857	0.75
GO:0070555	response to interleukin-1	P	3	4	361	1677	0.00831025	0.00238521	over	F1MQF6,A4IFH0,F1N650	F1MQF6,A4IFH0,P30922,F1N650	0.0332826	0.375857	0.75
GO:0030850	prostate gland development	P	3	4	361	1677	0.00831025	0.00238521	over	Q95121,F1N650,F1MU79	A0A3Q1MI01,Q95121,F1N650,F1MU79	0.0332826	0.375857	0.75
GO:0045778	positive regulation of ossification	P	3	4	361	1677	0.00831025	0.00238521	over	E1BNK3,Q5E9B7,P21214	O02741,E1BNK3,Q5E9B7,P21214	0.0332826	0.375857	0.75
GO:1900542	regulation of purine nucleotide metabolic process	P	3	4	361	1677	0.00831025	0.00238521	over	Q3SZ62,Q5E946,Q3T0P6	Q3SZ62,P61585,Q5E946,Q3T0P6	0.0332826	0.375857	0.75
GO:0055094	response to lipoprotein particle	P	3	4	361	1677	0.00831025	0.00238521	over	P11151,P26201,P32592	P11151,Q9BDR7,P26201,P32592	0.0332826	0.375857	0.75
GO:1903578	regulation of ATP metabolic process	P	3	4	361	1677	0.00831025	0.00238521	over	Q3SZ62,Q5E946,Q3T0P6	Q3SZ62,P61585,Q5E946,Q3T0P6	0.0332826	0.375857	0.75
GO:0070486	leukocyte aggregation	P	3	4	361	1677	0.00831025	0.00238521	over	P28782,Q2HJ49,Q9TU25	P28782,F1MHS5,Q2HJ49,Q9TU25	0.0332826	0.375857	0.75
GO:0043487	regulation of RNA stability	P	3	4	361	1677	0.00831025	0.00238521	over	P48616,Q3T114,A2VDN7	P48616,Q2NKU4,Q3T114,A2VDN7	0.0332826	0.375857	0.75
GO:0002719	negative regulation of cytokine production involved in immune response	P	3	4	361	1677	0.00831025	0.00238521	over	P15497,P21214,E1BNK3	P15497,P81644,P21214,E1BNK3	0.0332826	0.375857	0.75
GO:0051384	response to glucocorticoid	P	3	4	361	1677	0.00831025	0.00238521	over	F1N650,A2VDN7,O18836	P62326,F1N650,A2VDN7,O18836	0.0332826	0.375857	0.75
GO:0002701	negative regulation of production of molecular mediator of immune response	P	3	4	361	1677	0.00831025	0.00238521	over	P15497,P21214,E1BNK3	P15497,P81644,P21214,E1BNK3	0.0332826	0.375857	0.75
GO:1903494	response to dehydroepiandrosterone	P	3	4	361	1677	0.00831025	0.00238521	over	B5B3R8,P02663,Q28049	B5B3R8,P02663,Q28049,E7E1P7	0.0332826	0.375857	0.75
GO:2000026	regulation of multicellular organismal development	P	28	94	361	1677	0.0775623	0.0560525	over	P21214,E1BNK3,P48616,Q3T0P6,Q95121,F1N3A1,Q9GMB8,P21793,P15497,Q9BGI3,Q3T0Q4,F1N650,A7Z057,A0A3Q1LYS8,Q3SZN8,F1MU34,O18836,Q3ZBA6,Q3SX33,Q5E9F7,E1BEV7,P58073,F1N6H1,P63103,A5D984,F1MCX1,G3X811,B5B3R8	Q5E9Q1,F1MXU9,P21214,E1BNK3,Q3ZC64,Q5E959,P61585,P62833,Q1RMH8,A0JNB0,Q5E9H3,P48616,Q17QE5,E1BPU0,Q3T0P6,Q95121,A0A140T843,F1MKS5,F1N3A1,Q9GMB8,P21793,G3N2A9,P07507,O02741,P12763,A0A3Q1MQ68,Q3Y5Z3,A0A3B0IZF8,Q3SYW3,Q08DN1,P04272,Q8SPP7,E1BH94,A0A140T891,P00435,P15497,Q29RY7,Q9BGI3,F1MJS9,Q3T0Q4,F1N650,A6QL48,Q3T004,A7Z057,A0A3Q1MJ06,A5D7J6,E1BDE3,P17248,A0A3Q1LYS8,Q3SZN8,Q2UVX4,P30922,A0A3Q1MT29,…	0.0335509	0.377564	0.297872
GO:0016051	carbohydrate biosynthetic process	P	8	19	361	1677	0.0221607	0.0113298	over	F1MZP0,Q28049,P08037,Q3T0P6,Q5E956,Q3ZBD7,E1BB36,E1BNK3	F1MZP0,A7MB78,F1MHT1,Q28049,P08037,Q3T0P6,Q5E956,Q0VCW4,Q3ZBD7,Q5EA88,E1BB36,F1MRZ8,A5D7I4,A1A4K3,Q3ZCJ2,Q3Y5Z3,A5PKI3,E1BNK3,Q1RMX7	0.0343343	0.383786	0.421053
GO:0031329	regulation of cellular catabolic process	P	12	33	361	1677	0.033241	0.019678	over	Q3SZ62,F1MQF6,Q5EAE6,E1BMK2,P15497,P21793,Q5E946,P17697,P48616,Q3T114,A2VDN7,Q2HJ49	Q3SZ62,Q5E9G3,P00435,F1MQF6,Q5EAE6,E1BMK2,Q3T0Q2,E1BPU0,P19035,P15497,Q32PJ2,P21793,A0A3Q1N9Y5,P61085,Q5E946,P17697,F1MWI1,F1N1D5,P04272,P48616,Q2NKU4,A5PKB4,A0A140T8A5,Q3T114,A2VDN7,Q5EAC6,A2VDY3,Q3ZC64,Q2HJ49,Q2HJG5,F1MX65,F1MGK3,A5D977	0.0353291	0.383786	0.363636
GO:0060326	cell chemotaxis	P	10	26	361	1677	0.0277008	0.0155039	over	F1N650,O18836,P28782,E1BIK4,Q92176,Q9TU25,E1BJF9,E1BMK2,Q0P5I9,G3X811	F1MNN7,F1N650,A6QLZ0,A0A3Q1M5V9,O18836,Q29RS5,P28782,F1MHS5,Q9BDR7,F1MD23,E1BIK4,Q92176,Q9TU25,P62326,A0A140T8D4,A5D7J6,F1MKS5,E1BJF9,Q32L76,A6YT15,P46160,E1BMK2,Q1RMI2,P46170,Q0P5I9,G3X811	0.0361259	0.383786	0.384615
GO:0009605	response to external stimulus	P	43	156	361	1677	0.119114	0.0930233	over	A6QPT4,F1MQF6,F1N650,Q5E946,P02663,E1B6Z6,A0A3Q1LX31,G3N148,Q2HJ57,P54228,E1BAD2,Q5E9F7,A0A3Q1LYS8,Q9TU25,E1B7Q3,P22226,O02659,E1BL84,P80189,E1B8A0,A0A3Q1MB98,P11151,O18836,Q3SYR8,P00735,Q9BGI3,A0A140T851,P28782,E1BIK4,Q92176,Q862I1,E1BNK3,G3N2D8,Q5EAE6,Q0VCX2,P50448,P15497,Q0P5I9,E1BJF9,E1BMK2,G3X811,P48616,P26201	Q2UVX4,Q9BDR7,E1BMJ0,A6QPT4,Q32PA1,F1MQF6,F1MNN7,F1N650,A6QLZ0,A0A3Q1M5V9,Q3T0X5,P00435,Q3T108,Q5E946,Q8SPP7,E1BH94,P02663,E1B6Z6,P80025,B9TUC9,G3N0V0,Q5W5H8,A0A3Q1LX31,G3MXG6,G3N342,A0A3Q1LKZ3,G3N148,P46160,Q5W5H4,P46170,Q3ZBG1,G3N188,O02741,P81644,P33046,Q2HJ57,P54228,F1MKS5,E1BAD2,Q5E9F7,Q29RS5,A0A3Q1LYS8,Q5E9H3,P30922,Q2TA49,A0A3Q1MG84,Q3ZC64,A0A3Q1MQ68,A5D7D5,A7MB70,F1MX60,A5D7I4,F6RAG5,A8E6…	0.0365345	0.383786	0.275641
GO:0009896	positive regulation of catabolic process	P	7	16	361	1677	0.0193906	0.00954085	over	E1BMK2,P15497,P21793,P17697,Q762I5,Q3T114,Q2HJ49	E1BMK2,Q3T0Q2,E1BPU0,P15497,Q32PJ2,P21793,P17697,F1MWI1,F1N1D5,Q762I5,P81644,Q3T114,Q5EAC6,Q2HJ49,Q2HJG5,A5D977	0.0379915	0.383786	0.4375
GO:0035690	cellular response to drug	P	7	16	361	1677	0.0193906	0.00954085	over	A0A3Q1LMG9,F1N650,Q5E946,P48616,O18836,P60712,P09867	A7MBH9,E1BA29,A0A3Q1LMG9,F1N650,Q5E946,Q3T169,P48616,F1MZV2,Q95M18,O18836,A0A3Q1MSS6,P60712,E1BPU0,P09867,Q3Y5Z3,E1BF95	0.0379915	0.383786	0.4375
GO:0097530	granulocyte migration	P	7	16	361	1677	0.0193906	0.00954085	over	O18836,P28782,E1BIK4,F1N650,G3MXK8,Q9TU25,F1MTP5	O18836,Q29RS5,P28782,F1MHS5,Q9BDR7,A6QLZ0,F1MD23,E1BIK4,F1N650,G3MXK8,F1MNN7,Q9TU25,P62326,F1MNG3,Q1RMI2,F1MTP5	0.0379915	0.383786	0.4375
GO:0061448	connective tissue development	P	7	16	361	1677	0.0193906	0.00954085	over	E1BNK3,A6QLN9,E1BA17,P22444,E1BEV7,P58073,P21809	E1BNK3,P04272,A6QLN9,E1BA17,F1MD94,E1BI98,F1N401,E1BB91,Q2KJH6,G3MZI7,P07507,P22444,E1BEV7,Q5E968,P58073,P21809	0.0379915	0.383786	0.4375
GO:1901361	organic cyclic compound catabolic process	P	13	37	361	1677	0.0360111	0.0220632	over	A5D984,Q3T0P6,Q3SZ62,P10096,Q9XSJ4,A6QLL8,Q5E956,Q3ZBD7,A0A3Q1ML59,Q3ZBY4,Q3T114,P48616,A2VDN7	Q2NL22,Q3T102,E1BMM6,E1BNM5,A5D984,Q3T0P6,Q3SZ62,P10096,Q9XSJ4,A6QLL8,Q5E956,Q3ZBD7,Q3ZC09,A0A3Q1ML59,Q3ZBY4,A1A4J1,A5PK73,Q2KJE5,A2VE47,F1MLX9,Q05927,E1BFN6,A1L575,F1MZ33,Q863B3,Q3T114,A0A3Q1LRP4,P68509,P80457,F1MUT3,A5PJH9,F1N0Y0,P06623,P48616,Q2NKU4,A6H768,A2VDN7	0.0384293	0.383786	0.351351
GO:0090066	regulation of anatomical structure size	P	17	52	361	1677	0.0470914	0.0310078	over	Q865V6,A0A3Q1LPZ4,Q2HJ49,P02584,Q2HJ57,Q5E9F7,F1MTP5,F1MQF6,Q3T0F9,P61157,Q148J6,Q3T035,G3MXC8,Q1JPK9,P84080,Q56JZ9,Q92176	P61585,P28800,F1MJH1,A4FUA8,Q865V6,A0A3Q1LPZ4,P21752,P62326,A8YXX8,Q2HJ49,Q3SZK8,A0A3Q1MQ68,P02584,Q2HJ57,Q3SYW3,A6H7G2,Q5E9F7,F1MTP5,F1MRZ8,A0A3Q1ML30,A2VDX0,F1MUI0,Q2TA49,F1MQF6,Q3T0F9,A0A3Q1M5V9,Q5EAD0,Q3MHR7,P61157,A0A3Q1LXR9,Q148J6,Q3T035,G3MXC8,Q1JPK9,P84080,Q56JZ9,E1BPU0,P01045,F1MET0,P00435,F1N6H4,F1MXJ5,F1MEW1,A7MB70,G3MYK9,Q0IIG7,Q92176,A0A3Q1LUF1,E1BC32,A0A3Q1LWS8,C4T8B4,G3N3E1	0.0389027	0.383786	0.326923
GO:0044238	primary metabolic process	P	134	555	361	1677	0.371191	0.330948	over	P14568,Q9GMB8,P62261,E1BNK3,Q9BGI3,E1BI01,A2VDN7,P62935,F1MU79,O02659,P15497,P20959,G3X811,P45478,G3MX45,Q58DW3,Q862I1,F1MVK1,A0A3Q1LSP4,A0A452DHY1,G3MXK6,A0A3Q1LZU8,Q5E9B1,P19858,G5E5C8,Q58DQ6,F1MZP0,Q07130,Q0VCM4,Q9MYM4,Q28049,P08037,P10096,A0A3Q1LRN7,Q29451,A0A3Q1M671,Q3T0P6,Q5E956,Q3ZBD7,A5D984,Q3SZ62,Q9XSJ4,A6QLL8,A0A3Q1ML59,Q3ZBY4,Q3T0Q4,A5PK70,Q9GJT9,Q0VCK0,Q5E946,F1MF42,E1BMK2,F1MMU4,A0A3…	P14568,G3MWV5,A5D7J6,Q9GMB8,Q3SYW3,Q3ZC64,P50291,Q5E959,Q3ZBW4,P26882,E1BGW5,P62261,E1BNK3,Q2NL22,Q3T102,A0A3Q1M4H2,E1BPU0,Q9BGI3,Q0VD16,E1BI01,F1MJS9,A7MB36,O02741,Q3T147,Q1RMU5,Q0VCY7,Q3MHR5,A2VDN7,Q8WN55,E1BIB4,Q3ZC10,Q5E970,F1MYI2,G3N370,F1MWG3,A4FUD3,P62935,P80311,P18203,Q08E11,F1MU79,E1BAT6,E1BNQ2,Q5E9E6,Q2TBQ5,E1BMM6,E1BL90,E1BNM5,O02853,Q29RS5,Q2HJA3,A7MB16,O02659,G3N0V2,F1MVS9,F1MTW5,E1B…	0.0389229	0.383786	0.241441
GO:0031325	positive regulation of cellular metabolic process	P	35	124	361	1677	0.0969529	0.0739416	over	Q9BGI3,E1BI01,E1BNK3,G3X811,A0A452DHY1,P28782,F1MQF6,E1BMK2,Q3T0F9,Q2KIS7,O18836,P21214,P22444,P15497,P48616,P21793,F1N650,Q0VCX2,F1MMU4,P17697,Q5E946,P20959,Q76LV2,Q3T0Q4,Q6EWQ7,F1MF42,P61157,F1MEP6,A2VDN7,Q3T114,P26201,Q2HJ49,B5B3R8,Q3T0P6,F1MQ37	A0A3Q1M4H2,E1BPU0,Q9BGI3,Q0VD16,E1BI01,F1MJS9,P04272,Q2UVX4,Q17QE5,Q3Y5Z3,P62248,Q29RS5,F1N2F1,A6QL48,E1BNK3,G3X811,Q9XSK2,A0A452DHY1,A4IFR3,P28782,F1MHS5,F1MQF6,Q3T2L0,F1MUI0,E1BJY4,P30922,G3X6N3,Q3T147,E1BMK2,Q3T0Q2,A0A3Q1LGY9,Q3T0F9,Q2KIS7,E1BG25,P61085,O18836,P21214,P22444,Q0VD44,P15497,Q32PJ2,P81644,F1MRZ8,Q5E9G3,Q3T0I2,A1A4K3,P48616,A0A140T867,Q2NL22,P21793,F1N650,Q0VCX2,P18203,G3MWV5,A7MAZ…	0.0410146	0.383786	0.282258
GO:0003006	developmental process involved in reproduction	P	9	23	361	1677	0.0249307	0.013715	over	P10152,F1N6H1,F1N650,F1MU79,P08037,Q3T0F9,A0A3Q1LTK3,Q95121,B5B3R8	P10152,E1BMM6,E1BEM2,Q5E9F8,Q17QE5,F1N6H1,P50291,F1N650,F1MU79,P08037,P07688,E1B9P4,Q3T0F9,Q2KJJ7,Q0VD16,F1MU12,P08728,A0A3Q1LTK3,A0A3Q1MI01,Q95121,F1MEW1,B5B3R8,P09487	0.0411793	0.383786	0.391304
GO:0042110	T cell activation	P	9	23	361	1677	0.0249307	0.013715	over	F1MQ37,P11116,Q2HJ49,Q9BGI3,F1N650,Q92176,F1MQF6,Q9TU25,Q3SX33	F1MQ37,Q29RY7,Q9BDR7,P61585,P11116,A0A140T891,Q2HJ49,P18203,Q9BGI3,F1MJS9,F1N650,Q92176,F1MQF6,Q3T169,Q9TU25,A6QLZ0,E1BKS1,Q08DN1,A0JNB0,Q3ZBK5,Q3SX33,F1MRG6,Q0VD44	0.0411793	0.383786	0.391304
GO:0051222	positive regulation of protein transport	P	9	23	361	1677	0.0249307	0.013715	over	F1N169,E1BNK3,P62261,P10152,P21214,E1BMK2,P11151,F1MQF6,A8E4P3	Q3SYW3,F1N169,A0A3Q1MSS6,E1BNK3,F1MEX9,P62261,P10152,P21214,A0A3Q1M4H2,P26882,A5PKG9,E1BMK2,P11151,F1MQF6,Q2HJG5,Q3T0D7,F1MH27,A8E4P3,Q17QE5,Q3T0I5,A0JNB0,F1N720,A3KN51	0.0411793	0.383786	0.391304
GO:0071219	cellular response to molecule of bacterial origin	P	6	13	361	1677	0.0166205	0.00775194	over	E1BNK3,Q9BGI3,P48616,F1MQF6,E1BIK4,P26201	F1MNN7,E1BNK3,Q9BGI3,C4T7Z1,P48616,P61585,F1MQF6,F1MD23,F1MZV2,E1BIK4,A0A3Q1M4H2,F1N720,P26201	0.0413125	0.383786	0.461538
GO:0002440	production of molecular mediator of immune response	P	6	13	361	1677	0.0166205	0.00775194	over	F1MH40,G3MZ88,G5E5V1,P15497,P21214,E1BNK3	F1N720,F1MH40,G3MZ88,F1MLW8,G5E5V1,G5E604,F1MJS9,Q29RY7,P15497,P81644,P21214,E1BNK3,Q9BDR7	0.0413125	0.383786	0.461538
GO:0002793	positive regulation of peptide secretion	P	6	13	361	1677	0.0166205	0.00775194	over	P10152,P21214,E1BMK2,P11151,F1MQF6,P28782	P10152,P21214,A0A3Q1M4H2,P26882,A5PKG9,E1BMK2,P11151,F1MQF6,Q2HJG5,F1MH27,Q863C3,F1N720,P28782	0.0413125	0.383786	0.461538
GO:0061077	chaperone-mediated protein folding	P	6	13	361	1677	0.0166205	0.00775194	over	Q0VCX2,Q2TBX4,F1MWU9,P17697,E1BJ75,F1MU79	P19120,Q0VCX2,Q2TBX4,F1MWU9,A7E3S8,F1MBM5,A4FUH1,P17697,P80311,P18203,E1BJ75,F1MU79,P26882	0.0413125	0.383786	0.461538
GO:0006986	response to unfolded protein	P	4	7	361	1677	0.0110803	0.00417412	over	Q0VCX2,Q2TBX4,F1MWU9,F1N3J3	Q0VCX2,A5D7J6,E1BNX4,P19120,Q2TBX4,F1MWU9,F1N3J3	0.0425205	0.383786	0.571429
GO:0071773	cellular response to BMP stimulus	P	4	7	361	1677	0.0110803	0.00417412	over	P21214,P22444,E1BNK3,F1N6H1	P21214,P22444,Q0VD44,P50291,E1BNK3,Q58D84,F1N6H1	0.0425205	0.383786	0.571429
GO:0044042	glucan metabolic process	P	4	7	361	1677	0.0110803	0.00417412	over	Q07130,F1MZP0,Q0VCM4,Q9MYM4	Q07130,Q3T0E7,F1MZP0,A7MB78,F1MHT1,Q0VCM4,Q9MYM4	0.0425205	0.383786	0.571429
GO:0034620	cellular response to unfolded protein	P	4	7	361	1677	0.0110803	0.00417412	over	Q0VCX2,F1N3J3,Q2TBX4,F1MWU9	Q0VCX2,A5D7J6,E1BNX4,F1N3J3,P19120,Q2TBX4,F1MWU9	0.0425205	0.383786	0.571429
GO:0043523	regulation of neuron apoptotic process	P	4	7	361	1677	0.0110803	0.00417412	over	Q92176,P45478,P21214,Q5E946	P61585,Q92176,E1BHY6,A0A140T8D4,P45478,P21214,Q5E946	0.0425205	0.383786	0.571429
GO:0071772	response to BMP	P	4	7	361	1677	0.0110803	0.00417412	over	P21214,P22444,E1BNK3,F1N6H1	P21214,P22444,Q0VD44,P50291,E1BNK3,Q58D84,F1N6H1	0.0425205	0.383786	0.571429
GO:0097305	response to alcohol	P	4	7	361	1677	0.0110803	0.00417412	over	E1BNK3,B5B3R8,P02663,Q28049	A0JNB0,E1BNK3,A0A3Q1MSS6,B5B3R8,P02663,Q28049,E7E1P7	0.0425205	0.383786	0.571429
GO:0006112	energy reserve metabolic process	P	4	7	361	1677	0.0110803	0.00417412	over	Q07130,F1MZP0,Q0VCM4,Q9MYM4	Q07130,Q3T0E7,F1MZP0,A7MB78,F1MHT1,Q0VCM4,Q9MYM4	0.0425205	0.383786	0.571429
GO:0006073	cellular glucan metabolic process	P	4	7	361	1677	0.0110803	0.00417412	over	Q07130,F1MZP0,Q0VCM4,Q9MYM4	Q07130,Q3T0E7,F1MZP0,A7MB78,F1MHT1,Q0VCM4,Q9MYM4	0.0425205	0.383786	0.571429
GO:0005977	glycogen metabolic process	P	4	7	361	1677	0.0110803	0.00417412	over	F1MZP0,Q0VCM4,Q9MYM4,Q07130	F1MZP0,A7MB78,F1MHT1,Q0VCM4,Q9MYM4,Q07130,Q3T0E7	0.0425205	0.383786	0.571429
GO:0001649	osteoblast differentiation	P	4	7	361	1677	0.0110803	0.00417412	over	P58073,Q5E9B7,P20959,P22444	P58073,Q0VD44,Q5E9B7,P31096,Q5E9F8,P20959,P22444	0.0425205	0.383786	0.571429
GO:0046822	regulation of nucleocytoplasmic transport	P	4	7	361	1677	0.0110803	0.00417412	over	F1N169,E1BNK3,Q5E946,P62261	Q3SYW3,F1N169,A0A3Q1MSS6,E1BNK3,Q32KY0,Q5E946,P62261	0.0425205	0.383786	0.571429
GO:0032869	cellular response to insulin stimulus	P	4	7	361	1677	0.0110803	0.00417412	over	Q3T0F9,O18836,A5D984,A6QLS9	Q3T0F9,Q29RS5,O18836,A5D984,F1N2J9,A6QLS9,Q3Y5Z3	0.0425205	0.383786	0.571429
GO:0030509	BMP signaling pathway	P	4	7	361	1677	0.0110803	0.00417412	over	F1N6H1,P21214,P22444,E1BNK3	P50291,Q58D84,Q0VD44,F1N6H1,P21214,P22444,E1BNK3	0.0425205	0.383786	0.571429
GO:1903555	regulation of tumor necrosis factor superfamily cytokine production	P	5	10	361	1677	0.0138504	0.00596303	over	E1B8A0,G3X811,E1BMK2,F1MQF6,P11151	F1MNN7,Q3Y5Z3,E1B8A0,G3X811,Q9BDR7,E1BMK2,F1MQF6,C4T7Z1,F1MJS9,P11151	0.0434708	0.383786	0.5
GO:0050870	positive regulation of T cell activation	P	5	10	361	1677	0.0138504	0.00596303	over	P11116,F1N650,Q92176,F1MQF6,Q3SX33	P11116,A0A140T891,F1N650,Q92176,F1MQF6,Q3T169,F1MJS9,P61585,Q3SX33,F1MRG6	0.0434708	0.383786	0.5
GO:0042180	cellular ketone metabolic process	P	5	10	361	1677	0.0138504	0.00596303	over	Q5E956,F1N650,P15497,Q5E946,B5B3R8	Q5E956,P55052,F1N650,Q3ZCJ2,P19035,P15497,Q32PJ2,Q3Y5Z3,Q5E946,B5B3R8	0.0434708	0.383786	0.5
GO:0031623	receptor internalization	P	5	10	361	1677	0.0138504	0.00596303	over	G3X811,P84080,P26201,Q3T0F9,P32592	G3X811,P84080,A6H701,Q9XSK2,Q9TUI9,Q0IIG7,Q9BDR7,P26201,Q3T0F9,P32592	0.0434708	0.383786	0.5
GO:0042743	hydrogen peroxide metabolic process	P	5	10	361	1677	0.0138504	0.00596303	over	Q9BGI3,Q9BGI2,Q9BGI1,A6QPT4,Q5E946	Q9BGI3,P01966,P02070,P80025,Q5E947,Q9BGI2,Q9BGI1,A6QPT4,P00435,Q5E946	0.0434708	0.383786	0.5
GO:0071706	tumor necrosis factor superfamily cytokine production	P	5	10	361	1677	0.0138504	0.00596303	over	E1B8A0,G3X811,E1BMK2,F1MQF6,P11151	F1MNN7,Q3Y5Z3,E1B8A0,G3X811,Q9BDR7,E1BMK2,F1MQF6,C4T7Z1,F1MJS9,P11151	0.0434708	0.383786	0.5
GO:0051402	neuron apoptotic process	P	5	10	361	1677	0.0138504	0.00596303	over	Q5E946,Q92176,P45478,P21214,P10096	Q5E946,P61585,Q92176,E1BHY6,A0A140T8D4,P45478,P21214,P10096,Q08DN1,F1N4W0	0.0434708	0.383786	0.5
GO:0032680	regulation of tumor necrosis factor production	P	5	10	361	1677	0.0138504	0.00596303	over	E1B8A0,G3X811,E1BMK2,F1MQF6,P11151	F1MNN7,Q3Y5Z3,E1B8A0,G3X811,Q9BDR7,E1BMK2,F1MQF6,C4T7Z1,F1MJS9,P11151	0.0434708	0.383786	0.5
GO:0018149	peptide cross-linking	P	5	10	361	1677	0.0138504	0.00596303	over	P21809,P21793,F1N650,A0A3Q1LTB9,A6QP57	P21809,P21793,F1N650,P12260,A0A3Q1LTB9,A6QNZ7,G3N0V2,G3MZ71,A6QP57,Q08E14	0.0434708	0.383786	0.5
GO:0032640	tumor necrosis factor production	P	5	10	361	1677	0.0138504	0.00596303	over	E1B8A0,G3X811,E1BMK2,F1MQF6,P11151	F1MNN7,Q3Y5Z3,E1B8A0,G3X811,Q9BDR7,E1BMK2,F1MQF6,C4T7Z1,F1MJS9,P11151	0.0434708	0.383786	0.5
GO:0031532	actin cytoskeleton reorganization	P	5	10	361	1677	0.0138504	0.00596303	over	Q9TU03,Q56JZ9,F1N650,F1MQ37,F1N169	Q9TU03,Q56JZ9,Q32PA4,Q5E9H3,Q5EAD0,F1N650,P61585,F1MQ37,F1MRZ8,F1N169	0.0434708	0.383786	0.5
GO:0042592	homeostatic process	P	27	92	361	1677	0.0747922	0.0548599	over	A0A3Q1ML59,Q3ZCL8,Q9BGI2,Q9BGI1,A0A3Q1LUG9,F6QH94,A0A3Q1M3Q7,Q9BGI3,F1N272,P79251,P45478,P26201,F1N6D4,Q5EA61,A2VDN7,F1N650,Q5E946,P15497,P11151,Q92176,O02659,E1B8A0,O18836,Q9MYM4,Q3SX33,P21793,E1B6Z6	P00435,A0A3Q1ML59,E1BGT1,A6H7J6,A0A3Q1N9Y5,Q5E947,Q3ZCL8,Q9BGI2,Q9BGI1,O77834,A5D7E8,A0A3Q1LUG9,E1B773,F6QH94,A0A3Q1M3Q7,Q3T0L2,Q9BGI3,A0A3Q1MWL9,A0A3Q1LKV8,E1BKZ1,P20072,F1N272,Q3T0E0,G3X6N3,Q29443,Q3SZV7,A0A3Q1NJB1,Q862D5,F1MS05,P79251,P31404,E1BQ28,Q9XSA7,E1BHY6,P45478,Q1ZYR0,P01045,A6YT15,P26201,P61085,Q3SYW3,F1MZ33,Q5E959,Q3SZK8,F1N6D4,Q5EA61,A2VDN7,Q3T0K2,G5E531,F1N0E5,A0A3Q1M477,Q9BDR7,F1N…	0.043696	0.383786	0.293478
GO:0019219	regulation of nucleobase-containing compound metabolic process	P	27	92	361	1677	0.0747922	0.0548599	over	Q9GMB8,A2VDN7,Q3SZ62,F1MMU4,F1MF42,A0A3Q1N9S5,E1BMK2,F1N169,Q9BGI1,E1BNK3,P21214,P22444,F1N6H1,F1MQF6,Q9BGI3,G3X811,P48616,Q3T0Q4,O18836,A0A452DHY1,P61157,Q5E946,P21793,F1MEP6,P17697,Q3T114,Q3T0P6	G3MWV5,A5D7J6,Q9GMB8,Q3SYW3,Q3ZC64,P50291,Q5E959,Q3ZBW4,P26882,E1BGW5,Q0VCY7,Q2NL22,Q3MHR5,A2VDN7,Q8WN55,E1BIB4,Q1RMU5,Q3SZ62,A4IFR3,A7MAZ5,P02253,F1MX50,F1MMU4,G3N131,E1BGX1,A0A3Q1MF05,A6QP40,F1MF42,P61585,A0A3Q1N9S5,E1BMK2,E1BDE3,Q3T147,F1N169,Q9BGI1,P19120,Q3Y5Z3,A3KN51,F1MHQ4,Q2V9X0,E1BF95,E1BNK3,F1MD34,F1MME1,P21214,P22444,Q0VD44,Q58D84,F1N6H1,Q3T169,F1MQF6,Q9BGI3,G3X811,Q3T0K2,G5E531,F1N0E5…	0.043696	0.383786	0.293478
GO:0051252	regulation of RNA metabolic process	P	25	84	361	1677	0.0692521	0.0500894	over	Q9GMB8,A2VDN7,F1MMU4,F1MF42,A0A3Q1N9S5,E1BMK2,F1N169,Q9BGI1,E1BNK3,P21214,P22444,F1N6H1,F1MQF6,Q9BGI3,G3X811,P48616,Q3T0Q4,O18836,A0A452DHY1,P61157,Q5E946,P21793,F1MEP6,P17697,Q3T114	G3MWV5,A5D7J6,Q9GMB8,Q3SYW3,Q3ZC64,P50291,Q5E959,Q3ZBW4,P26882,E1BGW5,Q0VCY7,Q2NL22,Q3MHR5,A2VDN7,Q8WN55,E1BIB4,Q1RMU5,A4IFR3,A7MAZ5,P02253,F1MX50,F1MMU4,G3N131,E1BGX1,A0A3Q1MF05,A6QP40,F1MF42,P61585,A0A3Q1N9S5,E1BMK2,E1BDE3,Q3T147,F1N169,Q9BGI1,P19120,Q3Y5Z3,A3KN51,F1MHQ4,Q2V9X0,E1BF95,E1BNK3,F1MD34,F1MME1,P21214,P22444,Q0VD44,Q58D84,F1N6H1,F1MQF6,Q9BGI3,G3X811,E1BEC6,E1BB50,Q5E9J1,P48616,Q2NKU4…	0.0437702	0.383786	0.297619
GO:0006996	organelle organization	P	53	200	361	1677	0.146814	0.119261	over	Q862I1,E1BHA5,Q3T054,F1MQ37,P10096,Q3MHM5,Q92176,F1MMU4,A0A3Q1MQB1,P01252,A0A3Q1LSN0,Q3B7N2,P31976,Q865V6,A0A3Q1LPZ4,F1MTP5,P02584,Q9TU25,Q5E9F7,Q3SX33,Q32P74,Q5E946,Q5KR47,A0A3Q1MLQ7,A0A3Q1LQU4,Q9MYM4,P45478,E1BFV0,A6QLB7,P10152,Q148J6,P61157,F1N169,Q2HJ57,F1MQF6,Q3T0F9,A0A3Q1M6W5,Q3SYU6,A0A3Q1MCE8,F1N650,A2VDN7,Q3T035,G3MXC8,Q1JPK9,P84080,Q56JZ9,P48616,P15497,A6QLS9,Q2HJ49,P21793,P63103,Q9TU03	Q58DQ3,Q862I1,P39872,G3MYE2,Q56JX6,E1BHA5,Q5E988,Q3T0F4,A1L528,Q2HJH2,Q3SZC4,Q3T054,G3N3E1,F1MQ37,P10096,P81947,Q2KJD0,Q3MHM5,Q3T0I5,A0A3Q1NGD2,E1BJ18,Q5E9H3,E1BEM2,Q92176,Q3T0D7,G3N081,G3MWV5,A7MAZ5,P02253,Q32L48,E1B7N8,G3MZR4,F1MMU4,G3N131,G3MYB1,E1BCN3,A0A3Q1MQB1,A0A3Q1N552,A0A3Q1LZ47,P01252,A0A3Q1LSN0,Q3B7N2,P61585,P31976,Q5EAD0,F1MJH1,A4FUA8,Q865V6,A0A3Q1LPZ4,F1MTP5,A0A3Q1ML30,P21752,P62326,…	0.04378	0.383786	0.265
GO:0046649	lymphocyte activation	P	12	34	361	1677	0.033241	0.0202743	over	F1MQ37,Q2HJ49,P11116,G3MZ88,Q9BGI3,F1N650,Q92176,F1MQF6,Q9TU25,E1BNK3,Q3SX33,G3N148	F1MQ37,Q2HJ49,F1MJS9,Q29RY7,Q9BDR7,P11116,P61585,G3MZ88,Q08DN1,A5PKG9,Q8SPP7,E1BH94,A0A140T891,P18203,Q9BGI3,F1N650,Q92176,F1MQF6,Q3T169,Q9TU25,A6QLZ0,E1BKS1,Q05204,E1BNK3,A0JNB0,Q3ZBK5,Q3SX33,F1MRG6,G3N0V0,G3MXG6,G3N342,G3N148,G3N188,Q0VD44	0.0443595	0.383786	0.352941
GO:0008284	positive regulation of cell proliferation	P	12	34	361	1677	0.033241	0.0202743	over	P10152,F1N650,Q92176,F1MQF6,Q3T0Q4,P08037,F1N6H1,F1MEP6,A2VDN7,Q9TU25,P21214,E1BNK3	P10152,P62248,A0A3Q1M5V9,E1BGT1,F1MJS9,F1N650,Q92176,F1MQF6,Q3T169,P04272,E1BJY4,P28800,Q3T0Q4,E1BHY6,P08037,F1N6H1,Q9MZ06,Q17QE5,F1MEP6,A2VDN7,A5D7J6,Q9TU25,A7MBH9,A6QLG5,Q0VCN9,Q3SYW3,Q3T0I2,P21214,A0A140T8D4,F1MHQ4,A8YXX8,A5D7V3,A6QL48,E1BNK3	0.0443595	0.383786	0.352941
GO:0023051	regulation of signaling	P	35	125	361	1677	0.0969529	0.0745379	over	Q9BGI3,E1BI01,G3X811,A0A452DHY1,F1MCX1,E1BMK2,F1MQF6,P15497,O18836,P21214,P22444,E1BNK3,P21793,A0A140T894,Q0VCX2,F1N6H1,Q9TU03,Q3T0F9,P20959,P04896,F1N3J3,F1N650,Q3B7N2,A7Z057,Q3SX33,P84080,Q5E946,P63103,P26201,P17697,P61223,A4IFH0,B5B3R8,F1N169,P28782	A0A3Q1M4H2,E1BPU0,Q9BGI3,Q0VD16,E1BI01,F1MJS9,Q3MHP2,F1MZV2,P04272,G3X811,A0A452DHY1,A3KN51,Q5E9A6,P30922,G3X6N3,A0A3Q1M999,F1MCX1,A0A452DIL6,Q3Y5Z3,E1BMK2,A0A3Q1LGY9,Q3SZK8,Q32KY0,F1MQF6,P15497,A5D7S0,O18836,P21214,P22444,Q0VD44,E1BNK3,Q3SYW3,P62248,E1BJY4,P21793,A5PKG9,A0A140T894,F1MRZ8,Q2HJG5,Q3T169,F1N1D5,Q1RMH8,F1N720,P50291,Q58D84,Q0VCX2,Q5E959,F1MNB7,F1N6H1,C4T7Z1,A0A3Q1LSR3,P19035,Q5E947,…	0.0458126	0.383786	0.28
GO:0006810	transport	P	68	265	361	1677	0.188366	0.15802	over	Q3T054,E1BFV0,Q92176,G3X811,P84080,P15497,P28782,Q2TBX4,F1MWU9,P63103,A0A140T894,A7Z057,E1BNK3,A0A452DHY1,Q3B7M5,F1N272,F1N6H1,Q58DQ6,A0A3Q1LPF0,A6QLS9,F1MPP1,P45478,F1N650,G3MXK8,F1N733,P32592,G3N148,F1MQ37,A5D7D1,Q32KV6,Q6EWQ7,F1MGR1,Q4GZT4,E1BCU6,E1B6Z6,P79345,F1MKI5,P60712,Q5E946,P26201,Q3MHX6,Q0VCX2,Q3T0F9,Q5E9B7,F1N169,P79105,Q9TU25,F1N6D4,F1MQF6,P62261,Q3B7N2,P17697,P10152,P21214,E1BMK2,P1…	F1MTV9,Q3T054,E1BFV0,E1BPU0,Q92176,G3X811,P84080,A6H701,Q9XSK2,F1N720,F1MR22,Q9BDR7,P15497,P81644,P28782,Q3SZK8,E1BF27,Q3T0D7,P19120,Q2KJA1,Q3SZF2,P21856,Q2TBX4,Q3T0Y8,F1MWU9,A6QPB4,P63009,A0A452DJE9,G3MZH4,A0A3Q1M4Z2,A0A3Q1MCV5,F1MDL3,Q3T000,Q3T0I4,A0A3Q1MME4,Q3T147,Q5E970,P63103,A0A140T894,A7Z057,Q3MHE8,A5D7J6,E1BNK3,A0A452DHY1,A6QLD1,A6QQL9,A2VDY3,Q3B7M5,Q3MHZ5,F1N272,E1BKR6,F1N6H1,Q9XSC9,Q3T0…	0.0460095	0.383786	0.256604
GO:1900101	regulation of endoplasmic reticulum unfolded protein response	P	2	2	361	1677	0.00554017	0.00119261	over	Q0VCX2,F1N3J3	Q0VCX2,F1N3J3	0.0462384	0.383786	1
GO:0032429	regulation of phospholipase A2 activity	P	2	2	361	1677	0.00554017	0.00119261	over	P10152,F1N650	P10152,F1N650	0.0462384	0.383786	1
GO:0051220	cytoplasmic sequestering of protein	P	2	2	361	1677	0.00554017	0.00119261	over	A0A140T894,F1N169	A0A140T894,F1N169	0.0462384	0.383786	1
GO:0019800	peptide cross-linking via chondroitin 4-sulfate glycosaminoglycan	P	2	2	361	1677	0.00554017	0.00119261	over	P21809,P21793	P21809,P21793	0.0462384	0.383786	1
GO:0051193	regulation of cofactor metabolic process	P	2	2	361	1677	0.00554017	0.00119261	over	Q3SZ62,Q9BGI3	Q3SZ62,Q9BGI3	0.0462384	0.383786	1
GO:0048641	regulation of skeletal muscle tissue development	P	2	2	361	1677	0.00554017	0.00119261	over	O18836,E1BNK3	O18836,E1BNK3	0.0462384	0.383786	1
GO:0006809	nitric oxide biosynthetic process	P	2	2	361	1677	0.00554017	0.00119261	over	E1B8A0,Q76LV2	E1B8A0,Q76LV2	0.0462384	0.383786	1
GO:0046351	disaccharide biosynthetic process	P	2	2	361	1677	0.00554017	0.00119261	over	Q28049,P08037	Q28049,P08037	0.0462384	0.383786	1
GO:1903894	regulation of IRE1-mediated unfolded protein response	P	2	2	361	1677	0.00554017	0.00119261	over	Q0VCX2,F1N3J3	Q0VCX2,F1N3J3	0.0462384	0.383786	1
GO:0010934	macrophage cytokine production	P	2	2	361	1677	0.00554017	0.00119261	over	P21214,E1BNK3	P21214,E1BNK3	0.0462384	0.383786	1
GO:0030043	actin filament fragmentation	P	2	2	361	1677	0.00554017	0.00119261	over	Q5E9F7,F1MTP5	Q5E9F7,F1MTP5	0.0462384	0.383786	1
GO:0045428	regulation of nitric oxide biosynthetic process	P	2	2	361	1677	0.00554017	0.00119261	over	E1B8A0,Q76LV2	E1B8A0,Q76LV2	0.0462384	0.383786	1
GO:2001057	reactive nitrogen species metabolic process	P	2	2	361	1677	0.00554017	0.00119261	over	E1B8A0,Q76LV2	E1B8A0,Q76LV2	0.0462384	0.383786	1
GO:0032615	interleukin-12 production	P	2	2	361	1677	0.00554017	0.00119261	over	E1B8A0,G3X811	E1B8A0,G3X811	0.0462384	0.383786	1
GO:0070542	response to fatty acid	P	2	2	361	1677	0.00554017	0.00119261	over	P26201,P11151	P26201,P11151	0.0462384	0.383786	1
GO:0051937	catecholamine transport	P	2	2	361	1677	0.00554017	0.00119261	over	Q5E946,P60712	Q5E946,P60712	0.0462384	0.383786	1
GO:0046716	muscle cell cellular homeostasis	P	2	2	361	1677	0.00554017	0.00119261	over	O18836,Q9MYM4	O18836,Q9MYM4	0.0462384	0.383786	1
GO:0005988	lactose metabolic process	P	2	2	361	1677	0.00554017	0.00119261	over	Q28049,P08037	Q28049,P08037	0.0462384	0.383786	1
GO:0032479	regulation of type I interferon production	P	2	2	361	1677	0.00554017	0.00119261	over	F1MQF6,E1BMK2	F1MQF6,E1BMK2	0.0462384	0.383786	1
GO:0048642	negative regulation of skeletal muscle tissue development	P	2	2	361	1677	0.00554017	0.00119261	over	O18836,E1BNK3	O18836,E1BNK3	0.0462384	0.383786	1
GO:0006907	pinocytosis	P	2	2	361	1677	0.00554017	0.00119261	over	F1MQF6,P45478	F1MQF6,P45478	0.0462384	0.383786	1
GO:0032655	regulation of interleukin-12 production	P	2	2	361	1677	0.00554017	0.00119261	over	E1B8A0,G3X811	E1B8A0,G3X811	0.0462384	0.383786	1
GO:0042698	ovulation cycle	P	2	2	361	1677	0.00554017	0.00119261	over	F1N650,B5B3R8	F1N650,B5B3R8	0.0462384	0.383786	1
GO:1903729	regulation of plasma membrane organization	P	2	2	361	1677	0.00554017	0.00119261	over	P21214,F1MQ37	P21214,F1MQ37	0.0462384	0.383786	1
GO:0010718	positive regulation of epithelial to mesenchymal transition	P	2	2	361	1677	0.00554017	0.00119261	over	P21214,E1BNK3	P21214,E1BNK3	0.0462384	0.383786	1
GO:0001963	synaptic transmission, dopaminergic	P	2	2	361	1677	0.00554017	0.00119261	over	G3X811,Q5E946	G3X811,Q5E946	0.0462384	0.383786	1
GO:0005989	lactose biosynthetic process	P	2	2	361	1677	0.00554017	0.00119261	over	Q28049,P08037	Q28049,P08037	0.0462384	0.383786	1
GO:0032695	negative regulation of interleukin-12 production	P	2	2	361	1677	0.00554017	0.00119261	over	E1B8A0,G3X811	E1B8A0,G3X811	0.0462384	0.383786	1
GO:0010935	regulation of macrophage cytokine production	P	2	2	361	1677	0.00554017	0.00119261	over	P21214,E1BNK3	P21214,E1BNK3	0.0462384	0.383786	1
GO:0009438	methylglyoxal metabolic process	P	2	2	361	1677	0.00554017	0.00119261	over	Q5E956,Q5E946	Q5E956,Q5E946	0.0462384	0.383786	1
GO:0007016	cytoskeletal anchoring at plasma membrane	P	2	2	361	1677	0.00554017	0.00119261	over	A0A3Q1MLQ7,A0A3Q1LQU4	A0A3Q1MLQ7,A0A3Q1LQU4	0.0462384	0.383786	1
GO:0060765	regulation of androgen receptor signaling pathway	P	2	2	361	1677	0.00554017	0.00119261	over	Q5E946,G3X811	Q5E946,G3X811	0.0462384	0.383786	1
GO:0051451	myoblast migration	P	2	2	361	1677	0.00554017	0.00119261	over	F1N650,O18836	F1N650,O18836	0.0462384	0.383786	1
GO:2000273	positive regulation of signaling receptor activity	P	2	2	361	1677	0.00554017	0.00119261	over	A0A452DHY1,Q5E946	A0A452DHY1,Q5E946	0.0462384	0.383786	1
GO:0051457	maintenance of protein location in nucleus	P	2	2	361	1677	0.00554017	0.00119261	over	Q5E946,A2VDN7	Q5E946,A2VDN7	0.0462384	0.383786	1
GO:1900544	positive regulation of purine nucleotide metabolic process	P	2	2	361	1677	0.00554017	0.00119261	over	Q5E946,Q3T0P6	Q5E946,Q3T0P6	0.0462384	0.383786	1
GO:0006517	protein deglycosylation	P	2	2	361	1677	0.00554017	0.00119261	over	Q5E946,Q29451	Q5E946,Q29451	0.0462384	0.383786	1
GO:0046825	regulation of protein export from nucleus	P	2	2	361	1677	0.00554017	0.00119261	over	Q5E946,P62261	Q5E946,P62261	0.0462384	0.383786	1
GO:0045662	negative regulation of myoblast differentiation	P	2	2	361	1677	0.00554017	0.00119261	over	O18836,E1BNK3	O18836,E1BNK3	0.0462384	0.383786	1
GO:1903862	positive regulation of oxidative phosphorylation	P	2	2	361	1677	0.00554017	0.00119261	over	Q5E946,Q3T0P6	Q5E946,Q3T0P6	0.0462384	0.383786	1
GO:0032606	type I interferon production	P	2	2	361	1677	0.00554017	0.00119261	over	F1MQF6,E1BMK2	F1MQF6,E1BMK2	0.0462384	0.383786	1
GO:0046209	nitric oxide metabolic process	P	2	2	361	1677	0.00554017	0.00119261	over	E1B8A0,Q76LV2	E1B8A0,Q76LV2	0.0462384	0.383786	1
GO:0090493	catecholamine uptake	P	2	2	361	1677	0.00554017	0.00119261	over	Q5E946,P60712	Q5E946,P60712	0.0462384	0.383786	1
GO:1903428	positive regulation of reactive oxygen species biosynthetic process	P	2	2	361	1677	0.00554017	0.00119261	over	Q76LV2,Q5E946	Q76LV2,Q5E946	0.0462384	0.383786	1
GO:1904026	regulation of collagen fibril organization	P	2	2	361	1677	0.00554017	0.00119261	over	P21793,F1N1C7	P21793,F1N1C7	0.0462384	0.383786	1
GO:1903580	positive regulation of ATP metabolic process	P	2	2	361	1677	0.00554017	0.00119261	over	Q5E946,Q3T0P6	Q5E946,Q3T0P6	0.0462384	0.383786	1
GO:0071593	lymphocyte aggregation	P	2	2	361	1677	0.00554017	0.00119261	over	Q2HJ49,Q9TU25	Q2HJ49,Q9TU25	0.0462384	0.383786	1
GO:0036498	IRE1-mediated unfolded protein response	P	2	2	361	1677	0.00554017	0.00119261	over	Q0VCX2,F1N3J3	Q0VCX2,F1N3J3	0.0462384	0.383786	1
GO:0071347	cellular response to interleukin-1	P	2	2	361	1677	0.00554017	0.00119261	over	A4IFH0,F1MQF6	A4IFH0,F1MQF6	0.0462384	0.383786	1
GO:0032796	uropod organization	P	2	2	361	1677	0.00554017	0.00119261	over	Q92176,F1MQ37	Q92176,F1MQ37	0.0462384	0.383786	1
GO:0014839	myoblast migration involved in skeletal muscle regeneration	P	2	2	361	1677	0.00554017	0.00119261	over	F1N650,O18836	F1N650,O18836	0.0462384	0.383786	1
GO:0045981	positive regulation of nucleotide metabolic process	P	2	2	361	1677	0.00554017	0.00119261	over	Q5E946,Q3T0P6	Q5E946,Q3T0P6	0.0462384	0.383786	1
GO:0006984	ER-nucleus signaling pathway	P	2	2	361	1677	0.00554017	0.00119261	over	Q0VCX2,F1N3J3	Q0VCX2,F1N3J3	0.0462384	0.383786	1
GO:0007093	mitotic cell cycle checkpoint	P	2	2	361	1677	0.00554017	0.00119261	over	Q862I1,E1BNK3	Q862I1,E1BNK3	0.0462384	0.383786	1
GO:0005984	disaccharide metabolic process	P	2	2	361	1677	0.00554017	0.00119261	over	Q28049,P08037	Q28049,P08037	0.0462384	0.383786	1
GO:0042181	ketone biosynthetic process	P	2	2	361	1677	0.00554017	0.00119261	over	Q5E956,B5B3R8	Q5E956,B5B3R8	0.0462384	0.383786	1
GO:0010936	negative regulation of macrophage cytokine production	P	2	2	361	1677	0.00554017	0.00119261	over	P21214,E1BNK3	P21214,E1BNK3	0.0462384	0.383786	1
GO:0046166	glyceraldehyde-3-phosphate biosynthetic process	P	2	2	361	1677	0.00554017	0.00119261	over	Q5E956,A7Z014	Q5E956,A7Z014	0.0462384	0.383786	1
GO:0050673	epithelial cell proliferation	P	8	20	361	1677	0.0221607	0.0119261	over	P15497,P10152,P20959,Q3T0Q4,P21214,E1BNK3,P08037,Q95121	P15497,A0A140T843,P10152,P62248,A0A3Q1M5V9,E1BGT1,F1MME1,P00435,P50291,G3MZ71,P20959,Q3T0Q4,E1BHY6,P21214,E1BNK3,Q5E959,P08037,Q0VD16,Q95121,Q9MZ06	0.0468204	0.384658	0.4
GO:0001818	negative regulation of cytokine production	P	8	20	361	1677	0.0221607	0.0119261	over	P15497,P21214,E1BNK3,F1MQF6,E1B8A0,G3X811,Q9GMB8,F1N650	P15497,P81644,P21214,E1BNK3,F1MQF6,Q8SPP7,E1BH94,E1B8A0,G3X811,F1N1D5,F1MNN7,Q3Y5Z3,E1BGT1,F1MJS9,Q32KY0,P02638,Q9GMB8,F1N650,Q08DN1,Q0VD44	0.0468204	0.384658	0.4
GO:0002791	regulation of peptide secretion	P	8	20	361	1677	0.0221607	0.0119261	over	P15497,P28782,P10152,P21214,E1BMK2,P11151,F1MQF6,F1N650	P15497,P81644,P28782,A1A4J1,P10152,P21214,A0A3Q1M4H2,P26882,A5PKG9,E1BMK2,P11151,F1MQF6,Q2HJG5,F1MH27,Q863C3,P81287,F1N720,C4T8B4,F1N650,Q08DN1	0.0468204	0.384658	0.4
GO:0007178	transmembrane receptor protein serine/threonine kinase signaling pathway	P	8	20	361	1677	0.0221607	0.0119261	over	O18836,P21214,G3X811,E1BNK3,P22444,Q0VCX2,F1N6H1,P48616	O18836,P21214,Q0VD44,G3X811,A0A3Q1M4H2,E1BNK3,Q08DQ6,F1MME1,Q08E14,P18203,P22444,P50291,Q58D84,Q0VCX2,Q5E959,F1MNB7,F1N6H1,G3X6N3,P48616,Q0V8R6	0.0468204	0.384658	0.4
GO:1903047	mitotic cell cycle process	P	8	20	361	1677	0.0221607	0.0119261	over	Q3T054,Q5E9F7,E1BFV0,Q862I1,E1BNK3,F1N169,F1N650,A2VDN7	Q3T054,Q3SZC4,Q5E9F7,A5D7E0,Q3ZCF0,Q32KR9,E1BFV0,Q3T0U5,F1MZV2,A2VDY3,Q862I1,E1BNK3,Q3T0M7,P61585,F1N169,F1N650,A2VDN7,Q3ZBW4,Q5E9G3,E1BDE3	0.0468204	0.384658	0.4
GO:0043412	macromolecule modification	P	40	146	361	1677	0.110803	0.0870602	over	P62261,E1BNK3,Q9BGI3,E1BI01,P62935,F1MU79,P15497,P20959,G3X811,P45478,A0A452DHY1,Q5E9F7,P63103,P21214,Q5E946,Q3SX33,Q95KW3,F1MHF1,Q3SZB0,P08037,Q29451,O18836,P22444,Q3ZBA6,P28782,F1N650,A0A3Q1LTB9,A6QP57,E1BB36,E1BJ75,P21809,P21793,Q0VCX2,A0A140T894,P10096,E1BBP4,Q3T0F9,F1MQF6,E1BMK2,P26201	P62261,E1BNK3,A0A3Q1M4H2,E1BPU0,Q9BGI3,Q0VD16,E1BI01,F1MJS9,A7MB36,P62935,P80311,P18203,Q08E11,F1MU79,P26882,P15497,F1MHH5,Q17QE5,P20959,G3X811,F1N2F1,E1BDE3,Q2UVX4,P04272,Q3Y5Z3,P62248,Q29RS5,A6QL48,P45478,E1BIB8,A0A452DHY1,A3KN51,Q5E9A6,F1MX65,A3KMV5,F1MRW8,F1ME38,A1A4K3,Q5E9F7,P63103,F1MXQ3,P21214,E1BB50,Q5E946,P17248,F1MHQ4,E1BA29,Q3SX33,E1BF95,Q3T0E7,Q0VD18,F1MME1,Q95KW3,Q3ZC71,F1MHF1,E1BIT9…	0.0470785	0.386123	0.273973
GO:0019538	protein metabolic process	P	86	344	361	1677	0.238227	0.205128	over	P62261,E1BNK3,Q9BGI3,E1BI01,P62935,F1MU79,O02659,P15497,P20959,G3X811,P45478,G3MX45,Q58DW3,Q862I1,F1MVK1,A0A3Q1LSP4,A0A452DHY1,A6QLN9,P68103,E1BHA5,G3N262,E1BE42,A0A3Q1MB96,Q3T0V4,A0A3Q1M3W4,A1XEE1,P10096,Q9GMB8,Q6EWQ7,Q5E9F7,P63103,P21214,Q5E946,Q3SX33,Q95KW3,F1MHF1,Q3SZB0,P08037,A0A3Q1MTB8,P00735,F1MU34,G3MXK8,P00760,F1MQ37,F1N1C7,Q3MHX6,A0A3Q1LX83,Q29451,P28782,F1MQF6,G3N148,Q0VCX1,Q3ZCK9,Q2KI…	P62261,E1BNK3,A0A3Q1M4H2,E1BPU0,Q9BGI3,Q0VD16,E1BI01,F1MJS9,A7MB36,O02741,P62935,P80311,P18203,Q08E11,F1MU79,P26882,Q3T102,A7MB16,O02659,G3N0V2,F1MVS9,F1MTW5,E1BJ49,E1BMJ0,P15497,F1MHH5,Q17QE5,P20959,G3X811,F1N2F1,E1BDE3,Q2UVX4,P04272,Q3Y5Z3,P62248,Q29RS5,A6QL48,Q32PA1,P45478,E1BIB8,Q56JX6,Q58DQ3,E1BK63,E1BCL5,Q3T199,G3MX45,Q58DW3,Q5E9E6,Q3T0S6,Q3SZQ6,Q862I1,Q3SZ54,P01030,F1MVK1,E1BH06,A0A0F6QMJ3…	0.0473836	0.387968	0.25
GO:1901576	organic substance biosynthetic process	P	69	270	361	1677	0.191136	0.161002	over	P14568,Q9GMB8,G3MX45,Q58DW3,Q862I1,G3X811,F1MZP0,Q28049,P08037,Q3T0P6,Q5E956,Q3ZBD7,A5D984,Q3SZ62,P10096,Q9XSJ4,A6QLL8,A0A3Q1ML59,Q3ZBY4,Q9GJT9,Q3T0Q4,A5PK70,Q0VCK0,F1MMU4,F1MF42,A0A3Q1N9S5,E1BMK2,A6QLN9,P68103,E1BHA5,G3N262,E1BE42,A0A3Q1MB96,Q3T0V4,A0A3Q1M3W4,A1XEE1,Q6EWQ7,F1MHF1,Q3SZB0,P11151,P10152,P15497,G3N2D8,E1BNK3,E1BB36,A0A3Q1LTK3,P48616,F1N169,Q9BGI1,Q3T114,Q5E946,P21214,P22444,F1N6H1,F…	P14568,G3MWV5,A5D7J6,Q9GMB8,Q3SYW3,Q3ZC64,P50291,Q5E959,Q3ZBW4,P26882,E1BGW5,O02853,Q2HJA3,Q3T102,A7MB16,Q56JX6,Q58DQ3,E1BK63,E1BCL5,Q3T199,G3MX45,Q58DW3,Q5E9E6,Q3T0S6,Q3SZQ6,Q862I1,Q3SZ54,F1MJS9,G3X811,F1MZP0,A7MB78,F1MHT1,Q28049,P08037,A0JN91,A5D7I4,F1MS56,Q32PF2,Q3T0P6,Q5E956,Q0VCW4,Q3ZBD7,Q5EA88,A5D984,Q3SZ62,P10096,Q9XSJ4,A6QLL8,Q3ZC09,A0A3Q1ML59,Q3ZBY4,A1A4J1,A5PK73,Q2KJE5,A2VE47,Q9GJT9,A0A…	0.0483852	0.394833	0.255556
GO:0051241	negative regulation of multicellular organismal process	P	20	65	361	1677	0.0554017	0.0387597	over	P15497,P21793,P21214,E1BNK3,P48616,Q3T0P6,Q95121,F1N3A1,Q9GMB8,A0A140T851,F1MQF6,E1B8A0,G3X811,P50448,Q9BGI3,F1N650,O18836,Q3ZBA6,Q3SX33,P58073	Q0VD44,P15497,P81644,A0A3Q1MU33,A0A140T843,P21793,F1MEW1,Q5E959,Q3ZC64,P19035,P21214,E1BNK3,P48616,Q17QE5,Q3T0P6,Q95121,F1MKS5,F1N3A1,Q9GMB8,G3N2A9,P81287,P01045,A0A3Q1MMH1,A0A140T851,P12763,Q3Y5Z3,A0A3B0IZF8,Q08DN1,F1MQF6,Q8SPP7,E1BH94,E1B8A0,G3X811,F1N1D5,F1MNN7,E1BGT1,A0A140T8D4,P06868,P50448,P04272,Q29RY7,F1MJS9,Q9BGI3,F1N650,Q3T004,A5D7J6,E1BDE3,O18836,A7MB70,G3MYK9,Q3ZBA6,P21856,Q3SX33,P685…	0.0490116	0.397932	0.307692
GO:0010628	positive regulation of gene expression	P	20	65	361	1677	0.0554017	0.0387597	over	Q2KIS7,P48616,F1MMU4,Q3T0Q4,O18836,A0A452DHY1,E1BNK3,Q6EWQ7,F1MF42,P61157,Q5E946,E1BMK2,P21793,F1MEP6,A2VDN7,F1MQ37,Q2HJ49,Q3SYU6,F1N3J3,G3X811	Q2UVX4,A4IFR3,Q3T147,Q2KIS7,E1BG25,P48616,A0A140T867,Q2NL22,F1N2F1,G3MWV5,A7MAZ5,P02253,F1MMU4,G3N131,E1BB50,F1N036,G3X6N3,A0A3Q1LGY9,Q3T0Q4,O18836,P68509,Q1RMI2,A0A452DHY1,Q2V9X0,A0A3Q1MSS6,Q0VD16,F6QIC1,E1BNK3,F1MD34,Q5E9F9,Q6EWQ7,A6QLG5,P02638,F1MF42,P61157,Q05443,Q5E946,P28800,Q3SYW3,E1BMK2,P62248,F1MTV9,A7YY28,P21793,F1MEP6,A2VDN7,A0A452DKH0,E1BNX4,D3JUI8,F1MQ37,A5D7J6,Q2HJ49,C4T8B4,F1N720,Q…	0.0490116	0.397932	0.307692
GO:0006897	endocytosis	P	20	65	361	1677	0.0554017	0.0387597	over	Q92176,G3X811,P84080,P45478,F1N6H1,F1N650,G3MXK8,F1N733,P32592,G3N148,F1MQ37,P26201,Q3T0F9,Q9TU25,F1MQF6,P17697,P60712,Q3SYU6,P15497,O02659	Q92176,G3X811,P84080,A6H701,Q9XSK2,P19120,Q2KJA1,A6H7G2,F1MPU0,P45478,F1N6H1,F1MUI0,F1N650,Q0IIG7,G3MXK8,F1N733,P32592,G3N0V0,G3MXG6,G3N342,G3N148,G3N188,F1MQ37,Q9BDR7,Q2KJ55,P26201,Q3T0F9,Q9TU25,F1MNG3,Q1RMI2,F1MQF6,A6QLZ0,G3X6N3,Q2UVX4,P17697,P19035,P60712,P63258,A5PKG9,Q1RMH8,Q3Y5Z3,Q3SYU6,P15497,A5D7J6,P12763,O02659,P42916,P23805,P81644,F1MRG6,F1MTW5,A0A3Q1MS92,F1MJQ1,Q3ZBG1,E1BPU0,Q9TUI9,F1M…	0.0490116	0.397932	0.307692
GO:0022603	regulation of anatomical structure morphogenesis	P	22	73	361	1677	0.0609418	0.0435301	over	F1N650,A4IF97,Q2HJ49,P31976,Q92176,Q9TU25,F1MQ37,F1MTP5,A0A3Q1M6W5,Q3T0P6,Q95121,F1N3A1,Q9GMB8,P21793,Q5E9F7,P15497,A0A3Q1LYS8,Q3SZN8,F1MU34,Q3SX33,F1N169,A5D984	F1N650,A4IF97,Q2HJ49,P61585,P31976,Q92176,Q9TU25,F1MQ37,F1MNG3,Q3SZK8,F1MTP5,Q1RMI2,G5E6P3,A5PKG9,A0JNB0,Q5E9H3,A0A3Q1M6W5,Q5EAD0,Q5E9Q1,F1MUP9,Q3T0P6,Q95121,A0A140T843,F1MKS5,F1N3A1,Q9GMB8,P21793,G3N2A9,Q5E9F7,E1BPC2,A0A3Q1MQ68,P15497,Q3Y5Z3,A0A3Q1M4H2,P17248,Q3ZC64,A0A3Q1LYS8,Q3SZN8,Q2UVX4,P30922,A0A3Q1MT29,F1MU34,P62248,Q3T0I2,Q3SYW3,A6H7G2,F1N6H4,F1MXJ5,F1MEW1,A7MB70,G3MYK9,P21856,Q3SX33,Q0VD…	0.0498092	0.402375	0.30137
GO:0042742	defense response to bacterium	P	14	42	361	1677	0.0387812	0.0250447	over	P22226,P54228,O02659,E1BL84,P80189,E1B8A0,F1MQF6,Q3SYR8,E1BAD2,P02663,E1B6Z6,A0A3Q1LX31,G3N148,A6QPT4	Q8SPP7,P22226,P33046,F1MNN7,P54228,P19660,Q27996,O02659,F1N720,E1BL84,P08904,P80189,P04421,E1B8A0,Q29RS5,F1MTW5,A5PKG9,E1BH94,F1MQF6,B3VTM3,P80025,Q3SYR8,E1BAD2,P02663,E1B6Z6,B9TUC9,G3N0V0,Q5W5H8,A0A3Q1LX31,G3MXG6,G3N342,A0A3Q1LKZ3,Q9BDR7,G3N148,P46160,A6QPT4,Q5W5H4,P46170,Q3ZBG1,G3N188,O02741,P81644	0.0498915	0.402375	0.333333
0

## Sheet: EN MF
GO_ID	Term	Category	Test	Ref	TestAll	RefAll	Test_per	Ref_per	Over_Under	TestSeqs	RefSeqs	P value	FDR	richFactor
GO:0003779	actin binding	F	29	69	361	1677	0.0803324	0.0411449	over	Q5E9F7,A0A3Q1LSN0,Q3B7N2,Q2HJ57,P31976,Q92176,Q5KR47,F1MQ37,G3MXC8,Q3B7M5,A0A3Q1MLQ7,F1MTP5,Q865V6,F1N169,A0A3Q1M6W5,P02584,P10152,Q3MHN5,Q56JZ9,A6QLB7,Q2HJ49,A5D7D1,P61157,Q148J6,Q3T035,F6R233,A0A3Q1LPZ4,Q3SYU6,A2VDN7	Q5E9F7,A0A3Q1LSN0,Q5KR48,Q3B7N2,Q3MHR7,Q5KR49,Q2HJ57,P31976,Q92176,Q5KR47,F1MJH1,F1MQ37,F1MRC2,G3MXC8,Q3B7M5,A4FUA8,A0A3Q1LYQ9,A0A3Q1MLQ7,F1N775,F1MTP5,Q3SYW3,Q865V6,A0A3Q1LWS8,F1MM07,A6H7G2,F1N2G0,F1N169,Q1RMM7,A0A3Q1MN97,G3N3E1,A0A3Q1M6W5,F1MCZ3,F1N365,F1MUI0,F1MLR9,F1N6H4,P21752,P62326,P02584,P10152,Q3MHN5,A0A3Q1LQ02,Q56JZ9,Q3SYV4,A6QLB7,Q2HJ49,A5D7D1,P61157,A0A3Q1LXR9,Q148J6,Q3T035,F6R233,Q2T…	7.12485e-05	0.0265209	0.42029
GO:0005488	binding	F	223	889	361	1677	0.617729	0.530113	over	Q0VCX2,Q2TBX4,F1MWU9,P62935,P17697,Q76LV2,Q3ZBA6,F1MGX0,P68103,Q9GMB8,Q0VCM4,Q9GJT9,Q6QRN6,A5D984,Q9XSJ4,Q3T054,Q32KV6,F1N1C7,A2VDN7,P63103,F1MF42,E1BMK2,F1N169,Q9BGI1,P28782,P79105,A0A452DHZ5,A0A3Q1LSN0,A0A452DID9,F1MKI5,F1N650,Q2KIS7,Q3B7N2,A4IF97,Q28049,A5D7D1,A5D7A0,P00735,P11151,Q862H7,F1N3A1,A0A3Q1LQU4,Q0VCX1,F1MUN7,Q5E984,A6QR11,E1BEV7,A0A3Q1MTB8,F1MER7,A0A140T851,A0A3Q1LMG9,A6QP57,A5D7Q6,…	P19120,Q0VCX2,Q2TBX4,F1MWU9,P62935,A5D7J6,P17697,P80311,Q76LV2,G5E507,Q3ZBA6,Q95M18,Q08E11,Q5EAC6,F1MGX0,A0A3Q1LV18,Q3T0K2,G5E531,A0A3Q1LFC5,Q3T115,F1MGK3,G3X861,Q17QG2,A0A3Q1MUU9,P26882,Q2KJH6,E1B9R3,Q2HJ94,F1N0E5,P68103,Q9GMB8,P07107,F1MDL3,Q0VCM4,Q05927,Q9GJT9,Q6QRN6,Q3ZBV9,A5D984,B3IVN4,Q9XSJ4,A0A140T8A5,Q0II59,Q3T054,Q3ZC09,A0A3Q1LRD1,F6QEU6,P37980,A7MBG0,Q0VD18,Q1RMU6,F1MS56,E1BPU0,Q32KV6,Q…	9.90069e-05	0.028182	0.250844
GO:0005515	protein binding	F	120	438	361	1677	0.33241	0.261181	over	Q0VCX2,Q2TBX4,F1MWU9,P62935,P17697,Q76LV2,Q3ZBA6,F1MGX0,P63103,F1MF42,E1BMK2,F1N169,A2VDN7,P04896,P38408,G3X811,Q3T0F9,Q0VCG9,P20959,F1MQF6,F1N3J3,P01252,G3MZ88,F1N6H1,P02584,P10152,Q3MHN5,Q56JZ9,A6QLB7,Q2HJ49,A5D7D1,P61157,Q148J6,Q3T035,F6R233,A0A3Q1LPZ4,Q3SYU6,Q3SYR8,Q5E9F7,A0A3Q1LSN0,Q3B7N2,Q2HJ57,P31976,Q92176,Q5KR47,F1MQ37,G3MXC8,Q3B7M5,A0A3Q1MLQ7,F1MTP5,Q865V6,A0A3Q1M6W5,P11151,O02659,P2121…	P19120,Q0VCX2,Q2TBX4,F1MWU9,P62935,A5D7J6,P17697,P80311,Q76LV2,G5E507,Q3ZBA6,Q95M18,Q08E11,Q5EAC6,F1MGX0,A0A3Q1LV18,Q3T0K2,G5E531,A0A3Q1LFC5,Q3T115,F1MGK3,G3X861,Q17QG2,A0A3Q1MUU9,P26882,Q2KJH6,E1B9R3,Q2HJ94,F1N0E5,F1MDL3,P63103,F1MF42,F1MX50,E1BMK2,F1N169,Q3T169,Q2V9X0,A4IFR3,Q3SYW3,A2VDN7,Q9TUI9,A7MBH9,P04896,P38408,E1BA29,G3X811,G5E6P3,A0JNB0,Q3T0F9,A5PKG9,Q32PA1,C4T8B4,Q0VCG9,Q3T004,E1BJ49,P2…	0.000397181	0.0436207	0.273973
GO:0008092	cytoskeletal protein binding	F	36	102	361	1677	0.099723	0.0608229	over	P02584,P10152,Q3MHN5,Q56JZ9,A6QLB7,Q2HJ49,A5D7D1,P61157,Q148J6,Q3T035,F6R233,A0A3Q1LPZ4,Q3SYU6,A2VDN7,Q5E9F7,A0A3Q1LSN0,Q3B7N2,Q2HJ57,P31976,Q92176,Q5KR47,F1MQ37,G3MXC8,Q3B7M5,A0A3Q1MLQ7,F1MTP5,Q865V6,F1N169,A0A3Q1M6W5,F1MQF6,P28782,P10096,P60712,A6QLS9,A4IF97,P08037	P02584,P10152,Q3MHN5,A0A3Q1LQ02,Q56JZ9,Q3SYV4,A6QLB7,Q2HJ49,A5D7D1,P61157,A0A3Q1LXR9,Q148J6,Q3T035,F6R233,Q2TA49,A0A3Q1LPZ4,P68509,Q3SYU6,A0A3Q1ML30,A2VDX0,A2VDN7,F1MMC7,F6QIC1,A0A3Q1M3N4,F1N0W1,A0A3Q1MEF9,A0A3Q1M0Y7,A0A3Q1LXK9,A0A3Q1LUF1,E1BPU0,A0A3Q1LG72,Q5E9F7,A0A3Q1LSN0,Q5KR48,Q3B7N2,Q3MHR7,Q5KR49,Q2HJ57,P31976,Q92176,Q5KR47,F1MJH1,F1MQ37,F1MRC2,G3MXC8,Q3B7M5,A4FUA8,A0A3Q1LYQ9,A0A3Q1MLQ7,F1N7…	0.000677828	0.0504902	0.352941
GO:0004252	serine-type endopeptidase activity	F	14	30	361	1677	0.0387812	0.0178891	over	A0A3Q1MB98,P00735,F1N152,G3N0Q8,A6QPP7,A0A3Q1MF14,Q1LZE9,Q0VCX1,G3MXK8,A0A3Q1LHR9,E1BAD2,A0A3Q1MAQ8,A0A140T851,P00760	A0A3Q1MB98,B3VTM3,Q3T0A3,P81187,P06868,P00735,F1N152,G3N0Q8,A6QPP7,A0A3Q1MF14,A5D9E9,A6QQ95,Q1LZE9,E1BNJ9,Q0VCX1,Q3T0I2,G3MXK8,A0A3Q1LHR9,E1BAD2,F1MBC5,A0A3Q1MAQ8,A0A3Q1M1P8,F1MVS9,A0A140T851,A0A3Q1M727,P00760,E1BJ49,A0A3Q1NIF0,F1N1S6,E1BCW0	0.00174031	0.0753102	0.466667
GO:0044877	protein-containing complex binding	F	37	111	361	1677	0.102493	0.0661896	over	A2VDN7,Q5E9F7,A0A3Q1LSN0,Q3B7N2,Q2HJ57,P31976,Q92176,Q5KR47,F1MQ37,G3MXC8,Q3B7M5,A0A3Q1MLQ7,F1MTP5,Q865V6,F1N169,A0A3Q1M6W5,Q3SX33,F1MNT4,P32592,P21793,F1N1C7,E1BBP4,P11151,P15497,Q3SYR8,F1MMU4,P02313,Q32P74,P04896,P38408,Q0VCX2,Q6EWQ7,P00735,Q56JZ9,P48616,Q5E946,F1MEP6	A2VDN7,Q5E9F7,A0A3Q1LSN0,Q5KR48,Q3B7N2,Q3MHR7,Q5KR49,Q2HJ57,P31976,Q92176,Q5KR47,F1MJH1,F1MQ37,F1MRC2,G3MXC8,Q3B7M5,A4FUA8,A0A3Q1LYQ9,A0A3Q1MLQ7,F1N775,F1MTP5,Q3SYW3,Q865V6,A0A3Q1LWS8,F1MM07,A6H7G2,F1N2G0,F1N169,Q1RMM7,A0A3Q1MN97,G3N3E1,A0A3Q1M6W5,F1MCZ3,F1N365,F1MUI0,F1MLR9,F1N6H4,Q3MHE8,A5D7J6,P55906,Q3ZC35,O02741,P20072,Q3SX33,A0A3Q1M4H2,A5D7V3,F1MQF0,F1MNT4,P32592,O18739,Q08E14,P07688,Q05443,…	0.00194034	0.0802503	0.333333
GO:0005160	transforming growth factor beta receptor binding	F	4	4	361	1677	0.0110803	0.00238521	over	P21214,E1BNK3,O18836,P22444	P21214,E1BNK3,O18836,P22444	0.00211938	0.0812099	1
GO:0048365	Rac GTPase binding	F	5	6	361	1677	0.0138504	0.00357782	over	Q9TU03,P19803,F1N169,F1N733,A0A3Q1M6W5	Q9TU03,P19803,F1N169,A8YXX8,F1N733,A0A3Q1M6W5	0.00223206	0.0812099	0.833333
GO:0042803	protein homodimerization activity	F	20	51	361	1677	0.0554017	0.0304114	over	P02663,Q3B7N2,Q5E956,A8E4P3,O18836,Q92176,Q76LV2,A7Z014,P08037,P11151,F1MQ37,Q5E946,Q3SYR8,F1MQF6,P21214,P21793,F1N169,Q0VCK0,F1N3J3,E1BB36	P02663,Q5KR48,P80457,Q3B7N2,A0A140T8A5,Q5KR49,Q5E956,Q0VCW4,A8E4P3,O18836,Q92176,Q76LV2,A7Z014,P08037,Q0II59,P11151,F1MQ37,Q5E946,Q3SYR8,P28800,P79342,P18203,Q9BDR7,P02639,F1MQF6,E1BJY4,A0A3Q1LWS8,Q2KIV9,P21214,E1BCN3,F1MRZ8,P02638,P17248,A3KN51,P21793,F1N169,Q5EA88,Q0VCK0,F1N3J3,A2VDY3,P81644,Q0VD18,F1MVS9,E1B725,Q5E9A6,F6QT01,E1BGT1,A5D7I4,E1BB36,F1MUI0,E1BPU0	0.00272471	0.0890871	0.392157
GO:0017171	serine hydrolase activity	F	15	35	361	1677	0.0415512	0.0208706	over	A0A3Q1MB98,P00735,F1N152,G3N0Q8,A6QPP7,A0A3Q1MF14,Q1LZE9,Q0VCX1,G3MXK8,A0A3Q1LHR9,E1BAD2,A0A3Q1MAQ8,A0A140T851,P00760,A0A452DJ87	A0A3Q1MB98,B3VTM3,Q3T0A3,P81187,P06868,P00735,F1N152,G3N0Q8,A6QPP7,A0A3Q1MF14,A5D9E9,A6QQ95,Q1LZE9,E1BNJ9,Q0VCX1,Q3T0I2,G3MXK8,A0A3Q1LHR9,E1BAD2,F1MBC5,A0A3Q1MAQ8,A0A3Q1M1P8,F1MVS9,A0A140T851,A0A3Q1M727,P00760,E1BJ49,A0A3Q1NIF0,F1N1S6,E1BCW0,A0A452DJ87,A1L543,E1BLR9,A6QNX2,F1MQJ0	0.00339678	0.107218	0.428571
GO:0008236	serine-type peptidase activity	F	15	35	361	1677	0.0415512	0.0208706	over	A0A3Q1MB98,P00735,F1N152,G3N0Q8,A6QPP7,A0A3Q1MF14,Q1LZE9,Q0VCX1,G3MXK8,A0A3Q1LHR9,E1BAD2,A0A3Q1MAQ8,A0A140T851,P00760,A0A452DJ87	A0A3Q1MB98,B3VTM3,Q3T0A3,P81187,P06868,P00735,F1N152,G3N0Q8,A6QPP7,A0A3Q1MF14,A5D9E9,A6QQ95,Q1LZE9,E1BNJ9,Q0VCX1,Q3T0I2,G3MXK8,A0A3Q1LHR9,E1BAD2,F1MBC5,A0A3Q1MAQ8,A0A3Q1M1P8,F1MVS9,A0A140T851,A0A3Q1M727,P00760,E1BJ49,A0A3Q1NIF0,F1N1S6,E1BCW0,A0A452DJ87,A1L543,E1BLR9,F1MQJ0,A6QNX2	0.00339678	0.107218	0.428571
GO:0005126	cytokine receptor binding	F	10	20	361	1677	0.0277008	0.0119261	over	P21214,E1BNK3,F1MU34,F1MQF6,A4IFH0,O18836,P22444,Q3T0F9,Q0P5I9,E1BIK4	Q6QRN7,P21214,E1BNK3,F1MU34,F1MQF6,A4IFH0,A6QL48,O18836,P22444,D1MBJ4,Q3T0F9,A6YT15,Q0P5I9,F1MD23,Q9TR91,A0A3Q1M5V9,A0A3Q1LTV3,E1BIK4,P46160,P46170	0.00434704	0.123014	0.5
GO:0051015	actin filament binding	F	15	36	361	1677	0.0415512	0.0214669	over	Q5E9F7,A0A3Q1LSN0,Q3B7N2,Q2HJ57,P31976,Q92176,Q5KR47,F1MQ37,G3MXC8,Q3B7M5,A0A3Q1MLQ7,F1MTP5,Q865V6,F1N169,A0A3Q1M6W5	Q5E9F7,A0A3Q1LSN0,Q5KR48,Q3B7N2,Q3MHR7,Q5KR49,Q2HJ57,P31976,Q92176,Q5KR47,F1MJH1,F1MQ37,F1MRC2,G3MXC8,Q3B7M5,A4FUA8,A0A3Q1LYQ9,A0A3Q1MLQ7,F1N775,F1MTP5,Q3SYW3,Q865V6,A0A3Q1LWS8,F1MM07,A6H7G2,F1N2G0,F1N169,Q1RMM7,A0A3Q1MN97,G3N3E1,A0A3Q1M6W5,F1MCZ3,F1N365,F1MUI0,F1MLR9,F1N6H4	0.00470259	0.129294	0.416667
GO:0005539	glycosaminoglycan binding	F	13	30	361	1677	0.0360111	0.0178891	over	P10152,Q2KIS7,O18836,A6QLZ7,P11151,F1N3A1,A6QPT4,A6QR11,A0A3Q1LNE7,H2CNR1,Q3SYR8,P21809,P21793	Q29423,F6PZM2,P81287,P10152,Q2KIS7,A0A3Q1NJR8,O18836,A6QLZ7,P11151,F1MKS5,F1N3A1,A6QPT4,Q3ZC35,A6QR11,A0A3Q1LNE7,G3MZI7,E1B9P4,Q58D84,Q2HJB6,O18739,A0A3Q1M9W8,F1MJS9,Q8SPP7,H2CNR1,Q3SYR8,F1N720,E1BH94,P21809,P21793,F1MXZ0	0.0056359	0.148218	0.433333
GO:0008134	transcription factor binding	F	9	18	361	1677	0.0249307	0.0107335	over	A2VDN7,P60712,P01252,F1MU79,Q5E946,P63103,F1MF42,E1BMK2,F1N169	Q3SYW3,A2VDN7,Q5E9A1,Q5E9F9,P26882,P60712,P01252,P68509,F1MU79,Q2V9X0,A5D7J6,Q5E946,P63103,F1MF42,F1MX50,E1BMK2,F1N169,Q3T169	0.00681545	0.159324	0.5
GO:0019904	protein domain specific binding	F	16	41	361	1677	0.0443213	0.0244484	over	Q3T0F9,A0A452DHY1,A0A3Q1MLQ7,Q76LV2,F1MQF6,Q5EAE6,P10096,P00727,P63103,P48616,Q0VCX2,A0A140T894,P62261,A7Z057,F1MQ37,E1BFV0	Q2TA49,Q3SYW3,Q3T0F9,A0A452DHY1,A0A3Q1M4H2,P00435,F1MUI0,Q28024,Q3SZK8,A6QLD1,A0A3Q1MLQ7,A0A3Q1LWS8,Q76LV2,F1MQF6,Q2KHV3,A6QQV8,Q5EAE6,F1MXJ5,P10096,Q5KR49,G5E507,P00727,A0JNB0,P63103,P48616,Q0VCX2,P06868,A0A140T894,P62261,Q3SZI4,A7Z057,F1MQ37,Q3T0U5,P68509,P17248,A4IFU2,P00515,E1BFV0,Q2KJ47,Q05204,F1MEX9	0.00757405	0.17207	0.390244
GO:0003725	double-stranded RNA binding	F	4	5	361	1677	0.0110803	0.00298151	over	P48616,Q2HJ49,Q3MHM5,A2VDN7	P48616,Q2HJ49,Q3MHM5,Q3SZ54,A2VDN7	0.00878791	0.179645	0.8
GO:0001540	amyloid-beta binding	F	4	5	361	1677	0.0110803	0.00298151	over	P15497,F1N026,P21214,P32592	P15497,F1N026,F1N720,P21214,P32592	0.00878791	0.179645	0.8
GO:0043169	cation binding	F	70	255	361	1677	0.193906	0.152057	over	A5D984,Q9XSJ4,Q3T054,P28782,P79105,A0A452DHZ5,A0A3Q1LSN0,A0A452DID9,F1MKI5,F1N650,Q2KIS7,Q3B7N2,A4IF97,Q28049,A5D7D1,A5D7A0,P00735,P11151,Q862H7,F1N3A1,A0A3Q1LQU4,Q0VCX1,F1MUN7,Q5E984,A6QR11,E1BEV7,A0A3Q1MTB8,F1MER7,A0A140T851,A0A3Q1LMG9,A6QP57,A5D7Q6,A0A3Q1M124,F1N6H1,A0A3Q1LLR3,Q3T0Q4,Q07130,Q3B7M5,A0A3Q1LTB9,Q29451,A0A3Q1LHR9,P04896,Q9GJT9,P38408,Q3SZB0,A0A3Q1MUV3,A0A3Q1M671,A0A3Q1LYS8,Q6QRN6,…	A5D984,B3IVN4,Q9XSJ4,A0A140T8A5,Q0II59,Q3T054,Q3ZC09,A0A3Q1LRD1,F6QEU6,P37980,A7MBG0,Q0VD18,Q1RMU6,F1MS56,E1BPU0,P28782,P79105,A0A452DHZ5,A0A3Q1LSN0,A0A3Q1MU33,A0A3Q8WRY0,F1MHS5,P81287,A0A452DID9,Q0IIH5,P80025,F1MKI5,F1N650,Q2KIS7,Q3B7N2,A4IF97,A5D7J6,Q28049,A5D7D1,A5D7A0,P00735,F1MJH1,A0A3Q1MR28,P11151,C4T8B4,A0A3Q1LN98,F1ME15,Q862H7,Q9TRL6,A5D9E9,A0A3Q1NC75,F1N3A1,A0JNJ5,Q5E9R3,P10462,Q17QE5,P7…	0.00887272	0.179645	0.27451
GO:0019899	enzyme binding	F	33	105	361	1677	0.0914127	0.0626118	over	F1MQF6,A7Z057,A6QR11,E1BFV0,A6QLB7,F1N169,Q5E946,P63103,P60712,Q3SZ62,Q2HJ49,Q9TU25,P68103,Q3T0F9,Q3SX33,Q1JPD9,Q0VCX2,P17697,Q5EA61,G3X811,P02663,A0A140T894,Q9TU03,P19803,F1N733,A0A3Q1M6W5,P79251,A8E4P3,A2VDN7,P15497,Q2HJ57,G3MXK8,F1MWU9	A4IFR3,Q7SIH1,A0A3Q1NJR8,A5PKB4,P28800,P04272,F1MJK3,F1MQF6,Q08E14,F1MQJ0,A7Z057,F1MRZ8,A6QR11,Q5E983,A5D989,A0A3Q1MC96,E1B7C4,A0A3Q1MRC1,Q3T0M7,E1BFV0,P81287,A5PJY9,Q3ZBW4,Q3SYV4,A6QLB7,P62833,F1N0W1,E1BPU0,P21856,A0A3Q1N1R3,F1N169,A6QLD1,Q5E946,A1A4J1,F1MH27,P63103,P60712,Q3SZ62,F1N036,Q2HJ49,P61585,Q9TU25,P68103,F1MNG3,Q3SYW3,Q1RMI2,P17248,F1N2G0,Q3T0F9,Q5EAC6,Q3T169,Q3SX33,Q1JPD9,A5PKG9,A7MB7…	0.00947594	0.185874	0.314286
GO:0031072	heat shock protein binding	F	7	13	361	1677	0.0193906	0.00775194	over	E1BFV0,G3MZ88,P15497,Q0VCX2,Q2TBX4,F1MWU9,F1MU79	Q5EAC6,Q3T169,E1BFV0,P26882,G3MZ88,P15497,P19120,Q0VCX2,Q2TBX4,F1MWU9,P81644,F1MU79,Q2HJ94	0.0103673	0.192213	0.538462
GO:0005102	signaling receptor binding	F	40	134	361	1677	0.110803	0.0799046	over	P04896,F1N169,P38408,G3X811,Q3T0F9,P21214,E1BNK3,O18836,Q3ZBD7,A4IFH0,P22444,F1MU34,F1MQF6,F1N3J3,A7Z057,F1MQ37,A0A3Q1MLQ7,Q3SX33,F1MNT4,P32592,Q762I5,P58073,Q0P5I9,E1BIK4,P29392,Q56JZ9,P15497,Q3SYR8,G3N148,F1MU79,P28782,E1BJF9,Q5E946,Q5E9F7,P10152,Q2HJ49,P11151,O02659,Q3ZBA6,G3MXK8	Q9TUI9,A7MBH9,P04896,F1N169,P38408,E1BA29,G3X811,G5E6P3,A0JNB0,Q6QRN7,Q3T0F9,Q3ZC64,P21214,E1BNK3,F1N1D5,P31096,O18836,Q3ZBD7,A4IFH0,D1MBJ4,P22444,Q6WQW9,A6QL48,Q1ECT1,F1MU34,F1MQF6,F1N3J3,A7Z057,E1BJY4,A5D7V3,A5D7J6,F1MQ37,A0A3Q1MLQ7,P55906,Q3ZC35,O02741,P20072,Q3SX33,A0A3Q1M4H2,F1MQF0,F1MNT4,P32592,O18739,Q08E14,O46375,Q762I5,Q3Y5Z3,G4XKY4,P58073,Q9N1C1,A0A411KUF5,A0A3Q1N9T2,Q863C3,P81287,A5PJY…	0.0116107	0.206997	0.298507
GO:0005509	calcium ion binding	F	32	103	361	1677	0.0886427	0.0614192	over	P28782,P79105,A0A452DHZ5,A0A3Q1LSN0,A0A452DID9,F1MKI5,F1N650,Q2KIS7,Q3B7N2,A4IF97,Q28049,A5D7D1,A5D7A0,P00735,P11151,Q862H7,F1N3A1,A0A3Q1LQU4,Q0VCX1,F1MUN7,Q5E984,A6QR11,E1BEV7,A0A3Q1MTB8,F1MER7,A0A140T851,A0A3Q1LMG9,A6QP57,A5D7Q6,A0A3Q1M124,F1N6H1,A0A3Q1LLR3	P28782,P79105,A0A452DHZ5,A0A3Q1LSN0,A0A3Q1MU33,A0A3Q8WRY0,F1MHS5,P81287,A0A452DID9,Q0IIH5,P80025,F1MKI5,F1N650,Q2KIS7,Q3B7N2,A4IF97,A5D7J6,Q28049,A5D7D1,A5D7A0,P00735,F1MJH1,A0A3Q1MR28,P11151,C4T8B4,A0A3Q1LN98,F1ME15,Q862H7,Q9TRL6,A5D9E9,A0A3Q1NC75,F1N3A1,A0JNJ5,Q5E9R3,P10462,Q17QE5,P79342,P04272,A0A452DJW7,P07507,P02639,Q3T004,A0A3Q1LQU4,Q9TSB1,A0A3Q1LWS8,Q0VCX1,F1MUN7,E1BCN3,A0A3Q1MBD4,P02638,Q…	0.0126922	0.220497	0.31068
GO:0046872	metal ion binding	F	67	246	361	1677	0.185596	0.146691	over	A5D984,Q9XSJ4,Q3T054,P28782,P79105,A0A452DHZ5,A0A3Q1LSN0,A0A452DID9,F1MKI5,F1N650,Q2KIS7,Q3B7N2,A4IF97,Q28049,A5D7D1,A5D7A0,P00735,P11151,Q862H7,F1N3A1,A0A3Q1LQU4,Q0VCX1,F1MUN7,Q5E984,A6QR11,E1BEV7,A0A3Q1MTB8,F1MER7,A0A140T851,A0A3Q1LMG9,A6QP57,A5D7Q6,A0A3Q1M124,F1N6H1,A0A3Q1LLR3,E1B6Z6,F1MJQ4,A0A3Q1M7Y8,P10152,Q5E946,E1B8A0,H2CNR1,F1MU34,A0A3Q1N1A7,F1N1C7,P08037,P00727,E1BB36,A0A3Q1LNE7,Q3T0Q4,Q…	A5D984,B3IVN4,Q9XSJ4,A0A140T8A5,Q0II59,Q3T054,Q3ZC09,A0A3Q1LRD1,F6QEU6,P37980,A7MBG0,Q0VD18,Q1RMU6,F1MS56,E1BPU0,P28782,P79105,A0A452DHZ5,A0A3Q1LSN0,A0A3Q1MU33,A0A3Q8WRY0,F1MHS5,P81287,A0A452DID9,Q0IIH5,P80025,F1MKI5,F1N650,Q2KIS7,Q3B7N2,A4IF97,A5D7J6,Q28049,A5D7D1,A5D7A0,P00735,F1MJH1,A0A3Q1MR28,P11151,C4T8B4,A0A3Q1LN98,F1ME15,Q862H7,Q9TRL6,A5D9E9,A0A3Q1NC75,F1N3A1,A0JNJ5,Q5E9R3,P10462,Q17QE5,P7…	0.012759	0.220502	0.272358
GO:0051787	misfolded protein binding	F	5	8	361	1677	0.0138504	0.00477042	over	Q0VCX2,P17697,G3MZ88,Q2TBX4,F1MWU9	P19120,Q0VCX2,F1N036,P17697,G3MZ88,Q2TBX4,F1MWU9,F1MWI1	0.0141482	0.233663	0.625
GO:0042802	identical protein binding	F	30	96	361	1677	0.0831025	0.0572451	over	P02663,Q3B7N2,Q5E956,A8E4P3,O18836,Q92176,Q76LV2,A7Z014,P08037,P11151,F1MQ37,Q5E946,Q3SYR8,F1MQF6,P21214,P21793,F1N169,Q0VCK0,F1N3J3,E1BB36,P15497,P63103,P60712,P48616,A0A140T894,P80195,A7Z057,Q3T0F9,E1BEV7,A2VDN7	P02663,Q5KR48,P80457,Q3B7N2,A0A140T8A5,Q5KR49,Q5E956,Q0VCW4,A8E4P3,O18836,Q92176,Q76LV2,A7Z014,P08037,Q0II59,P11151,F1MQ37,Q5E946,Q3SYR8,P28800,P79342,P18203,Q9BDR7,P02639,F1MQF6,E1BJY4,A0A3Q1LWS8,Q2KIV9,P21214,E1BCN3,F1MRZ8,P02638,P17248,A3KN51,P21793,F1N169,Q5EA88,Q0VCK0,F1N3J3,A2VDY3,P81644,Q0VD18,F1MVS9,E1B725,Q5E9A6,F6QT01,E1BGT1,A5D7I4,E1BB36,F1MUI0,E1BPU0,A0A140T897,P15497,P63103,P60712,P6…	0.0143431	0.234176	0.3125
GO:0008201	heparin binding	F	9	20	361	1677	0.0249307	0.0119261	over	P10152,Q2KIS7,O18836,A6QLZ7,P11151,F1N3A1,A6QPT4,A6QR11,A0A3Q1LNE7	P81287,P10152,Q2KIS7,A0A3Q1NJR8,O18836,A6QLZ7,P11151,F1MKS5,F1N3A1,A6QPT4,Q3ZC35,A6QR11,A0A3Q1LNE7,G3MZI7,E1B9P4,Q58D84,Q2HJB6,O18739,A0A3Q1M9W8,F1MJS9	0.0156052	0.250045	0.45
GO:0051920	peroxiredoxin activity	F	4	6	361	1677	0.0110803	0.00357782	over	Q9BGI2,Q9BGI1,Q9BGI3,Q5E946	Q5E947,Q9BGI2,Q9BGI1,Q9BGI3,O77834,Q5E946	0.0218996	0.323281	0.666667
GO:0005125	cytokine activity	F	8	18	361	1677	0.0221607	0.0107335	over	Q0P5I9,E1BIK4,O18836,Q3ZBD7,A4IFH0,P21214,P22444,E1BNK3	A6YT15,Q0P5I9,F1MD23,Q9TR91,A0A3Q1M5V9,A0A3Q1LTV3,E1BIK4,P31096,O18836,Q3ZBD7,A4IFH0,P21214,D1MBJ4,P22444,Q6WQW9,A6QL48,Q1ECT1,E1BNK3	0.0243153	0.342337	0.444444
GO:0017048	Rho GTPase binding	F	5	9	361	1677	0.0138504	0.00536673	over	Q9TU03,P19803,F1N169,F1N733,A0A3Q1M6W5	A0A3Q1MRC1,Q9TU03,P19803,F1N169,A8YXX8,F1N733,A0A3Q1M6W5,F1N0W1,E1BPU0	0.0262859	0.354311	0.555556
GO:0070851	growth factor receptor binding	F	5	9	361	1677	0.0138504	0.00536673	over	F1MU34,F1MQF6,A4IFH0,Q3T0F9,F1N3J3	F1MU34,F1MQF6,A4IFH0,Q3T0F9,F1N3J3,E1BJY4,A5D7V3,Q3SZK8,A0JNB0	0.0262859	0.354311	0.555556
GO:0016684	oxidoreductase activity, acting on peroxide as acceptor	F	5	9	361	1677	0.0138504	0.00536673	over	A6QPT4,Q9BGI2,Q9BGI1,Q9BGI3,Q5E946	P80025,O77834,A6QPT4,P00435,Q5E947,Q9BGI2,Q9BGI1,Q9BGI3,Q5E946	0.0262859	0.354311	0.555556
GO:0019900	kinase binding	F	14	39	361	1677	0.0387812	0.0232558	over	A7Z057,A6QR11,P63103,P60712,Q3SZ62,Q2HJ49,Q9TU25,P68103,Q3T0F9,Q3SX33,Q1JPD9,G3X811,Q5E946,F1N169	F1MQJ0,A7Z057,F1MRZ8,A6QR11,P81287,A5PJY9,Q3ZBW4,P63103,P60712,Q3SZ62,F1N036,Q2HJ49,P61585,Q9TU25,P68103,F1MNG3,Q3SYW3,Q1RMI2,P17248,F1N2G0,Q3T0F9,Q5EAC6,Q3T169,Q3SX33,Q1JPD9,A5PKG9,A7MB78,E1BLP0,F1MME1,F1MEX9,A0A3Q1MLL6,F1MM88,F1MJS9,P00515,G3X811,Q5E946,F1N169,A1A4J1,F1MH27	0.0267313	0.3564	0.358974
GO:0008083	growth factor activity	F	6	12	361	1677	0.0166205	0.00715564	over	P29392,Q56JZ9,O18836,P21214,P22444,E1BNK3	P29392,Q56JZ9,O18836,E1BJY4,P21214,Q28038,Q9N1C1,P22444,Q6WQW9,A0A3Q1NM64,A6QL48,E1BNK3	0.0270301	0.3564	0.5
GO:0008233	peptidase activity	F	27	89	361	1677	0.0747922	0.053071	over	A0A3Q1MB98,P00735,F1N152,G3N0Q8,A6QPP7,A0A3Q1MF14,Q1LZE9,Q0VCX1,G3MXK8,A0A3Q1LHR9,E1BAD2,A0A3Q1MAQ8,A0A140T851,P00760,G3N2D8,Q3ZCK9,P00727,A0A3Q1N1A7,F1N1C7,A0A452DJ87,A0A3Q1M124,E1BEV7,A0A3Q1LX83,Q32LE5,F1MU34,F1MQF6,Q5E946	P07688,P25975,P25326,Q3T0I2,A0A140T8D4,Q5E968,A0PCH9,Q0VCU3,F1MYJ3,A0A3Q1MB98,B3VTM3,Q3T0A3,P81187,P06868,P00735,F1N152,G3N0Q8,A6QPP7,A0A3Q1MF14,A5D9E9,A6QQ95,Q1LZE9,E1BNJ9,Q0VCX1,G3MXK8,A0A3Q1LHR9,E1BAD2,F1MBC5,A0A3Q1MAQ8,A0A3Q1M1P8,F1MVS9,A0A140T851,A0A3Q1M727,P00760,E1BJ49,A0A3Q1NIF0,F1N1S6,E1BCW0,G3N2D8,G5E589,Q3ZCK9,Q58DU5,Q3T0X5,Q5E987,Q3T112,P33672,Q3T108,F1MQJ0,P00727,A0A3Q1M106,A0A3Q1N1A…	0.0290991	0.374496	0.303371
GO:1901681	sulfur compound binding	F	9	22	361	1677	0.0249307	0.0131187	over	P10152,Q2KIS7,O18836,A6QLZ7,P11151,F1N3A1,A6QPT4,A6QR11,A0A3Q1LNE7	P07107,P81287,P10152,Q2KIS7,A0A3Q1NJR8,O18836,A6QLZ7,P11151,F1MKS5,F1N3A1,A6QPT4,Q3ZC35,A6QR11,A0A3Q1LNE7,G3MZI7,E1B9P4,Q58D84,Q2HJB6,O18739,A0A3Q1M9W8,F1MJS9,Q17QQ2	0.030714	0.375857	0.409091
GO:0003824	catalytic activity	F	127	520	361	1677	0.351801	0.310078	over	A0A3Q1M3Q7,Q3ZCL8,G3N2D8,F1MQ37,P61223,B6VAP7,Q3T054,Q9TU25,P68103,Q3MHM5,A6QLS9,P04896,P38408,A0A3Q1MBS7,F1MPP1,F1MZA0,P62935,F1MU79,Q0VCX2,Q2TBX4,F1MWU9,P80189,A0A3Q1MB98,P00735,F1N152,G3N0Q8,A6QPP7,A0A3Q1MF14,Q1LZE9,Q0VCX1,G3MXK8,A0A3Q1LHR9,E1BAD2,A0A3Q1MAQ8,A0A140T851,P00760,A0A3Q1LTB9,A6QP57,P08037,F1MHF1,F1MZP0,Q0VCK0,Q95KW3,Q07130,F1N1D8,E1B8A0,Q4GZT4,A0A3Q1LW27,F1N085,P14568,A0A452DHZ7,Q3…	A6H7J6,A0A3Q1N9Y5,A5D7E8,A0A3Q1M3Q7,P80457,F1MUT3,Q3ZCL8,E1B773,E1BKZ1,G3N2D8,F1MYJ3,F1MQ37,F1MM07,F1N2G0,E1BNM5,A0A3Q1NIU2,Q3ZBV9,Q28029,Q3MHZ3,P31404,P23956,Q58DR7,A1L528,Q2HJH2,Q0IIG8,Q3MHP2,P61585,Q7M3H5,F1MJQ1,P61223,P81947,P62833,F1N2J9,B6VAP7,Q3T054,A0A3Q1N471,A0A452DIH7,Q9TU25,Q28024,Q2KJD0,A7MBH9,P68103,Q1JPH2,Q3MHM5,A5D977,Q3SYU2,A6QLS9,F1MNG3,A5D7E0,Q0IIG7,Q58DS9,A0A3Q1MHX8,Q1RMI2,Q08D…	0.0314381	0.375857	0.244231
GO:0015081	sodium ion transmembrane transporter activity	F	3	4	361	1677	0.00831025	0.00238521	over	A5D7H9,F1MGR1,F1N6D4	P46411,A5D7H9,F1MGR1,F1N6D4	0.0332826	0.375857	0.75
GO:0019955	cytokine binding	F	3	4	361	1677	0.00831025	0.00238521	over	A4IFH0,G3MYN2,Q5E946	A4IFH0,Q0VD44,G3MYN2,Q5E946	0.0332826	0.375857	0.75
GO:0008379	thioredoxin peroxidase activity	F	3	4	361	1677	0.00831025	0.00238521	over	Q9BGI2,Q9BGI1,Q9BGI3	Q5E947,Q9BGI2,Q9BGI1,Q9BGI3	0.0332826	0.375857	0.75
GO:0044183	protein binding involved in protein folding	F	3	4	361	1677	0.00831025	0.00238521	over	Q0VCX2,Q2TBX4,F1MWU9	P19120,Q0VCX2,Q2TBX4,F1MWU9	0.0332826	0.375857	0.75
GO:0015370	solute:sodium symporter activity	F	3	4	361	1677	0.00831025	0.00238521	over	A5D7H9,F1MGR1,F1N6D4	P46411,A5D7H9,F1MGR1,F1N6D4	0.0332826	0.375857	0.75
GO:0070011	peptidase activity, acting on L-amino acid peptides	F	26	86	361	1677	0.0720222	0.0512821	over	A0A3Q1MB98,P00735,F1N152,G3N0Q8,A6QPP7,A0A3Q1MF14,Q1LZE9,Q0VCX1,G3MXK8,A0A3Q1LHR9,E1BAD2,A0A3Q1MAQ8,A0A140T851,P00760,G3N2D8,Q3ZCK9,P00727,A0A3Q1N1A7,F1N1C7,A0A452DJ87,A0A3Q1M124,E1BEV7,A0A3Q1LX83,Q32LE5,F1MU34,F1MQF6	P07688,P25975,P25326,Q3T0I2,A0A140T8D4,Q5E968,A0PCH9,Q0VCU3,A0A3Q1MB98,B3VTM3,Q3T0A3,P81187,P06868,P00735,F1N152,G3N0Q8,A6QPP7,A0A3Q1MF14,A5D9E9,A6QQ95,Q1LZE9,E1BNJ9,Q0VCX1,G3MXK8,A0A3Q1LHR9,E1BAD2,F1MBC5,A0A3Q1MAQ8,A0A3Q1M1P8,F1MVS9,A0A140T851,A0A3Q1M727,P00760,E1BJ49,A0A3Q1NIF0,F1N1S6,E1BCW0,G3N2D8,F1MYJ3,G5E589,Q3ZCK9,Q58DU5,Q3T0X5,Q5E987,Q3T112,P33672,Q3T108,F1MQJ0,P00727,A0A3Q1M106,A0A3Q1N1A…	0.0333199	0.375857	0.302326
GO:0030246	carbohydrate binding	F	14	40	361	1677	0.0387812	0.0238521	over	O02659,A0A3Q1ML59,Q3ZBS7,A0A3Q1LYS8,F1MJQ4,A0A3Q1M7Y8,Q3ZBD7,Q2KIS7,P11116,Q3MHX6,A0A3Q1LZU8,Q29451,A0A3Q1M671,Q9MYM4	A6H768,O02659,P42916,P23805,A0A3Q1MSA1,F1MTW5,Q1ZYR0,F1MIE6,A0A3Q1ML59,Q3ZBS7,A0A3Q1LYS8,F1MHT1,F1MJQ4,F1MET0,A6QL77,A0A3Q1M7Y8,A0A3Q1MLK8,Q3ZBD7,A1A4J1,P30922,Q2KIS7,A5D7J6,P11116,Q3MHX6,A0A3Q1LZU8,A6QLZ0,Q3T004,Q29451,A6H797,Q5EA79,G3N0V2,P79391,A0A3Q1M671,Q07537,A0A3Q1M7C2,Q9MYM4,E1BB48,A0A3Q1M6D9,A0A3Q1N1S7,E1BKQ9	0.0333215	0.375857	0.35
GO:0042277	peptide binding	F	7	16	361	1677	0.0193906	0.00954085	over	P15497,F1N026,P21214,P32592,P62935,E1BFV0,F1MU34	P15497,F1N026,F1N720,P21214,P32592,P62935,P80311,Q08E11,P26882,F1MNN7,E1BFV0,P81287,A6QQL9,F1MU34,A6QPT7,E1BP91	0.0379915	0.383786	0.4375
GO:0043167	ion binding	F	113	461	361	1677	0.313019	0.274896	over	A5D984,Q9XSJ4,Q3T054,P28782,P79105,A0A452DHZ5,A0A3Q1LSN0,A0A452DID9,F1MKI5,F1N650,Q2KIS7,Q3B7N2,A4IF97,Q28049,A5D7D1,A5D7A0,P00735,P11151,Q862H7,F1N3A1,A0A3Q1LQU4,Q0VCX1,F1MUN7,Q5E984,A6QR11,E1BEV7,A0A3Q1MTB8,F1MER7,A0A140T851,A0A3Q1LMG9,A6QP57,A5D7Q6,A0A3Q1M124,F1N6H1,A0A3Q1LLR3,A0A3Q1MLQ7,Q3T0Q4,Q07130,Q3B7M5,A0A3Q1LTB9,Q29451,A0A3Q1LHR9,P04896,Q9GJT9,P38408,Q3SZB0,A0A3Q1MUV3,A0A3Q1M671,A0A3Q1L…	P07107,A5D984,B3IVN4,Q9XSJ4,A0A140T8A5,Q0II59,Q3T054,Q3ZC09,A0A3Q1LRD1,F6QEU6,P37980,A7MBG0,Q0VD18,Q1RMU6,F1MS56,E1BPU0,P28782,P79105,A0A452DHZ5,A0A3Q1LSN0,A0A3Q1MU33,A0A3Q8WRY0,F1MHS5,P81287,A0A452DID9,Q0IIH5,P80025,F1MKI5,F1N650,Q2KIS7,Q3B7N2,A4IF97,A5D7J6,Q28049,A5D7D1,A5D7A0,P00735,F1MJH1,A0A3Q1MR28,P11151,C4T8B4,A0A3Q1LN98,F1ME15,Q862H7,Q9TRL6,A5D9E9,A0A3Q1NC75,F1N3A1,A0JNJ5,Q5E9R3,P10462,Q1…	0.0397178	0.383786	0.245119
GO:0016209	antioxidant activity	F	6	13	361	1677	0.0166205	0.00775194	over	A6QPT4,Q9BGI2,Q9BGI1,Q9BGI3,Q5E946,P28782	E1BKZ1,P80025,O77834,A6QPT4,P00435,F1MNQ4,A3KLR9,Q5E947,Q9BGI2,Q9BGI1,Q9BGI3,Q5E946,P28782	0.0413125	0.383786	0.461538
GO:0017022	myosin binding	F	4	7	361	1677	0.0110803	0.00417412	over	F1MQF6,A6QLS9,A4IF97,Q92176	F1MQF6,A6QLS9,Q3ZBG1,A0A3Q1MDS4,A4IF97,Q92176,P61585	0.0425205	0.383786	0.571429
GO:0034714	type III transforming growth factor beta receptor binding	F	2	2	361	1677	0.00554017	0.00119261	over	P21214,E1BNK3	P21214,E1BNK3	0.0462384	0.383786	1
GO:0051428	peptide hormone receptor binding	F	2	2	361	1677	0.00554017	0.00119261	over	P04896,P58073	P04896,P58073	0.0462384	0.383786	1
GO:0005114	type II transforming growth factor beta receptor binding	F	2	2	361	1677	0.00554017	0.00119261	over	P21214,E1BNK3	P21214,E1BNK3	0.0462384	0.383786	1
GO:0008301	DNA binding, bending	F	2	2	361	1677	0.00554017	0.00119261	over	F1MF42,E1BMK2	F1MF42,E1BMK2	0.0462384	0.383786	1
GO:0070700	BMP receptor binding	F	2	2	361	1677	0.00554017	0.00119261	over	F1MQF6,P22444	F1MQF6,P22444	0.0462384	0.383786	1
GO:0070696	transmembrane receptor protein serine/threonine kinase binding	F	2	2	361	1677	0.00554017	0.00119261	over	F1MQF6,P22444	F1MQF6,P22444	0.0462384	0.383786	1
GO:0016744	transferase activity, transferring aldehyde or ketonic groups	F	2	2	361	1677	0.00554017	0.00119261	over	G5E5C8,A7Z014	G5E5C8,A7Z014	0.0462384	0.383786	1
GO:0004461	lactose synthase activity	F	2	2	361	1677	0.00554017	0.00119261	over	Q28049,P08037	Q28049,P08037	0.0462384	0.383786	1
GO:0000049	tRNA binding	F	2	2	361	1677	0.00554017	0.00119261	over	P68103,Q9GMB8	P68103,Q9GMB8	0.0462384	0.383786	1
GO:0004459	L-lactate dehydrogenase activity	F	2	2	361	1677	0.00554017	0.00119261	over	Q5E9B1,P19858	Q5E9B1,P19858	0.0462384	0.383786	1
GO:0005138	interleukin-6 receptor binding	F	2	2	361	1677	0.00554017	0.00119261	over	F1MU34,F1MQF6	F1MU34,F1MQF6	0.0462384	0.383786	1
GO:0005154	epidermal growth factor receptor binding	F	2	2	361	1677	0.00554017	0.00119261	over	Q3T0F9,F1N3J3	Q3T0F9,F1N3J3	0.0462384	0.383786	1
GO:0033612	receptor serine/threonine kinase binding	F	2	2	361	1677	0.00554017	0.00119261	over	F1MQF6,P22444	F1MQF6,P22444	0.0462384	0.383786	1
GO:0004457	lactate dehydrogenase activity	F	2	2	361	1677	0.00554017	0.00119261	over	Q5E9B1,P19858	Q5E9B1,P19858	0.0462384	0.383786	1
GO:0003993	acid phosphatase activity	F	2	2	361	1677	0.00554017	0.00119261	over	F1N1D8,E1B8A0	F1N1D8,E1B8A0	0.0462384	0.383786	1
GO:0005094	Rho GDP-dissociation inhibitor activity	F	2	2	361	1677	0.00554017	0.00119261	over	Q9TU03,P19803	Q9TU03,P19803	0.0462384	0.383786	1
GO:0043531	ADP binding	F	2	2	361	1677	0.00554017	0.00119261	over	Q3T0P6,F1MQ37	Q3T0P6,F1MQ37	0.0462384	0.383786	1
GO:0032036	myosin heavy chain binding	F	2	2	361	1677	0.00554017	0.00119261	over	A4IF97,Q92176	A4IF97,Q92176	0.0462384	0.383786	1
GO:0043495	protein membrane anchor	F	2	2	361	1677	0.00554017	0.00119261	over	Q3B7N2,F1MQ37	Q3B7N2,F1MQ37	0.0462384	0.383786	1
GO:0005159	insulin-like growth factor receptor binding	F	2	2	361	1677	0.00554017	0.00119261	over	A7Z057,P04896	A7Z057,P04896	0.0462384	0.383786	1
GO:0017166	vinculin binding	F	2	2	361	1677	0.00554017	0.00119261	over	Q3B7N2,A0A3Q1MLQ7	Q3B7N2,A0A3Q1MLQ7	0.0462384	0.383786	1
GO:0004175	endopeptidase activity	F	19	61	361	1677	0.0526316	0.0363745	over	A0A3Q1MB98,P00735,F1N152,G3N0Q8,A6QPP7,A0A3Q1MF14,Q1LZE9,Q0VCX1,G3MXK8,A0A3Q1LHR9,E1BAD2,A0A3Q1MAQ8,A0A140T851,P00760,A0A3Q1M124,E1BEV7,Q3ZCK9,A0A3Q1LX83,F1MQF6	P07688,P25975,P25326,Q3T0I2,A0A140T8D4,Q5E968,A0PCH9,Q0VCU3,A0A3Q1MB98,B3VTM3,Q3T0A3,P81187,P06868,P00735,F1N152,G3N0Q8,A6QPP7,A0A3Q1MF14,A5D9E9,A6QQ95,Q1LZE9,E1BNJ9,Q0VCX1,G3MXK8,A0A3Q1LHR9,E1BAD2,F1MBC5,A0A3Q1MAQ8,A0A3Q1M1P8,F1MVS9,A0A140T851,A0A3Q1M727,P00760,E1BJ49,A0A3Q1NIF0,F1N1S6,E1BCW0,A0A3Q1M3Z5,E1BJ18,A0A3Q1M124,Q27971,A0A452DJA5,E1BEV7,A0A3Q1M4H2,A0A3Q1M7R2,F1N5K7,Q3SZQ0,A0A3Q1LNI1,G5E…	0.0483442	0.394833	0.311475
GO:0046983	protein dimerization activity	F	22	73	361	1677	0.0609418	0.0435301	over	P02663,Q3B7N2,Q5E956,A8E4P3,O18836,Q92176,Q76LV2,A7Z014,P08037,P11151,F1MQ37,Q5E946,Q3SYR8,F1MQF6,P21214,P21793,F1N169,Q0VCK0,F1N3J3,E1BB36,P00760,Q9BGI1	P02663,Q5KR48,P80457,Q3B7N2,A0A140T8A5,Q5KR49,Q5E956,Q0VCW4,A8E4P3,O18836,Q92176,Q76LV2,A7Z014,P08037,Q0II59,P11151,F1MQ37,Q5E946,Q3SYR8,P28800,P79342,P18203,Q9BDR7,P02639,F1MQF6,E1BJY4,A0A3Q1LWS8,Q2KIV9,P21214,E1BCN3,F1MRZ8,P02638,P17248,A3KN51,P21793,F1N169,Q5EA88,Q0VCK0,F1N3J3,A2VDY3,P81644,Q0VD18,F1MVS9,E1B725,Q5E9A6,F6QT01,E1BGT1,A5D7I4,E1BB36,F1MUI0,E1BPU0,F2Z4I6,Q17QG8,E1BH22,A1A4R1,E1BGN3…	0.0498092	0.402375	0.30137
GO:0048018	receptor ligand activity	F	14	42	361	1677	0.0387812	0.0250447	over	O18836,Q3ZBD7,A4IFH0,P21214,P22444,E1BNK3,Q762I5,P58073,Q0P5I9,E1BIK4,P29392,Q56JZ9,E1BJF9,P15497	P31096,O18836,Q3ZBD7,A4IFH0,P21214,D1MBJ4,P22444,Q6WQW9,A6QL48,Q1ECT1,E1BNK3,O46375,Q762I5,Q3Y5Z3,G4XKY4,P58073,Q9N1C1,Q9TUI9,A0A411KUF5,A0A3Q1N9T2,Q863C3,A6YT15,Q0P5I9,F1MD23,Q9TR91,A0A3Q1M5V9,A0A3Q1LTV3,E1BIK4,P29392,Q56JZ9,E1BJY4,Q28038,A0A3Q1NM64,E1BJF9,Q32L76,P46160,A6QLZ0,P46170,P15497,F1MEW1,A7MB70,G3MYK9	0.0498915	0.402375	0.333333

## Sheet: EN CC
GO_ID	Term	Category	Test	Ref	TestAll	RefAll	Test_per	Ref_per	Over_Under	TestSeqs	RefSeqs	P value	FDR	richFactor
GO:0005576	extracellular region	C	109	373	361	1677	0.301939	0.222421	over	P10152,A6QLN9,F1MD77,E1B7Q3,B5B3R8,P02663,P28782,E1B6Z6,P22226,A0A3Q1LMW6,Q3T0P6,G3X8C3,A0A452DK44,Q95121,Q1JPB0,Q3MHN5,F1N650,Q2KIS7,A0A3Q1NEQ0,F1MH40,F1N026,Q28049,P17697,P11116,P54228,O18836,P00735,A0A3Q1ML33,Q3ZBD7,P08037,F1MVK1,P34955,E1BJF9,P50448,A6QLZ7,P11151,E1BA17,Q762I5,Q0VCG9,G5E5V1,F1N3A1,O02659,A4IFH0,Q3ZBA6,Q5EA61,A5PJH7,A6QPT4,E1BF81,A0A452DHZ3,A0A3Q1NJ03,Q0VCX1,P21214,Q5E984,G3MX…	G3N2A9,A0A3Q1LT53,A7YY58,F1MAV0,Q3SZZ9,A5PJE3,P28800,Q05443,Q08E14,G3MZI7,P10152,A6QLN9,P04272,F1MD77,A5D7D5,E1B7Q3,A6QNS6,B5B3R8,P02663,G3X6N3,Q2UVX4,P28782,Q29443,F1N1Z8,B0JYQ0,B3VTM3,Q8SPP7,E1B6Z6,O46375,Q9TTE1,F1MHS5,Q7SIH1,K4JB97,P22226,A0A3Q1LMW6,Q3T0P6,G3X8C3,P30922,F1N5M2,A0A452DK44,A0A3Q1MT29,Q95121,G3MZ19,P33046,P80025,Q1JPB0,P62326,Q3MHN5,A0A3Q1LQ02,F1N650,Q2HJF0,Q2KIS7,A0A3Q1NEQ0,Q3SZ…	4.16365e-05	0.0212393	0.292225
GO:0005737	cytoplasm	C	171	670	361	1677	0.473684	0.399523	over	P31976,Q9TU25,Q3B7M5,A4IF97,A2VDN7,Q9XSJ4,P08037,F1MQF6,Q3SZB0,Q1LZE6,E1BB36,E1BE42,G3MX45,Q58DW3,Q862I1,E1BHA5,G3N262,Q3T0V4,Q3ZCK9,P79345,Q29451,F1N2D5,E1B8A0,P45478,Q3T114,Q0VCX2,P17697,A8E4P3,Q9BGI1,Q5E946,Q5E9B7,Q5EA61,P00727,Q6QRN6,P28782,A5D984,P60712,Q9TU03,Q3T0P6,P62935,P84080,P48616,F1N650,Q3SZ62,P10096,A6QLL8,Q2HJ57,Q5E956,Q2HJ49,Q3ZCI4,Q9BGI2,A0A140T894,Q92176,P19803,Q5KR47,Q76LV2,F1N…	P61585,P31976,Q9TU25,Q3B7M5,F1MNG3,Q1RMI2,A0A3Q1M1X1,E1BDX8,A4IF97,A2VDN7,F6RAG5,E1BPU0,P18203,P02639,F1N0Q2,Q2NKU4,P00515,Q2NKY7,Q9XSJ4,Q3ZC09,P08037,F1MQF6,A6H7G2,Q3T000,Q3T0D7,P35604,Q3SZB0,E1BNG2,Q2HJA3,Q3T0Q2,A5D7I4,Q1LZE6,E1BB36,E1BKQ9,F1MVW5,A0JN39,G3N2K4,A0A3Q1MCV5,A6QLD1,Q58DQ3,E1BK63,E1BCL5,E1BE42,G3MX45,A0A3Q1MVB3,E1B785,Q58DW3,Q5E9E6,Q3T0S6,Q3T0L7,Q3SZQ6,Q862I1,P39872,G3MXR5,Q2TBQ5,Q5…	0.000761375	0.0511707	0.255224
GO:0030863	cortical cytoskeleton	C	11	20	361	1677	0.0304709	0.0119261	over	Q5E9F7,A6QLB7,Q2HJ57,Q92176,P68103,F1MTP5,Q3B7N2,F1MQ37,Q56JZ9,P61157,P60712	Q5E9F7,Q3SYV4,A6QLB7,Q2HJ57,Q92176,P68103,F1MTP5,Q3SYW3,A6H7G2,A0A3Q1MSS6,Q3B7N2,P08728,F1MQ37,A0A3Q1LUF1,Q56JZ9,P61157,A4FUA8,G3N3E1,F1MUI0,P60712	0.00100924	0.0574552	0.55
GO:0005938	cell cortex	C	15	32	361	1677	0.0415512	0.0190817	over	A4IF97,F1MQ37,Q56JZ9,P61157,P60712,Q5E9F7,A6QLB7,Q2HJ57,Q92176,P68103,F1MTP5,Q3B7N2,P31976,Q9TU25,Q3B7M5	A4IF97,A6QLD1,F1MQ37,F1MIH2,Q2NKY7,A0A3Q1LUF1,Q56JZ9,P61157,A4FUA8,G3N3E1,F1MUI0,P60712,Q5E9F7,Q3SYV4,A6QLB7,Q2HJ57,Q92176,P68103,F1MTP5,Q3SYW3,A6H7G2,A0A3Q1MSS6,Q3B7N2,P08728,P61585,P31976,Q9TU25,Q3B7M5,F1MNG3,Q1RMI2,A0A3Q1M1X1,E1BDX8	0.00112505	0.0605587	0.46875
GO:0099568	cytoplasmic region	C	16	36	361	1677	0.0443213	0.0214669	over	P31976,Q9TU25,Q3B7M5,A4IF97,A2VDN7,F1MQ37,Q56JZ9,P61157,P60712,Q5E9F7,A6QLB7,Q2HJ57,Q92176,P68103,F1MTP5,Q3B7N2	P61585,P31976,Q9TU25,Q3B7M5,F1MNG3,Q1RMI2,A0A3Q1M1X1,E1BDX8,A4IF97,A2VDN7,F6RAG5,E1BPU0,P00515,Q2NKY7,A6QLD1,F1MQ37,F1MIH2,A0A3Q1LUF1,Q56JZ9,P61157,A4FUA8,G3N3E1,F1MUI0,P60712,Q5E9F7,Q3SYV4,A6QLB7,Q2HJ57,Q92176,P68103,F1MTP5,Q3SYW3,A6H7G2,A0A3Q1MSS6,Q3B7N2,P08728	0.00156866	0.0739122	0.444444
GO:0044444	cytoplasmic part	C	142	548	361	1677	0.393352	0.326774	over	Q3T114,Q0VCX2,P17697,A8E4P3,Q9BGI1,Q5E946,Q5E9B7,Q5EA61,F1MQF6,P00727,Q6QRN6,P28782,A5D984,P60712,Q9TU03,Q3T0P6,P62935,P84080,P48616,F1N650,Q3SZ62,P10096,A6QLL8,Q2HJ57,Q5E956,Q2HJ49,Q3ZCI4,Q9BGI2,A0A140T894,Q92176,P19803,Q5KR47,Q76LV2,F1N152,Q3ZBD7,P61223,P61157,Q3T054,Q9TU25,F1MQ37,Q148J6,Q3T035,P68103,Q9GMB8,Q2TBX4,P14568,Q3ZBY4,Q0II48,Q3ZCK9,G3MXK8,P58073,G3N262,F1N169,P01252,F1MWU9,Q0VCK0,P79…	Q2NKU4,A0A3Q1N3C3,P00515,Q2NKY7,Q3T114,A0A140T8A5,Q0VCX2,P17697,A8E4P3,Q9BGI1,F1MNQ4,Q5E946,P28801,Q5E9B7,P54149,Q5EA61,F1MQF6,P08166,P00727,Q3T000,Q9XSA7,A7MBG0,F1MS05,A5PJY9,A6QL77,Q3T0I5,A3KMV5,Q2HJG5,Q6QRN6,P00435,A0A140T8A3,E1BKZ1,A0A3Q1M477,E1BPC2,Q2NL21,Q2TA42,F1MUI0,A7YWG4,P28782,F1N1N6,A5D984,P60712,F1MHS5,P81287,Q9TU03,Q3T0P6,P62935,P84080,P62326,P48616,F1N650,Q3SZ62,P80457,P10096,F1MUT…	0.00157325	0.0739122	0.259124
GO:0044448	cell cortex part	C	12	24	361	1677	0.033241	0.0143113	over	F1MQ37,P60712,A4IF97,Q5E9F7,A6QLB7,Q2HJ57,Q92176,P68103,F1MTP5,Q56JZ9,P61157,Q3B7N2	A6QLD1,F1MQ37,F1MIH2,Q2NKY7,A0A3Q1LUF1,P60712,F1MUI0,A4IF97,Q5E9F7,Q3SYV4,A6QLB7,Q2HJ57,Q92176,P68103,F1MTP5,Q3SYW3,A6H7G2,A0A3Q1MSS6,Q56JZ9,P61157,A4FUA8,G3N3E1,Q3B7N2,P08728	0.0017829	0.0753102	0.5
GO:0005829	cytosol	C	71	245	361	1677	0.196676	0.146094	over	Q9XSJ4,E1BE42,G3MX45,Q58DW3,Q862I1,E1BHA5,G3N262,Q3T0V4,F1MGX0,F1MQF6,P28782,A5D984,P60712,Q9TU03,Q3T0P6,P62935,P84080,P48616,F1N650,Q3SZ62,P10096,Q3T114,A6QLL8,Q0VCX2,Q2HJ57,Q5E956,Q2HJ49,Q3ZCI4,P17697,Q9BGI2,A0A140T894,Q92176,P19803,Q5KR47,Q9BGI1,Q76LV2,F1N152,Q3ZBD7,P61223,P61157,Q3T054,Q9TU25,F1MQ37,Q148J6,Q3T035,Q5E946,P68103,Q9GMB8,Q5EA61,Q2TBX4,P14568,P00727,Q3ZBY4,Q0II48,Q3ZCK9,G3MXK8,P58…	P19120,E1BPU0,Q9XSJ4,Q3ZC09,Q58DQ3,E1BK63,E1BCL5,E1BE42,G3MX45,A0A3Q1MVB3,E1B785,Q58DW3,Q5E9E6,Q3T0S6,Q3T0L7,Q3SZQ6,Q862I1,P39872,G3MXR5,Q2TBQ5,Q56JZ1,G3MYE2,Q56JX6,A6QLG5,Q76I81,E1BHA5,Q5E988,P62866,Q3T199,G3N262,Q862S8,G3N0K3,Q3T0V4,Q3T169,A6H769,E1BAT6,Q3T0F4,F1MGX0,A0A3Q1LV18,Q3T0K2,G5E531,G3X861,F1N0E5,P01966,P02070,D4QBB3,A1A4J1,F1MQF6,Q32KY0,P28782,F1N1N6,A5D984,P60712,F1MHS5,P81287,Q9TU03…	0.00179699	0.0753102	0.289796
GO:0008180	COP9 signalosome	C	4	4	361	1677	0.0110803	0.00238521	over	Q0VCX2,F1MQ37,Q3T0F9,F1MWU9	Q0VCX2,F1MQ37,Q3T0F9,F1MWU9	0.00211938	0.0812099	1
GO:0030864	cortical actin cytoskeleton	C	10	19	361	1677	0.0277008	0.0113298	over	F1MQ37,Q56JZ9,P61157,Q3B7N2,Q5E9F7,A6QLB7,Q2HJ57,Q92176,P68103,F1MTP5	F1MQ37,A0A3Q1LUF1,Q56JZ9,P61157,A4FUA8,G3N3E1,F1MUI0,Q3B7N2,P08728,Q5E9F7,Q3SYV4,A6QLB7,Q2HJ57,Q92176,P68103,F1MTP5,Q3SYW3,A6H7G2,A0A3Q1MSS6	0.00267814	0.0886603	0.526316
GO:0042995	cell projection	C	30	88	361	1677	0.0831025	0.0524747	over	Q3B7N2,Q3T0Q4,F1MQ37,A0A3Q1MLQ7,Q865V6,Q2HJ49,P31976,A5D984,A6QLS9,P84080,P48616,Q5E946,Q5E9F7,Q92176,Q9TU25,G3MXC8,F1N650,P60712,P45478,F1N6H1,Q3SX33,P08037,P68103,A2VDN7,P10152,Q4GZT4,P26201,P61157,Q148J6,Q3T035	Q3B7N2,Q3T0Q4,F1MQ37,A0A3Q1MLQ7,Q3SZK8,Q0IIG7,Q865V6,A6H7G2,P02638,Q5EAD0,Q2HJ49,P31976,A5D984,A6QLS9,E1B9V5,P84080,P48616,Q3MHR7,P62833,Q5E946,Q17QE5,Q2HJG5,P46411,F1MX60,E1BPU0,Q5E9F7,P61585,Q92176,Q9TU25,G3MXC8,Q3SYW3,A8YXX8,A0A3Q1MSS6,F1MJS9,A0JNB0,F1N650,P60712,P19120,P01030,P45478,F1MEW1,Q08DN1,F1N6H1,F1MME1,A7MBH9,Q32KY0,Q3SX33,Q27971,A8E641,F1MNG3,Q5E9F9,Q9XSA7,Q29423,A6QLD1,F1MLR9,P08037…	0.00355583	0.111011	0.340909
GO:0044421	extracellular region part	C	77	277	361	1677	0.213296	0.165176	over	B5B3R8,P02663,P28782,E1B6Z6,P22226,A0A3Q1LMW6,Q3T0P6,G3X8C3,A0A452DK44,Q95121,Q1JPB0,P10152,Q3MHN5,F1N650,Q2KIS7,A0A3Q1NEQ0,F1MH40,F1N026,Q28049,P17697,P11116,P54228,O18836,P00735,A0A3Q1ML33,Q3ZBD7,P08037,F1MVK1,P34955,E1BJF9,P50448,A6QLZ7,A6QLN9,P11151,E1BA17,Q762I5,Q0VCG9,G5E5V1,F1N3A1,O02659,A4IFH0,Q3ZBA6,Q5EA61,A5PJH7,A6QPT4,E1BF81,A0A452DHZ3,A0A3Q1NJ03,Q0VCX1,P21214,Q5E984,G3MXK8,E1BL84,P209…	F1MAV0,Q3SZZ9,A5PJE3,P28800,B5B3R8,P02663,G3X6N3,Q2UVX4,P28782,Q29443,F1N1Z8,B0JYQ0,B3VTM3,Q8SPP7,E1B6Z6,O46375,Q9TTE1,F1MHS5,Q7SIH1,K4JB97,P22226,A0A3Q1LMW6,Q3T0P6,G3X8C3,P30922,F1N5M2,A0A452DK44,A0A3Q1MT29,Q95121,G3MZ19,P33046,P80025,Q1JPB0,P62326,P10152,Q3MHN5,A0A3Q1LQ02,F1N650,Q2HJF0,Q2KIS7,A0A3Q1NEQ0,Q3SZV7,A0A0A0MP92,A0A3Q1LGY9,F1MH40,P80457,Q3T0A3,F1MUT3,Q3SZR3,P31096,A0A3Q1NJR8,P07688,F1N…	0.00409447	0.121269	0.277978
GO:0005903	brush border	C	7	12	361	1677	0.0193906	0.00715564	over	P08037,Q4GZT4,P26201,F1N6H1,A4IF97,F1MQ37,F1N6D4	P08037,Q3SZK8,Q4GZT4,P26201,G5E6P3,F1MLZ1,F1N6H1,A4IF97,F1MQ37,F1N6D4,F1N365,F1MLR9	0.00585185	0.149826	0.583333
GO:0005884	actin filament	C	7	12	361	1677	0.0193906	0.00715564	over	F1MTP5,P60712,F1N650,P31976,Q92176,Q5KR47,Q9TU25	P63258,F1MTP5,P60712,Q5KR48,F1N650,Q5KR49,P31976,Q92176,Q5KR47,Q9TU25,A0JNB0,G3N3E1	0.00585185	0.149826	0.583333
GO:0005885	Arp2/3 protein complex	C	5	7	361	1677	0.0138504	0.00417412	over	P61157,Q148J6,Q3T035,G3MXC8,Q1JPK9	Q3MHR7,P61157,A0A3Q1LXR9,Q148J6,Q3T035,G3MXC8,Q1JPK9	0.00643392	0.158039	0.714286
GO:0015629	actin cytoskeleton	C	22	63	361	1677	0.0609418	0.0375671	over	P60712,F1N650,P31976,Q92176,Q5KR47,Q9TU25,P61157,Q148J6,Q3T035,G3MXC8,Q1JPK9,A0A3Q1LPZ4,Q5E9F7,A6QLB7,Q2HJ57,P68103,F1MTP5,A4IF97,F1MQ37,Q3B7N2,Q56JZ9,F1N169	A6H7G2,Q2KJA1,E1BC32,Q3ZCF0,P60712,P63258,Q5KR48,F1N650,Q5KR49,P31976,Q92176,Q5KR47,Q9TU25,A0JNB0,G3N3E1,Q3MHR7,P61157,A0A3Q1LXR9,Q148J6,Q3T035,G3MXC8,Q1JPK9,A4FUA8,A0A3Q1LPZ4,F1MRC2,A0A3Q1LYQ9,A0JNJ5,F1N775,F1MM07,F1N2G0,F1MMC7,A0A3Q1M3N4,F1MLR9,A0A3Q1LG72,Q5E9F7,Q3SYV4,A6QLB7,Q2HJ57,P68103,F1MTP5,Q3SYW3,A0A3Q1MSS6,A4IF97,F1MQ37,Q3B7N2,P08728,Q08DQ6,Q8MKH7,Q8MKH6,F6QIC1,F8SWQ9,A0A3Q1LUF1,Q56JZ9,…	0.00883278	0.179645	0.349206
GO:0071944	cell periphery	C	70	255	361	1677	0.193906	0.152057	over	P28782,P79105,P60712,P84080,P48616,F1N650,Q9XSJ4,Q0VCX2,F1N026,Q2HJ57,Q76LV2,F1N152,P61223,P11151,Q9TU25,Q5E946,P68103,G3N2D8,A6QLS9,Q5E9B7,Q4GZT4,F1MTP5,F1N6D4,Q2TBX4,A5D7H9,F1N169,F1MWU9,Q0VCK0,P38408,P79251,Q3SX33,Q1JPD9,G3X811,A0A3Q1LMG9,A0A3Q1M6W5,P31976,Q3B7M5,Q5DPW9,Q3B7N2,P21809,A4IF97,P04896,Q92176,P19803,F1MQ37,Q862Q3,F1MCX1,A8E4P3,F1MGR1,E1BBP4,A5D7Q6,A0A3Q1LSP4,P32592,P08037,G3N148,Q0…	P28782,P79105,F1N1N6,P60712,P63258,P84080,P48616,F1N650,P81265,Q9XSJ4,P19120,Q0IIG8,Q3SYV4,Q0VCX2,F1N026,Q2HJ57,F1MR22,A8DBT6,Q76LV2,F1N152,P12763,P61223,P62833,F1N2J9,Q3MHN2,Q9MZ06,Q29437,P11151,F1N647,Q9TU25,G5E507,Q5E946,P68103,Q1JPH2,A5D977,G3N2D8,A6QLS9,Q5E9B7,F1MNG3,E1BHY6,Q5E9R3,Q17QE5,P79342,F1MMK9,Q4GZT4,Q05927,P04272,F1MTP5,Q0IIG7,F1N6D4,Q95M18,Q3SYW3,Q32PA1,P13753,Q58DS9,Q2TBX4,P68509,…	0.00887272	0.179645	0.27451
GO:0005615	extracellular space	C	69	251	361	1677	0.191136	0.149672	over	G3N148,F1N650,Q5E9B7,Q1JPD9,E1BNK3,P20959,P15497,P11151,E1BJF9,P17697,Q3SYR8,B5B3R8,P02663,P28782,E1B6Z6,P22226,A0A3Q1LMW6,Q3T0P6,G3X8C3,A0A452DK44,Q95121,Q1JPB0,P10152,Q3MHN5,Q2KIS7,A0A3Q1NEQ0,F1MH40,F1N026,Q28049,P11116,P54228,O18836,P00735,A0A3Q1ML33,Q3ZBD7,P08037,F1MVK1,P34955,P50448,A6QLZ7,A6QLN9,E1BA17,Q762I5,Q0VCG9,G5E5V1,F1N3A1,O02659,A4IFH0,Q3ZBA6,Q5EA61,A5PJH7,A6QPT4,E1BF81,A0A452DHZ3,A…	F1MAV0,Q3SZZ9,A5PJE3,P28800,G3N0V0,G3MXG6,G3N342,G3N148,G3N188,A0A140T897,P63258,F1N650,A0A3Q1N9Y5,Q5E9B7,P18203,A3KN51,A4IFU2,Q1JPD9,F1MQJ0,E1BBY7,E1BNK3,P20959,A0A3Q1LTP5,P15497,P11151,P19035,A0A140T843,P81644,Q32PJ2,Q56J78,Q32PB7,E1BJF9,Q32L76,Q58DL9,P17697,Q3SYR8,B5B3R8,P02663,G3X6N3,Q2UVX4,P28782,Q29443,F1N1Z8,B0JYQ0,B3VTM3,Q8SPP7,E1B6Z6,O46375,Q9TTE1,F1MHS5,Q7SIH1,K4JB97,P22226,A0A3Q1LMW6,Q…	0.00905735	0.182109	0.2749
GO:0120025	plasma membrane bounded cell projection	C	27	82	361	1677	0.0747922	0.0488968	over	Q3B7N2,Q3T0Q4,F1MQ37,A0A3Q1MLQ7,Q865V6,Q2HJ49,P31976,A5D984,A6QLS9,P84080,P48616,Q5E946,Q5E9F7,Q92176,Q9TU25,G3MXC8,F1N650,P60712,P45478,F1N6H1,Q3SX33,P08037,P68103,A2VDN7,P10152,Q4GZT4,P26201	Q3B7N2,Q3T0Q4,F1MQ37,A0A3Q1MLQ7,Q3SZK8,Q0IIG7,Q865V6,A6H7G2,P02638,Q5EAD0,Q2HJ49,P31976,A5D984,A6QLS9,E1B9V5,P84080,P48616,Q3MHR7,P62833,Q5E946,Q17QE5,Q2HJG5,P46411,F1MX60,E1BPU0,Q5E9F7,P61585,Q92176,Q9TU25,G3MXC8,Q3SYW3,A8YXX8,A0A3Q1MSS6,F1MJS9,A0JNB0,F1N650,P60712,P19120,P01030,P45478,F1MEW1,Q08DN1,F1N6H1,F1MME1,A7MBH9,Q32KY0,Q3SX33,Q27971,A8E641,Q9XSA7,Q29423,A6QLD1,F1MLR9,P08037,A0A3Q1LWS8,F1…	0.0094959	0.185874	0.329268
GO:0031254	cell trailing edge	C	3	3	361	1677	0.00831025	0.00178891	over	Q2HJ49,P31976,F1MQ37	Q2HJ49,P31976,F1MQ37	0.0099102	0.185874	1
GO:0001931	uropod	C	3	3	361	1677	0.00831025	0.00178891	over	Q2HJ49,P31976,F1MQ37	Q2HJ49,P31976,F1MQ37	0.0099102	0.185874	1
GO:0098862	cluster of actin-based cell projections	C	7	13	361	1677	0.0193906	0.00775194	over	A4IF97,F1MQ37,F1N6D4,P08037,Q4GZT4,P26201,F1N6H1	A4IF97,F1MQ37,F1N6D4,F1N365,F1MLR9,P08037,Q3SZK8,Q4GZT4,P26201,G5E6P3,F1MLZ1,F1N6H1,F1MW07	0.0103673	0.192213	0.538462
GO:0043227	membrane-bounded organelle	C	125	496	361	1677	0.34626	0.295766	over	Q0VCX2,P17697,A0A452DJ87,Q1JPD9,G3N2D8,F1N6D4,Q3T114,A8E4P3,Q9BGI1,Q5E946,Q5E9B7,Q5EA61,F1MQF6,P00727,Q6QRN6,P63103,A5D984,P60712,P62935,P10152,P48616,P10096,Q2HJ57,Q3T0Q4,A5D7D1,P62261,Q76LV2,P61157,Q3T054,Q148J6,Q3T035,P68103,Q9GMB8,Q3ZBA6,Q1LZE9,F1MMU4,Q865V6,Q2TBX4,P09867,Q0II48,Q3ZCK9,P02313,A0A3Q1MQB1,G3N262,F1MWU9,P20959,A0A3Q1LX83,G3X811,Q32P74,P45478,E1BNK3,E1BFV0,P79345,F1MKI5,Q9BGI2,Q3…	Q0VCX2,P17697,P61585,P04272,A0A452DJ87,Q1JPD9,G3X6P5,F1MME1,F1MUI0,E1BQ28,P12763,G3N2D8,F1N6D4,A6QNX2,Q3ZCF0,P09487,Q3T114,A0A140T8A5,A8E4P3,Q9BGI1,F1MNQ4,Q5E946,P28801,Q5E9B7,P54149,Q5EA61,F1MQF6,P08166,P00727,Q3T000,Q9XSA7,A7MBG0,F1MS05,A5PJY9,A6QL77,Q3T0I5,A3KMV5,Q2HJG5,Q6QRN6,P00435,A0A140T8A3,E1BKZ1,A0A3Q1M477,E1BPC2,Q2NL21,Q2TA42,A7YWG4,F1N1N6,P63103,A5D984,P60712,P62935,P10152,P48616,E1BGN…	0.0110551	0.202636	0.252016
GO:0070013	intracellular organelle lumen	C	43	147	361	1677	0.119114	0.0876565	over	Q3T114,Q5E946,Q0VCX2,Q3MHX6,Q32KV6,G3MZ88,A8YXY3,Q3ZBA6,A0A3Q1LUG9,A0A3Q1M3Q7,B5B3R8,P02663,F1MKI5,G3MXK8,Q2KJJ8,P17697,Q9BGI1,A2VDN7,F1N650,F1MMU4,A6QPT4,F1MQF6,P00727,Q3ZCK9,P58073,Q3T0F9,P01252,Q1JPD9,F1MU79,Q3SZN8,E1BFV0,P10152,P68103,F1N169,Q5E9F7,P48616,F1MF42,E1BMK2,Q3ZCL8,A7Z014,A0A3Q1LTK3,P60712,Q2KIS7	P10790,Q3T114,Q5E946,Q3T169,E1BPU0,Q1ZYR0,Q0VCX2,A5D7J6,F1N036,Q3MHX6,P80311,F1MX65,Q32KV6,G3MZ88,A8YXY3,Q3ZBA6,A0A3Q1LUG9,A0A3Q1M3Q7,Q3T0L2,F1MBM5,G3X7J5,A4FUH1,F1MGK3,Q5E9Q1,Q2KJH6,B5B3R8,P02663,F1MKI5,E7E1P7,G3MXK8,F1N1D5,Q2KJJ8,Q95M18,P17697,Q9BGI1,Q2KJD0,F1MIE6,P08166,Q863C3,A0A140T8A3,A2VDN7,F1MHS5,F1N650,Q0II59,A7MBH9,Q5E9G3,G5E589,P79342,F1MMU4,A6QPT4,F1MQF6,P00727,F1MTV9,A7YY28,P02638,Q3…	0.0131233	0.221857	0.292517
GO:0043233	organelle lumen	C	43	147	361	1677	0.119114	0.0876565	over	Q3T114,Q5E946,Q0VCX2,Q3MHX6,Q32KV6,G3MZ88,A8YXY3,Q3ZBA6,A0A3Q1LUG9,A0A3Q1M3Q7,B5B3R8,P02663,F1MKI5,G3MXK8,Q2KJJ8,P17697,Q9BGI1,A2VDN7,F1N650,F1MMU4,A6QPT4,F1MQF6,P00727,Q3ZCK9,P58073,Q3T0F9,P01252,Q1JPD9,F1MU79,Q3SZN8,E1BFV0,P10152,P68103,F1N169,Q5E9F7,P48616,F1MF42,E1BMK2,Q3ZCL8,A7Z014,A0A3Q1LTK3,P60712,Q2KIS7	P10790,Q3T114,Q5E946,Q3T169,E1BPU0,Q1ZYR0,Q0VCX2,A5D7J6,F1N036,Q3MHX6,P80311,F1MX65,Q32KV6,G3MZ88,A8YXY3,Q3ZBA6,A0A3Q1LUG9,A0A3Q1M3Q7,Q3T0L2,F1MBM5,G3X7J5,A4FUH1,F1MGK3,Q5E9Q1,Q2KJH6,B5B3R8,P02663,F1MKI5,E7E1P7,G3MXK8,F1N1D5,Q2KJJ8,Q95M18,P17697,Q9BGI1,Q2KJD0,F1MIE6,P08166,Q863C3,A0A140T8A3,A2VDN7,F1MHS5,F1N650,Q0II59,A7MBH9,Q5E9G3,G5E589,P79342,F1MMU4,A6QPT4,F1MQF6,P00727,F1MTV9,A7YY28,P02638,Q3…	0.0131233	0.221857	0.292517
GO:0031974	membrane-enclosed lumen	C	43	147	361	1677	0.119114	0.0876565	over	Q3T114,Q5E946,Q0VCX2,Q3MHX6,Q32KV6,G3MZ88,A8YXY3,Q3ZBA6,A0A3Q1LUG9,A0A3Q1M3Q7,B5B3R8,P02663,F1MKI5,Q9BGI1,G3MXK8,Q2KJJ8,P17697,A2VDN7,F1N650,F1MMU4,A6QPT4,F1MQF6,P00727,Q3ZCK9,P58073,Q3T0F9,P01252,Q1JPD9,F1MU79,Q3SZN8,E1BFV0,P10152,P68103,F1N169,Q5E9F7,P48616,F1MF42,E1BMK2,Q3ZCL8,A7Z014,A0A3Q1LTK3,P60712,Q2KIS7	Q863C3,P10790,Q3T114,Q5E946,Q3T169,E1BPU0,Q1ZYR0,Q0VCX2,A5D7J6,F1N036,Q3MHX6,P80311,F1MX65,Q32KV6,G3MZ88,A8YXY3,Q3ZBA6,A0A3Q1LUG9,A0A3Q1M3Q7,Q3T0L2,F1MBM5,G3X7J5,A4FUH1,F1MGK3,Q5E9Q1,Q2KJH6,B5B3R8,P02663,F1MKI5,E7E1P7,Q2KJD0,F1MIE6,P08166,Q9BGI1,Q95M18,G3MXK8,F1N1D5,Q2KJJ8,P17697,A0A140T8A3,A2VDN7,F1MHS5,F1N650,Q0II59,A7MBH9,Q5E9G3,G5E589,P79342,F1MMU4,A6QPT4,F1MQF6,P00727,F1MTV9,A7YY28,P02638,Q3…	0.0131233	0.221857	0.292517
GO:0042641	actomyosin	C	5	8	361	1677	0.0138504	0.00477042	over	Q3B7N2,A4IF97,Q5KR47,F1MQ37,F1MTP5	Q3B7N2,A4IF97,Q5KR47,F1MQ37,F1MM07,F1N2G0,Q08DQ6,F1MTP5	0.0141482	0.233663	0.625
GO:0016324	apical plasma membrane	C	9	20	361	1677	0.0249307	0.0119261	over	F1N650,Q2HJ49,P31976,Q4GZT4,F1N6D4,P26201,F1MEP6,Q3SX33,F1N6H1	G3X6N3,P02702,F1N650,Q2HJ49,P31976,Q3SZK8,Q17QE5,Q4GZT4,F1N6D4,P26201,A5PJL8,F1MHC2,Q29423,F1MEP6,Q3ZCJ2,Q3SX33,F1N6H1,F1N5Z0,F1MLI8,F1MUI0	0.0156052	0.250045	0.45
GO:0005622	intracellular	C	184	770	361	1677	0.509695	0.459153	over	Q9XSJ4,P08037,F1MQF6,Q3SZB0,Q1LZE6,E1BB36,E1BE42,G3MX45,Q58DW3,Q862I1,E1BHA5,G3N262,Q3T0V4,A2VDN7,P04896,P38408,Q5E946,P02313,Q32P74,F1MMU4,F1MF42,E1BMK2,Q5E984,Q3ZCK9,Q2KIS7,P48616,E1B8N6,Q3B7N2,A4IF97,Q5KR47,F1MQ37,P79345,Q29451,F1N2D5,E1B8A0,P45478,Q3T114,Q0VCX2,P17697,A8E4P3,Q9BGI1,Q5E9B7,Q5EA61,P00727,Q6QRN6,P28782,A5D984,P60712,Q9TU03,Q3T0P6,P62935,P84080,F1N650,Q3SZ62,P10096,A6QLL8,Q2HJ57,…	Q9XSJ4,Q3ZC09,P08037,F1MQF6,A6H7G2,Q3T000,Q3T0D7,P35604,Q3SZB0,E1BNG2,Q2HJA3,Q3T0Q2,A5D7I4,Q1LZE6,E1BB36,E1BKQ9,F1MVW5,A0JN39,G3N2K4,A0A3Q1MCV5,A6QLD1,Q2NKU4,Q58DQ3,E1BK63,E1BCL5,E1BE42,G3MX45,A0A3Q1MVB3,E1B785,Q58DW3,Q5E9E6,Q3T0S6,Q3T0L7,Q3SZQ6,Q862I1,P39872,G3MXR5,Q2TBQ5,Q56JZ1,G3MYE2,Q56JX6,A6QLG5,Q76I81,E1BHA5,Q5E988,P62866,Q3T199,G3N262,Q862S8,G3N0K3,Q3T0V4,Q3T169,A6H769,E1BAT6,Q3T0F4,A2VDN7…	0.0172746	0.269651	0.238961
GO:0044424	intracellular part	C	184	770	361	1677	0.509695	0.459153	over	P04896,P38408,P02584,A5D984,P60712,A4IFM8,P84080,Q1JPB0,Q3MHN5,P48616,Q2KIS7,P10096,Q9XSJ4,F1MF42,Q0VCX2,P17697,Q3T0Q4,A5D7D1,Q3ZCL8,P62261,Q9BGI1,Q76LV2,Q5E9B1,P61157,P19858,Q32KV6,Q3T054,Q0VCM4,G5E5C8,Q07130,Q9TU25,Q3T035,Q5E946,G3MXC8,P68103,Q3MHM5,Q5E9B7,F1MU34,Q9GMB8,F1N2W0,E1BMK2,A6QPT4,A0A3Q1LPZ4,F1MQF6,Q2TBX4,P14568,Q32LE5,P09867,P00727,Q5E984,Q3ZCK9,P02313,E1BAD2,Q9GJT9,F1MWU9,A6QR11,A0A…	Q28024,A7MBH9,P11017,P04896,A0A3Q1N4Z3,P38408,E1BA29,G5E6P3,Q3ZBW4,E1BB50,Q5E9F9,P02584,A0A140T897,A5D984,P60712,P21752,Q9TTE1,P30922,A4IFM8,F1N5M2,P84080,P80025,Q1JPB0,P62326,Q3MHN5,Q5KR48,P48616,Q2KIS7,P10096,Q9XSJ4,P19120,F1MF42,Q0VCX2,Q0VCW4,P17697,Q3T0Q4,A5D7D1,P61585,Q3ZCL8,P13696,A0A452DI24,P62261,Q9BGI1,Q76LV2,Q5E9B1,Q3SZI4,O77834,P81947,P61157,A0A3Q1LXR9,P19858,P62833,Q9XSC6,Q3SZF2,Q32KV…	0.0172746	0.269651	0.238961
GO:0045177	apical part of cell	C	10	24	361	1677	0.0277008	0.0143113	over	F1N650,Q2HJ49,P31976,Q4GZT4,F1N6D4,P26201,F1MEP6,Q3SX33,F1N6H1,A4IF97	G3X6N3,P02702,F1N650,Q2HJ49,P31976,Q3SZK8,Q17QE5,Q4GZT4,F1N6D4,P26201,A5PJL8,F1MHC2,Q29423,F1MEP6,Q3ZCJ2,Q3SX33,F1N6H1,F1N5Z0,F1MLI8,F1MUI0,F1MLR9,A4IF97,A0A140T8D4,Q9XSA7	0.0201264	0.305303	0.416667
GO:0031252	cell leading edge	C	12	31	361	1677	0.033241	0.0184854	over	Q3B7N2,Q3T0Q4,F1MQ37,A0A3Q1MLQ7,Q865V6,Q5E9F7,Q92176,Q9TU25,G3MXC8,P31976,P68103,P48616	Q3B7N2,Q3T0Q4,F1MQ37,A0A3Q1MLQ7,Q3SZK8,Q0IIG7,Q865V6,A6H7G2,P02638,Q5EAD0,Q5E9F7,Q3MHR7,P61585,Q92176,Q9TU25,G3MXC8,Q17QE5,Q3SYW3,A8YXX8,A0A3Q1MSS6,F1MME1,Q2TA49,Q29423,P31976,P68103,F1MRZ8,Q3T169,A5PKG9,F1MUI0,F1N6H4,P48616	0.0213202	0.321397	0.387097
GO:0005886	plasma membrane	C	64	239	361	1677	0.177285	0.142516	over	F1N650,Q5DPW9,Q3B7N2,P21809,P04896,P38408,Q92176,P19803,F1MQ37,Q862Q3,F1MCX1,A8E4P3,F1MGR1,E1BBP4,A5D7Q6,A0A3Q1LSP4,P32592,P08037,G3N148,Q0P5I9,Q3SX33,F1N6H1,A0A3Q1LQU4,Q2HJ49,P31976,F1MEP6,Q4GZT4,F1N6D4,P26201,Q5E9F7,P68103,A0A452DHY1,F1N733,G3MXK8,Q3T0F9,P28782,P79105,P60712,P84080,P48616,Q9XSJ4,Q0VCX2,F1N026,Q2HJ57,Q76LV2,F1N152,P61223,P11151,Q9TU25,Q5E946,G3N2D8,A6QLS9,Q5E9B7,F1MTP5,Q2TBX4,A5…	F1N650,Q5DPW9,A6QNZ7,G3N0V2,G3MZ71,Q3B7N2,Q17QE5,P21809,P04272,F1MU12,P08728,O62654,Q05204,E1BB91,Q28024,A7MBH9,P11017,P04896,A0A3Q1N4Z3,P38408,E1BA29,G5E6P3,Q92176,P19803,F1MQ37,A6QLZ0,Q2KJ55,Q862Q3,P13753,O77953,A0A3Q1M999,F1MCX1,A0A452DIL6,Q3ZC64,E1BG25,A8E4P3,Q9BDR7,F1N720,Q3T000,F1MGR1,E1BQ28,Q3ZC83,E1BBP4,F1MPK7,F1MQF0,F1MEW1,Q3MHW6,A5D7Q6,A7MB70,Q9XSK2,Q08DN1,F1MW07,P46411,F1MIU3,G3MYK9,A0…	0.0219128	0.323281	0.267782
GO:0045121	membrane raft	C	9	21	361	1677	0.0249307	0.0125224	over	G3MXK8,Q3T0P6,A8E4P3,A5D7A0,Q5E946,Q4GZT4,P26201,Q3SX33,P45478	G3MXK8,P00515,Q2KJ47,Q05204,A0A3Q1MSS6,E1BPU0,Q3T0P6,A8E4P3,A5D7A0,Q5E946,Q4GZT4,Q0IIG7,P26201,F1N720,A4IFU2,Q3SX33,P79391,P45478,A0JNB0,Q2KJH6,F1MJS9	0.0222552	0.325356	0.428571
GO:0005788	endoplasmic reticulum lumen	C	9	21	361	1677	0.0249307	0.0125224	over	P17697,Q0VCX2,Q3MHX6,Q32KV6,G3MZ88,A8YXY3,Q3ZBA6,A0A3Q1LUG9,A0A3Q1M3Q7	Q95M18,P17697,Q0VCX2,A5D7J6,F1N036,Q3MHX6,P80311,F1MX65,Q32KV6,G3MZ88,A8YXY3,Q3ZBA6,A0A3Q1LUG9,A0A3Q1M3Q7,Q3T0L2,F1MBM5,G3X7J5,A4FUH1,F1MGK3,Q5E9Q1,Q2KJH6	0.0222552	0.325356	0.428571
GO:0098857	membrane microdomain	C	9	21	361	1677	0.0249307	0.0125224	over	Q3T0P6,A8E4P3,A5D7A0,Q5E946,Q4GZT4,P26201,Q3SX33,P45478,G3MXK8	Q3T0P6,A8E4P3,A5D7A0,Q5E946,Q4GZT4,Q0IIG7,P26201,F1N720,A4IFU2,Q3SX33,P79391,P45478,A0JNB0,Q05204,Q2KJH6,F1MJS9,E1BPU0,G3MXK8,P00515,Q2KJ47,A0A3Q1MSS6	0.0222552	0.325356	0.428571
GO:0005634	nucleus	C	65	245	361	1677	0.180055	0.146094	over	A2VDN7,F1MF42,E1BMK2,Q2KIS7,Q3T054,Q9TU25,Q6EWQ7,F1N650,F1MMU4,A6QPT4,F1MQF6,P00727,Q3ZCK9,P58073,Q3T0F9,P01252,Q1JPD9,F1MU79,Q3SZN8,E1BFV0,P09867,P10152,P68103,F1N169,Q0VCX2,F1MQ37,F1MWU9,Q5E9F7,P48616,Q3ZCL8,Q5E946,A7Z014,A0A3Q1LTK3,Q5E9B7,P60712,P63103,A5D984,P62935,P10096,Q3T114,Q2HJ57,P17697,Q3T0Q4,A5D7D1,P62261,Q9BGI1,Q76LV2,P61157,Q148J6,Q3T035,Q9GMB8,Q3ZBA6,Q1LZE9,Q865V6,Q2TBX4,Q0II48,P02…	E1BIB4,A2VDN7,Q3ZC10,Q3T147,Q5E970,Q5E9F8,Q3T0E7,F2Z4I6,Q17QG8,E1BH22,A1A4R1,G3MWV5,A7MAZ5,F1MF42,P02253,E1BMK2,G3N131,A0A3Q1LZ47,E1BB50,Q2KIS7,A5D7J6,Q3T054,Q9TU25,Q3T0U5,P61283,F1MBM5,G3X7J5,A4FUH1,A6QQV8,Q2KJD0,F1MIE6,Q6EWQ7,Q3T0M7,Q3ZBW4,F1MHS5,F1N650,P80311,Q0II59,A7MBH9,Q5E9G3,G5E589,P79342,F1MMU4,A6QPT4,F1MQF6,P00727,F1MTV9,A7YY28,P02638,Q3ZCK9,P58073,Q3T0F9,Q3T0X5,E1BEG2,P01252,Q0VCY7,Q5E…	0.0256453	0.354311	0.265306
GO:0005604	basement membrane	C	5	9	361	1677	0.0138504	0.00536673	over	F1MNT4,P10152,A6QLN9,F1MD77,E1B7Q3	F1MNT4,P10152,A6QLN9,P04272,F1MD77,G3MZI7,A5D7D5,E1B7Q3,A6QNS6	0.0262859	0.354311	0.555556
GO:0042581	specific granule	C	5	9	361	1677	0.0138504	0.00536673	over	P22226,P54228,A5PJH7,Q3ZCL0,E1BL84	P22226,P33046,P54228,P19660,A5PJH7,Q3ZCL0,P46170,E1BL84,F1MHC2	0.0262859	0.354311	0.555556
GO:0005623	cell	C	207	886	361	1677	0.573407	0.528324	over	Q9XSJ4,P28782,P79105,P60712,P84080,P48616,F1N650,Q0VCX2,F1N026,Q2HJ57,Q76LV2,F1N152,P61223,P11151,Q9TU25,Q5E946,P68103,G3N2D8,A6QLS9,Q5E9B7,Q4GZT4,F1MTP5,F1N6D4,Q2TBX4,A5D7H9,F1N169,F1MWU9,Q0VCK0,P38408,P79251,Q3SX33,Q1JPD9,G3X811,A0A3Q1LMG9,A0A3Q1M6W5,P08037,F1MQF6,Q3SZB0,Q1LZE6,E1BB36,E1BE42,G3MX45,Q58DW3,Q862I1,E1BHA5,G3N262,Q3T0V4,A2VDN7,P04896,P02313,Q32P74,F1MMU4,F1MF42,E1BMK2,Q5E984,Q3ZCK9…	Q9XSJ4,Q3ZC09,P28782,P79105,F1N1N6,P60712,P63258,P84080,P48616,F1N650,P81265,P19120,Q0IIG8,Q3SYV4,Q0VCX2,F1N026,Q2HJ57,F1MR22,A8DBT6,Q76LV2,F1N152,P12763,P61223,P62833,F1N2J9,Q3MHN2,Q9MZ06,Q29437,P11151,F1N647,Q9TU25,G5E507,Q5E946,P68103,Q1JPH2,A5D977,G3N2D8,A6QLS9,Q5E9B7,F1MNG3,E1BHY6,Q5E9R3,Q17QE5,P79342,F1MMK9,Q4GZT4,Q05927,P04272,F1MTP5,Q0IIG7,F1N6D4,Q95M18,Q3SYW3,Q32PA1,P13753,Q58DS9,Q2TBX4,…	0.0300664	0.375857	0.233634
GO:0098589	membrane region	C	9	22	361	1677	0.0249307	0.0131187	over	Q3T0P6,A8E4P3,A5D7A0,Q5E946,Q4GZT4,P26201,Q3SX33,P45478,G3MXK8	A0A3Q1LW07,Q3T0P6,A8E4P3,A5D7A0,Q5E946,Q4GZT4,Q0IIG7,P26201,F1N720,A4IFU2,Q3SX33,P79391,P45478,A0JNB0,Q05204,Q2KJH6,F1MJS9,E1BPU0,Q2KJ47,G3MXK8,P00515,A0A3Q1MSS6	0.030714	0.375857	0.409091
GO:0005911	cell-cell junction	C	11	29	361	1677	0.0304709	0.0172928	over	F1MQ37,P08037,Q3B7N2,F1MEP6,Q5E9F7,P60712,Q92176,P61223,F1MTP5,Q3T0F9,F1N169	F1MQ37,Q3T0E7,A0A3Q1MSS6,Q08DQ6,E1BGT1,F1MPF3,P08037,P79122,P61585,Q08DI5,A4IFU2,Q3B7N2,O62654,Q2TA49,A5PJL8,F1MEP6,A4IFM4,Q9XT56,Q5E9F7,P60712,Q92176,P61223,F1MRC2,F1MTP5,Q9XSA7,Q3T0F9,F1N169,F1MU12,F1MME1	0.0316422	0.375857	0.37931
GO:0043231	intracellular membrane-bounded organelle	C	109	440	361	1677	0.301939	0.262373	over	Q3T114,Q0VCX2,P17697,A8E4P3,Q9BGI1,Q5E946,Q5E9B7,Q5EA61,F1MQF6,P00727,Q6QRN6,P63103,A5D984,P60712,P62935,P10152,P48616,P10096,Q2HJ57,Q3T0Q4,A5D7D1,P62261,Q76LV2,P61157,Q3T054,Q148J6,Q3T035,P68103,Q9GMB8,Q3ZBA6,Q1LZE9,F1MMU4,Q865V6,Q2TBX4,P09867,Q0II48,Q3ZCK9,P02313,A0A3Q1MQB1,G3N262,F1MWU9,P20959,A0A3Q1LX83,G3X811,Q32P74,P45478,E1BNK3,E1BFV0,P79345,F1MKI5,Q9BGI2,Q32KV6,A0A3Q1MIX0,F1MJQ4,E1BJ75,F1…	Q3T114,A0A140T8A5,Q0VCX2,P17697,A8E4P3,Q9BGI1,F1MNQ4,Q5E946,P28801,Q5E9B7,P54149,Q5EA61,F1MQF6,P08166,P00727,Q3T000,Q9XSA7,A7MBG0,F1MS05,A5PJY9,A6QL77,Q3T0I5,A3KMV5,Q2HJG5,Q6QRN6,P00435,A0A140T8A3,E1BKZ1,A0A3Q1M477,E1BPC2,Q2NL21,Q2TA42,F1MUI0,A7YWG4,F1N1N6,P63103,A5D984,P60712,P62935,P10152,P48616,E1BGN3,G3N081,P10096,G3MWV5,A7MAZ5,P19120,Q3MHR7,P02253,Q2HJ57,Q3T0Q4,A5D7D1,P61585,Q32L48,A0A3Q1MBN…	0.0323138	0.375857	0.247727
GO:0001772	immunological synapse	C	3	4	361	1677	0.00831025	0.00238521	over	Q92176,P19803,F1MQ37	Q92176,P19803,F1MQ37,A6QLZ0	0.0332826	0.375857	0.75
GO:0005796	Golgi lumen	C	3	4	361	1677	0.00831025	0.00238521	over	B5B3R8,P02663,F1MKI5	B5B3R8,P02663,F1MKI5,E7E1P7	0.0332826	0.375857	0.75
GO:0005924	cell-substrate adherens junction	C	7	16	361	1677	0.0193906	0.00954085	over	Q5E9F7,P60712,Q3B7N2,Q2HJ49,F1MQ37,Q3B7M5,A0A3Q1MLQ7	Q5E9F7,P60712,P63258,Q3B7N2,Q3MHR7,Q2HJ49,F1MQ37,Q3B7M5,Q2TA49,A0A3Q1MLQ7,A0A3Q1LWS8,A5PJY9,Q08DQ6,A0A3Q1M1X1,Q5E9H3,F1MJS9	0.0379915	0.383786	0.4375
GO:0030027	lamellipodium	C	7	16	361	1677	0.0193906	0.00954085	over	Q5E9F7,Q3B7N2,Q3T0Q4,Q92176,Q9TU25,G3MXC8,Q865V6	Q5E9F7,Q2TA49,Q29423,Q3B7N2,Q3MHR7,Q3T0Q4,P61585,Q92176,Q9TU25,G3MXC8,Q17QE5,Q3SYW3,Q865V6,A6H7G2,A8YXX8,A0A3Q1MSS6	0.0379915	0.383786	0.4375
GO:0030055	cell-substrate junction	C	7	16	361	1677	0.0193906	0.00954085	over	Q5E9F7,P60712,Q3B7N2,Q2HJ49,F1MQ37,Q3B7M5,A0A3Q1MLQ7	Q5E9F7,P60712,P63258,Q3B7N2,Q3MHR7,Q2HJ49,F1MQ37,Q3B7M5,Q2TA49,A0A3Q1MLQ7,A0A3Q1LWS8,A5PJY9,Q08DQ6,A0A3Q1M1X1,Q5E9H3,F1MJS9	0.0379915	0.383786	0.4375
GO:0005925	focal adhesion	C	7	16	361	1677	0.0193906	0.00954085	over	Q5E9F7,P60712,Q3B7N2,Q2HJ49,F1MQ37,Q3B7M5,A0A3Q1MLQ7	Q5E9F7,P60712,P63258,Q3B7N2,Q3MHR7,Q2HJ49,F1MQ37,Q3B7M5,Q2TA49,A0A3Q1MLQ7,A0A3Q1LWS8,A5PJY9,Q08DQ6,A0A3Q1M1X1,Q5E9H3,F1MJS9	0.0379915	0.383786	0.4375
GO:0043229	intracellular organelle	C	149	623	361	1677	0.412742	0.371497	over	Q0VCX2,P17697,A0A452DJ87,Q1JPD9,Q3T114,A8E4P3,Q9BGI1,Q5E946,Q5E9B7,Q5EA61,F1MQF6,P00727,Q6QRN6,P63103,A5D984,P60712,P62935,P10152,P48616,P10096,Q2HJ57,Q3T0Q4,A5D7D1,P62261,Q76LV2,P61157,Q3T054,Q148J6,Q3T035,P68103,Q9GMB8,Q3ZBA6,Q1LZE9,F1MMU4,Q865V6,Q2TBX4,P09867,Q0II48,Q3ZCK9,P02313,A0A3Q1MQB1,G3N262,F1MWU9,P20959,A0A3Q1LX83,G3X811,Q32P74,P45478,E1BNK3,E1BFV0,P79345,F1MKI5,Q9BGI2,Q32KV6,A0A3Q1MIX…	Q0VCX2,P17697,P61585,P04272,A0A452DJ87,Q1JPD9,G3X6P5,F1MME1,F1MUI0,Q3T114,A0A140T8A5,A8E4P3,Q9BGI1,F1MNQ4,Q5E946,P28801,Q5E9B7,P54149,Q5EA61,F1MQF6,P08166,P00727,Q3T000,Q9XSA7,A7MBG0,F1MS05,A5PJY9,A6QL77,Q3T0I5,A3KMV5,Q2HJG5,Q6QRN6,P00435,A0A140T8A3,E1BKZ1,A0A3Q1M477,E1BPC2,Q2NL21,Q2TA42,A7YWG4,F1N1N6,P63103,A5D984,P60712,P62935,P10152,P48616,E1BGN3,G3N081,P10096,G3MWV5,A7MAZ5,P19120,Q3MHR7,P0225…	0.0388992	0.383786	0.239165
GO:0043226	organelle	C	151	633	361	1677	0.418283	0.37746	over	A5D984,A6QLS9,F1N650,Q0VCX2,P17697,A0A452DJ87,Q1JPD9,G3N2D8,F1N6D4,P84080,Q3T114,A8E4P3,Q9BGI1,Q5E946,Q5E9B7,Q5EA61,F1MQF6,P00727,Q6QRN6,P48616,P63103,P60712,P62935,P10152,P10096,Q2HJ57,Q3T0Q4,A5D7D1,P62261,Q76LV2,P61157,Q3T054,Q148J6,Q3T035,P68103,Q9GMB8,Q3ZBA6,Q1LZE9,F1MMU4,Q865V6,Q2TBX4,P09867,Q0II48,Q3ZCK9,P02313,A0A3Q1MQB1,G3N262,F1MWU9,P20959,A0A3Q1LX83,G3X811,Q32P74,P45478,E1BNK3,E1BFV0,P7…	A5D984,A6QLS9,E1B9V5,F1N650,Q0VCX2,P17697,P61585,P04272,A0A452DJ87,Q1JPD9,G3X6P5,F1MME1,F1MUI0,P12763,G3N2D8,F1N6D4,A6QNX2,Q3ZCF0,P09487,P84080,Q3SYW3,P55052,A6H7G2,Q3T169,Q2HJG5,A0JNB0,Q3T114,A0A140T8A5,A8E4P3,Q9BGI1,F1MNQ4,Q5E946,P28801,Q5E9B7,P54149,Q5EA61,F1MQF6,P08166,P00727,Q3T000,Q9XSA7,A7MBG0,F1MS05,A5PJY9,A6QL77,Q3T0I5,A3KMV5,Q6QRN6,P00435,A0A140T8A3,E1BKZ1,A0A3Q1M477,E1BPC2,Q2NL21,Q2TA4…	0.0409504	0.383786	0.238547
GO:0032432	actin filament bundle	C	4	7	361	1677	0.0110803	0.00417412	over	Q3B7N2,A4IF97,Q5KR47,F1MQ37	Q3B7N2,A4IF97,Q5KR47,F1MQ37,F1MM07,F1N2G0,Q08DQ6	0.0425205	0.383786	0.571429
GO:0031526	brush border membrane	C	4	7	361	1677	0.0110803	0.00417412	over	P08037,Q4GZT4,P26201,F1N6H1	P08037,Q3SZK8,Q4GZT4,P26201,G5E6P3,F1MLZ1,F1N6H1	0.0425205	0.383786	0.571429
GO:0001725	stress fiber	C	4	7	361	1677	0.0110803	0.00417412	over	Q3B7N2,A4IF97,Q5KR47,F1MQ37	Q3B7N2,A4IF97,Q5KR47,F1MQ37,F1MM07,F1N2G0,Q08DQ6	0.0425205	0.383786	0.571429
GO:0097517	contractile actin filament bundle	C	4	7	361	1677	0.0110803	0.00417412	over	Q3B7N2,A4IF97,Q5KR47,F1MQ37	Q3B7N2,A4IF97,Q5KR47,F1MQ37,F1MM07,F1N2G0,Q08DQ6	0.0425205	0.383786	0.571429
GO:0031982	vesicle	C	40	145	361	1677	0.110803	0.0864639	over	Q3B7N2,Q3T0F9,P10152,Q9BGI1,F1N650,Q5E9B7,Q1JPD9,A6QLS9,F1N6H1,Q92176,F1MPP1,F1MKI5,A6QLZ7,P21809,P15497,G3X811,P63103,Q95121,P62261,Q76LV2,Q3T054,Q865V6,P48616,A0A3Q1M6W5,O02659,Q5E984,P45478,P22226,P54228,A5PJH7,Q3ZCL0,E1BL84,A6QPT4,P17697,Q2KJJ8,F1N026,G3MXK8,P10096,G3N2D8,F1N6D4	Q3B7N2,Q3T0F9,Q9TTE1,P10152,Q3ZEJ6,A2I7N0,Q9BGI1,A6QPQ2,P80929,A2I7N1,P08904,A5PKI3,Q5E9H3,F1MHU2,F1N4W0,A0A140T897,P63258,F1N650,A0A3Q1N9Y5,Q5E9B7,P18203,A3KN51,A4IFU2,Q1JPD9,F1MQJ0,E1BBY7,P02702,Q3MHR7,Q3MHP2,P61585,F1N2J9,A6QLS9,P04272,Q0IIG7,Q3T000,A6QQ20,Q2HJG5,G3X6P5,A0JNB0,F1N6H1,F1MIE6,G5E600,E1BPU0,G3X6N3,Q92176,P62833,Q29437,Q1RMH8,A6H7G2,Q3ZBG1,A0A3Q1LR40,F1MPP1,F1MKI5,F1MJQ1,E1BHY6,P2…	0.0425259	0.383786	0.275862
GO:0005856	cytoskeleton	C	38	137	361	1677	0.105263	0.0816935	over	P60712,P31976,F1N169,P10096,P28782,Q5E9F7,A6QLB7,Q2HJ57,Q92176,P68103,F1MTP5,Q3B7N2,F1N650,Q5KR47,Q9TU25,P61157,Q148J6,Q3T035,G3MXC8,Q1JPK9,A0A3Q1LPZ4,F1MQ37,Q3MHM5,Q56JZ9,P48616,E1B8N6,Q5E984,A4IF97,A2VDN7,F1MWU9,P02584,P79105,A4IFM8,Q2HJ49,A5D7D1,A8E4P3,Q3B7M5,A0A3Q1MLQ7	P60712,Q5KR48,Q5KR49,P31976,Q0IIG7,Q3ZBV8,F1N169,A0A3Q1ML30,A0A3Q1MN97,A5PKG9,Q2NKY7,Q5EAD0,F1N6H4,P10096,F1MIH2,Q2KJ47,Q5E9H3,P28782,Q3SZC4,Q5E9F7,Q3SYV4,A6QLB7,Q2HJ57,Q92176,P68103,F1MTP5,Q3SYW3,A6H7G2,A0A3Q1MSS6,Q3B7N2,P08728,Q2KJA1,E1BC32,Q3ZCF0,P63258,F1N650,Q5KR47,Q9TU25,A0JNB0,G3N3E1,Q3MHR7,P61157,A0A3Q1LXR9,Q148J6,Q3T035,G3MXC8,Q1JPK9,A4FUA8,A0A3Q1LPZ4,F1MRC2,A0A3Q1LYQ9,A0JNJ5,F1N775,F1MM…	0.0438839	0.383786	0.277372
GO:0030054	cell junction	C	16	49	361	1677	0.0443213	0.0292188	over	Q5E9F7,P60712,Q92176,P61223,F1MTP5,Q3T0F9,F1N169,F1MQ37,P08037,Q3B7N2,F1MEP6,Q2HJ49,Q3B7M5,A0A3Q1MLQ7,P84080,A5D7D1	Q5E9F7,P60712,Q92176,P61223,F1MRC2,F1MTP5,Q9XSA7,Q3T0F9,F1N169,F1MU12,F1MME1,F1MQ37,Q3T0E7,A0A3Q1MSS6,Q08DQ6,E1BGT1,F1MPF3,P08037,P79122,P61585,Q08DI5,A4IFU2,F1MD34,Q3B7N2,O62654,Q2TA49,A5PJL8,F1MEP6,A4IFM4,Q9XT56,P63258,Q3MHR7,Q2HJ49,Q3B7M5,A0A3Q1MLQ7,A0A3Q1LWS8,A5PJY9,A0A3Q1M1X1,Q5E9H3,F1MJS9,F1MHS5,P84080,Q3MHP2,A5D7D1,P01030,P62833,P55052,A6H7G2,Q2KJA1	0.0449084	0.383786	0.326531
GO:0032311	angiogenin-PRI complex	C	2	2	361	1677	0.00554017	0.00119261	over	P10152,Q3SZN8	P10152,Q3SZN8	0.0462384	0.383786	1
GO:0071437	invadopodium	C	2	2	361	1677	0.00554017	0.00119261	over	Q2HJ49,P31976	Q2HJ49,P31976	0.0462384	0.383786	1
GO:0043020	NADPH oxidase complex	C	2	2	361	1677	0.00554017	0.00119261	over	A0A452DHY1,F1N733	A0A452DHY1,F1N733	0.0462384	0.383786	1
GO:0016460	myosin II complex	C	2	2	361	1677	0.00554017	0.00119261	over	A4IF97,F1MQ37	A4IF97,F1MQ37	0.0462384	0.383786	1
GO:0071782	endoplasmic reticulum tubular network	C	2	2	361	1677	0.00554017	0.00119261	over	A6QLS9,E1BFV0	A6QLS9,E1BFV0	0.0462384	0.383786	1
GO:0001726	ruffle	C	8	20	361	1677	0.0221607	0.0119261	over	Q5E9F7,P31976,P68103,Q3B7N2,Q3T0Q4,F1MQ37,A0A3Q1MLQ7,Q865V6	Q5E9F7,P61585,P31976,P68103,Q17QE5,F1MRZ8,Q3T169,A5PKG9,F1MUI0,F1N6H4,Q3B7N2,Q3T0Q4,F1MQ37,A0A3Q1MLQ7,Q3SZK8,Q0IIG7,Q865V6,A6H7G2,P02638,Q5EAD0	0.0468204	0.384658	0.4
