# Supplementary material for: Effect of anemoside B4 on milk whey in clinical mastitis-affected cows elucidated using tandem mass tag (TMT)-based quantitative proteomics
Source: Sci Rep. 2022 Nov 5;12:18829. doi: 10.1038/s41598-022-23749-x (PMC9637092; doi:10.1038/s41598-022-23749-x)
Supplement: Supplementary file 6 — Supplementary Table S5. [file 41598_2022_23749_MOESM6_ESM.xlsx]

## Sheet: C1C2
Map_ID	Map_Name	Test	TestAll	Ref	RefAll	Test_per	Ref_per	Test_Seq	Ref_Seq	Over_Under	P value	FDR	richFactor
bta00240	Pyrimidine metabolism	3	131	7	1677	0.022901	0.004174	Q3T0Q4 A5PK70 Q05927	Q3T0Q4 A5PK70 Q05927 A5PJH9 Q2KIW9 E1BGL5 F1MVC0	over	0.0129131	0.482479	0.428571
bta04080	Neuroactive ligand-receptor interaction	3	131	9	1677	0.022901	0.005367	P06868 P00735 P01045	Q2UVX4 P06868 P00735 F1MNV5 P01045 Q863C3 E1BAD2 Q9TUI9 P00760	over	0.0275947	0.482479	0.333333
bta04918	Thyroid hormone synthesis	3	131	9	1677	0.022901	0.005367	A0A140T897 O46375 Q0VCX2	A0A140T897 O46375 Q0VCX2 Q95M18 P04896 E1BA29 P00435 E1BKZ1 E1BNX4	over	0.0275947	0.482479	0.333333
bta05134	Legionellosis	3	131	9	1677	0.022901	0.005367	A1L528 Q2HJH2 F1N720	Q2UVX4 A1L528 Q2HJH2 P84080 P19120 P68103 F1N720 Q3T0D7 P32592	over	0.0275947	0.482479	0.333333
bta04610	Complement and coagulation cascades	9	131	31	1677	0.068702	0.018485	P17697 P06868 P00735 A6QPP2 P34955 P01045 Q28085 Q3ZBS7 E1BJ49	Q2UVX4 Q3SZZ9 Q7SIH1 Q3T0A3 P81187 P17697 P06868 P00735 A6QPP2 F1MNV5 P34955 E1BH06 P50448 Q3MHN2 P01045 A5D9E9 P28800 Q28085 O02659 Q3ZBS7 Q29RU4 A8YXZ2 Q32PA1 Q28065 A0A3B0IZF8 Q0VCX1 Q2KIV9 Q5E9E3 A0A3Q1LSC6 P32592 E1BJ49	over	0.000378023	0.0396925	0.290323
bta00230	Purine metabolism	4	131	14	1677	0.030534	0.008348	Q3T0Q4 A5PK70 Q05927 Q0VCK0	A5D984 P80457 Q3T0Q4 A5PK70 Q05927 P08166 F6QEU6 A7MBG0 Q0VCK0 P00570 Q2HJ26 A3KN12 E1BGL5 Q3T0J0	over	0.0192181	0.482479	0.285714

## Sheet: T1C1
Map_ID	Map_Name	Test	TestAll	Ref	RefAll	Test_per	Ref_per	Test_Seq	Ref_Seq	Over_Under	P value	FDR	richFactor
bta00620	Pyruvate metabolism	4	511	4	1677	0.007828	0.002385	A5D984 Q5E9B1 P19858 Q2KJH9	A5D984 Q5E9B1 P19858 Q2KJH9	over	0.00855057	0.23261	1
bta04310	Wnt signaling pathway	4	511	4	1677	0.007828	0.002385	Q95121 P61585 Q9TU25 F1MCX1	Q95121 P61585 Q9TU25 F1MCX1	over	0.00855057	0.23261	1
bta05202	Transcriptional misregulation in cancer	8	511	9	1677	0.015656	0.005367	E1BGN3 A5D7Q2 A6QPP7 Q5E9F8 A6QPT4 E9LZ03 P20959 Q2KJJ7	E1BGN3 A5D7Q2 A6QPP7 Q5E9F8 A6QPT4 E9LZ03 P20959 Q2KJJ7 E1BGX1	over	0.000471268	0.0433913	0.888889
bta05231	Choline metabolism in cancer	4	511	5	1677	0.007828	0.002982	Q9TU25 E1BJY4 Q3T0F9 Q1LZE6	Q9TU25 E1BJY4 Q3T0F9 Q0VD16 Q1LZE6	over	0.0323879	0.415645	0.8
bta04621	NOD-like receptor signaling pathway	7	511	9	1677	0.013699	0.005367	P22226 P33046 P07688 P61585 P54228 P62261 Q76LV2	P22226 P33046 P07688 P61585 P54228 P62261 Q76LV2 P19660 Q05FF2	over	0.00462933	0.178229	0.777778
bta00030	Pentose phosphate pathway	6	511	8	1677	0.011742	0.00477	A6QLL8 Q3ZCI4 Q3ZBD7 G5E5C8 F1MMK2 Q3ZBY4	A6QLL8 Q3ZCI4 Q3ZBD7 G5E5C8 F1MMK2 Q3ZBY4 F6QEU6 A1A4J1	over	0.0120836	0.23261	0.75
bta05230	Central carbon metabolism in cancer	5	511	7	1677	0.009785	0.004174	A5D984 Q3SZ62 Q5E9B1 P19858 F1MMK2	A5D984 Q3SZ62 Q5E9B1 P19858 F1MMK2 A1A4J1 Q0VD16	over	0.0305242	0.41477	0.714286
bta04666	Fc gamma R-mediated phagocytosis	7	511	10	1677	0.013699	0.005963	Q5E9F7 Q3MHR7 A5D7Q2 Q9TU25 Q148J6 Q3T035 F1MHH9	Q5E9F7 Q3MHR7 A5D7Q2 Q9TU25 Q148J6 Q3T035 Q2TA49 F1MHH9 D4QGC1 Q0VD16	over	0.0113999	0.23261	0.7
bta04066	HIF-1 signaling pathway	8	511	12	1677	0.015656	0.007156	Q29443 Q3T0P6 P10096 Q9XSJ4 A6QLL8 Q5E9B1 P19858 Q3ZBY4	Q29443 Q3T0P6 Q2HJF0 P10096 Q9XSJ4 A6QLL8 Q5E9B1 P19858 Q3ZC09 Q3ZBY4 A1A4J1 Q0VD16	over	0.0102658	0.23261	0.666667
bta05160	Hepatitis C	8	511	12	1677	0.015656	0.007156	P63103 A0A140T894 P62261 Q3SZI4 A7Z057 Q3T0F9 Q3T102 A4IFM4	P63103 A0A140T894 P62261 Q3SZI4 A7Z057 P68509 Q3T0F9 Q0VD16 Q3T102 P68102 Q05FF2 A4IFM4	over	0.0102658	0.23261	0.666667
bta05020	Prion diseases	6	511	9	1677	0.011742	0.005367	Q0VCX2 Q3MHN2 Q29RU4 A0A3B0IZF8 Q2KIV9 Q5E9E3	Q0VCX2 Q3MHN2 Q29RU4 A8YXZ2 A0A3B0IZF8 Q2KIV9 Q5E9E3 Q0VD16 A0JNB0	over	0.0269923	0.389701	0.666667
bta05322	Systemic lupus erythematosus	15	511	23	1677	0.029354	0.013715	F2Z4I6 Q17QG8 E1BGN3 Q3B7N2 A5D7D1 A5D7Q2 A6QPP7 Q3MHN2 Q5E9F8 Q29RU4 A0A3B0IZF8 Q0VCX1 Q2KIV9 E1BAD2 Q5E9E3	Q2UVX4 F2Z4I6 Q17QG8 A1A4R1 E1BGN3 Q3B7N2 A5D7D1 Q32L48 A5D7Q2 E1BH06 A6QPP7 Q3MHN2 Q5E9F8 A5D9E9 Q29RU4 A8YXZ2 A0A3B0IZF8 Q0VCX1 Q2KIV9 Q3ZC10 E1BAD2 Q5E9E3 A0A3Q1LZ47	over	0.000563523	0.0433913	0.652174
bta00010	Glycolysis / Gluconeogenesis	13	511	20	1677	0.02544	0.011926	A5D984 Q3T0P6 Q3SZ62 P10096 Q9XSJ4 A6QLL8 Q5E956 Q5E9B1 Q3ZBD7 P19858 Q3ZBY4 F1N1D8 Q2KJH9	A5D984 Q3T0P6 Q3SZ62 P10096 Q9XSJ4 A6QLL8 Q5E956 Q5E9B1 Q3ZBD7 P19858 Q3ZC09 Q3ZBY4 F6QEU6 F1N1D8 Q5EA79 Q3ZCJ2 Q2KJH9 A1A4J1 Q2KJE5 A2VE47	over	0.00140966	0.0651265	0.65
bta04810	Regulation of actin cytoskeleton	18	511	29	1677	0.035225	0.017293	P02584 Q5E9F7 P60712 Q3B7N2 Q3MHR7 A4IF97 Q2HJ49 A5D7D1 P61585 P31976 P00735 Q9TU25 P01045 B8Y9S9 Q148J6 Q3T035 E1BJY4 Q0P5I9	P02584 Q5E9F7 P60712 P63258 Q3B7N2 Q3MHR7 A4IF97 Q2HJ49 A5D7D1 P61585 P31976 P00735 F1MNV5 Q9TU25 Q28024 P01045 B8Y9S9 Q148J6 F1ME15 Q3T035 E1BJY4 Q0P5I9 Q3T0E7 A8YXX8 A0A3Q1MN97 Q0VD16 P32592 F1MX60 Q5EAD0	over	0.000383682	0.0433913	0.62069
bta04072	Phospholipase D signaling pathway	7	511	12	1677	0.013699	0.007156	P84080 P61585 P00735 A5D7Q2 Q95JH2 E1BJY4 Q3T0F9	P84080 P61585 P00735 A5D7Q2 A5D977 Q9BDR7 Q95JH2 E1BJY4 Q3T0F9 P04896 Q0VD16 A0JNB0	over	0.0413289	0.454618	0.583333
bta05418	Fluid shear stress and atherosclerosis	7	511	12	1677	0.013699	0.007156	P60712 P61585 Q76LV2 Q9TU25 E1BKS1 P14568 A0A3Q1LFR2	P60712 P63258 P61585 Q76LV2 Q9TU25 P25975 P28801 E1BKS1 Q95M18 P14568 Q2KIV8 A0A3Q1LFR2	over	0.0413289	0.454618	0.583333
bta04610	Complement and coagulation cascades	18	511	31	1677	0.035225	0.018485	Q3SZZ9 P17697 P06868 P00735 A6QPP2 P34955 P50448 Q3MHN2 P01045 P28800 O02659 Q3ZBS7 Q29RU4 A0A3B0IZF8 Q0VCX1 Q2KIV9 Q5E9E3 E1BJ49	Q2UVX4 Q3SZZ9 Q7SIH1 Q3T0A3 P81187 P17697 P06868 P00735 A6QPP2 F1MNV5 P34955 E1BH06 P50448 Q3MHN2 P01045 A5D9E9 P28800 Q28085 O02659 Q3ZBS7 Q29RU4 A8YXZ2 Q32PA1 Q28065 A0A3B0IZF8 Q0VCX1 Q2KIV9 Q5E9E3 A0A3Q1LSC6 P32592 E1BJ49	over	0.00118907	0.0651265	0.580645
bta05203	Viral carcinogenesis	10	511	18	1677	0.019569	0.010733	P63103 A5D984 Q3B7N2 A5D7D1 P61585 A0A140T894 P62261 Q3SZI4 A7Z057 Q3T0F9	Q2UVX4 P63103 A5D984 Q3B7N2 A5D7D1 P61585 Q32L48 A0A140T894 P62261 Q3SZI4 A7Z057 P68509 Q3T0F9 Q863B3 D4QGC1 Q3T0M7 E1BNX4 A1A4K3	over	0.022796	0.351058	0.555556
bta04670	Leukocyte transendothelial migration	11	511	20	1677	0.021526	0.011926	P60712 Q3B7N2 A4IF97 Q2HJ49 A5D7D1 P61585 P31976 Q9TU25 Q0P5I9 Q3SX33 A4IFM4	P60712 P63258 Q3B7N2 A4IF97 Q2HJ49 A5D7D1 P61585 P31976 P61223 P62833 Q9TU25 F1ME15 A7MBH9 Q2TA49 Q0P5I9 A0A3Q1MN97 Q3SX33 A4IFM4 Q9XT56 P32592	over	0.0187151	0.316338	0.55
bta05150	Staphylococcus aureus infection	13	511	25	1677	0.02544	0.014908	Q3SZZ9 P22226 P33046 P06868 P54228 A5D7Q2 O02659 A0A3B0IZF8 Q0VCX1 F1MHH9 Q2KIV9 Q5E9E3 E1BJ49	Q2UVX4 Q3SZZ9 P22226 P33046 Q3T0A3 P81187 P06868 P54228 A5D7Q2 P19660 E1BH06 A5D9E9 Q28085 O02659 A0A3B0IZF8 Q0VCX1 F1MHH9 Q2KIV9 Q5E9E3 P08728 A0A140T867 F1MFW9 F6S1Q0 P32592 E1BJ49	over	0.019172	0.316338	0.52
bta04151	PI3K-Akt signaling pathway	12	511	24	1677	0.023483	0.014311	P63103 A0A140T894 P62261 A5D7Q2 Q76LV2 Q3SZI4 A7Z057 B8Y9S9 Q3ZBS7 E1BJY4 Q3T0F9 Q5EAC6	P63103 P31096 A0A140T894 P62261 A5D7Q2 Q76LV2 Q3SZI4 A7Z057 Q28024 B8Y9S9 Q3ZBS7 Q95M18 P68509 F1N720 E1BJY4 P11017 Q3T0F9 A0A3Q1N4Z3 Q5EAC6 Q3ZC64 Q0VD16 A7MB78 E1BNX4 E1BI98	over	0.034281	0.416784	0.5

## Sheet: T2T1
Map_ID	Map_Name	Test	TestAll	Ref	RefAll	Test_per	Ref_per	Test_Seq	Ref_Seq	Over_Under	P value	FDR	richFactor
bta00562	Inositol phosphate metabolism	2	361	2	1677	0.00554	0.001193	Q5E956 F1N1D8	Q5E956 F1N1D8	over	0.0462384	0.407179	1
bta00640	Propanoate metabolism	2	361	2	1677	0.00554	0.001193	Q5E9B1 P19858	Q5E9B1 P19858	over	0.0462384	0.407179	1
bta04976	Bile secretion	2	361	2	1677	0.00554	0.001193	Q4GZT4 P04896	Q4GZT4 P04896	over	0.0462384	0.407179	1
bta00620	Pyruvate metabolism	3	361	4	1677	0.00831	0.002385	A5D984 Q5E9B1 P19858	A5D984 Q5E9B1 P19858 Q2KJH9	over	0.0332826	0.407179	0.75
bta04310	Wnt signaling pathway	3	361	4	1677	0.00831	0.002385		Q95121 P61585 Q9TU25 F1MCX1	over	0.0332826	0.407179	0.75
bta05416	Viral myocarditis	4	361	6	1677	0.01108	0.003578	P60712 A5D7Q2 Q9TU25 P32592	P60712 P63258 A5D7Q2 Q9TU25 A0JNB0 P32592	over	0.0218996	0.407179	0.666667
bta00030	Pentose phosphate pathway	5	361	8	1677	0.01385	0.00477	A6QLL8 Q3ZCI4 Q3ZBD7 G5E5C8 Q3ZBY4	A6QLL8 Q3ZCI4 Q3ZBD7 G5E5C8 F1MMK2 Q3ZBY4 F6QEU6 A1A4J1	over	0.0141482	0.316921	0.625
bta04110	Cell cycle	5	361	8	1677	0.01385	0.00477	P63103 A0A140T894 P62261 A7Z057 P21214	P63103 A0A140T894 P62261 Q3SZI4 A7Z057 P68509 P21214 Q3ZBW4	over	0.0141482	0.316921	0.625
bta04722	Neurotrophin signaling pathway	5	361	8	1677	0.01385	0.00477	Q9TU03 P62261 P19803 P61223 Q3T0F9	Q9TU03 P61585 P62261 P19803 P61223 P62833 Q3T0F9 Q0VD16	over	0.0141482	0.316921	0.625
bta00010	Glycolysis / Gluconeogenesis	12	361	20	1677	0.033241	0.011926	A5D984 Q3T0P6 Q3SZ62 P10096 Q9XSJ4 A6QLL8 Q5E956 Q5E9B1 Q3ZBD7 P19858 Q3ZBY4 F1N1D8	A5D984 Q3T0P6 Q3SZ62 P10096 Q9XSJ4 A6QLL8 Q5E956 Q5E9B1 Q3ZBD7 P19858 Q3ZC09 Q3ZBY4 F6QEU6 F1N1D8 Q5EA79 Q3ZCJ2 Q2KJH9 A1A4J1 Q2KJE5 A2VE47	over	0.000194345	0.0329168	0.6
bta04922	Glucagon signaling pathway	6	361	10	1677	0.01662	0.005963	A5D984 Q3SZ62 Q5E9B1 P19858 Q0VCM4 P04896	A5D984 Q3SZ62 Q5E9B1 P19858 Q0VCM4 P04896 E1BA29 A1A4J1 A7MB78 E1BNX4	over	0.00910106	0.316921	0.6
bta04066	HIF-1 signaling pathway	7	361	12	1677	0.019391	0.007156	Q3T0P6 P10096 Q9XSJ4 A6QLL8 Q5E9B1 P19858 Q3ZBY4	Q29443 Q3T0P6 Q2HJF0 P10096 Q9XSJ4 A6QLL8 Q5E9B1 P19858 Q3ZC09 Q3ZBY4 A1A4J1 Q0VD16	over	0.00585185	0.305332	0.583333
bta04650	Natural killer cell mediated cytotoxicity	4	361	7	1677	0.01108	0.004174	A5D7Q2 Q9TU25 Q3T0F9 P32592	A5D7Q2 Q9TU25 Q9BDR7 Q3T0F9 Q0VD16 A0JNB0 P32592	over	0.0425205	0.407179	0.571429
bta05140	Leishmaniasis	4	361	7	1677	0.01108	0.004174	A5D7Q2 P68103 P21214 P32592	Q2UVX4 A5D7Q2 P68103 F1N720 P21214 Q05FF2 P32592	over	0.0425205	0.407179	0.571429
bta05230	Central carbon metabolism in cancer	4	361	7	1677	0.01108	0.004174	A5D984 Q3SZ62 Q5E9B1 P19858	A5D984 Q3SZ62 Q5E9B1 P19858 F1MMK2 A1A4J1 Q0VD16	over	0.0425205	0.407179	0.571429
bta04670	Leukocyte transendothelial migration	11	361	20	1677	0.030471	0.011926	P60712 Q3B7N2 A4IF97 Q2HJ49 A5D7D1 P31976 P61223 Q9TU25 Q0P5I9 Q3SX33 P32592	P60712 P63258 Q3B7N2 A4IF97 Q2HJ49 A5D7D1 P61585 P31976 P61223 P62833 Q9TU25 F1ME15 A7MBH9 Q2TA49 Q0P5I9 A0A3Q1MN97 Q3SX33 A4IFM4 Q9XT56 P32592	over	0.00100924	0.0753563	0.55
bta04390	Hippo signaling pathway	7	361	13	1677	0.019391	0.007752	P63103 P60712 A0A140T894 P62261 A7Z057 P21214 P32592	P63103 P60712 P63258 A0A140T894 P62261 Q3SZI4 A7Z057 P68509 P21214 Q3T0E7 E1BIQ8 P32592 O18739	over	0.0103673	0.316921	0.538462
bta04810	Regulation of actin cytoskeleton	15	361	29	1677	0.041551	0.017293	P02584 Q5E9F7 P60712 Q3B7N2 A4IF97 Q2HJ49 A5D7D1 P31976 P00735 Q9TU25 B8Y9S9 Q148J6 Q3T035 Q0P5I9 P32592	P02584 Q5E9F7 P60712 P63258 Q3B7N2 Q3MHR7 A4IF97 Q2HJ49 A5D7D1 P61585 P31976 P00735 F1MNV5 Q9TU25 Q28024 P01045 B8Y9S9 Q148J6 F1ME15 Q3T035 E1BJY4 Q0P5I9 Q3T0E7 A8YXX8 A0A3Q1MN97 Q0VD16 P32592 F1MX60 Q5EAD0	over	0.0002939	0.0329168	0.517241
bta05146	Amoebiasis	9	361	18	1677	0.024931	0.010733	Q3B7N2 A5D7D1 A5D7Q2 B8Y9S9 P21214 E1BAD2 P04896 P38408 P32592	Q3B7N2 A5D7D1 A5D7Q2 F1MJQ1 Q3MHN2 B8Y9S9 Q0IIG7 A8YXZ2 Q58DS9 F1N720 P21214 E1BAD2 P04896 A0A3Q1MN97 P38408 E1BA29 P32592 Q08E14	over	0.00681545	0.305332	0.5
bta05323	Rheumatoid arthritis	6	361	12	1677	0.01662	0.007156	A5D7Q2 P21214 Q0P5I9 P79251 E1B8A0 P32592	A5D7Q2 P25975 Q28029 F1N720 P21214 Q0P5I9 P79251 E1B8A0 P31404 Q5E968 P23956 P32592	over	0.0270301	0.407179	0.5
bta04666	Fc gamma R-mediated phagocytosis	5	361	10	1677	0.01385	0.005963	Q5E9F7 A5D7Q2 Q9TU25 Q148J6 Q3T035	Q5E9F7 Q3MHR7 A5D7Q2 Q9TU25 Q148J6 Q3T035 Q2TA49 F1MHH9 D4QGC1 Q0VD16	over	0.0434708	0.407179	0.5
bta05205	Proteoglycans in cancer	9	361	20	1677	0.024931	0.011926	P60712 Q2HJ49 P31976 B8Y9S9 Q3ZBS7 P21214 Q3T0F9 P21793 F1N169	P60712 P63258 Q2HJ49 P61585 P31976 B8Y9S9 P25975 Q05443 E1BKS1 Q3ZBS7 Q3SYW3 F1N720 P21214 Q3T0F9 P21793 F1N169 Q3T0E7 Q0VD16 Q9XSK2 A0A3Q1M0Y7	over	0.0156052	0.317779	0.45
bta05203	Viral carcinogenesis	8	361	18	1677	0.022161	0.010733	P63103 A5D984 Q3B7N2 A5D7D1 A0A140T894 P62261 A7Z057 Q3T0F9	Q2UVX4 P63103 A5D984 Q3B7N2 A5D7D1 P61585 Q32L48 A0A140T894 P62261 Q3SZI4 A7Z057 P68509 Q3T0F9 Q863B3 D4QGC1 Q3T0M7 E1BNX4 A1A4K3	over	0.0243153	0.407179	0.444444
bta04510	Focal adhesion	10	361	25	1677	0.027701	0.014908	P60712 Q3B7N2 A4IF97 A5D7D1 P61223 Q9TU25 B8Y9S9 Q3ZBS7 Q3T0F9 F1N169	P60712 P63258 P31096 Q3B7N2 A4IF97 A5D7D1 P61585 P61223 P62833 Q9TU25 B8Y9S9 F1ME15 Q2TA49 Q3ZBS7 E1BJY4 Q3T0F9 F1N169 Q3T0E7 A0A3Q1MN97 Q0VD16 Q08DQ6 A0JNB0 Q27971 A0A3Q1M0Y7 E1BI98	over	0.0272994	0.407179	0.4
bta04141	Protein processing in endoplasmic reticulum	9	361	23	1677	0.024931	0.013715	Q0VCX2 Q3MHX6 A0A3Q1LZU8 Q76LV2 Q32KV6 Q3ZBA6 A0A3Q1LUG9 A0A3Q1MBP1 F6QH94	P19120 Q0VCX2 Q3MHX6 A0A3Q1LZU8 Q76LV2 A5D7E8 Q32KV6 Q3ZBA6 Q95M18 A0A3Q1LUG9 A0A3Q1MBP1 F6QH94 Q3T0D7 A0A3Q1MKL3 F1MGK3 E1BNG2 A6QLP7 Q3SZC4 A3KN04 P68102 Q27971 Q2HJ94 F1MVW5	over	0.0411793	0.407179	0.391304
